# Supplementary material for: Atg18 interaction positions Atg2 for efficient lipid transfer into phagophore elongation
Source: EMBO J. 2026 May 20;45(12):4034–60. doi: 10.1038/s44318-026-00802-3 (PMC13269710; doi:10.1038/s44318-026-00802-3)
Supplement: Supplementary file 2 — Table EV1 [file 44318_2026_802_MOESM2_ESM.xlsx]

## Sheet: Tabelle1
#	Name	sequence	usage
1970	3’ hphNT1 marker	GACGTCGCGGTGAGTTCAG	Control insertion the marker cassette
4112	ATG2 S2	AAGAGATAAAATATGAATTGAATATATATCAAAAATGTCTGCAAAAATTTTTAATCGATGAATTCGAGCTCG	Deletion Atg2
4111	ATG2 S1	AAGATTAAAGCAAATTAAGAGGAACCCTTTTTTTTTTTGATTTCGATACAATGCGTACGCTGCAGGTCGAC	Deletion Atg2
4388	5’ Atg2 ctrl	GCAATGCCAGGAAGAG	Control deletion Atg2
4116	ATG18 S2	ATTGTGTATGCGTTGTGACGTACGGAAGGCAGCGCGAGACACTTCCGTGATCAATCGATGAATTCGAGCTC	C-terminal tagging of ATG18
4117	ATG18 S3	CGGAGAGAGGCGGCGATTGCTTAATATTGTCACAGTATTCCATCTTGATGGATCGTACGCTGCAGGTCGAC	C-terminal tagging of ATG18
8731	5' Atg2 (D922-934)	TGTGATCTTTTCAATTCTGC	To create a deletion in Atg2
8732	3' Atg2 (D922-934)	CGTTCTAAATTTTTCCTC	To create a deletion in Atg2
8735	5' Atg2 (D1142-1157)	ACAGATGTTTTGAACCGATG	To create a deletion in Atg2
8736	3' Atg2 (D1142-1157)	TTCATCTACTCGATAATTC	To create a deletion in Atg2
