# Supplementary material for: Atg18 interaction positions Atg2 for efficient lipid transfer into phagophore elongation
Source: EMBO J. 2026 May 20;45(12):4034–60. doi: 10.1038/s44318-026-00802-3 (PMC13269710; doi:10.1038/s44318-026-00802-3)
Supplement: Supplementary file 5 — Source data Fig. 1 [file 44318_2026_802_MOESM5_ESM.zip]

Archive with 4 entries (2 files):
- Figure 1/
- Figure 1/1C/
- Figure 1/1C/In vitro lipid trasnfer experiments.xlsx
- Figure 1/1C/~$In vitro lipid trasnfer experiments.xlsx
