# Supplementary material for: Atg18 interaction positions Atg2 for efficient lipid transfer into phagophore elongation
Source: EMBO J. 2026 May 20;45(12):4034–60. doi: 10.1038/s44318-026-00802-3 (PMC13269710; doi:10.1038/s44318-026-00802-3)
Supplement: Supplementary file 5 — Source data Fig. 1 [file 44318_2026_802_MOESM5_ESM.zip › Figure 1/1C/In vitro lipid trasnfer experiments.xlsx]

## Sheet: Exp1. 20221107
Measurement	NBD Fluorescence Intensity																								Time (min)		Average NBD Fluorescence Intensity													Average NBD Fluorescence Intensity_Normalized to t=0
Atg9	Protein free liposomes												Atg9-containing liposomes														Protein free liposomes						Atg9-containing liposomes							Protein free liposomes						Atg9-containing liposomes
PI3P	No PI3P						PI3P						No PI3P						PI3P								No PI3P			PI3P			No PI3P			PI3P				No PI3P			PI3P			No PI3P			PI3P
Atg2/Atg18	Atg18		Atg2		Atg2 + Atg18-15min		Atg18		Atg2		Atg2 + Atg18-15min		Atg18		Atg2		Atg2 + Atg18-15min		Atg18		Atg2		Atg2 + Atg18-15min				Atg18	Atg2	Atg2 + Atg18-15 min	Atg18	Atg2	Atg2 + Atg18-15 min	Atg18	Atg2	Atg2 + Atg18-15 min	Atg18	Atg2	Atg2 + Atg18-15 min		Atg18	Atg2	Atg2 + Atg18-15 min	Atg18	Atg2	Atg2 + Atg18-15 min	Atg18	Atg2	Atg2 + Atg18-15 min	Atg18
Replicate	1	2	1	2	1	2	1	2	1	2	1	2	1	2	1	2	1	2	1	2	1	2	1	2			Mean	Mean	Mean	Mean	Mean	Mean	Mean	Mean	Mean	Mean	Mean	Mean
	73.556	58.964	68.43	61.654	67.802	65.889	68.282	60.733	61.733	50.746	64.834	57.313	72.35	61.954	59.316	55.224	80.623	73.706	64.593	64.961	54.132	53.84	58.918	58.125	0		66.26	65.042	66.8455	64.5075	56.2395	61.0735	67.152	57.27	77.1645	64.777	53.986	58.5215		1	1	1	1	1	1	1	1	1	1
	74.632	58.441	69.547	60.624	67.176	65.064	69.36	59.821	62.527	49.033	63.639	59.058	72.29	62.718	59.413	55.081	81.742	71.864	63.115	64.392	55.528	55.055	58.873	56.181	1		66.5365	65.0855	66.12	64.5905	55.78	61.3485	67.504	57.247	76.803	63.7535	55.2915	57.527		1.00417	1.00067	0.989147	1.00129	0.99183	1.0045	1.00524	0.999598	0.995315	0.9842
	74.581	60.775	70.982	63.774	67.72	66.117	69.408	61.276	65.918	52.814	64.392	60.147	75.155	64.611	60.999	58.113	82.093	72.573	66.097	67.513	59.741	57.707	57.886	58.874	2		67.678	67.378	66.9185	65.342	59.366	62.2695	69.883	59.556	77.333	66.805	58.724	58.38		1.0214	1.03592	1.00109	1.01294	1.05559	1.01958	1.04067	1.03992	1.00218	1.03131
	75.556	58.467	72.73	64.273	69.187	67.719	70.321	61.483	69.044	52.81	66.235	63.235	76.146	65.599	62.22	61.435	84.492	78.015	65.107	68.875	61.133	60.004	63.063	64.786	3		67.0115	68.5015	68.453	65.902	60.927	64.735	70.8725	61.8275	81.2535	66.991	60.5685	63.9245		1.01134	1.05319	1.02405	1.02162	1.08335	1.05995	1.0554	1.07958	1.05299	1.03418
	75.133	58.982	73.061	65.34	72.677	69.312	71.55	62.426	70.64	56.368	70.078	65.034	76.836	67.551	63.59	63.369	87.525	80.53	63.827	70.292	62.214	63.161	68.829	68.131	4		67.0575	69.2005	70.9945	66.988	63.504	67.556	72.1935	63.4795	84.0275	67.0595	62.6875	68.48		1.01204	1.06394	1.06207	1.03845	1.12917	1.10614	1.07508	1.10843	1.08894	1.03524
	75.313	59.414	73.381	67.332	72.14	70.408	69.814	61.917	72.883	60.226	70.989	64.611	77.362	65.89	65.567	64.142	85.827	81.415	66.01	69.805	65.138	65.704	69.983	68.13	5		67.3635	70.3565	71.274	65.8655	66.5545	67.8	71.626	64.8545	83.621	67.9075	65.421	69.0565		1.01665	1.08171	1.06625	1.02105	1.18341	1.11014	1.06662	1.13243	1.08367	1.04833
	75.692	60.813	74.879	68.038	76.093	71.835	72.65	62.687	74.05	62.198	74.118	66.722	79.288	68.017	66.071	65.682	89.778	83.385	66.057	70.582	64.827	67.993	73.207	69.972	6		68.2525	71.4585	73.964	67.6685	68.124	70.42	73.6525	65.8765	86.5815	68.3195	66.41	71.5895		1.03007	1.09865	1.10649	1.049	1.21132	1.15304	1.0968	1.15028	1.12204	1.05469
	76.318	62.377	76.58	71.362	77.502	74.6	72.75	64.723	76.049	63.528	76.363	69.164	78.846	69.073	68.933	68.934	91.292	86.009	64.926	72.645	66.244	68.974	74.921	73.896	7		69.3475	73.971	76.051	68.7365	69.7885	72.7635	73.9595	68.9335	88.6505	68.7855	67.609	74.4085		1.0466	1.13728	1.13771	1.06556	1.24092	1.19141	1.10137	1.20366	1.14885	1.06188
	76.697	60.533	78.268	72.02	78.455	73.524	71.698	62.106	76.529	63.908	77.49	69.217	77.937	67.62	70.37	69.017	91.29	86.809	67.898	71.499	69.208	70.562	75.042	75.793	8		68.615	75.144	75.9895	66.902	70.2185	73.3535	72.7785	69.6935	89.0495	69.6985	69.885	75.4175		1.03554	1.15532	1.13679	1.03712	1.24856	1.20107	1.08379	1.21693	1.15402	1.07598
	76.507	62.629	79.001	72.047	79.23	76.129	71.612	65.503	78.449	65.646	81.05	71.239	80.464	68.421	70.976	69.845	95.347	89.253	67.415	71.366	68.971	73.054	79.987	76.49	9		69.568	75.524	77.6795	68.5575	72.0475	76.1445	74.4425	70.4105	92.3	69.3905	71.0125	78.2385		1.04992	1.16116	1.16208	1.06278	1.28108	1.24677	1.10857	1.22945	1.19615	1.07122
	75.102	60.851	81.438	72.371	80.604	73.484	72.87	65.804	79.02	66.745	79.738	72.396	79.878	68.545	72.835	69.615	95.491	90.209	67.401	71.443	69.961	71.457	80.589	78.234	10		67.9765	76.9045	77.044	69.337	72.8825	76.067	74.2115	71.225	92.85	69.422	70.709	79.4115		1.02591	1.18238	1.15257	1.07487	1.29593	1.2455	1.10513	1.24367	1.20327	1.07171
	77.173	60.546	81.143	73.331	81.794	75.021	71.63	63.168	78.852	65.89	81.719	72.403	78.318	67.266	72.049	69.577	96.047	91.705	66.665	72.467	70.942	74.356	78.844	79.057	11		68.8595	77.237	78.4075	67.399	72.371	77.061	72.792	70.813	93.876	69.566	72.649	78.9505		1.03923	1.18749	1.17297	1.04482	1.28684	1.26177	1.08399	1.23648	1.21657	1.07393
	76.209	62.049	80.703	73.085	81.54	79.056	73.389	64.956	81.097	67.071	82.047	73.64	78.736	68.003	74.123	71.344	96.614	91.079	64.828	71.124	72.549	73.858	82.46	79.956	12		69.129	76.894	80.298	69.1725	74.084	77.8435	73.3695	72.7335	93.8465	67.976	73.2035	81.208		1.0433	1.18222	1.20125	1.07232	1.31729	1.27459	1.09259	1.27001	1.21619	1.04938
	76.815	62.415	81.244	75.227	81.961	77.987	72.287	65.11	82.653	68.851	83.242	73.617	79.591	68.436	76.335	72.593	96.706	92.314	67.516	72.601	72.74	74.897	83.552	80.092	13		69.615	78.2355	79.974	68.6985	75.752	78.4295	74.0135	74.464	94.51	70.0585	73.8185	81.822		1.05063	1.20285	1.1964	1.06497	1.34695	1.28418	1.10218	1.30023	1.22479	1.08153
	78.089	60.504	82.764	75.725	82.202	82.093	72.001	62.759	82.727	69.52	84.847	78.294	76.928	67.706	76.106	72.838	98.372	93.336	67.229	72.775	72.673	75.684	84.079	82.034	14		69.2965	79.2445	82.1475	67.38	76.1235	81.5705	72.317	74.472	95.854	70.002	74.1785	83.0565		1.04583	1.21836	1.22892	1.04453	1.35356	1.33561	1.07692	1.30037	1.2422	1.08066
	76.177	60.811	82.376	74.198	81.737	79.853	71.453	62.759	82.244	67.487	85.903	78.046	76.104	66.648	75.166	72.338	97.986	91.987	65.222	71.163	72.781	75.824	82.582	82.396	15		68.494	78.287	80.795	67.106	74.8655	81.9745	71.376	73.752	94.9865	68.1925	74.3025	82.489		1.03372	1.20364	1.20868	1.04028	1.33119	1.34223	1.0629	1.28779	1.23096	1.05273
	77.167	64.305	86.15	78.727	85.618	86.075	74.779	65.172	86.201	73.178	87.102	80.97	78.27	69.91	78.497	76.761	101.002	95.554	66.666	72.369	74.703	78.975	87.539	84.799	16		70.736	82.4385	85.8465	69.9755	79.6895	84.036	74.09	77.629	98.278	69.5175	76.839	86.169		1.06755	1.26747	1.28425	1.08477	1.41697	1.37598	1.10332	1.35549	1.27362	1.07318
	75.44	61.583	85.42	78.983	84.934	78.519	71.075	62.866	86.137	71.093	88.238	84.022	77.082	67.296	77.109	74.226	100.371	92.444	67.324	70.568	74.385	78.098	87.912	82.88	17		68.5115	82.2015	81.7265	66.9705	78.615	86.13	72.189	75.6675	96.4075	68.946	76.2415	85.396		1.03398	1.26382	1.22262	1.03818	1.39786	1.41027	1.07501	1.32124	1.24938	1.06436
	77.616	61.221	87.214	81.235	88.366	82.916	72.62	63.955	86.62	73.704	94.123	86.718	77.868	66.346	79.564	76.761	102.64	94.234	65.302	71.724	76.713	78.644	94.155	88.463	18		69.4185	84.2245	85.641	68.2875	80.162	90.4205	72.107	78.1625	98.437	68.513	77.6785	91.309		1.04767	1.29492	1.28118	1.0586	1.42537	1.48052	1.07379	1.36481	1.27568	1.05767
	75.674	61.275	87.057	78.927	87.649	84.861	71.985	62.68	83.582	71.603	96.103	91.706	76.812	67.296	76.779	76.265	102.879	94.966	63.608	70.503	73.537	77.487	98.629	92.15	19		68.4745	82.992	86.255	67.3325	77.5925	93.9045	72.054	76.522	98.9225	67.0555	75.512	95.3895		1.03342	1.27598	1.29036	1.04379	1.37968	1.53757	1.073	1.33616	1.28197	1.03517
	74.834	61.181	87.622	80.424	88.237	83.714	72.755	62.707	84.946	71.087	100.087	95.637	76.418	66.11	78.075	76.523	106.195	97.974	64.436	70.943	75.663	78.433	100.083	96.385	20		68.0075	84.023	85.9755	67.731	78.0165	97.862	71.264	77.299	102.084	67.6895	77.048	98.234		1.02637	1.29183	1.28618	1.04997	1.38722	1.60236	1.06123	1.34973	1.32295	1.04496
	74.726	60.679	87.736	79.075	90.064	86.97	72.385	63.867	86.462	74.745	101.038	100.251	77.782	66.639	78.296	77.413	105.144	97.979	63.553	70.388	75.209	78.683	107.965	99.587	21		67.7025	83.4055	88.517	68.126	80.6035	100.644	72.2105	77.8545	101.561	66.9705	76.946	103.776		1.02177	1.28233	1.3242	1.05609	1.43322	1.64792	1.07533	1.35943	1.31617	1.03386
	76.345	61.761	88.229	81.72	91.035	87.266	73.702	62.255	88.015	73.975	105.987	104.05	79.304	67.148	81.916	79.113	108.001	101.152	65.429	71.946	79.425	79.266	108.278	105.161	22		69.053	84.9745	89.1505	67.9785	80.995	105.018	73.226	80.5145	104.577	68.6875	79.3455	106.72		1.04215	1.30646	1.33368	1.05381	1.44018	1.71954	1.09045	1.40588	1.35524	1.06037
	75.819	63.994	87.87	81.262	90.724	87.62	73.66	65.254	88.471	76.524	105.879	104.023	79.355	66.185	82.29	79.034	106.004	99.581	66.306	70.211	77.661	80.156	111.259	106.978	23		69.9065	84.566	89.172	69.457	82.4975	104.951	72.77	80.662	102.793	68.2585	78.9085	109.118		1.05503	1.30018	1.334	1.07673	1.4669	1.71844	1.08366	1.40845	1.33212	1.05375
	75.61	63.033	88.998	79.901	93.105	89.001	74.274	64.313	88.634	74.954	107.823	108.968	77.775	68.563	80.586	79.008	109.772	100.968	65.144	70.789	76.286	79.296	115.071	110.571	24		69.3215	84.4495	91.053	69.2935	81.794	108.395	73.169	79.797	105.37	67.9665	77.791	112.821		1.0462	1.29838	1.36214	1.07419	1.45439	1.77484	1.0896	1.39335	1.36552	1.04924
	73.897	61.909	88.914	79.817	92.695	87.633	72.075	64.023	87.687	76.393	107.713	109.812	77.808	67.536	78.477	78.052	106.702	100.186	66.181	69.905	75.967	79.999	114.738	113.235	25		67.903	84.3655	90.164	68.049	82.04	108.762	72.672	78.2645	103.444	68.043	77.983	113.987		1.0248	1.29709	1.34884	1.0549	1.45876	1.78085	1.0822	1.36659	1.34056	1.05042
	76.22	60.947	88.902	81.446	91.368	89.467	71.653	62.817	87.785	74.244	110.723	112.739	75.087	65.602	81.225	78.918	109.917	101.995	64.693	70.029	79.511	79.482	117.048	115.397	26		68.5835	85.174	90.4175	67.235	81.0145	111.731	70.3445	80.0715	105.956	67.361	79.4965	116.222		1.03507	1.30952	1.35263	1.04228	1.44053	1.82945	1.04754	1.39814	1.37312	1.03989
	75.683	61.094	88.624	82.773	94.18	90.734	70.982	62.737	90.15	78.271	112.637	114.178	78.132	66.409	82.192	81.294	109.607	102.238	65.028	70.081	79.247	80.984	120.321	117.816	27		68.3885	85.6985	92.457	66.8595	84.2105	113.407	72.2705	81.743	105.922	67.5545	80.1155	119.069		1.03212	1.31759	1.38314	1.03646	1.49736	1.8569	1.07622	1.42733	1.37268	1.04288
	75.355	62.925	89.131	84.475	93.638	90.779	72.934	64.412	89.67	78.035	112.81	116.373	78.469	68.098	81.93	81.55	109.734	100.902	67.174	71.324	78.592	81.925	120.142	120.543	28		69.14	86.803	92.2085	68.673	83.8525	114.591	73.2835	81.74	105.318	69.249	80.2585	120.343		1.04347	1.33457	1.37943	1.06457	1.49099	1.87629	1.09131	1.42727	1.36485	1.06904
	77.267	62.643	91.287	84.766	93.178	91.045	72.345	61.487	89.392	79.806	115.546	116.789	76.455	65.469	82.925	80.713	110.585	101.756	65.019	70.925	81.138	82.283	122.831	122.315	29		69.955	88.0265	92.1115	66.916	84.599	116.168	70.962	81.819	106.171	67.972	81.7105	122.573		1.05577	1.35338	1.37798	1.03734	1.50426	1.90209	1.05674	1.42865	1.3759	1.04932
	75.181	61.954	90.502	83.033	95.861	94.033	72.182	63.94	90.765	78.024	117.181	118.533	79.292	66.933	82.497	79.687	111.665	102.836	67.416	71.242	79.126	81.718	127.25	124.134	30		68.5675	86.7675	94.947	68.061	84.3945	117.857	73.1125	81.092	107.251	69.329	80.422	125.692		1.03482	1.33402	1.42039	1.05509	1.50063	1.92976	1.08876	1.41596	1.38989	1.07027
	74.273	62.012	91.419	83.087	95.367	94.697	72.985	63.414	89.801	76.513	118.256	119.689	78.209	66.128	80.887	80.657	110.836	104.846	66.101	69.899	79.698	82.003	128.361	126.063	31		68.1425	87.253	95.032	68.1995	83.157	118.972	72.1685	80.772	107.841	68	80.8505	127.212		1.02841	1.34149	1.42167	1.05723	1.47862	1.94802	1.0747	1.41037	1.39755	1.04976
	77.41	63.317	91.925	86.523	94.973	91.197	73.22	63.182	93.369	80.694	119.37	121.269	77.159	66.654	83.733	82.15	113.093	107.243	65.373	71.41	83.622	83.921	128.234	128.292	32		70.3635	89.224	93.085	68.201	87.0315	120.32	71.9065	82.9415	110.168	68.3915	83.7715	128.263		1.06193	1.37179	1.39254	1.05726	1.54752	1.97008	1.0708	1.44825	1.4277	1.0558
	75.968	61.311	91.747	86.624	95.473	94.562	72.651	62.541	91.972	80.455	120.074	125.336	78.567	65.756	83.045	83.298	112.601	105.209	64.442	71.1	83.503	82.3	132.062	129.774	33		68.6395	89.1855	95.0175	67.596	86.2135	122.705	72.1615	83.1715	108.905	67.771	82.9015	130.918		1.03591	1.3712	1.42145	1.04788	1.53297	2.00914	1.0746	1.45227	1.41134	1.04622
	75.933	63.039	92.405	89.174	97.439	93.673	72.756	63.58	92.375	82.183	122.983	124.489	77.246	66.893	86.024	84.552	115.291	108.054	66.855	72.337	83.459	86.058	134.806	133.91	34		69.486	90.7895	95.556	68.168	87.279	123.736	72.0695	85.288	111.672	69.596	84.7585	134.358		1.04869	1.39586	1.42951	1.05675	1.55192	2.02602	1.07323	1.48923	1.4472	1.07439
	74.893	61.865	93.4	85.252	96.926	93.595	72.602	64.809	92.764	79.204	119.904	123.85	76.379	67.377	84.928	83.775	111.376	105.719	65.026	70.573	81.876	84.53	133.788	130.622	35		68.379	89.326	95.2605	68.7055	85.984	121.877	71.878	84.3515	108.547	67.7995	83.203	132.205		1.03198	1.37336	1.42508	1.06508	1.52889	1.99558	1.07038	1.47287	1.4067	1.04666
	74.426	62.705	95.492	85.453	97.851	95.799	73.491	63.9	93.646	79.652	122.099	126.709	77.704	66.975	84.653	83.211	113.69	107.534	64.696	70.325	82.785	85.307	136.281	134.311	36		68.5655	90.4725	96.825	68.6955	86.649	124.404	72.3395	83.932	110.612	67.5105	84.046	135.296		1.03479	1.39099	1.44849	1.06492	1.54071	2.03696	1.07725	1.46555	1.43346	1.0422
	75.483	63.539	93.572	86.483	97.932	96.657	73.849	66.48	92.279	80.85	124.355	126.672	78.587	67.419	84.305	84.263	115.099	109.552	65.027	72.411	83.056	86.126	137.236	133.793	37		69.511	90.0275	97.2945	70.1645	86.5645	125.513	73.003	84.284	112.326	68.719	84.591	135.514		1.04906	1.38414	1.45551	1.0877	1.53921	2.05512	1.08713	1.4717	1.45566	1.06085
	74.974	62.226	94.931	88.309	96.342	95.813	73.242	63.459	94.289	83.91	125.212	127.065	78.252	67.107	87.118	84.534	116.788	108.037	64.983	72.494	83.993	85.653	137.214	135.997	38		68.6	91.62	96.0775	68.3505	89.0995	126.138	72.6795	85.826	112.412	68.7385	84.823	136.606		1.03532	1.40863	1.43731	1.05957	1.58429	2.06536	1.08231	1.49862	1.45679	1.06116
	75.045	63.636	92.354	85.092	97.57	94.329	73.687	64.941	93.31	82.936	124.023	125.846	78.398	66.776	85.842	84.048	113.837	108.439	66.432	71.054	83.499	84.591	137.503	136.534	39		69.3405	88.723	95.9495	69.314	88.123	124.934	72.587	84.945	111.138	68.743	84.045	137.018		1.04649	1.36409	1.43539	1.07451	1.56692	2.04564	1.08094	1.48324	1.44027	1.06123
	75.639	63.322	93.589	86.586	97.19	97.716	73.088	65.336	92.865	80.141	124.322	127.492	79.153	68.008	85.551	84.494	115.375	109.083	66.938	69.963	81.891	85.223	140.241	136.348	40		69.4805	90.0875	97.453	69.212	86.503	125.907	73.5805	85.0225	112.229	68.4505	83.557	138.295		1.0486	1.38507	1.45788	1.07293	1.53812	2.06157	1.09573	1.48459	1.45441	1.05671
	73.858	62.202	92.68	86.989	96.197	95.126	72.699	65.779	92.79	82.723	124.044	126.184	77.222	65.712	85.644	83.194	112.693	106.1	65.822	69.62	82.026	84.807	138.195	137.401	41		68.03	89.8345	95.6615	69.239	87.7565	125.114	71.467	84.419	109.397	67.721	83.4165	137.798		1.02671	1.38118	1.43108	1.07335	1.56041	2.04858	1.06426	1.47405	1.41771	1.04545
	76.105	61.443	96.333	88.826	97.21	97.568	73.848	64.187	95.108	83.475	127.247	128.112	77.216	67.25	87.209	84.364	115.858	111.316	65.261	71.218	85.49	86.378	141.422	138.86	42		68.774	92.5795	97.389	69.0175	89.2915	127.679	72.233	85.7865	113.587	68.2395	85.934	140.141		1.03794	1.42338	1.45693	1.06991	1.5877	2.09059	1.07566	1.49793	1.47201	1.05345
	78.162	63.189	94.474	90.235	99.035	95.08	73.686	64.613	95.516	84.86	129.222	128.267	78.833	65.896	87.19	86.68	113.862	108.396	66.418	71.291	85.695	87.238	141.077	139.574	43		70.6755	92.3545	97.0575	69.1495	90.188	128.745	72.3645	86.935	111.129	68.8545	86.4665	140.326		1.06664	1.41992	1.45197	1.07196	1.60364	2.10803	1.07762	1.51798	1.44016	1.06295
	76.064	61.023	96.653	90.376	96.895	96.312	73.851	63.552	94.541	83.579	128.926	130.885	77.833	65.485	87.154	84.03	116.823	110.425	64.33	71.407	84.82	86.268	142.875	140.822	44		68.5435	93.5145	96.6035	68.7015	89.06	129.905	71.659	85.592	113.624	67.8685	85.544	141.849		1.03446	1.43776	1.44518	1.06502	1.58358	2.12704	1.06712	1.49453	1.47249	1.04773
	75.362	61.198	96.236	87.803	98.175	96.603	73.565	65.848	93.667	83.549	128.993	131.485	78.629	66.628	85.816	85.08	115.777	109.948	63.989	70.173	84.449	88.007	141.694	141.343	45		68.28	92.0195	97.389	69.7065	88.608	130.239	72.6285	85.448	112.862	67.081	86.228	141.518		1.03049	1.41477	1.45693	1.0806	1.57555	2.1325	1.08155	1.49202	1.46262	1.03557
	75.595	61.847	97.39	89.804	99.03	95.505	73.402	62.503	96.331	83.749	130.991	129.246	77.548	65.694	88.212	85.004	116.727	110.449	65.666	71.56	86.485	88.105	144.143	141.643	46		68.721	93.597	97.2675	67.9525	90.04	130.119	71.621	86.608	113.588	68.613	87.295	142.893		1.03714	1.43902	1.45511	1.0534	1.60101	2.13052	1.06655	1.51228	1.47202	1.05922
	75.197	61.994	97.426	89.729	99.278	98.684	73.21	63.391	95.766	85.354	130.414	133.168	77.448	67.059	87.282	85.779	117.542	112.106	64.718	71.279	87.038	88.526	145.572	143.884	47		68.5955	93.5775	98.981	68.3005	90.56	131.791	72.2535	86.5305	114.824	67.9985	87.782	144.728		1.03525	1.43872	1.48074	1.0588	1.61026	2.15791	1.07597	1.51092	1.48804	1.04973
	74.949	61.276	96.458	90.49	98.634	97.697	72.487	64.398	97.646	86.419	130.891	132.961	77.685	65.356	87.707	88.882	118.643	112.622	64.186	71.307	87.857	88.448	145.125	141.437	48		68.1125	93.474	98.1655	68.4425	92.0325	131.926	71.5205	88.2945	115.632	67.7465	88.1525	143.281		1.02796	1.43713	1.46854	1.061	1.63644	2.16012	1.06505	1.54172	1.49852	1.04584
	72.805	60.19	94.491	87.757	97.648	96.743	71.846	62.81	92.341	81.001	128.194	129.659	75.819	65.013	84.862	83.348	114.536	109.382	61.994	69.401	82.314	84.949	143.736	138.577	49		66.4975	91.124	97.1955	67.328	86.671	128.926	70.416	84.105	111.959	65.6975	83.6315	141.156		1.00358	1.401	1.45403	1.04372	1.54111	2.11101	1.04861	1.46857	1.45091	1.01421
	78.499	62.574	98.85	90.603	100.47	100.239	73.629	65.087	96.783	85.194	133.936	133.468	78.023	66.541	89.186	85.754	117.666	112.542	65.231	71.66	87.734	88.177	148.258	144.653	50		70.5365	94.7265	100.355	69.358	90.9885	133.702	72.282	87.47	115.104	68.4455	87.9555	146.456		1.06454	1.45639	1.50129	1.07519	1.61788	2.1892	1.07639	1.52733	1.49167	1.05663
	77.425	62.711	96.872	91.294	102.196	99.856	73.886	65.255	98.23	87.612	133.534	132.644	79.956	66.066	90.341	87.861	117.754	110.658	66.249	72.779	86.766	89.524	148.425	144.334	51		70.068	94.083	101.026	69.5705	92.921	133.089	73.011	89.101	114.206	69.514	88.145	146.38		1.05747	1.4465	1.51134	1.07849	1.65224	2.17916	1.08725	1.55581	1.48003	1.07313
	76.747	62.989	98.165	93.11	100.142	99.134	73.196	64.091	97.839	86.982	134.88	135.889	78.809	65.161	89.771	88.789	119.748	113.118	66.011	72.224	87.981	88.291	148.663	144.735	52		69.868	95.6375	99.638	68.6435	92.4105	135.385	71.985	89.28	116.433	69.1175	88.136	146.699		1.05445	1.4704	1.49057	1.06412	1.64316	2.21675	1.07197	1.55893	1.50889	1.06701
	77.988	64.533	96.651	90.742	101.302	99.139	73.248	64.604	97.086	88.268	135.475	129.961	78.289	65.263	89.763	87.251	117.636	111.84	67.641	70.998	87.538	89.513	150.867	144.609	53		71.2605	93.6965	100.221	68.926	92.677	132.718	71.776	88.507	114.738	69.3195	88.5255	147.738		1.07547	1.44055	1.49929	1.0685	1.6479	2.17309	1.06886	1.54543	1.48693	1.07013
	76.245	63.553	98.742	89.706	101.911	100.888	74.245	66.471	98.429	87.399	133.469	135.317	78.705	66.839	90.763	86.723	119.69	113.481	65.083	71.974	86.046	89.214	151.333	144.369	54		69.899	94.224	101.4	70.358	92.914	134.393	72.772	88.743	116.585	68.5285	87.63	147.851		1.05492	1.44866	1.51692	1.09069	1.65211	2.20051	1.08369	1.54955	1.51087	1.05791
	75.293	64.081	98.629	90.024	103.318	101.933	73.996	67.63	98.986	86.895	135.881	134.008	80.573	68.837	90.228	88.066	119.283	112.22	65.188	71.74	87.012	89.369	151.424	145.122	55		69.687	94.3265	102.626	70.813	92.9405	134.945	74.705	89.147	115.751	68.464	88.1905	148.273		1.05172	1.45024	1.53526	1.09775	1.65258	2.20954	1.11248	1.55661	1.50006	1.05692
	75.144	63.732	97.315	91.86	104.466	99.208	73.766	66.367	97.601	87.76	136.554	132.893	79.481	68.144	90.903	89.166	117.578	113.423	65.587	71.583	87.568	89.399	153.112	144.85	56		69.438	94.5875	101.837	70.0665	92.6805	134.724	73.8125	90.0345	115.501	68.585	88.4835	148.981		1.04796	1.45425	1.52347	1.08618	1.64796	2.20592	1.09919	1.57211	1.49681	1.05879
	78.123	63.045	98.262	93.15	102.375	100.781	73.303	65.428	99.782	90.784	136.88	134.492	78.959	65.618	90.007	90.582	119.004	114.487	65.698	72.096	90.148	89.919	152.968	145.27	57		70.584	95.706	101.578	69.3655	95.283	135.686	72.2885	90.2945	116.745	68.897	90.0335	149.119		1.06526	1.47145	1.51959	1.07531	1.69424	2.22168	1.07649	1.57665	1.51294	1.0636
	75.867	63.691	99.113	92.22	103.676	103.491	74.046	66.98	99.038	88.117	136.701	136.149	78.884	67.426	91.075	88.811	120.47	116.493	64.501	70.874	88.219	90.78	154.455	147.017	58		69.779	95.6665	103.584	70.513	93.5775	136.425	73.155	89.943	118.481	67.6875	89.4995	150.736		1.05311	1.47084	1.5496	1.0931	1.66391	2.23378	1.08939	1.57051	1.53544	1.04493
	77.347	63.681	98.153	93.265	105.782	101.878	74.396	66.021	100.033	89.237	137.991	133.569	80.178	66.831	91.68	89.608	119.582	113.724	67.105	71.503	88.439	89.61	153.632	147.015	59		70.514	95.709	103.83	70.2085	94.635	135.78	73.5045	90.644	116.653	69.304	89.0245	150.323		1.0642	1.4715	1.55328	1.08838	1.68271	2.22322	1.0946	1.58275	1.51174	1.06989
	76.314	65.228	98.783	91.033	105.463	102.33	73.978	66.965	99.57	89.449	138.957	135.683	81.026	67.453	91.728	88.856	120.962	112.861	66.793	72.097	88.486	91.343	156.142	146.921	60		70.771	94.908	103.897	70.4715	94.5095	137.32	74.2395	90.292	116.912	69.445	89.9145	151.531		1.06808	1.45918	1.55428	1.09245	1.68048	2.24844	1.10554	1.5766	1.51509	1.07206
[truncated: 2 more columns]

## Sheet: Exp2. 20221108
Measurement	NBD Fluorescence Intensity																								Time (min)		Average NBD Fluorescence Intensity													Average NBD Fluorescence Intensity_Normalized to t=0
Atg9	Protein free liposomes												Atg9-containing liposomes														Protein free liposomes						Atg9-containing liposomes							Protein free liposomes						Atg9-containing liposomes
PI3P	No PI3P						PI3P						No PI3P						PI3P								No PI3P			PI3P			No PI3P			PI3P				No PI3P			PI3P			No PI3P			PI3P
Atg2/Atg18	Atg18		Atg2		Atg2 + Atg18-15min		Atg18		Atg2		Atg2 + Atg18-15min		Atg18		Atg2		Atg2 + Atg18-15min		Atg18		Atg2		Atg2 + Atg18-15min				Atg18	Atg2	Atg2 + Atg18-15 min	Atg18	Atg2	Atg2 + Atg18-15 min	Atg18	Atg2	Atg2 + Atg18-15 min	Atg18	Atg2	Atg2 + Atg18-15 min		Atg18	Atg2	Atg2 + Atg18-15 min	Atg18	Atg2	Atg2 + Atg18-15 min	Atg18	Atg2	Atg2 + Atg18-15 min	Atg18
Replicate	1	2	1	2	1	2	1	2	1	2	1	2	1	2	1	2	1	2	1	2	1	2	1	2			Mean	Mean	Mean	Mean	Mean	Mean	Mean	Mean	Mean	Mean	Mean	Mean
	69.63	74.84	76.322	74.637	77.146	92.282	70.885	72.39	80.718	76.361	81.658	75.416	63.989	75.212	68.553	73.793	69.012	91.542	72.181	71.836	70.708	74.146	73.115	78.935	0		72.235	75.4795	84.714	71.6375	78.5395	78.537	69.6005	71.173	80.277	72.0085	72.427	76.025		1	1	1	1	1	1	1	1	1	1
	73.758	78.351	80.884	80.258	80.13	95.324	72.469	75.439	78.224	77.352	86.188	78.977	66.019	79.701	73.356	79.809	74.357	96.099	74.448	74.849	75.755	78.018	76.505	84.056	1		76.0545	80.571	87.727	73.954	77.788	82.5825	72.86	76.5825	85.228	74.6485	76.8865	80.2805		1.05288	1.06746	1.03557	1.03234	0.990432	1.05151	1.04683	1.076	1.06167	1.03666
	70.384	74.462	78.652	79.123	81.237	91.448	71.977	73.877	81.612	76.018	85.431	82.245	63.193	77.335	76.548	82.479	77.957	92.788	71.95	73.059	77.926	77.68	78.368	84.661	2		72.423	78.8875	86.3425	72.927	78.815	83.838	70.264	79.5135	85.3725	72.5045	77.803	81.5145		1.0026	1.04515	1.01922	1.018	1.00351	1.0675	1.00953	1.11719	1.06347	1.00689
	70.712	77.523	80.9	84.833	83.666	93.073	72.025	76.327	83.098	79.738	89.541	85.414	66.899	77.458	78.286	88.05	81.951	95.153	74.434	74.528	82.278	81.352	80.75	86.315	3		74.1175	82.8665	88.3695	74.176	81.418	87.4775	72.1785	83.168	88.552	74.481	81.815	83.5325		1.02606	1.09787	1.04315	1.03544	1.03665	1.11384	1.03704	1.16853	1.10308	1.03434
	69.402	72.12	79.972	81.185	84.311	90.037	74.274	77.449	83.77	78.708	89.202	84.922	66.476	75.809	79.26	85.495	81.547	93.52	73.012	74.253	80.257	80.6	81.338	86.949	4		70.761	80.5785	87.174	75.8615	81.239	87.062	71.1425	82.3775	87.5335	73.6325	80.4285	84.1435		0.979594	1.06755	1.02904	1.05896	1.03437	1.10855	1.02216	1.15743	1.09039	1.02255
	70.783	73.969	82.379	85.772	85.334	94.946	73.551	77.108	84.117	82.201	87.12	87.756	66.395	77.58	80.667	88.171	82.301	93.282	73.982	75.078	83.662	82.12	81.391	89.571	5		72.376	84.0755	90.14	75.3295	83.159	87.438	71.9875	84.419	87.7915	74.53	82.891	85.481		1.00195	1.11389	1.06405	1.05154	1.05882	1.11334	1.0343	1.18611	1.09361	1.03502
	74.038	79.829	85.298	89.496	88.654	94.766	74.574	79.026	86.896	85.695	94.462	92.807	68.709	79.903	82.8	90.012	86.322	95.545	76.08	77.77	86.416	87.015	85.154	93.162	6		76.9335	87.397	91.71	76.8	86.2955	93.6345	74.306	86.406	90.9335	76.925	86.7155	89.158		1.06504	1.15789	1.08258	1.07206	1.09875	1.19223	1.06761	1.21403	1.13275	1.06828
	73.959	77.383	86.469	87.769	87.926	95.29	73.285	78.946	87.482	85.252	92.573	92.589	68.891	78.727	81.198	91.437	84.186	93.269	73.454	76.985	84.095	85.554	83.684	92.287	7		75.671	87.119	91.608	76.1155	86.367	92.581	73.809	86.3175	88.7275	75.2195	84.8245	87.9855		1.04757	1.15421	1.08138	1.06251	1.09966	1.17882	1.06047	1.21278	1.10527	1.04459
	72.728	75.76	85.142	87.525	86.988	95.683	73.1	77.157	84.977	83.556	91.486	91.35	68.972	77.726	83.147	89.906	84.193	92.541	75.259	74.732	84.857	84.398	83.189	90.157	8		74.244	86.3335	91.3355	75.1285	84.2665	91.418	73.349	86.5265	88.367	74.9955	84.6275	86.673		1.02781	1.1438	1.07816	1.04873	1.07292	1.16401	1.05386	1.21572	1.10078	1.04148
	75.018	78.509	88.395	90.392	90.588	98.511	75.923	80.247	90.591	86.715	94.901	95.103	68.998	80.92	85.223	93.741	87.217	95.739	75.97	78.235	85.988	89.086	86.581	95.728	9		76.7635	89.3935	94.5495	78.085	88.653	95.002	74.959	89.482	91.478	77.1025	87.537	91.1545		1.06269	1.18434	1.1161	1.09	1.12877	1.20965	1.07699	1.25725	1.13953	1.07074
	72.634	76.168	84.881	86.763	88.973	93.099	73.472	77.942	90.255	84.813	95.493	94.06	67.414	78.612	85.797	91.382	86.472	93.83	72.363	75.196	85.677	85.862	84.29	92.354	10		74.401	85.822	91.036	75.707	87.534	94.7765	73.013	88.5895	90.151	73.7795	85.7695	88.322		1.02999	1.13702	1.07463	1.05681	1.11452	1.20678	1.04903	1.24471	1.123	1.02459
	72.551	78.732	86.146	91.226	89.323	96.562	71.562	78.013	87.049	84.539	92.454	92.922	68.284	78.683	83.354	90.979	87.603	94.187	73.865	75.406	86.487	86.717	85.648	91.603	11		75.6415	88.686	92.9425	74.7875	85.794	92.688	73.4835	87.1665	90.895	74.6355	86.602	88.6255		1.04716	1.17497	1.09713	1.04397	1.09237	1.18018	1.05579	1.22471	1.13227	1.03648
	70.26	72.833	85.44	86.98	88.126	92.691	73.671	76.592	88.559	83.295	92.675	93.823	66.208	76.788	85.329	90.026	85.643	92.345	71.904	74.68	84.872	84.175	84.471	91.527	12		71.5465	86.21	90.4085	75.1315	85.927	93.249	71.498	87.6775	88.994	73.292	84.5235	87.999		0.990469	1.14216	1.06722	1.04877	1.09406	1.18733	1.02726	1.23189	1.10859	1.01782
	72.565	77.26	87.348	91.079	88.925	94.049	72.139	77.802	90.955	86.28	95.366	94.806	68.205	78.337	84.513	93.34	86.843	92.066	73.208	76.64	87.433	88.526	84.099	93.057	13		74.9125	89.2135	91.487	74.9705	88.6175	95.086	73.271	88.9265	89.4545	74.924	87.9795	88.578		1.03707	1.18196	1.07995	1.04653	1.12832	1.21072	1.05274	1.24944	1.11432	1.04049
	73.306	77.129	89.028	90.291	89.61	95.515	74.469	79.329	90.801	85.226	96.555	96.177	69.341	79.649	86.86	93.317	87.396	94.82	72.066	76.519	87.604	89.559	85.547	95.164	14		75.2175	89.6595	92.5625	76.899	88.0135	96.366	74.495	90.0885	91.108	74.2925	88.5815	90.3555		1.04129	1.18787	1.09265	1.07345	1.12063	1.22701	1.07032	1.26577	1.13492	1.03172
	72.909	77.702	87.948	88.326	91.184	94.892	73.293	78.302	90.677	84.375	95.196	95.852	68.083	79.162	86.098	95.314	88.834	93.82	72.573	75.793	87.852	88.998	85.64	93.056	15		75.3055	88.137	93.038	75.7975	87.526	95.524	73.6225	90.706	91.327	74.183	88.425	89.348		1.04251	1.16769	1.09826	1.05807	1.11442	1.21629	1.05779	1.27444	1.13765	1.0302
	73.396	78.841	88.326	92.762	86.238	97.395	72.761	78.827	89.977	86.55	91.471	92.862	68.058	77.601	85.621	93.227	85.827	94.282	72.991	75.576	88.898	88.254	82.953	63.354	16		76.1185	90.544	91.8165	75.794	88.2635	92.1665	72.8295	89.424	90.0545	74.2835	88.576	73.1535		1.05376	1.19958	1.08384	1.05802	1.12381	1.17354	1.04639	1.25643	1.1218	1.03159
	71.301	78.116	88.477	90.369	89.156	98.155	74.809	78.443	90.775	85.742	97.949	100.078	66.646	77.699	84.479	92.351	88.305	92.596	73.236	75.029	87.675	89.563	90.75	94.263	17		74.7085	89.423	93.6555	76.626	88.2585	99.0135	72.1725	88.415	90.4505	74.1325	88.619	92.5065		1.03424	1.18473	1.10555	1.06964	1.12375	1.26072	1.03695	1.24225	1.12673	1.0295
	72.408	76.876	87.351	89.418	91.229	95.64	73.84	78.718	92.412	84.892	104.784	108.391	68.25	77.376	86.827	93.711	90.689	92.747	73.518	74.822	87.915	88.464	95.697	101.119	18		74.642	88.3845	93.4345	76.279	88.652	106.588	72.813	90.269	91.718	74.17	88.1895	98.408		1.03332	1.17097	1.10294	1.06479	1.12876	1.35716	1.04616	1.2683	1.14252	1.03002
	72.047	77.095	88.094	90.958	92.079	97.044	71.535	77.356	89.098	84.122	108.344	110.617	67.303	76.828	86.674	94.331	90.715	93.111	72.444	73.231	86.746	87.779	102.465	105.558	19		74.571	89.526	94.5615	74.4455	86.61	109.481	72.0655	90.5025	91.913	72.8375	87.2625	104.012		1.03234	1.1861	1.11624	1.0392	1.10276	1.394	1.03542	1.27158	1.14495	1.01151
	69.31	73.069	86.326	86.862	92.699	92.108	71.329	75.953	89.711	82.502	111.373	113.149	65.223	74.254	86.446	90.8	90.908	90.358	68.625	72.064	84.734	85.055	104.757	109.174	20		71.1895	86.594	92.4035	73.641	86.1065	112.261	69.7385	88.623	90.633	70.3445	84.8945	106.966		0.985526	1.14725	1.09077	1.02797	1.09635	1.4294	1.00198	1.24518	1.129	0.976892
	71.45	73.183	86.772	88.838	92.456	94.846	72.089	75.811	88.135	84.398	116.746	117.664	67.238	75.784	86.611	92.943	92.669	92.451	70.322	72.948	87.798	86.944	109.716	114.079	21		72.3165	87.805	93.651	73.95	86.2665	117.205	71.511	89.777	92.56	71.635	87.371	111.897		1.00113	1.1633	1.1055	1.03228	1.09838	1.49235	1.02745	1.26139	1.15301	0.994813
	71.887	73.757	88.371	89.19	93.934	95.14	73.055	77.471	90.537	84.906	119.989	123.636	66.982	75.472	87.1	91.52	93.136	91.147	71.95	74.383	87.399	86.849	114.829	118.439	22		72.822	88.7805	94.537	75.263	87.7215	121.812	71.227	89.31	92.1415	73.1665	87.124	116.634		1.00813	1.17622	1.11595	1.05061	1.11691	1.55102	1.02337	1.25483	1.14779	1.01608
	69.397	73.23	87.15	86.158	93.235	92.612	70.622	74.898	89.528	83.017	122.152	126.022	65.321	74.097	86.888	92.096	93.192	91.002	69.381	72.116	85.895	86.822	117.468	121.192	23		71.3135	86.654	92.9235	72.76	86.2725	124.087	69.709	89.492	92.097	70.7485	86.3585	119.33		0.987243	1.14805	1.09691	1.01567	1.09846	1.57998	1.00156	1.25739	1.14724	0.982502
	72.521	75.637	87.818	90.347	95.934	94.212	72.404	76.945	89.596	84.52	128.153	129.727	68.465	75.757	87.197	92.354	94.683	92.637	71.242	74.343	88.535	87.8	120.928	126.054	24		74.079	89.0825	95.073	74.6745	87.058	128.94	72.111	89.7755	93.66	72.7925	88.1675	123.491		1.02553	1.18022	1.12228	1.04239	1.10846	1.64177	1.03607	1.26137	1.16671	1.01089
	70.465	76.078	88.28	90.946	95.05	96.563	72.514	78.399	90.1	84.931	129.434	131.76	66.467	76.721	85.627	93.364	93.785	91.354	70.001	74.305	88.443	88.168	123.613	127.559	25		73.2715	89.613	95.8065	75.4565	87.5155	130.597	71.594	89.4955	92.5695	72.153	88.3055	125.586		1.01435	1.18725	1.13094	1.05331	1.11429	1.66287	1.02864	1.25744	1.15313	1.00201
	70.74	72.641	88.136	87.805	94.866	94.343	71.207	75.035	89.527	84.12	129.157	130.653	66.91	75.641	86.53	92.536	94.813	91.151	69.289	72.411	87.265	86.648	122.917	128.315	26		71.6905	87.9705	94.6045	73.121	86.8235	129.905	71.2755	89.533	92.982	70.85	86.9565	125.616		0.992462	1.16549	1.11675	1.02071	1.10548	1.65406	1.02407	1.25796	1.15826	0.983912
	70.113	75.075	89.138	90.055	96.028	97.676	72.285	77.268	90.971	85.073	132.146	135.37	67.119	76.121	86.432	93.917	95.187	92.019	70.542	72.956	88.366	89.539	127.482	133.074	27		72.594	89.5965	96.852	74.7765	88.022	133.758	71.62	90.1745	93.603	71.749	88.9525	130.278		1.00497	1.18703	1.14328	1.04382	1.12074	1.70312	1.02902	1.26698	1.166	0.996396
	70.2	75.056	89.24	88.696	96.285	96.998	71.051	77.264	92.762	84.94	133.608	137.31	67.342	76.716	88.496	93.493	97.329	91.026	70.916	73.618	88.79	88.561	129.319	134.445	28		72.628	88.968	96.6415	74.1575	88.851	135.459	72.029	90.9945	94.1775	72.267	88.6755	131.882		1.00544	1.1787	1.1408	1.03518	1.13129	1.72478	1.03489	1.2785	1.17316	1.00359
	69.141	72.771	86.304	89.466	94.686	92.399	68.598	74.964	88.418	84.353	132.763	135.35	66.172	74.694	86.037	93.16	94.976	89.82	68.358	70.247	86.204	86.134	128.335	133.606	29		70.956	87.885	93.5425	71.781	86.3855	134.056	70.433	89.5985	92.398	69.3025	86.169	130.971		0.982294	1.16436	1.10422	1.002	1.0999	1.70692	1.01196	1.25888	1.15099	0.962421
	71.855	75.896	89.3	91.794	96.812	95.321	72.991	77.186	92.462	86.163	137.266	140.415	69.091	77.686	89.851	96.098	96.964	91.604	71.707	73.955	90.186	89.271	130.475	136.17	30		73.8755	90.547	96.0665	75.0885	89.3125	138.84	73.3885	92.9745	94.284	72.831	89.7285	133.322		1.02271	1.19962	1.13401	1.04817	1.13717	1.76784	1.05442	1.30632	1.17448	1.01142
	71.058	73.04	89.272	87.113	96.676	93.478	69.353	74.432	91.335	82.1	136.448	134.921	67.814	74.747	88.961	92.336	97.547	90.08	69.696	72.563	89.03	85.723	132.578	133.471	31		72.049	88.1925	95.077	71.8925	86.7175	135.685	71.2805	90.6485	93.8135	71.1295	87.3765	133.024		0.997425	1.16843	1.12233	1.00356	1.10413	1.72765	1.02414	1.27364	1.16862	0.987793
	69.59	74.509	89.203	91.131	95.79	97.589	72.486	76.027	91.357	84.215	136.747	139.006	67.948	76.951	87.957	93.648	95.803	90.146	69.612	72.512	88.626	87.758	133.447	137.482	32		72.0495	90.167	96.6895	74.2565	87.786	137.877	72.4495	90.8025	92.9745	71.062	88.192	135.464		0.997432	1.19459	1.14136	1.03656	1.11773	1.75556	1.04093	1.2758	1.15817	0.986856
	69.893	74.871	88.851	90.878	96.607	94.778	70.661	76.016	92.868	83.938	136.026	139.684	66.941	74.812	87.299	93.678	96.589	90.416	69.949	73.244	89.056	89.383	133.145	140.188	33		72.382	89.8645	95.6925	73.3385	88.403	137.855	70.8765	90.4885	93.5025	71.5965	89.2195	136.666		1.00204	1.19058	1.12959	1.02374	1.12559	1.75529	1.01833	1.27139	1.16475	0.994278
	70.858	72.295	87.974	89.703	95.536	94.479	69.938	74.444	88.624	84.571	136.573	138.932	67.963	73.533	87.112	93.383	95.698	90.167	69.077	71.354	88.472	87.367	133.515	136.316	34		71.5765	88.8385	95.0075	72.191	86.5975	137.752	70.748	90.2475	92.9325	70.2155	87.9195	134.916		0.990884	1.17699	1.12151	1.00773	1.1026	1.75398	1.01649	1.268	1.15765	0.9751
	70.794	74.815	88.512	92.347	97.569	97.833	71.082	77.712	91.133	86.204	139.588	141.56	67.587	77.571	88.417	94.093	95.712	90.895	69.896	73.534	90.111	89.788	134.843	139.887	35		72.8045	90.4295	97.701	74.397	88.6685	140.574	72.579	91.255	93.3035	71.715	89.9495	137.365		1.00788	1.19807	1.1533	1.03852	1.12897	1.78991	1.04279	1.28216	1.16227	0.995924
	70.845	72.8	88.921	89.023	96.655	94.594	71.483	74.353	91.776	84.356	138.939	140.426	68.293	75.336	90.338	95.502	96.242	89.875	69.224	71.686	90.174	87.424	134.362	138.511	36		71.8225	88.972	95.6245	72.918	88.066	139.683	71.8145	92.92	93.0585	70.455	88.799	136.436		0.994289	1.17876	1.12879	1.01787	1.1213	1.77856	1.03181	1.30555	1.15922	0.978426
	70.719	76.152	91.095	93.338	97.503	99.434	71.906	77.145	93.613	86.207	141.462	142.766	68.582	77.603	89.895	95.934	97.163	92.39	70.822	73.422	90.873	90.816	137.447	142.128	37		73.4355	92.2165	98.4685	74.5255	89.91	142.114	73.0925	92.9145	94.7765	72.122	90.8445	139.787		1.01662	1.22174	1.16236	1.04031	1.14477	1.80952	1.05017	1.30547	1.18062	1.00158
	72.01	75.905	90.34	95.756	99.217	98.904	72.949	77.384	93.866	87.609	141.449	142.979	68.007	74.943	90.716	95.338	98.898	93.395	70.485	73.9	93.128	89.29	135.658	142.892	38		73.9575	93.048	99.0605	75.1665	90.7375	142.214	71.475	93.027	96.1465	72.1925	91.209	139.275		1.02385	1.23276	1.16935	1.04926	1.15531	1.81079	1.02693	1.30705	1.19768	1.00256
	71.294	76.256	91.932	93.627	97.916	99.826	73.401	78.294	93.336	88.141	141.729	146.49	68.511	79.087	90.957	97.999	97.885	92.687	70.404	74.441	91.676	91.067	137.631	142.867	39		73.775	92.7795	98.871	75.8475	90.7385	144.11	73.799	94.478	95.286	72.4225	91.3715	140.249		1.02132	1.2292	1.16712	1.05877	1.15532	1.83492	1.06032	1.32744	1.18697	1.00575
	71.101	71.503	90.518	89.497	95.771	95.915	70.614	74.869	92.898	85.319	140.326	141.335	68.313	76.593	90.172	95.438	95.786	91.175	69.129	71.764	91.417	88.448	134.317	139.698	40		71.302	90.0075	95.843	72.7415	89.1085	140.831	72.453	92.805	93.4805	70.4465	89.9325	137.007		0.987084	1.19248	1.13137	1.01541	1.13457	1.79317	1.04098	1.30394	1.16447	0.978308
	72.417	77.46	90.885	97.326	98.095	101.974	73.44	77.834	95.069	89.424	142.315	144.933	68.775	79.101	91.352	98.758	98.332	93.736	71.847	75.005	93.489	92.14	136.326	143.84	41		74.9385	94.1055	100.035	75.637	92.2465	143.624	73.938	95.055	96.034	73.426	92.8145	140.083		1.03743	1.24677	1.18085	1.05583	1.17452	1.82874	1.06232	1.33555	1.19628	1.01969
	70.232	74.807	91.981	92.848	99.378	99.244	72.844	75.875	93.481	87.946	139.715	143.366	68.108	77.391	90.522	97.142	97.749	91.386	69.966	72.601	93.062	89.987	137.38	140.987	42		72.5195	92.4145	99.311	74.3595	90.7135	141.541	72.7495	93.832	94.5675	71.2835	91.5245	139.183		1.00394	1.22437	1.17231	1.038	1.155	1.80221	1.04524	1.31837	1.17801	0.989932
	72.111	74.107	91.911	92.095	99.323	99.627	70.974	77.539	94.718	87.517	139.216	142.214	68.441	77.612	92.676	97.883	98.59	91.449	70.707	73.526	91.287	91.74	138.346	142.708	43		73.109	92.003	99.475	74.2565	91.1175	140.715	73.0265	95.2795	95.0195	72.1165	91.5135	140.527		1.0121	1.21891	1.17425	1.03656	1.16015	1.7917	1.04922	1.3387	1.18365	1.0015
	69.889	74.285	90.339	92.731	99.851	96.213	68.887	75.486	93.637	86.299	141.892	141.985	69.103	78.127	90.868	96.83	99.025	90.877	70.834	72.95	92.342	90.002	136.672	143.482	44		72.087	91.535	98.032	72.1865	89.968	141.939	73.615	93.849	94.951	71.892	91.172	140.077		0.997951	1.21271	1.15721	1.00766	1.14551	1.80728	1.05768	1.3186	1.18279	0.998382
	71.686	74.239	92.011	92.945	100.029	96.718	71.251	76.475	94.879	87.508	139.309	141.772	68.914	75.505	93.347	96.472	98.895	92.826	69.114	73.393	92.109	90.737	136.181	143.242	45		72.9625	92.478	98.3735	73.863	91.1935	140.541	72.2095	94.9095	95.8605	71.2535	91.423	139.712		1.01007	1.22521	1.16124	1.03107	1.16112	1.78948	1.03749	1.3335	1.19412	0.989515
	71.28	72.593	91.345	92.495	99.138	97.724	70.78	75.505	94.595	88.093	140.699	143.713	68.593	77.495	93.619	97.898	98.055	95.089	69.9	72.984	92.216	92.161	136.395	142.077	46		71.9365	91.92	98.431	73.1425	91.344	142.206	73.044	95.7585	96.572	71.442	92.1885	139.236		0.995868	1.21781	1.16192	1.02101	1.16303	1.81069	1.04948	1.34543	1.20298	0.992133
	70.921	74.524	91.967	92.736	99.349	99.091	71.217	74.904	94.711	85.306	141.515	144.679	67.365	76.844	92.764	96.306	98.872	91.383	70.13	72.219	92.692	90.135	137.202	140.666	47		72.7225	92.3515	99.22	73.0605	90.0085	143.097	72.1045	94.535	95.1275	71.1745	91.4135	138.934		1.00675	1.22353	1.17123	1.01986	1.14603	1.82203	1.03598	1.32824	1.18499	0.988418
	69.898	75.398	91.103	94.746	98.843	98.763	70.18	76.214	93.887	87.303	140.251	142.246	67.022	77.404	92.029	97.239	99.537	91.53	69.931	74.089	91.802	90.309	136.887	143.49	48		72.648	92.9245	98.803	73.197	90.595	141.249	72.213	94.634	95.5335	72.01	91.0555	140.189		1.00572	1.23112	1.16631	1.02177	1.1535	1.7985	1.03754	1.32963	1.19005	1.00002
	70.978	77.579	91.835	96.741	98.342	101.835	71.78	77.632	94.92	89.001	140.98	144.991	68.207	80.64	92.238	98.372	99.604	94.692	71.547	73.738	94.941	92.965	137.933	143.243	49		74.2785	94.288	100.088	74.706	91.9605	142.986	74.4235	95.305	97.148	72.6425	93.953	140.588		1.02829	1.24919	1.18149	1.04283	1.17088	1.82061	1.0693	1.33906	1.21016	1.0088
	72.2	76.089	93.622	95.879	99.928	99.043	70.379	77.028	95.679	86.349	141.978	143.511	70.177	76.362	94.893	98.108	99.865	93.648	70.566	73.177	92.729	92.542	137.414	144.405	50		74.1445	94.7505	99.4855	73.7035	91.014	142.745	73.2695	96.5005	96.7565	71.8715	92.6355	140.909		1.02643	1.25531	1.17437	1.02884	1.15883	1.81754	1.05272	1.35586	1.20528	0.998097
	71.561	75.111	92.121	96.227	99.297	100.634	71.133	75.729	95.311	89.198	139.321	143.676	68.739	78.839	94.518	100.321	97.995	96.25	70.507	73.121	93.702	92.417	139.098	143.894	51		73.336	94.174	99.9655	73.431	92.2545	141.498	73.789	97.4195	97.1225	71.814	93.0595	141.496		1.01524	1.24768	1.18004	1.02504	1.17463	1.80168	1.06018	1.36877	1.20984	0.997299
	71.748	76.632	92.28	97.221	100.852	102.681	72.307	76.522	96.15	89.564	143.138	144.726	66.912	80.168	92.498	100.295	100.097	95.358	71.315	73.821	95.604	94.435	139.422	144.843	52		74.19	94.7505	101.767	74.4145	92.857	143.932	73.54	96.3965	97.7275	72.568	95.0195	142.132		1.02706	1.25531	1.20129	1.03876	1.1823	1.83266	1.0566	1.3544	1.21738	1.00777
	71.679	75.045	93.919	95.689	99.222	102.319	71.432	77.928	95.909	88.896	141.128	145.823	69.303	79.267	94.715	98.631	101.227	93.204	71.302	73.976	94.535	93.05	137.608	143.822	53		73.362	94.804	100.77	74.68	92.4025	143.476	74.285	96.673	97.2155	72.639	93.7925	140.715		1.0156	1.25602	1.18954	1.04247	1.17651	1.82685	1.06731	1.35828	1.211	1.00876
	71.606	75.323	91.905	97.478	99.827	102.368	71.943	77.162	97.499	90.194	140.493	144.666	69.425	79.098	94.511	100.952	99.528	95.254	71.424	72.944	95.816	92.6	139.452	143.965	54		73.4645	94.6915	101.097	74.5525	93.8465	142.579	74.2615	97.7315	97.391	72.184	94.208	141.709		1.01702	1.25453	1.1934	1.04069	1.1949	1.81544	1.06697	1.37315	1.21319	1.00244
	69.891	75.411	90.208	94.748	99.974	98.55	70.16	75.095	96.038	89.342	140.56	143.951	67.4	77.467	91.179	101.184	101.431	94.298	70.043	73.022	94.125	92.127	136.874	143.737	55		72.651	92.478	99.262	72.6275	92.69	142.255	72.4335	96.1815	97.8645	71.5325	93.126	140.305		1.00576	1.22521	1.17173	1.01382	1.18017	1.81132	1.0407	1.35138	1.21909	0.99339
	74.01	73.92	93.424	95.466	100.553	100.306	70.958	75.837	96.544	89.097	141.5	144.811	71.385	77.234	95.66	98.164	102.284	92.438	69.824	73.423	93.146	92.306	136.983	141.861	56		73.965	94.445	100.429	73.3975	92.8205	143.156	74.3095	96.912	97.361	71.6235	92.726	139.422		1.02395	1.25127	1.18551	1.02457	1.18183	1.82278	1.06766	1.36164	1.21281	0.994653
	71.392	76.464	95.584	96.374	102.68	100.899	72.409	77.444	97.057	90.152	142.98	145.87	69.714	79.835	96.381	101.018	102.123	94.174	71.284	74.173	95.428	93.465	138.503	143.684	57		73.928	95.979	101.79	74.9265	93.6045	144.425	74.7745	98.6995	98.1485	72.7285	94.4465	141.094		1.02344	1.27159	1.20157	1.04591	1.19181	1.83894	1.07434	1.38675	1.22262	1.01
	72.995	72.952	92.496	95.448	99.071	100.762	71.083	76.513	95.866	89.046	142.254	144.388	68.73	78.012	94.604	101.02	99.658	94.973	70.378	72.995	94.938	93.038	138.797	143.88	58		72.9735	93.972	99.9165	73.798	92.456	143.321	73.371	97.812	97.3155	71.6865	93.988	141.339		1.01022	1.245	1.17946	1.03016	1.17719	1.82489	1.05417	1.37429	1.21225	0.995528
	72.516	75.19	94.603	97.563	100.102	101.955	71.591	77.194	97.839	89.526	141.612	145.838	69.208	78.917	96.224	101.969	102.042	96.237	70.901	73.78	96.558	94.656	139.017	145.783	59		73.853	96.083	101.029	74.3925	93.6825	143.725	74.0625	99.0965	99.1395	72.3405	95.607	142.4		1.0224	1.27297	1.19258	1.03846	1.19281	1.83003	1.06411	1.39233	1.23497	1.00461
	70.286	74.738	93.374	95.994	101.217	100.981	70.95	76.183	96.448	89.42	140.204	145.277	68.775	77.578	93.022	101.314	102.571	94.283	70.856	73.659	95.6	94.377	138.149	144.282	60		72.512	94.684	101.099	73.5665	92.934	142.74	73.1765	97.168	98.427	72.2575	94.9885	141.216		1.00383	1.25443	1.19342	1.02693	1.18328	1.81749	1.05138	1.36524	1.22609	1.00346
[truncated: 2 more columns]

## Sheet: Exp3. 20221110
Measurement	NBD Fluorescence Intensity																								Time (min)		Average NBD Fluorescence Intensity													Average NBD Fluorescence Intensity_Normalized to t=0
Atg9	Protein free liposomes												Atg9-containing liposomes														Protein free liposomes						Atg9-containing liposomes							Protein free liposomes						Atg9-containing liposomes
PI3P	No PI3P						PI3P						No PI3P						PI3P								No PI3P			PI3P			No PI3P			PI3P				No PI3P			PI3P			No PI3P			PI3P
Atg2/Atg18	Atg18		Atg2		Atg2 + Atg18-15min		Atg18		Atg2		Atg2 + Atg18-15min		Atg18		Atg2		Atg2 + Atg18-15min		Atg18		Atg2		Atg2 + Atg18-15min				Atg18	Atg2	Atg2 + Atg18-15 min	Atg18	Atg2	Atg2 + Atg18-15 min	Atg18	Atg2	Atg2 + Atg18-15 min	Atg18	Atg2	Atg2 + Atg18-15 min		Atg18	Atg2	Atg2 + Atg18-15 min	Atg18	Atg2	Atg2 + Atg18-15 min	Atg18	Atg2	Atg2 + Atg18-15 min	Atg18
Replicate	1	2	1	2	1	2	1	2	1	2	1	2	1	2	1	2	1	2	1	2	1	2	1	2			Mean	Mean	Mean	Mean	Mean	Mean	Mean	Mean	Mean	Mean	Mean	Mean
	73.77	75.935	85.581	78.753	85.213	83.086	72.617	69.089	76.722	81.544	87.968	80.402	83.567	82.532	78.081	74.489	59.359	67.188	83.743	84.055	62.224	63.784	58.029	55.31	0		74.8525	82.167	84.1495	70.853	79.133	84.185	83.0495	76.285	63.2735	83.899	63.004	56.6695		1	1	1	1	1	1	1	1	1	1
	74.182	77.359	86.158	81.725	87.839	84.365	75.494	70.101	78.591	84.773	89.534	79.994	86.586	84.452	81.739	75.928	61.415	68.243	83.739	85.847	66.174	67.233	59.905	55.553	1		75.7705	83.9415	86.102	72.7975	81.682	84.764	85.519	78.8335	64.829	84.793	66.7035	57.729		1.01226	1.0216	1.0232	1.02744	1.03221	1.00688	1.02974	1.03341	1.02458	1.01066
	73.312	78.725	88.096	84.243	89.44	82.874	73.296	71.597	78.809	85.187	90.533	87.667	86.07	84.006	83.824	79.394	65.857	70.511	85.313	85.07	74.937	69.511	63.23	56.745	2		76.0185	86.1695	86.157	72.4465	81.998	89.1	85.038	81.609	68.184	85.1915	72.224	59.9875		1.01558	1.04871	1.02386	1.02249	1.0362	1.05838	1.02394	1.06979	1.07761	1.01541
	73.998	76.498	89.699	87.274	88.589	84.809	74.688	70.89	80.556	86.823	91.177	95.092	86.508	85.076	86.707	81.706	67.964	72.047	86.58	87.117	80.175	74.344	65.6	62.962	3		75.248	88.4865	86.699	72.789	83.6895	93.1345	85.792	84.2065	70.0055	86.8485	77.2595	64.281		1.00528	1.07691	1.0303	1.02732	1.05758	1.10631	1.03302	1.10384	1.1064	1.03516
	72.313	73.237	90.707	85.575	89.044	85.658	71.459	69.921	79.386	89.452	90.977	92.506	84.847	84.329	86.339	82.523	67.511	71.499	85.289	86.999	77.767	77.443	68.159	65.117	4		72.775	88.141	87.351	70.69	84.419	91.7415	84.588	84.431	69.505	86.144	77.605	66.638		0.972245	1.07271	1.03805	0.997699	1.0668	1.08976	1.01853	1.10678	1.09849	1.02676
	73.802	74.352	92.213	87.753	90.345	86.596	73.926	72.005	81.85	91.177	92.671	92.899	85.377	84.541	86.019	84.35	69.377	76.538	85.73	89.247	80.258	81.281	70.162	70.082	5		74.077	89.983	88.4705	72.9655	86.5135	92.785	84.959	85.1845	72.9575	87.4885	80.7695	70.122		0.98964	1.09512	1.05135	1.02982	1.09327	1.10216	1.02299	1.11666	1.15305	1.04278
	73.193	73.759	93.498	87.773	93.233	89.721	73.123	71.391	81.224	92.01	96.592	95.874	87.707	86.258	89.223	85.183	69.741	80.128	86.722	87.236	81.88	83.961	73.957	72.389	6		73.476	90.6355	91.477	72.257	86.617	96.233	86.9825	87.203	74.9345	86.979	82.9205	73.173		0.981611	1.10306	1.08708	1.01982	1.09457	1.14311	1.04736	1.14312	1.1843	1.03671
	73.512	74.661	92.325	88.815	93.857	90.265	74.045	70.198	83.248	92.784	96.543	95.867	87.502	85.127	88.76	84.942	69.952	80.857	86.445	86.125	81.632	78	74.248	77.881	7		74.0865	90.57	92.061	72.1215	88.016	96.205	86.3145	86.851	75.4045	86.285	79.816	76.0645		0.989767	1.10227	1.09402	1.0179	1.11225	1.14278	1.03931	1.13851	1.19172	1.02844
	73.546	72.842	92.293	88.598	93.991	92.444	72.024	70.066	83.553	92.929	97.567	95.327	87.016	85.658	91.014	87.747	72.831	81.243	85.403	88.682	82.473	80.52	75.561	76.603	8		73.194	90.4455	93.2175	71.045	88.241	96.447	86.337	89.3805	77.037	87.0425	81.4965	76.082		0.977843	1.10075	1.10776	1.00271	1.1151	1.14566	1.03958	1.17167	1.21752	1.03747
	72.463	73.428	90.286	88.527	94.273	90.812	74.533	69.82	82.357	91.723	97.163	94.507	85.061	85.066	92.426	85.124	76.917	80.981	84.34	88.763	81.943	81.997	76.87	78.896	9		72.9455	89.4065	92.5425	72.1765	87.04	95.835	85.0635	88.775	78.949	86.5515	81.97	77.883		0.974523	1.08811	1.09974	1.01868	1.09992	1.13839	1.02425	1.16373	1.24774	1.03162
	72.072	72.393	90.828	88.674	95.42	92.117	71.787	70.279	80.737	93.406	100.38	95.317	85.611	85.272	90.458	83.886	79.295	83.356	85.32	86.697	81.897	80.663	76.828	81.531	10		72.2325	89.751	93.7685	71.033	87.0715	97.8485	85.4415	87.172	81.3255	86.0085	81.28	79.1795		0.964998	1.0923	1.11431	1.00254	1.10032	1.1623	1.0288	1.14271	1.2853	1.02514
	72.997	72.954	91.739	90.765	95.453	93.003	73.258	71.481	84.818	92.822	100.184	95.458	87.608	84.973	92.804	84.094	81.162	84.919	84.361	86.233	82.846	81.629	76.701	79.533	11		72.9755	91.252	94.228	72.3695	88.82	97.821	86.2905	88.449	83.0405	85.297	82.2375	78.117		0.974924	1.11057	1.11977	1.0214	1.12241	1.16198	1.03902	1.15945	1.31241	1.01666
	73.164	73.651	92.799	91.728	96.488	95.735	73.172	71.098	85.864	93.883	101.889	97.409	89.056	85.464	94.428	88.428	83.358	86.059	85.382	88.493	82.526	84.055	78.319	78.137	12		73.4075	92.2635	96.1115	72.135	89.8735	99.649	87.26	91.428	84.7085	86.9375	83.2905	78.228		0.980695	1.12288	1.14215	1.01809	1.13573	1.18369	1.0507	1.19851	1.33877	1.03622
	72.599	74.034	91.398	92.074	96.649	95.336	75.133	71.222	85.223	93.243	101.403	95.751	87.163	84.544	92.556	88.978	83.534	84.662	84.784	86.425	81.764	82.074	78.883	78.92	13		73.3165	91.736	95.9925	73.1775	89.233	98.577	85.8535	90.767	84.098	85.6045	81.919	78.9015		0.97948	1.11646	1.14074	1.03281	1.12763	1.17096	1.03376	1.18984	1.32912	1.02033
	72.5	72.845	93.182	90.064	97.304	96.381	74.474	71.326	83.132	93.112	103.21	97.327	85.489	83.948	93.589	93.465	85.32	86.7	84.601	86.238	81.191	83.295	78.89	78.784	14		72.6725	91.623	96.8425	72.9	88.122	100.268	84.7185	93.527	86.01	85.4195	82.243	78.837		0.970876	1.11508	1.15084	1.02889	1.11359	1.19105	1.0201	1.22602	1.35934	1.01812
	72.054	74.093	94.214	91.553	98.636	95.654	75.169	70.791	84.318	93.989	103.016	97.802	85.91	83.984	94.585	96.789	84.98	86.344	83.358	87.655	82.472	84.877	78.203	79.555	15		73.0735	92.8835	97.145	72.98	89.1535	100.409	84.947	95.687	85.662	85.5065	83.6745	78.879		0.976233	1.13042	1.15443	1.03002	1.12663	1.19272	1.02285	1.25434	1.35384	1.01916
	73.055	74.262	93.737	92.711	97.826	99.443	73.143	70.95	86.486	93.702	108.073	101.224	86.069	84.634	93.93	97.024	86.038	88.549	83.104	86.34	83.038	85.104	78.247	79.609	16		73.6585	93.224	98.6345	72.0465	90.094	104.648	85.3515	95.477	87.2935	84.722	84.071	78.928		0.984049	1.13457	1.17213	1.01684	1.13851	1.24308	1.02772	1.25158	1.37962	1.00981
	73.173	73.443	94.226	92.959	99.935	101.39	75.298	72.702	84.961	92.643	111.749	103.798	86.955	86.022	96.132	99.192	88.231	89.489	84.48	84.643	82.807	83.909	80.204	82.657	17		73.308	93.5925	100.662	74	88.802	107.773	86.4885	97.662	88.86	84.5615	83.358	81.4305		0.979366	1.13905	1.19623	1.04442	1.12219	1.2802	1.04141	1.28023	1.40438	1.0079
	73.106	74.079	93.936	92.554	100.579	100.487	75.265	70.782	85.41	92.836	112.921	105.042	86.478	84.187	96.133	96.798	88.82	88.302	83.647	85.372	83.181	83.676	83.469	83.027	18		73.5925	93.245	100.533	73.0235	89.123	108.982	85.3325	96.4655	88.561	84.5095	83.4285	83.248		0.983167	1.13482	1.1947	1.03063	1.12624	1.29455	1.02749	1.26454	1.39965	1.00728
	73.001	72.919	94.659	93.4	101.864	102.265	72.937	71.561	85.204	93.668	115.831	109.195	87.551	84.497	97.051	98.194	91.525	91.318	84.813	82.96	82.988	84.734	87.69	83.215	19		72.96	94.0295	102.065	72.249	89.436	112.513	86.024	97.6225	91.4215	83.8865	83.861	85.4525		0.974717	1.14437	1.21289	1.0197	1.1302	1.3365	1.03582	1.27971	1.44486	0.999851
	72.152	73.415	94.545	94.526	103.737	103.843	72.405	70.777	86.897	94.067	116.449	110.415	86.261	85.13	97.305	98.462	91.086	90.823	85.513	84.171	83.501	87.739	90.732	84.782	20		72.7835	94.5355	103.79	71.591	90.482	113.432	85.6955	97.8835	90.9545	84.842	85.62	87.757		0.972359	1.15053	1.2334	1.01042	1.14342	1.34741	1.03186	1.28313	1.43748	1.01124
	71.804	73.544	94.344	95.998	104.136	104.772	71.633	71.089	85.944	92.131	118.035	114.515	86.687	84.411	97.876	99.753	93.808	92.529	84.686	82.227	84.212	87.407	92.919	87.095	21		72.674	95.171	104.454	71.361	89.0375	116.275	85.549	98.8145	93.1685	83.4565	85.8095	90.007		0.970896	1.15826	1.24129	1.00717	1.12516	1.38118	1.0301	1.29533	1.47247	0.994726
	72.954	73.928	94.893	94.988	105.147	104.372	73.983	70.911	84.794	91.477	119.134	115.794	85.96	83.858	98.074	98.796	94.392	93.451	84.405	85.462	84.305	86.254	94.311	88.722	22		73.441	94.9405	104.76	72.447	88.1355	117.464	84.909	98.435	93.9215	84.9335	85.2795	91.5165		0.981143	1.15546	1.24492	1.0225	1.11376	1.39531	1.02239	1.29036	1.48437	1.01233
	72.256	72.702	95.012	95.186	104.842	104.274	74.112	70.544	84.693	91.378	120.628	116.37	84.806	82.719	96.149	99.318	94.548	92.753	82.791	84.052	84.058	84.692	95.184	90.574	23		72.479	95.099	104.558	72.328	88.0355	118.499	83.7625	97.7335	93.6505	83.4215	84.375	92.879		0.968291	1.15739	1.24253	1.02082	1.1125	1.4076	1.00859	1.28116	1.48009	0.994309
	73.919	73.703	95.697	95.204	106.412	105.642	75.678	72.334	87.233	92.132	123.932	119.502	86.11	82.928	99.57	101.189	96.094	94.204	84.827	83.325	84.518	85.468	97.494	93.356	24		73.811	95.4505	106.027	74.006	89.6825	121.717	84.519	100.379	95.149	84.076	84.993	95.425		0.986086	1.16166	1.25998	1.0445	1.13331	1.44583	1.01769	1.31585	1.50377	1.00211
	73.878	73.986	95.773	95.013	107.155	106.55	74.893	71.466	87.803	92.457	126.641	120.498	84.422	83.839	97.323	101.327	96.668	94.894	84.262	84.327	84.484	86.105	98.821	94.336	25		73.932	95.393	106.852	73.1795	90.13	123.57	84.1305	99.325	95.781	84.2945	85.2945	96.5785		0.987702	1.16096	1.26979	1.03284	1.13897	1.46783	1.01302	1.30203	1.51376	1.00471
	71.452	73.412	95.426	94.574	106.417	106.531	73.882	70.314	87.115	92.02	128.355	121.006	84.189	82.456	98.143	102.46	95.284	94.375	82.278	83.043	82.684	85.843	98.9	95.638	26		72.432	95	106.474	72.098	89.5675	124.68	83.3225	100.302	94.8295	82.6605	84.2635	97.269		0.967663	1.15618	1.2653	1.01757	1.13186	1.48103	1.00329	1.31483	1.49872	0.985238
	72.053	73.122	95.209	96.009	107.463	107.287	74.61	69.231	87.065	91.496	130.644	120.714	85.35	83.88	99.421	101.684	96.289	95.401	82.209	84.404	84.51	85.698	101.058	92.992	27		72.5875	95.609	107.375	71.9205	89.2805	125.679	84.615	100.553	95.845	83.3065	85.104	97.025		0.96974	1.16359	1.276	1.01507	1.12823	1.49289	1.01885	1.31812	1.51477	0.992938
	72.809	73.825	96.532	96.638	107.442	106.687	74.161	69.669	87.351	92.493	132.737	124.367	85.25	82.318	99.463	101.867	95.572	96.536	83.254	83.269	84.375	85.563	101.608	96.365	28		73.317	96.585	107.064	71.915	89.922	128.552	83.784	100.665	96.054	83.2615	84.969	98.9865		0.979486	1.17547	1.27231	1.01499	1.13634	1.52702	1.00884	1.31959	1.51808	0.992402
	71.695	73.136	96.195	95.517	107.62	106.566	73.881	70.107	86.265	91.241	132.094	125.224	84.185	82.308	98.28	102.184	98	96.79	82.515	81.911	83.731	85.331	102.078	97.641	29		72.4155	95.856	107.093	71.994	88.753	128.659	83.2465	100.232	97.395	82.213	84.531	99.8595		0.967443	1.1666	1.27265	1.0161	1.12157	1.52829	1.00237	1.31391	1.53927	0.979904
	72.321	73.848	95.567	96.578	107.872	107.664	72.424	70.931	86.206	93.881	134.342	127.481	85.117	82.797	99.665	103.098	97.173	98.072	82.95	82.697	84.849	87.553	103.502	98.48	30		73.0845	96.0725	107.768	71.6775	90.0435	130.911	83.957	101.382	97.6225	82.8235	86.201	100.991		0.97638	1.16923	1.28067	1.01164	1.13788	1.55505	1.01093	1.32898	1.54287	0.987181
	73.369	73.138	97.565	96.585	107.637	108.699	73.587	70.02	88.004	93.495	137.726	128.271	84.848	83.303	100.625	102.874	99.836	97.404	82.39	84.082	84.127	87.616	103.999	98.669	31		73.2535	97.075	108.168	71.8035	90.7495	132.998	84.0755	101.749	98.62	83.236	85.8715	101.334		0.978638	1.18144	1.28543	1.01342	1.1468	1.57984	1.01235	1.33381	1.55863	0.992098
	72.902	73.855	98.156	98.483	110.461	109.533	72.962	72.037	88.312	93.022	137.059	128.615	85.6	83.117	100.497	104.59	99.883	98.833	83.192	81.863	85.075	88.52	106.391	100.182	32		73.3785	98.3195	109.997	72.4995	90.667	132.837	84.3585	102.543	99.358	82.5275	86.7975	103.287		0.980308	1.19658	1.30716	1.02324	1.14575	1.57792	1.01576	1.34422	1.57029	0.983653
	73.974	73.666	96.767	98.002	110.193	109.307	71.948	71.094	86.221	94.634	139.721	128.34	85.603	83.887	101.171	103.746	101.496	100.579	83.13	85.101	84.98	89.11	105.32	99.218	33		73.82	97.3845	109.75	71.521	90.4275	134.031	84.745	102.459	101.037	84.1155	87.045	102.269		0.986206	1.1852	1.30423	1.00943	1.14273	1.59209	1.02042	1.3431	1.59684	1.00258
	73.261	73.2	98.626	99.166	109.992	110.261	73.067	70.791	88.699	93.829	139.791	129.877	85.438	82.848	101.333	105.327	101.904	98.941	83.446	82.177	85.218	88.669	106.681	99.641	34		73.2305	98.896	110.126	71.929	91.264	134.834	84.143	103.33	100.422	82.8115	86.9435	103.161		0.978331	1.2036	1.3087	1.01519	1.1533	1.60164	1.01317	1.35453	1.58712	0.987038
	73.579	73.171	97.436	98.042	108.881	109.917	71.767	71.313	86.499	93.648	142.1	129.804	85.212	82.201	102.644	104.855	101.196	100.164	82.833	85.245	85.028	88.968	107.491	101.992	35		73.375	97.739	109.399	71.54	90.0735	135.952	83.7065	103.75	100.68	84.039	86.998	104.742		0.980261	1.18952	1.30006	1.0097	1.13825	1.61492	1.00791	1.36002	1.59119	1.00167
	73.462	73.881	98.547	99.082	109.742	109.629	72.942	69.947	88.289	95.095	143.579	131.284	85.337	82.382	102.996	105.684	101.501	100.101	83.343	84.44	86.194	87.075	107.586	102.308	36		73.6715	98.8145	109.686	71.4445	91.692	137.431	83.8595	104.34	100.801	83.8915	86.6345	104.947		0.984222	1.20261	1.30346	1.00835	1.15871	1.63249	1.00975	1.36777	1.5931	0.999911
	72.378	74.752	98.292	100.501	110.345	110.061	74.326	71.503	89.057	95.292	144.53	132.303	84.967	84.037	102.007	106.602	101.59	101.38	83.922	84.209	84.193	88.312	107.189	103.886	37		73.565	99.3965	110.203	72.9145	92.1745	138.416	84.502	104.305	101.485	84.0655	86.2525	105.537		0.9828	1.20969	1.30961	1.0291	1.1648	1.64419	1.01749	1.3673	1.60391	1.00198
	73.722	74.107	98.642	98.359	110.92	112.403	71.975	71.181	89.599	94.767	148.12	132.765	86.242	84.07	102.587	107.594	102.353	102.105	84.034	85.047	85.302	88.59	108.724	105.724	38		73.9145	98.5005	111.662	71.578	92.183	140.442	85.156	105.09	102.229	84.5405	86.946	107.224		0.987469	1.19878	1.32694	1.01023	1.16491	1.66826	1.02536	1.3776	1.61567	1.00765
	75.331	75.282	100.273	101.137	111.853	112.806	73.18	73.156	92.054	95.747	148.569	134.166	87.191	84.014	104.637	108.544	104.622	102.269	84.875	85.531	87.184	89.296	109.688	106.497	39		75.3065	100.705	112.329	73.168	93.9005	141.368	85.6025	106.59	103.446	85.203	88.24	108.093		1.00607	1.22561	1.33488	1.03267	1.18662	1.67925	1.03074	1.39727	1.63489	1.01554
	73.265	73.893	98.843	99.919	111.762	111.192	70.934	70.914	90.376	96.206	148.394	133.197	86.747	83.914	104.415	108.485	104.473	104.138	83.419	83.884	86.821	88.623	108.704	104.513	40		73.579	99.381	111.477	70.924	93.291	140.796	85.3305	106.45	104.305	83.6515	87.722	106.608		0.982987	1.2095	1.32475	1.001	1.17891	1.67245	1.02747	1.39543	1.64849	0.99705
	73.744	73.821	99.048	100.413	111.665	111.87	70.977	70.159	89.71	96.158	150.442	134.684	85.666	85.087	105.945	107.524	103.766	103.378	83.163	83.948	86.566	89.375	110.156	104.94	41		73.7825	99.7305	111.768	70.568	92.934	142.563	85.3765	106.734	103.572	83.5555	87.9705	107.548		0.985705	1.21375	1.3282	0.995978	1.1744	1.69345	1.02802	1.39915	1.63689	0.995906
	73.654	74.594	99.765	101.562	111.105	112.494	72.134	71.775	90.31	96.286	151.178	135.028	84.255	84.235	104.604	109.086	105.032	101.7	82.977	84.723	86.124	87.709	110.428	102.412	42		74.124	100.663	111.799	71.9545	93.298	143.103	84.245	106.845	103.366	83.85	86.9165	106.42		0.990268	1.22511	1.32858	1.01555	1.179	1.69986	1.0144	1.4006	1.63364	0.999416
	73.602	74.409	98.571	99.917	111.474	111.411	71.533	70.72	89.532	94.518	149.836	135.921	85.781	83.351	103.928	107.667	104.454	102.822	82.451	84.226	86.324	88.026	109.521	102.245	43		74.0055	99.244	111.442	71.1265	92.025	142.879	84.566	105.797	103.638	83.3385	87.175	105.883		0.988684	1.20783	1.32434	1.00386	1.16292	1.6972	1.01826	1.38687	1.63794	0.993319
	74.227	73.073	98.943	100.932	110.028	111.2	72.315	72.381	88.812	96.424	153.776	135.143	85.01	83.09	103.688	107.653	104.465	102.972	82.371	84.105	86.782	89.323	110.58	103.75	44		73.65	99.9375	110.614	72.348	92.618	144.459	84.05	105.671	103.719	83.238	88.0525	107.165		0.983935	1.21627	1.31449	1.0211	1.17041	1.71598	1.01205	1.38521	1.63921	0.992121
	73.816	74.601	99.349	101.236	112.028	112.625	73.722	71.764	89.104	96.569	153.683	136.521	86.39	84.965	104.622	108.827	103.818	105.346	82.625	86.069	86.897	87.935	109.772	104.452	45		74.2085	100.293	112.327	72.743	92.8365	145.102	85.6775	106.725	104.582	84.347	87.416	107.112		0.991396	1.22059	1.33484	1.02667	1.17317	1.72361	1.03164	1.39902	1.65286	1.00534
	73.451	73.94	100.844	101.78	111.409	112.67	73.599	69.927	91.716	95.881	153.174	136.234	84.402	83.279	103.214	109.048	104.846	104.16	81.657	86.184	86.393	91.17	109.687	105.903	46		73.6955	101.312	112.04	71.763	93.7985	144.704	83.8405	106.131	104.503	83.9205	88.7815	107.795		0.984543	1.233	1.33143	1.01284	1.18533	1.71888	1.00952	1.39124	1.65161	1.00026
	73.603	73.088	100.396	102.362	111.527	112.309	74.267	71.102	93.257	96.383	155.486	136.921	86.359	83.56	103.892	108.756	105.712	104.85	82.955	83.619	87.119	91.312	110.788	105.257	47		73.3455	101.379	111.918	72.6845	94.82	146.203	84.9595	106.324	105.281	83.287	89.2155	108.023		0.979867	1.23382	1.32999	1.02585	1.19824	1.73669	1.023	1.39377	1.6639	0.992706
	74.168	74.422	101.154	101.692	112.998	112.395	72.543	71.037	92.908	97.441	153.986	138.064	86.101	83.726	105.393	109.062	106.943	105.471	83.172	86.039	88.442	91.142	111.407	105.411	48		74.295	101.423	112.697	71.79	95.1745	146.025	84.9135	107.227	106.207	84.6055	89.792	108.409		0.992552	1.23435	1.33924	1.01322	1.20272	1.73457	1.02244	1.40562	1.67854	1.00842
	74.775	75.924	101.058	103.877	115.484	114.713	72.886	73.499	92.82	100.302	155.005	140.592	85.554	83.178	106.379	111.656	106.725	109.082	84.137	86.601	88.381	93.285	111.284	107.826	49		75.3495	102.468	115.099	73.1925	96.561	147.798	84.366	109.018	107.903	85.369	90.833	109.555		1.00664	1.24706	1.36779	1.03302	1.22024	1.75564	1.01585	1.42908	1.70535	1.01752
	74.279	74.897	101.923	102.894	113.719	115.228	73.463	72.199	90.339	100.347	155.97	137.257	86.909	83.552	107.285	111.378	107.062	107.316	83.316	85.008	87.699	90.863	111.221	109.877	50		74.588	102.409	114.474	72.831	95.343	146.613	85.2305	109.332	107.189	84.162	89.281	110.549		0.996466	1.24635	1.36036	1.02792	1.20485	1.74156	1.02626	1.4332	1.69406	1.00313
	73.741	74.191	101.763	104.303	114.089	115.525	74.767	69.811	91.82	97.499	158.046	139.196	87.405	83.737	107.939	112.268	108.202	107.001	83.225	84.675	87.028	90.553	113.879	110.482	51		73.966	103.033	114.807	72.289	94.6595	148.621	85.571	110.103	107.602	83.95	88.7905	112.18		0.988157	1.25395	1.36432	1.02027	1.19621	1.76541	1.03036	1.44332	1.70058	1.00061
	74.452	73.633	100.333	104.626	114.54	115.837	74.092	71.141	92.112	96.927	155.537	138.543	85.321	83.707	107.389	109.664	107.879	106.155	82.872	86.384	87.093	89.169	112.184	109.445	52		74.0425	102.48	115.189	72.6165	94.5195	147.04	84.514	108.526	107.017	84.628	88.131	110.814		0.989179	1.24721	1.36886	1.02489	1.19444	1.74663	1.01763	1.42265	1.69134	1.00869
	74.291	73.779	102.221	105.7	114.052	115.157	73.575	70.999	95.152	98.039	155.959	139.008	86.021	83.994	109.247	110.316	106.76	108.12	84.17	86.127	88.436	89.614	112.151	109.223	53		74.035	103.96	114.605	72.287	96.5955	147.483	85.0075	109.781	107.44	85.1485	89.025	110.687		0.989079	1.26523	1.36192	1.02024	1.22067	1.7519	1.02358	1.4391	1.69803	1.01489
	74.048	74.18	103.676	104.338	114.155	115.025	74.915	72.141	92.292	98.812	161.222	139.783	85.091	84.117	108.061	112.038	108.172	108.607	83.785	83.978	88.119	91.672	112.454	110.447	54		74.114	104.007	114.59	73.528	95.552	150.502	84.604	110.049	108.389	83.8815	89.8955	111.451		0.990134	1.2658	1.36174	1.03775	1.20749	1.78776	1.01872	1.44261	1.71303	0.999791
	75.409	75.328	102.336	107.305	116.266	117.322	73.364	72.191	93.952	99.299	160.86	140.624	87.342	85.601	108.436	110.887	109.524	108.195	85.6	83.157	87.918	92.394	113.574	106.937	55		75.3685	104.821	116.794	72.7775	96.6255	150.742	86.4715	109.662	108.859	84.3785	90.156	110.255		1.00689	1.2757	1.38793	1.02716	1.22105	1.7906	1.0412	1.43752	1.72046	1.00572
	74.219	74.776	102.76	107.159	115.994	116.813	72.379	73.423	91.627	100.045	160.132	140.586	85.657	84.635	109.256	111.328	110.009	109.689	83.869	84.627	90.364	92.535	112.904	108.508	56		74.4975	104.96	116.404	72.901	95.836	150.359	85.146	110.292	109.849	84.248	91.4495	110.706		0.995257	1.27739	1.38329	1.0289	1.21108	1.78605	1.02524	1.44579	1.7361	1.00416
	74.791	75.307	102.543	107.322	116.576	116.794	74.16	72.749	92.513	99.773	160.02	139.913	86.716	84.581	108.29	112.687	109.432	108.263	84.581	84.085	89.05	91.879	113.107	107.628	57		75.049	104.933	116.685	73.4545	96.143	149.966	85.6485	110.489	108.847	84.333	90.4645	110.368		1.00263	1.27706	1.38664	1.03672	1.21495	1.78139	1.03129	1.44836	1.72027	1.00517
	74.665	74.744	103.581	105.019	114.827	114.454	73.882	71.778	93.85	99.803	158.849	142.075	86.826	85.187	110.398	110.232	109.279	106.763	84.288	85.564	89.511	89.147	112.448	108.141	58		74.7045	104.3	114.641	72.83	96.8265	150.462	86.0065	110.315	108.021	84.926	89.329	110.294		0.998023	1.26937	1.36234	1.0279	1.22359	1.78728	1.03561	1.44609	1.70721	1.01224
	74.651	75.226	102.968	107.163	114.15	116.239	73.67	71.509	92.381	100.739	158.885	140.509	86.343	83.008	107.907	112.54	108.968	108.216	83.456	83.171	89.726	92.955	113.618	106.12	59		74.9385	105.066	115.195	72.5895	96.56	149.697	84.6755	110.224	108.592	83.3135	91.3405	109.869		1.00115	1.27868	1.36893	1.02451	1.22022	1.77819	1.01958	1.44489	1.71623	0.993021
	74.511	74.519	103.123	108.756	115.275	115.835	73.996	71.23	94.845	99.758	161.114	141.47	86.109	83.225	109.601	112.344	109.825	109.016	84.386	86.705	89.001	90.775	113.3	109.202	60		74.515	105.94	115.555	72.613	97.3015	151.292	84.667	110.972	109.421	85.5455	89.888	111.251		0.995491	1.28932	1.37321	1.02484	1.22959	1.79714	1.01948	1.45471	1.72933	1.01962
[truncated: 2 more columns]

## Sheet: Data for analysis n=3
				Average NBD Fluorescence Intensity_Normalized to t=0. n=3
				Atg18												Atg2												Atg2 + Atg18 - 15 min
				No PI3P			PI3P			No PI3P_Atg9			PI3P_Atg9			No PI3P			PI3P			No PI3P_Atg9			PI3P_Atg9			No PI3P			PI3P			No PI3P_Atg9			PI3P_Atg9
				Exp 1	Exp 2	Exp 3	Exp 1	Exp 2	Exp 3	Exp 1	Exp 2	Exp 3	Exp 1	Exp 2	Exp 3	Exp 1	Exp 2	Exp 3	Exp 1	Exp 2	Exp 3	Exp 1	Exp 2	Exp 3	Exp 1	Exp 2	Exp 3	Exp 1	Exp 2	Exp 3	Exp 1	Exp 2	Exp 3	Exp 1	Exp 2	Exp 3	Exp 1	Exp 2	Exp 3
				1	1	1	1	1	1	1	1	1	1	1	1	1	1	1	1	1	1	1	1	1	1	1	1	1	1	1	1	1	1	1	1	1	1	1	1
				1.00417	1.05288	1.01226	1.00129	1.03234	1.02744	1.00524	1.04683	1.02974	0.9842	1.03666	1.01066	1.00067	1.06746	1.0216	0.99183	0.990432	1.03221	0.999598	1.076	1.03341	1.02418	1.06157	1.05872	0.989147	1.03557	1.0232	1.0045	1.05151	1.00688	0.995315	1.06167	1.02458	0.983006	1.05598	1.0187
				1.0214	1.0026	1.01558	1.01294	1.018	1.02249	1.04067	1.00953	1.02394	1.03131	1.00689	1.01541	1.03592	1.04515	1.04871	1.05559	1.00351	1.0362	1.03992	1.11719	1.06979	1.08776	1.07423	1.14634	1.00109	1.01922	1.02386	1.01958	1.0675	1.05838	1.00218	1.06347	1.07761	0.997582	1.07221	1.05855
				1.01134	1.02606	1.00528	1.02162	1.03544	1.02732	1.0554	1.03704	1.03302	1.03418	1.03434	1.03516	1.05319	1.09787	1.07691	1.08335	1.03665	1.05758	1.07958	1.16853	1.10384	1.12193	1.12962	1.22626	1.02405	1.04315	1.0303	1.05995	1.11384	1.10631	1.05299	1.10308	1.1064	1.09233	1.09875	1.13431
				1.01204	0.979594	0.972245	1.03845	1.05896	0.997699	1.07508	1.02216	1.01853	1.03524	1.02255	1.02676	1.06394	1.06755	1.07271	1.12917	1.03437	1.0668	1.10843	1.15743	1.10678	1.16118	1.11048	1.23175	1.06207	1.02904	1.03805	1.10614	1.10855	1.08976	1.08894	1.09039	1.09849	1.17017	1.10679	1.17591
				1.01665	1.00195	0.98964	1.02105	1.05154	1.02982	1.06662	1.0343	1.02299	1.04833	1.03502	1.04278	1.08171	1.11389	1.09512	1.18341	1.05882	1.09327	1.13243	1.18611	1.11666	1.21181	1.14448	1.28197	1.06625	1.06405	1.05135	1.11014	1.11334	1.10216	1.08367	1.09361	1.15305	1.18002	1.12438	1.23739
				1.03007	1.06504	0.981611	1.049	1.07206	1.01982	1.0968	1.06761	1.04736	1.05469	1.06828	1.03671	1.09865	1.15789	1.10306	1.21132	1.09875	1.09457	1.15028	1.21403	1.14312	1.23013	1.19728	1.31611	1.10649	1.08258	1.08708	1.15304	1.19223	1.14311	1.12204	1.13275	1.1843	1.2233	1.17275	1.29122
				1.0466	1.04757	0.989767	1.06556	1.06251	1.0179	1.10137	1.06047	1.03931	1.06188	1.04459	1.02844	1.13728	1.15421	1.10227	1.24092	1.09966	1.11225	1.20366	1.21278	1.13851	1.25234	1.17117	1.26684	1.13771	1.08138	1.09402	1.19141	1.17882	1.14278	1.14885	1.10527	1.19172	1.27147	1.15732	1.34225
				1.03554	1.02781	0.977843	1.03712	1.04873	1.00271	1.08379	1.05386	1.03958	1.07598	1.04148	1.03747	1.15532	1.1438	1.10075	1.24856	1.07292	1.1151	1.21693	1.21572	1.17167	1.2945	1.16845	1.29351	1.13679	1.07816	1.10776	1.20107	1.16401	1.14566	1.15402	1.10078	1.21752	1.28871	1.14006	1.34256
				1.04992	1.06269	0.974523	1.06278	1.09	1.01868	1.10857	1.07699	1.02425	1.07122	1.07074	1.03162	1.16116	1.18434	1.08811	1.28108	1.12877	1.09992	1.22945	1.25725	1.16373	1.31539	1.20862	1.30103	1.16208	1.1161	1.09974	1.24677	1.20965	1.13839	1.19615	1.13953	1.24774	1.33692	1.19901	1.37434
				1.02591	1.02999	0.964998	1.07487	1.05681	1.00254	1.10513	1.04903	1.0288	1.07171	1.02459	1.02514	1.18238	1.13702	1.0923	1.29593	1.11452	1.10032	1.24367	1.24471	1.14271	1.30977	1.18422	1.29008	1.15257	1.07463	1.11431	1.2455	1.20678	1.1623	1.20327	1.123	1.2853	1.35696	1.16175	1.39722
				1.03923	1.04716	0.974924	1.04482	1.04397	1.0214	1.08399	1.05579	1.03902	1.07393	1.03648	1.01666	1.18749	1.17497	1.11057	1.28684	1.09237	1.12241	1.23648	1.22471	1.15945	1.3457	1.19571	1.30527	1.17297	1.09713	1.11977	1.26177	1.18018	1.16198	1.21657	1.13227	1.31241	1.34909	1.16574	1.37847
				1.0433	0.990469	0.980695	1.07232	1.04877	1.01809	1.09259	1.02726	1.0507	1.04938	1.01782	1.03622	1.18222	1.14216	1.12288	1.31729	1.09406	1.13573	1.27001	1.23189	1.19851	1.35597	1.16702	1.32199	1.20125	1.06722	1.14215	1.27459	1.18733	1.18369	1.21619	1.10859	1.33877	1.38766	1.1575	1.38043
				1.05063	1.03707	0.97948	1.06497	1.04653	1.03281	1.10218	1.05274	1.03376	1.08153	1.04049	1.02033	1.20285	1.18196	1.11646	1.34695	1.12832	1.12763	1.30023	1.24944	1.18984	1.36736	1.21473	1.30022	1.1964	1.07995	1.14074	1.28418	1.21072	1.17096	1.22479	1.11432	1.32912	1.39815	1.16512	1.39231
				1.04583	1.04129	0.970876	1.04453	1.07345	1.02889	1.07692	1.07032	1.0201	1.08066	1.03172	1.01812	1.21836	1.18787	1.11508	1.35356	1.12063	1.11359	1.30037	1.26577	1.22602	1.37403	1.22305	1.30536	1.22892	1.09265	1.15084	1.33561	1.22701	1.19105	1.2422	1.13492	1.35934	1.41925	1.1885	1.39117
				1.03372	1.04251	0.976233	1.04028	1.05807	1.03002	1.0629	1.05779	1.02285	1.05273	1.0302	1.01916	1.20364	1.16769	1.13042	1.33119	1.11442	1.12663	1.28779	1.27444	1.25434	1.37633	1.22088	1.32808	1.20868	1.09826	1.15443	1.34223	1.21629	1.19272	1.23096	1.13765	1.35384	1.40955	1.17524	1.39191
				1.06755	1.05376	0.984049	1.08477	1.05802	1.01684	1.10332	1.04639	1.02772	1.07318	1.03159	1.00981	1.26747	1.19958	1.13457	1.41697	1.12381	1.13851	1.35549	1.25643	1.25158	1.42331	1.22297	1.33438	1.28425	1.08384	1.17213	1.37598	1.17354	1.24308	1.27362	1.1218	1.37962	1.47243	0.96223	1.39278
				1.03398	1.03424	0.979366	1.03818	1.06964	1.04442	1.07501	1.03695	1.04141	1.06436	1.0295	1.0079	1.26382	1.18473	1.13905	1.39786	1.12375	1.12219	1.32124	1.24225	1.28023	1.41225	1.22356	1.32306	1.22262	1.10555	1.19623	1.41027	1.26072	1.2802	1.24938	1.12673	1.40438	1.45922	1.21679	1.43694
				1.04767	1.03332	0.983167	1.0586	1.06479	1.03063	1.07379	1.04616	1.02749	1.05767	1.03002	1.00728	1.29492	1.17097	1.13482	1.42537	1.12876	1.12624	1.36481	1.2683	1.26454	1.43886	1.21763	1.32418	1.28118	1.10294	1.1947	1.48052	1.35716	1.29455	1.27568	1.14252	1.39965	1.56026	1.29442	1.46901
				1.03342	1.03234	0.974717	1.04379	1.0392	1.0197	1.073	1.03542	1.03582	1.03517	1.01151	0.999851	1.27598	1.1861	1.14437	1.37968	1.10276	1.1302	1.33616	1.27158	1.27971	1.39873	1.20483	1.33104	1.29036	1.11624	1.21289	1.53757	1.394	1.3365	1.28197	1.14495	1.44486	1.62999	1.36812	1.50791
				1.02637	0.985526	0.972359	1.04997	1.02797	1.01042	1.06123	1.00198	1.03186	1.04496	0.976892	1.01124	1.29183	1.14725	1.15053	1.38722	1.09635	1.14342	1.34973	1.24518	1.28313	1.42718	1.17214	1.35896	1.28618	1.09077	1.2334	1.60236	1.4294	1.34741	1.32295	1.129	1.43748	1.6786	1.40698	1.54858
				1.02177	1.00113	0.970896	1.05609	1.03228	1.00717	1.07533	1.02745	1.0301	1.03386	0.994813	0.994726	1.28233	1.1633	1.15826	1.43322	1.09838	1.12516	1.35943	1.26139	1.29533	1.4253	1.20633	1.36197	1.3242	1.1055	1.24129	1.64792	1.49235	1.38118	1.31617	1.15301	1.47247	1.7733	1.47185	1.58828
				1.04215	1.00813	0.981143	1.05381	1.05061	1.0225	1.09045	1.02337	1.02239	1.06037	1.01608	1.01233	1.30646	1.17622	1.15546	1.44018	1.11691	1.11376	1.40588	1.25483	1.29036	1.46974	1.20292	1.35356	1.33368	1.11595	1.24492	1.71954	1.55102	1.39531	1.35524	1.14779	1.48437	1.82359	1.53415	1.61492
				1.05503	0.987243	0.968291	1.07673	1.01567	1.02082	1.08366	1.00156	1.00859	1.05375	0.982502	0.994309	1.30018	1.14805	1.15739	1.4669	1.09846	1.1125	1.40845	1.25739	1.28116	1.46165	1.19235	1.3392	1.334	1.09691	1.24253	1.71844	1.57998	1.4076	1.33212	1.14724	1.48009	1.86459	1.56962	1.63896
				1.0462	1.02553	0.986086	1.07419	1.04239	1.0445	1.0896	1.03607	1.01769	1.04924	1.01089	1.00211	1.29838	1.18022	1.16166	1.45439	1.10846	1.13331	1.39335	1.26137	1.31585	1.44095	1.21733	1.34901	1.36214	1.12228	1.25998	1.77484	1.64177	1.44583	1.36552	1.16671	1.50377	1.92786	1.62435	1.68389
				1.0248	1.01435	0.987702	1.0549	1.05331	1.03284	1.0822	1.02864	1.01302	1.05042	1.00201	1.00471	1.29709	1.18725	1.16096	1.45876	1.11429	1.13897	1.36659	1.25744	1.30203	1.4445	1.21923	1.35379	1.34884	1.13094	1.26979	1.78085	1.66287	1.46783	1.34056	1.15313	1.51376	1.94777	1.6519	1.70424
				1.03507	0.992462	0.967663	1.04228	1.02071	1.01757	1.04754	1.02407	1.00329	1.03989	0.983912	0.985238	1.30952	1.16549	1.15618	1.44053	1.10548	1.13186	1.39814	1.25796	1.31483	1.47254	1.20061	1.33743	1.35263	1.11675	1.2653	1.82945	1.65406	1.48103	1.37312	1.15826	1.49872	1.98598	1.6523	1.71643
				1.03212	1.00497	0.96974	1.03646	1.04382	1.01507	1.07622	1.02902	1.01885	1.04288	0.996396	0.992938	1.31759	1.18703	1.16359	1.49736	1.12074	1.12823	1.42733	1.26698	1.31812	1.48401	1.22817	1.35077	1.38314	1.14328	1.276	1.8569	1.70312	1.49289	1.37268	1.166	1.51477	2.03461	1.71362	1.71212
				1.04347	1.00544	0.979486	1.06457	1.03518	1.01499	1.09131	1.03489	1.00884	1.06904	1.00359	0.992402	1.33457	1.1787	1.17547	1.49099	1.13129	1.13634	1.42727	1.2785	1.31959	1.48665	1.22434	1.34863	1.37943	1.1408	1.27231	1.87629	1.72478	1.52702	1.36485	1.17316	1.51808	2.05638	1.73472	1.74673
				1.05577	0.982294	0.967443	1.03734	1.002	1.0161	1.05674	1.01196	1.00237	1.04932	0.962421	0.979904	1.35338	1.16436	1.1666	1.50426	1.0999	1.12157	1.42865	1.25888	1.31391	1.51355	1.18974	1.34168	1.37798	1.10422	1.27265	1.90209	1.70692	1.52829	1.3759	1.15099	1.53927	2.0945	1.72273	1.76214
				1.03482	1.02271	0.97638	1.05509	1.04817	1.01164	1.08876	1.05442	1.01093	1.07027	1.01142	0.987181	1.33402	1.19962	1.16923	1.50063	1.13717	1.13788	1.41596	1.30632	1.32898	1.48968	1.23888	1.36818	1.42039	1.13401	1.28067	1.92976	1.76784	1.55505	1.38989	1.17448	1.54287	2.14779	1.75367	1.78211
				1.02841	0.997425	0.978638	1.05723	1.00356	1.01342	1.0747	1.02414	1.01235	1.04976	0.987793	0.992098	1.34149	1.16843	1.18144	1.47862	1.10413	1.1468	1.41037	1.27364	1.33381	1.49762	1.20641	1.36295	1.42167	1.12233	1.28543	1.94802	1.72765	1.57984	1.39755	1.16862	1.55863	2.17377	1.74975	1.78816
				1.06193	0.997432	0.980308	1.05726	1.03656	1.02324	1.0708	1.04093	1.01576	1.0558	0.986856	0.983653	1.37179	1.19459	1.19658	1.54752	1.11773	1.14575	1.44825	1.2758	1.34422	1.55173	1.21767	1.37765	1.39254	1.14136	1.30716	1.97008	1.75556	1.57792	1.4277	1.15817	1.57029	2.19172	1.78184	1.82261
				1.03591	1.00204	0.986206	1.04788	1.02374	1.00943	1.0746	1.01833	1.02042	1.04622	0.994278	1.00258	1.3712	1.19058	1.1852	1.53297	1.12559	1.14273	1.45227	1.27139	1.3431	1.53561	1.23185	1.38158	1.42145	1.12959	1.30423	2.00914	1.75529	1.59209	1.41134	1.16475	1.59684	2.23709	1.79765	1.80466
				1.04869	0.990884	0.978331	1.05675	1.00773	1.01519	1.07323	1.01649	1.01317	1.07439	0.9751	0.987038	1.39586	1.17699	1.2036	1.55192	1.1026	1.1533	1.48923	1.268	1.35453	1.57001	1.21391	1.37997	1.42951	1.12151	1.3087	2.02602	1.75398	1.60164	1.4472	1.15765	1.58712	2.29587	1.77462	1.8204
				1.03198	1.00788	0.980261	1.06508	1.03852	1.0097	1.07038	1.04279	1.00791	1.04666	0.995924	1.00167	1.37336	1.19807	1.18952	1.52889	1.12897	1.13825	1.47287	1.28216	1.36002	1.5412	1.24193	1.38083	1.42508	1.1533	1.30006	1.99558	1.78991	1.61492	1.4067	1.16227	1.59119	2.25908	1.80684	1.84829
				1.03479	0.994289	0.984222	1.06492	1.01787	1.00835	1.07725	1.03181	1.00975	1.0422	0.978426	0.999911	1.39099	1.17876	1.20261	1.54071	1.1213	1.15871	1.46555	1.30555	1.36777	1.55681	1.22605	1.37506	1.44849	1.12879	1.30346	2.03696	1.77856	1.63249	1.43346	1.15922	1.5931	2.3119	1.79463	1.85191
				1.04906	1.01662	0.9828	1.0877	1.04031	1.0291	1.08713	1.05017	1.01749	1.06085	1.00158	1.00198	1.38414	1.22174	1.20969	1.53921	1.14477	1.1648	1.4717	1.30547	1.3673	1.56691	1.25429	1.369	1.45551	1.16236	1.30961	2.05512	1.80952	1.64419	1.45566	1.18062	1.60391	2.31564	1.8387	1.86233
				1.03532	1.02385	0.987469	1.05957	1.04926	1.01023	1.08231	1.02693	1.02536	1.06116	1.00256	1.00765	1.40863	1.23276	1.19878	1.58429	1.15531	1.16491	1.49862	1.30705	1.3776	1.5712	1.25932	1.38001	1.43731	1.16935	1.32694	2.06536	1.81079	1.66826	1.45679	1.19768	1.61567	2.33428	1.83196	1.89209
				1.04649	1.02132	1.00607	1.07451	1.05877	1.03267	1.08094	1.06032	1.03074	1.06123	1.00575	1.01554	1.36409	1.2292	1.22561	1.56692	1.15532	1.18662	1.48324	1.32744	1.39727	1.55679	1.26157	1.40055	1.43539	1.16712	1.33488	2.04564	1.83492	1.67925	1.44027	1.18697	1.63489	2.34134	1.84477	1.90742
				1.0486	0.987084	0.982987	1.07293	1.01541	1.001	1.09573	1.04098	1.02747	1.05671	0.978308	0.99705	1.38507	1.19248	1.2095	1.53812	1.13457	1.17891	1.48459	1.30394	1.39543	1.54775	1.2417	1.39232	1.45788	1.13137	1.32475	2.06157	1.79317	1.67245	1.45441	1.16447	1.64849	2.36314	1.80214	1.88123
				1.02671	1.03743	0.985705	1.07335	1.05583	0.995978	1.06426	1.06232	1.02802	1.04545	1.01969	0.995906	1.38118	1.24677	1.21375	1.56041	1.17452	1.1744	1.47405	1.33555	1.39915	1.54515	1.28149	1.39627	1.43108	1.18085	1.3282	2.04858	1.82874	1.69345	1.41771	1.19628	1.63689	2.35466	1.84259	1.89781
				1.03794	1.00394	0.990268	1.06991	1.038	1.01555	1.07566	1.04524	1.0144	1.05345	0.989932	0.999416	1.42338	1.22437	1.22511	1.5877	1.155	1.179	1.49793	1.31837	1.4006	1.59178	1.26368	1.37954	1.45693	1.17231	1.32858	2.09059	1.80221	1.69986	1.47201	1.17801	1.63364	2.39469	1.83076	1.87791
				1.06664	1.0121	0.988684	1.07196	1.03656	1.00386	1.07762	1.04922	1.01826	1.06295	1.0015	0.993319	1.41992	1.21891	1.20783	1.60364	1.16015	1.16292	1.51798	1.3387	1.38687	1.60165	1.26353	1.38364	1.45197	1.17425	1.32434	2.10803	1.7917	1.6972	1.44016	1.18365	1.63794	2.39785	1.84843	1.86843
				1.03446	0.997951	0.983935	1.06502	1.00766	1.0211	1.06712	1.05768	1.01205	1.04773	0.998382	0.992121	1.43776	1.21271	1.21627	1.58358	1.14551	1.17041	1.49453	1.3186	1.38521	1.58456	1.25881	1.39757	1.44518	1.15721	1.31449	2.12704	1.80728	1.71598	1.47249	1.18279	1.63921	2.42387	1.84251	1.89105
				1.03049	1.01007	0.991396	1.0806	1.03107	1.02667	1.08155	1.03749	1.03164	1.03557	0.989515	1.00534	1.41477	1.22521	1.22059	1.57555	1.16112	1.17317	1.49202	1.3335	1.39902	1.59723	1.26228	1.38747	1.45693	1.16124	1.33484	2.1325	1.78948	1.72361	1.46262	1.19412	1.65286	2.41823	1.8377	1.89012
				1.03714	0.995868	0.984543	1.0534	1.02101	1.01284	1.06655	1.04948	1.00952	1.05922	0.992133	1.00026	1.43902	1.21781	1.233	1.60101	1.16303	1.18533	1.51228	1.34543	1.39124	1.61699	1.27285	1.40914	1.45511	1.16192	1.33143	2.13052	1.81069	1.71888	1.47202	1.20298	1.65161	2.44172	1.83145	1.90217
				1.03525	1.00675	0.979867	1.0588	1.01986	1.02585	1.07597	1.03598	1.023	1.04973	0.988418	0.992706	1.43872	1.22353	1.23382	1.61026	1.14603	1.19824	1.51092	1.32824	1.39377	1.62601	1.26215	1.41603	1.48074	1.17123	1.32999	2.15791	1.82203	1.73669	1.48804	1.18499	1.6639	2.47307	1.82748	1.90618
				1.02796	1.00572	0.992552	1.061	1.02177	1.01322	1.06505	1.03754	1.02244	1.04584	1.00002	1.00842	1.43713	1.23112	1.23435	1.63644	1.1535	1.20272	1.54172	1.32963	1.40562	1.63288	1.2572	1.42518	1.46854	1.16631	1.33924	2.16012	1.7985	1.73457	1.49852	1.19005	1.67854	2.44835	1.84398	1.913
				1.00358	1.02829	1.00664	1.04372	1.04283	1.03302	1.04861	1.0693	1.01585	1.01421	1.0088	1.01752	1.401	1.24919	1.24706	1.54111	1.17088	1.22024	1.46857	1.33906	1.42908	1.54913	1.29721	1.4417	1.45403	1.18149	1.36779	2.11101	1.82061	1.75564	1.45091	1.21016	1.70535	2.41205	1.84923	1.93323
				1.06454	1.02643	0.996466	1.07519	1.02884	1.02792	1.07639	1.05272	1.02626	1.05663	0.998097	1.00313	1.45639	1.25531	1.24635	1.61788	1.15883	1.20485	1.52733	1.35586	1.4332	1.62923	1.27902	1.41707	1.50129	1.17437	1.36036	2.1892	1.81754	1.74156	1.49167	1.20528	1.69406	2.50259	1.85346	1.95077
				1.05747	1.01524	0.988157	1.07849	1.02504	1.02027	1.08725	1.06018	1.03036	1.07313	0.997299	1.00061	1.4465	1.24768	1.25395	1.65224	1.17463	1.19621	1.55581	1.36877	1.44332	1.63274	1.28487	1.40928	1.51134	1.18004	1.36432	2.17916	1.80168	1.76541	1.48003	1.20984	1.70058	2.50129	1.86118	1.97956
				1.05445	1.02706	0.989179	1.06412	1.03876	1.02489	1.07197	1.0566	1.01763	1.06701	1.00777	1.00869	1.4704	1.25531	1.24721	1.64316	1.1823	1.19444	1.55893	1.3544	1.42265	1.63257	1.31193	1.39882	1.49057	1.20129	1.36886	2.21675	1.83266	1.74663	1.50889	1.21738	1.69134	2.50675	1.86955	1.95545
				1.07547	1.0156	0.989079	1.0685	1.04247	1.02024	1.06886	1.06731	1.02358	1.07013	1.00876	1.01489	1.44055	1.25602	1.26523	1.6479	1.17651	1.22067	1.54543	1.35828	1.4391	1.63979	1.29499	1.41301	1.49929	1.18954	1.36192	2.17309	1.82685	1.7519	1.48693	1.211	1.69803	2.52451	1.8509	1.9532
				1.05492	1.01702	0.990134	1.09069	1.04069	1.03775	1.08369	1.06697	1.01872	1.05791	1.00244	0.999791	1.44866	1.25453	1.2658	1.65211	1.1949	1.20749	1.54955	1.37315	1.44261	1.6232	1.30073	1.42682	1.51692	1.1934	1.36174	2.20051	1.81544	1.78776	1.51087	1.21319	1.71303	2.52644	1.86397	1.96668
				1.05172	1.00576	1.00689	1.09775	1.01382	1.02716	1.11248	1.0407	1.0412	1.05692	0.99339	1.00572	1.45024	1.22521	1.2757	1.65258	1.18017	1.22105	1.55661	1.35138	1.43752	1.63358	1.28579	1.43096	1.53526	1.17173	1.38793	2.20954	1.81132	1.7906	1.50006	1.21909	1.72046	2.53365	1.84552	1.94559
				1.04796	1.02395	0.995257	1.08618	1.02457	1.0289	1.09919	1.06766	1.02524	1.05879	0.994653	1.00416	1.45425	1.25127	1.27739	1.64796	1.18183	1.21108	1.57211	1.36164	1.44579	1.63901	1.28027	1.45149	1.52347	1.18551	1.38329	2.20592	1.82278	1.78605	1.49681	1.21281	1.7361	2.54575	1.8339	1.95354
				1.06526	1.02344	1.00263	1.07531	1.04591	1.03672	1.07649	1.07434	1.03129	1.0636	1.01	1.00517	1.47145	1.27159	1.27706	1.69424	1.19181	1.21495	1.57665	1.38675	1.44836	1.66772	1.30402	1.43585	1.51959	1.20157	1.38664	2.22168	1.83894	1.78139	1.51294	1.22262	1.72027	2.54811	1.85588	1.94756
				1.05311	1.01022	0.998023	1.0931	1.03016	1.0279	1.08939	1.05417	1.03561	1.04493	0.995528	1.01224	1.47084	1.245	1.26937	1.66391	1.17719	1.22359	1.57051	1.37429	1.44609	1.65783	1.29769	1.41783	1.5496	1.17946	1.36234	2.23378	1.82489	1.78728	1.53544	1.21225	1.70721	2.57574	1.85911	1.94628
				1.0642	1.0224	1.00115	1.08838	1.03846	1.02451	1.0946	1.06411	1.01958	1.06989	1.00461	0.993021	1.4715	1.27297	1.27868	1.68271	1.19281	1.22022	1.58275	1.39233	1.44489	1.64903	1.32005	1.44976	1.55328	1.19258	1.36893	2.22322	1.83003	1.77819	1.51174	1.23497	1.71623	2.56869	1.87307	1.93877
				1.06808	1.00383	0.995491	1.09245	1.02693	1.02484	1.10554	1.05138	1.01948	1.07206	1.00346	1.01962	1.45918	1.25443	1.28932	1.68048	1.18328	1.22959	1.5766	1.36524	1.45471	1.66552	1.31151	1.4267	1.55428	1.19342	1.37321	2.24844	1.81749	1.79714	1.51509	1.22609	1.72933	2.58933	1.85749	1.96315
