# Supplementary material for: Atg18 interaction positions Atg2 for efficient lipid transfer into phagophore elongation
Source: EMBO J. 2026 May 20;45(12):4034–60. doi: 10.1038/s44318-026-00802-3 (PMC13269710; doi:10.1038/s44318-026-00802-3)
Supplement: Supplementary file 6 — Source data Fig. 2 [file 44318_2026_802_MOESM6_ESM.zip]

Archive with 11 entries (7 files):
- Figure 2/
- Figure 2/2A/
- Figure 2/2A/Atg2-Atg18-CBP_SEC_Superose 6 inc.xlsx
- Figure 2/2B/
- Figure 2/2B/README.docx
- Figure 2/2B/Thumbs.db
- Figure 2/2B/Replicates/
- Figure 2/2B/Replicates/SDS-PAGE_Coomassie_Atg2-Atg18 purification_Replicate_3.tiff
- Figure 2/2B/Replicates/Thumbs.db
- Figure 2/2B/Replicates/SDS-PAGE_Coomassie_Atg2-Atg18 purification_Replicate_2.tiff
- Figure 2/2B/SDS-PAGE_Coomassie_Atg2-Atg18 purification.tiff
