# Supplementary material for: Atg18 interaction positions Atg2 for efficient lipid transfer into phagophore elongation
Source: EMBO J. 2026 May 20;45(12):4034–60. doi: 10.1038/s44318-026-00802-3 (PMC13269710; doi:10.1038/s44318-026-00802-3)
Supplement: Supplementary file 6 — Source data Fig. 2 [file 44318_2026_802_MOESM6_ESM.zip › Figure 2/2A/Atg2-Atg18-CBP_SEC_Superose 6 inc.xlsx]

## Sheet: Purification Atg2-Atg18 202304
Chrom.1		Chrom.1		Chrom.1		Chrom.1		Chrom.1		Chrom.1		Chrom.1
UV		Conductivity		Conc B		Injection		Run Log		Fraction		UV_CUT_TEMP@100,BASEM
ml	mAU	ml	mS/cm	ml	%B	ml	Injection	ml	Logbook	ml	Fraction	ml	mAU
-0.002577	0	-0.002577	46.7367	-0.002577	0	-7.9e-05		-0.002577	Method Settings	0.688987	1.A.2	0	3.52823
-0.002327	3.55274	-0.002077	46.7371	-7.8e-05	0			-0.002254	Sample Application	0.739023	1.A.3	0.00025	3.52827
-0.002077	3.55539	-0.001578	46.737	0.00242	0			0.099523	Elution	0.789031	1.A.4	0.0005	3.52831
-0.001828	3.55785	-0.001078	46.7371	0.004919	0					0.839148	1.A.5	0.000749	3.52835
-0.001578	3.55962	-0.000579	46.7374	0.007417	0					0.889227	1.A.6	0.000999	3.52839
-0.001328	3.56195	-7.9e-05	46.7378	0.009916	0					0.939303	1.A.7	0.001249	3.52844
-0.001078	3.56304	0.00042	46.7375	0.012414	0					0.989282	1.A.8	0.001499	3.52848
-0.000829	3.56429	0.00092	46.7356	0.014913	0					1.03938	1.A.9	0.001748	3.52852
-0.000579	3.56563	0.00142	46.7332	0.017411	0					1.08935	1.A.10	0.001998	3.52856
-0.000329	3.56747	0.001919	46.7312	0.01991	0					1.13925	1.A.11	0.002248	3.5286
-7.9e-05	3.56872	0.002419	46.7298	0.022408	0					1.18929	1.A.12	0.002498	3.52864
0.000171	3.57123	0.002918	46.7288	0.024907	0					1.2393	1.B.12	0.002747	3.52869
0.00042	3.57272	0.003418	46.728	0.027405	0					1.2895	1.B.11	0.002997	3.52873
0.00067	3.57389	0.003917	46.7274	0.029904	0					1.33955	1.B.10	0.003247	3.52877
0.00092	3.57573	0.004417	46.727	0.032402	0					1.38958	1.B.9	0.003497	3.52881
0.00117	3.57663	0.004917	46.7269	0.034901	0					1.43943	1.B.8	0.003747	3.52886
0.001419	3.57809	0.005416	46.7269	0.037399	0					1.48964	1.B.7	0.003996	3.5289
0.001669	3.57925	0.005916	46.727	0.039898	0					1.53964	1.B.6	0.004246	3.52894
0.001919	3.58092	0.006415	46.7273	0.042397	0					1.58976	1.B.5	0.004496	3.52898
0.002169	3.58368	0.006915	46.7276	0.044895	0					1.63978	1.B.4	0.004746	3.52903
0.002418	3.58641	0.007414	46.7278	0.047394	0					1.68973	1.B.3	0.004995	3.52907
0.002668	3.58664	0.007914	46.728	0.049892	0					1.73979	1.B.2	0.005245	3.52911
0.002918	3.58658	0.008414	46.7283	0.052391	0					1.79	1.B.1	0.005495	3.52916
0.003168	3.58665	0.008913	46.7288	0.054889	0					1.83984	1.C.1	0.005745	3.5292
0.003418	3.58651	0.009413	46.7291	0.057388	0					1.88992	1.C.2	0.005995	3.52924
0.003667	3.58694	0.009912	46.7296	0.059886	0					1.93994	1.C.3	0.006244	3.52929
0.003917	3.58636	0.010412	46.7301	0.062385	0					1.9901	1.C.4	0.006494	3.52933
0.004167	3.58577	0.010911	46.7305	0.064883	0					2.04014	1.C.5	0.006744	3.52937
0.004417	3.58504	0.011411	46.7309	0.067382	0					2.09005	1.C.6	0.006994	3.52942
0.004666	3.5853	0.011911	46.7313	0.06988	0					2.14031	1.C.7	0.007243	3.52946
0.004916	3.58405	0.01241	46.7319	0.072379	0					2.19038	1.C.8	0.007493	3.5295
0.005166	3.58564	0.01291	46.7324	0.074877	0					2.24033	1.C.9	0.007743	3.52954
0.005416	3.58457	0.013409	46.7329	0.077376	0					2.29045	1.C.10	0.007993	3.52958
0.005666	3.5836	0.013909	46.7334	0.079874	0					2.34046	1.C.11	0.008242	3.52962
0.005915	3.58437	0.014408	46.734	0.082373	0					2.39037	1.C.12	0.008492	3.52966
0.006165	3.58675	0.014908	46.7345	0.084872	0					2.44051	1.D.12	0.008742	3.5297
0.006415	3.5857	0.015408	46.7349	0.08737	0					2.4905	1.D.11	0.008992	3.52974
0.006665	3.5871	0.015907	46.7353	0.089869	0					2.54062	1.D.10	0.009242	3.52978
0.006914	3.58775	0.016407	46.7357	0.092367	0					2.59049	1.D.9	0.009491	3.52982
0.007164	3.58907	0.016906	46.7362	0.094866	0					2.64052	1.D.8	0.009741	3.52986
0.007414	3.59027	0.017406	46.7369	0.097364	0					2.6905	1.D.7	0.009991	3.5299
0.007664	3.59086	0.017905	46.7375	0.099863	0					2.74061	1.D.6	0.010241	3.52994
0.007913	3.59263	0.018405	46.7381	0.102361	0					2.79063	1.D.5	0.01049	3.52998
0.008163	3.59221	0.018905	46.7387	0.10486	0					2.84078	1.D.4	0.01074	3.53003
0.008413	3.5904	0.019404	46.7393	0.107358	0					2.89084	1.D.3	0.01099	3.53007
0.008663	3.58936	0.019904	46.7398	0.109857	0					2.94091	1.D.2	0.01124	3.53011
0.008913	3.59024	0.020403	46.7405	0.112355	0					2.99097	1.D.1	0.01149	3.53016
0.009162	3.59101	0.020903	46.7413	0.114854	0					3.04079	1.E.1	0.011739	3.5302
0.009412	3.5931	0.021402	46.7419	0.117352	0					3.09083	1.E.2	0.011989	3.53025
0.009662	3.59301	0.021902	46.7426	0.119851	0					3.14095	1.E.3	0.012239	3.53029
0.009912	3.5939	0.022401	46.7432	0.122349	0					3.19101	1.E.4	0.012489	3.53033
0.010161	3.59517	0.022901	46.7437	0.124848	0					3.2411	1.E.5	0.012738	3.53037
0.010411	3.59457	0.023401	46.7444	0.127347	0					3.29099	1.E.6	0.012988	3.53042
0.010661	3.5947	0.0239	46.745	0.129845	0					3.34104	1.E.7	0.013238	3.53046
0.010911	3.59354	0.0244	46.7456	0.132344	0					3.3912	1.E.8	0.013488	3.5305
0.011161	3.59338	0.024899	46.7464	0.134842	0					3.44134	1.E.9	0.013737	3.53054
0.01141	3.59209	0.025399	46.7471	0.137341	0					3.49119	1.E.10	0.013987	3.53058
0.01166	3.59409	0.025898	46.7478	0.139839	0					3.54132	1.E.11	0.014237	3.53062
0.01191	3.59405	0.026398	46.7485	0.142338	0					3.59141	1.E.12	0.014487	3.53066
0.01216	3.59299	0.026898	46.7492	0.144836	0					3.64141	1.F.12	0.014737	3.5307
0.012409	3.59139	0.027397	46.7498	0.147335	0					3.69138	1.F.11	0.014986	3.53074
0.012659	3.59154	0.027897	46.7504	0.149833	0					3.74146	1.F.10	0.015236	3.53078
0.012909	3.59092	0.028396	46.7509	0.152332	0					3.79142	1.F.9	0.015486	3.53083
0.013159	3.58924	0.028896	46.7515	0.15483	0					3.84157	1.F.8	0.015736	3.53087
0.013408	3.58891	0.029395	46.7521	0.157329	0					3.89162	1.F.7	0.015985	3.53091
0.013658	3.58961	0.029895	46.7526	0.159827	0					3.94163	1.F.6	0.016235	3.53096
0.013908	3.5899	0.030395	46.7531	0.162326	0					3.99151	1.F.5	0.016485	3.531
0.014158	3.58896	0.030894	46.7536	0.164824	0					4.04155	1.F.4	0.016735	3.53105
0.014408	3.58982	0.031394	46.7538	0.167323	0					4.0916	1.F.3	0.016985	3.53109
0.014657	3.5904	0.031893	46.754	0.169821	0					4.14151	1.F.2	0.017234	3.53113
0.014907	3.59011	0.032393	46.7541	0.17232	0					4.19181	1.F.1	0.017484	3.53118
0.015157	3.58903	0.032892	46.7544	0.174819	0					4.2417	1.G.1	0.017734	3.53122
0.015407	3.58841	0.033392	46.7546	0.177317	0					4.29183	1.G.2	0.017984	3.53127
0.015656	3.58689	0.033892	46.7547	0.179816	0					4.34175	1.G.3	0.018233	3.53131
0.015906	3.58595	0.034391	46.755	0.182314	0					4.39182	1.G.4	0.018483	3.53136
0.016156	3.58431	0.034891	46.7551	0.184813	0					4.44191	1.G.5	0.018733	3.5314
0.016406	3.58229	0.03539	46.7552	0.187311	0					4.49194	1.G.6	0.018983	3.53145
0.016655	3.58244	0.03589	46.7552	0.18981	0					4.51802	Waste	0.019232	3.5315
0.016905	3.58264	0.036389	46.7552	0.192308	0					4.5183	Waste	0.019482	3.53154
0.017155	3.58462	0.036889	46.7552	0.194807	0							0.019732	3.53159
0.017405	3.58507	0.037389	46.755	0.197305	0							0.019982	3.53163
0.017655	3.58537	0.037888	46.7544	0.199804	0							0.020232	3.53167
0.017904	3.58424	0.038388	46.754	0.202302	0							0.020481	3.53171
0.018154	3.58514	0.038887	46.7533	0.204801	0							0.020731	3.53175
0.018404	3.58294	0.039387	46.7526	0.207299	0							0.020981	3.53179
0.018654	3.58306	0.039886	46.7519	0.209798	0							0.021231	3.53183
0.018903	3.582	0.040386	46.7512	0.212296	0							0.02148	3.53187
0.019153	3.58159	0.040886	46.7501	0.214795	0							0.02173	3.53191
0.019403	3.58349	0.041385	46.7487	0.217294	0							0.02198	3.53195
0.019653	3.58249	0.041885	46.7475	0.219792	0							0.02223	3.53199
0.019903	3.58134	0.042384	46.746	0.222291	0							0.02248	3.53203
0.020152	3.58125	0.042884	46.7442	0.224789	0							0.022729	3.53207
0.020402	3.58158	0.043383	46.7424	0.227288	0							0.022979	3.53211
0.020652	3.58283	0.043883	46.7403	0.229786	0							0.023229	3.53215
0.020902	3.58321	0.044383	46.738	0.232285	0							0.023479	3.53219
0.021151	3.58326	0.044882	46.7352	0.234783	0							0.023728	3.53223
0.021401	3.58411	0.045382	46.7326	0.237282	0							0.023978	3.53227
0.021651	3.5844	0.045881	46.7292	0.23978	0							0.024228	3.53231
0.021901	3.5853	0.046381	46.7256	0.242279	0							0.024478	3.53235
0.02215	3.58597	0.04688	46.7219	0.244777	0							0.024727	3.5324
0.0224	3.58708	0.04738	46.7171	0.247276	0							0.024977	3.53244
0.02265	3.58787	0.04788	46.7122	0.249774	0							0.025227	3.53248
0.0229	3.58784	0.048379	46.7071	0.252273	0							0.025477	3.53252
0.02315	3.5881	0.048879	46.7014	0.254771	0							0.025727	3.53256
0.023399	3.58733	0.049378	46.6951	0.25727	0							0.025976	3.5326
0.023649	3.58757	0.049878	46.6877	0.259768	0							0.026226	3.53265
0.023899	3.58823	0.050377	46.68	0.262267	0							0.026476	3.53269
0.024149	3.58958	0.050877	46.6723	0.264766	0							0.026726	3.53273
0.024398	3.5903	0.051376	46.6625	0.267264	0							0.026975	3.53277
0.024648	3.59294	0.051876	46.6526	0.269763	0							0.027225	3.53281
0.024898	3.59386	0.052376	46.6421	0.272261	0							0.027475	3.53286
0.025148	3.59492	0.052875	46.63	0.27476	0							0.027725	3.5329
0.025398	3.59555	0.053375	46.617	0.277258	0							0.027974	3.53294
0.025647	3.59448	0.053874	46.6028	0.279757	0							0.028224	3.53298
0.025897	3.59427	0.054374	46.5877	0.282255	0							0.028474	3.53303
0.026147	3.59365	0.054873	46.5715	0.284754	0							0.028724	3.53307
0.026397	3.59348	0.055373	46.5545	0.287252	0							0.028974	3.53311
0.026646	3.59345	0.055873	46.5368	0.289751	0							0.029223	3.53315
0.026896	3.59193	0.056372	46.5177	0.292249	0							0.029473	3.5332
0.027146	3.59121	0.056872	46.4996	0.294748	0							0.029723	3.53324
0.027396	3.59134	0.057371	46.4825	0.297246	0							0.029973	3.53328
0.027645	3.59017	0.057871	46.4679	0.299745	0							0.030222	3.53333
0.027895	3.58938	0.05837	46.4562	0.302243	0							0.030472	3.53337
0.028145	3.5898	0.05887	46.4476	0.304742	0							0.030722	3.53341
0.028395	3.59013	0.05937	46.442	0.307241	0							0.030972	3.53346
0.028645	3.59081	0.059869	46.4394	0.309739	0							0.031222	3.5335
0.028894	3.59227	0.060369	46.4395	0.312238	0							0.031471	3.53354
0.029144	3.59215	0.060868	46.4415	0.314736	0							0.031721	3.53359
0.029394	3.59089	0.061368	46.4455	0.317235	0							0.031971	3.53363
0.029644	3.59037	0.061867	46.4499	0.319733	0							0.032221	3.53367
0.029893	3.59082	0.062367	46.4549	0.322232	0							0.03247	3.53372
0.030143	3.59088	0.062867	46.4601	0.32473	0							0.03272	3.53376
0.030393	3.59111	0.063366	46.4649	0.327229	0							0.03297	3.53381
0.030643	3.59112	0.063866	46.47	0.329727	0							0.03322	3.53385
0.030893	3.58942	0.064365	46.4747	0.332226	0							0.033469	3.53389
0.031142	3.58862	0.064865	46.4791	0.334724	0							0.033719	3.53394
0.031392	3.58762	0.065364	46.4835	0.337223	0							0.033969	3.53398
0.031642	3.58783	0.065864	46.4876	0.339721	0							0.034219	3.53403
0.031892	3.58856	0.066364	46.4915	0.34222	0							0.034469	3.53407
0.032141	3.58962	0.066863	46.4952	0.344718	0							0.034718	3.53411
0.032391	3.59094	0.067363	46.4986	0.347217	0							0.034968	3.53416
0.032641	3.59062	0.067862	46.5018	0.349716	0							0.035218	3.5342
0.032891	3.58989	0.068362	46.505	0.352214	0							0.035468	3.53425
0.03314	3.59001	0.068861	46.5081	0.354713	0							0.035717	3.53429
0.03339	3.59018	0.069361	46.511	0.357211	0							0.035967	3.53434
0.03364	3.58971	0.069861	46.5135	0.35971	0							0.036217	3.53438
0.03389	3.59037	0.07036	46.5159	0.362208	0							0.036467	3.53443
0.03414	3.59014	0.07086	46.5184	0.364707	0							0.036717	3.53447
0.034389	3.58914	0.071359	46.5206	0.367205	0							0.036966	3.53451
0.034639	3.5889	0.071859	46.5228	0.369704	0							0.037216	3.53456
0.034889	3.58793	0.072358	46.5249	0.372202	0							0.037466	3.5346
0.035139	3.58798	0.072858	46.5268	0.374701	0							0.037716	3.53465
0.035388	3.58923	0.073358	46.5288	0.377199	0							0.037965	3.53469
0.035638	3.59101	0.073857	46.5306	0.379698	0							0.038215	3.53474
0.035888	3.59308	0.074357	46.5326	0.382196	0							0.038465	3.53478
0.036138	3.59305	0.074856	46.5346	0.384695	0							0.038715	3.53483
0.036388	3.59316	0.075356	46.5365	0.387193	0							0.038964	3.53487
0.036637	3.59362	0.075855	46.5385	0.389692	0							0.039214	3.53492
0.036887	3.59347	0.076355	46.5403	0.39219	0							0.039464	3.53496
0.037137	3.59383	0.076855	46.5423	0.394689	0							0.039714	3.53501
0.037387	3.5936	0.077354	46.5446	0.397188	0							0.039964	3.53505
0.037636	3.59445	0.077854	46.5469	0.399686	0							0.040213	3.5351
0.037886	3.59657	0.078353	46.5492	0.402185	0							0.040463	3.53514
0.038136	3.59771	0.078853	46.5515	0.404683	0							0.040713	3.53519
0.038386	3.59788	0.079352	46.5537	0.407182	0							0.040963	3.53523
0.038635	3.59864	0.079852	46.5559	0.40968	0							0.041212	3.53527
0.038885	3.60027	0.080351	46.5582	0.412179	0							0.041462	3.53532
0.039135	3.60038	0.080851	46.5605	0.414677	0							0.041712	3.53537
0.039385	3.60209	0.081351	46.5629	0.417176	0							0.041962	3.53541
0.039635	3.60155	0.08185	46.5651	0.419674	0							0.042212	3.53545
0.039884	3.60283	0.08235	46.5677	0.422173	0							0.042461	3.5355
0.040134	3.60524	0.082849	46.5704	0.424671	0							0.042711	3.53554
0.040384	3.60687	0.083349	46.573	0.42717	0							0.042961	3.53557
0.040634	3.60895	0.083848	46.5757	0.429668	0							0.043211	3.53561
0.040883	3.60878	0.084348	46.5786	0.432167	0							0.04346	3.53564
0.041133	3.60956	0.084848	46.5815	0.434665	0							0.04371	3.53568
0.041383	3.60789	0.085347	46.5847	0.437164	0							0.04396	3.53572
0.041633	3.60818	0.085847	46.5879	0.439663	0							0.04421	3.53575
0.041882	3.60867	0.086346	46.5911	0.442161	0							0.044459	3.53579
0.042132	3.60915	0.086846	46.5943	0.44466	0							0.044709	3.53582
0.042382	3.6103	0.087345	46.5975	0.447158	0							0.044959	3.53586
0.042632	3.60968	0.087845	46.601	0.449657	0							0.045209	3.5359
0.042882	3.60983	0.088345	46.6045	0.452155	0							0.045459	3.53595
0.043131	3.60952	0.088844	46.608	0.454654	0							0.045708	3.536
0.043381	3.61063	0.089344	46.6119	0.457152	0							0.045958	3.53604
0.043631	3.61242	0.089843	46.6154	0.459651	0							0.046208	3.53608
0.043881	3.61201	0.090343	46.6192	0.462149	0							0.046458	3.53613
0.04413	3.61031	0.090842	46.6229	0.464648	0							0.046707	3.53618
0.04438	3.61227	0.091342	46.6266	0.467146	0							0.046957	3.53622
0.04463	3.61206	0.091842	46.6307	0.469645	0							0.047207	3.53627
0.04488	3.61321	0.092341	46.6345	0.472143	0							0.047457	3.53631
0.04513	3.61329	0.092841	46.6384	0.474642	0							0.047706	3.53634
0.045379	3.61382	0.09334	46.6422	0.47714	0							0.047956	3.53638
0.045629	3.61519	0.09384	46.6461	0.479639	0							0.048206	3.53642
0.045879	3.61854	0.094339	46.6499	0.482138	0							0.048456	3.53645
0.046129	3.61981	0.094839	46.654	0.484636	0							0.048706	3.53649
0.046378	3.62027	0.095339	46.6579	0.487135	0							0.048955	3.53653
0.046628	3.62003	0.095838	46.6617	0.489633	0							0.049205	3.53656
0.046878	3.62044	0.096338	46.6654	0.492132	0							0.049455	3.5366
0.047128	3.62161	0.096837	46.669	0.49463	0							0.049705	3.53663
0.047377	3.62331	0.097337	46.6726	0.497129	0							0.049954	3.53667
0.047627	3.62486	0.097836	46.6763	0.499627	0							0.050204	3.53672
0.047877	3.62512	0.098336	46.6798	0.502126	0							0.050454	3.53678
0.048127	3.62424	0.098836	46.6832	0.504624	0							0.050704	3.53683
0.048377	3.6248	0.099335	46.6864	0.507123	0							0.050954	3.53688
0.048626	3.62481	0.099835	46.6896	0.509621	0							0.051203	3.53694
0.048876	3.62695	0.100334	46.6927	0.51212	0							0.051453	3.53699
0.049126	3.62875	0.100834	46.6957	0.514618	0							0.051703	3.53704
0.049376	3.63075	0.101333	46.6985	0.517117	0							0.051953	3.5371
0.049625	3.63224	0.101833	46.7012	0.519615	0							0.052202	3.53715
0.049875	3.63282	0.102333	46.7038	0.522114	0							0.052452	3.53721
0.050125	3.63519	0.102832	46.706	0.524612	0							0.052702	3.53724
0.050375	3.63768	0.103332	46.7082	0.527111	0							0.052952	3.53728
0.050625	3.63775	0.103831	46.7101	0.52961	0							0.053201	3.53731
0.050874	3.63868	0.104331	46.7118	0.532108	0							0.053451	3.53735
0.051124	3.63927	0.10483	46.7133	0.534607	0							0.053701	3.53738
0.051374	3.64075	0.10533	46.7145	0.537105	0							0.053951	3.53742
0.051624	3.64254	0.10583	46.7153	0.539604	0							0.054201	3.53745
0.051873	3.64248	0.106329	46.7159	0.542102	0							0.05445	3.53749
0.052123	3.64264	0.106829	46.716	0.544601	0							0.0547	3.53753
0.052373	3.64259	0.107328	46.7157	0.547099	0							0.05495	3.53756
0.052623	3.64245	0.107828	46.715	0.549598	0							0.0552	3.5376
0.052872	3.64501	0.108327	46.714	0.552096	0							0.055449	3.53763
0.053122	3.64714	0.108827	46.7129	0.554595	0							0.055699	3.53767
0.053372	3.64982	0.109326	46.7118	0.557093	0							0.055949	3.5377
0.053622	3.65153	0.109826	46.7103	0.559592	0							0.056199	3.53774
0.053872	3.65396	0.110326	46.7088	0.56209	0							0.056449	3.53777
0.054121	3.65674	0.110825	46.7072	0.564589	0							0.056698	3.53781
0.054371	3.6589	0.111325	46.7054	0.567087	0							0.056948	3.53784
0.054621	3.6616	0.111824	46.7035	0.569586	0							0.057198	3.53788
0.054871	3.66361	0.112324	46.7015	0.572085	0							0.057448	3.53791
0.05512	3.66459	0.112823	46.6994	0.574583	0							0.057697	3.53796
0.05537	3.66579	0.113323	46.6974	0.577082	0							0.057947	3.53802
0.05562	3.66726	0.113823	46.6953	0.57958	0							0.058197	3.53807
0.05587	3.66867	0.114322	46.6933	0.582079	0							0.058447	3.53812
0.05612	3.67072	0.114822	46.6913	0.584577	0							0.058696	3.53817
0.056369	3.67148	0.115321	46.6894	0.587076	0							0.058946	3.53823
0.056619	3.67175	0.115821	46.6874	0.589574	0							0.059196	3.53828
0.056869	3.67313	0.11632	46.6852	0.592073	0							0.059446	3.53833
0.057119	3.67426	0.11682	46.6828	0.594571	0							0.059696	3.53839
0.057368	3.67529	0.11732	46.6806	0.59707	0							0.059945	3.53844
0.057618	3.67533	0.117819	46.6783	0.599568	0							0.060195	3.53847
0.057868	3.67601	0.118319	46.6761	0.602067	0							0.060445	3.53851
0.058118	3.67755	0.118818	46.674	0.604565	0							0.060695	3.53854
0.058367	3.679	0.119318	46.6718	0.607064	0							0.060944	3.53858
0.058617	3.68121	0.119817	46.6696	0.609562	0							0.061194	3.53861
0.058867	3.68358	0.120317	46.6675	0.612061	0							0.061444	3.53864
0.059117	3.68463	0.120817	46.6654	0.61456	0							0.061694	3.53868
0.059367	3.68537	0.121316	46.6633	0.617058	0							0.061944	3.53871
0.059616	3.68614	0.121816	46.6611	0.619557	0							0.062193	3.53875
0.059866	3.68655	0.122315	46.6588	0.622055	0							0.062443	3.53878
0.060116	3.68754	0.122815	46.6566	0.624554	0							0.062693	3.53883
0.060366	3.68939	0.123314	46.6544	0.627052	0							0.062943	3.53889
0.060615	3.69023	0.123814	46.6522	0.629551	0							0.063192	3.53894
0.060865	3.6896	0.124314	46.65	0.632049	0							0.063442	3.53899
0.061115	3.68926	0.124813	46.6478	0.634548	0							0.063692	3.53904
0.061365	3.69039	0.125313	46.6456	0.637046	0							0.063942	3.53909
0.061614	3.69248	0.125812	46.6433	0.639545	0							0.064191	3.53914
0.061864	3.69542	0.126312	46.641	0.642043	0							0.064441	3.53919
0.062114	3.69721	0.126811	46.6387	0.644542	0							0.064691	3.53925
0.062364	3.70025	0.127311	46.6364	0.64704	0							0.064941	3.5393
0.062614	3.7009	0.127811	46.6343	0.649539	0							0.065191	3.53933
0.062863	3.7025	0.12831	46.632	0.652037	0							0.06544	3.53936
0.063113	3.70495	0.12881	46.6298	0.654536	0							0.06569	3.5394
0.063363	3.70715	0.129309	46.6276	0.657035	0							0.06594	3.53943
0.063613	3.70926	0.129809	46.6251	0.659533	0							0.06619	3.53946
0.063862	3.71174	0.130308	46.6226	0.662032	0							0.066439	3.5395
0.064112	3.7149	0.130808	46.6201	0.66453	0							0.066689	3.53953
0.064362	3.71787	0.131308	46.6174	0.667029	0							0.066939	3.53957
0.064612	3.72082	0.131807	46.6146	0.669527	0							0.067189	3.5396
0.064862	3.72454	0.132307	46.6118	0.672026	0							0.067438	3.53963
0.065111	3.72717	0.132806	46.6089	0.674524	0							0.067688	3.53968
0.065361	3.73002	0.133306	46.606	0.677023	0							0.067938	3.53973
0.065611	3.73223	0.133805	46.6031	0.679521	0							0.068188	3.53978
0.065861	3.73474	0.134305	46.6	0.68202	0							0.068438	3.53983
0.06611	3.73801	0.134805	46.5967	0.684518	0							0.068687	3.53988
0.06636	3.74046	0.135304	46.5935	0.687017	0							0.068937	3.53993
0.06661	3.74571	0.135804	46.5902	0.689515	0							0.069187	3.53998
0.06686	3.74684	0.136303	46.5871	0.692014	0							0.069437	3.54003
0.067109	3.75066	0.136803	46.5839	0.694512	0							0.069686	3.54008
0.067359	3.75369	0.137302	46.5808	0.697011	0							0.069936	3.54013
0.067609	3.7583	0.137802	46.5778	0.69951	0							0.070186	3.54018
0.067859	3.76293	0.138301	46.5749	0.702008	0							0.070436	3.54023
0.068109	3.76719	0.138801	46.5721	0.704507	0							0.070686	3.54028
0.068358	3.77107	0.139301	46.5696	0.707005	0							0.070935	3.54033
0.068608	3.77401	0.1398	46.5672	0.709504	0							0.071185	3.54038
0.068858	3.77688	0.1403	46.5649	0.712002	0							0.071435	3.54042
0.069108	3.78256	0.140799	46.5628	0.714501	0							0.071685	3.54047
0.069357	3.78843	0.141299	46.5606	0.716999	0							0.071934	3.54052
0.069607	3.79257	0.141798	46.5584	0.719498	0							0.072184	3.54057
0.069857	3.79714	0.142298	46.5564	0.721996	0							0.072434	3.54062
0.070107	3.80176	0.142798	46.5542	0.724495	0							0.072684	3.54065
0.070357	3.80549	0.143297	46.5521	0.726993	0							0.072933	3.54068
0.070606	3.81062	0.143797	46.5504	0.729492	0							0.073183	3.54072
0.070856	3.81675	0.144296	46.5488	0.73199	0							0.073433	3.54075
0.071106	3.82274	0.144796	46.547	0.734489	0							0.073683	3.54078
0.071356	3.82788	0.145295	46.5452	0.736987	0							0.073933	3.54081
0.071605	3.83612	0.145795	46.5437	0.739486	0							0.074182	3.54084
0.071855	3.84373	0.146295	46.5422	0.741984	0							0.074432	3.54087
0.072105	3.8497	0.146794	46.5406	0.744483	0							0.074682	3.54091
0.072355	3.85833	0.147294	46.5391	0.746982	0							0.074932	3.54094
0.072604	3.86331	0.147793	46.5379	0.74948	0							0.075181	3.54099
0.072854	3.87002	0.148293	46.5365	0.751979	0							0.075431	3.54103
0.073104	3.87666	0.148792	46.5351	0.754477	0							0.075681	3.54108
0.073354	3.8834	0.149292	46.534	0.756976	0							0.075931	3.54113
0.073604	3.89015	0.149792	46.5328	0.759474	0							0.076181	3.54117
0.073853	3.89878	0.150291	46.5318	0.761973	0							0.07643	3.54122
0.074103	3.90599	0.150791	46.5307	0.764471	0							0.07668	3.54127
0.074353	3.91206	0.15129	46.5297	0.76697	0							0.07693	3.54131
0.074603	3.91744	0.15179	46.5289	0.769468	0							0.07718	3.54136
0.074852	3.92306	0.152289	46.5281	0.771967	0							0.077429	3.54141
0.075102	3.92878	0.152789	46.5273	0.774465	0							0.077679	3.54145
0.075352	3.9358	0.153289	46.5266	0.776964	0							0.077929	3.5415
0.075602	3.94264	0.153788	46.5258	0.779462	0							0.078179	3.54155
0.075852	3.94862	0.154288	46.5252	0.781961	0							0.078428	3.54159
0.076101	3.95432	0.154787	46.5246	0.784459	0							0.078678	3.54164
0.076351	3.96019	0.155287	46.524	0.786958	0							0.078928	3.54168
0.076601	3.96791	0.155786	46.5235	0.789456	0							0.079178	3.54173
0.076851	3.97528	0.156286	46.5232	0.791955	0							0.079428	3.54178
0.0771	3.98133	0.156786	46.5229	0.794454	0							0.079677	3.54182
0.07735	3.98566	0.157285	46.5227	0.796952	0							0.079927	3.54187
0.0776	3.99186	0.157785	46.5225	0.799451	0							0.080177	3.54191
0.07785	3.99539	0.158284	46.5222	0.801949	0							0.080427	3.54196
0.078099	3.9982	0.158784	46.5219	0.804448	0							0.080676	3.542
0.078349	4.00225	0.159283	46.5218	0.806946	0							0.080926	3.54205
0.078599	4.00659	0.159783	46.5218	0.809445	0							0.081176	3.54209
0.078849	4.01146	0.160283	46.5217	0.811943	0							0.081426	3.54214
0.079099	4.01667	0.160782	46.5216	0.814442	0							0.081676	3.54218
0.079348	4.02305	0.161282	46.5217	0.81694	0							0.081925	3.54223
0.079598	4.02613	0.161781	46.5218	0.819439	0							0.082175	3.54227
0.079848	4.03048	0.162281	46.522	0.821937	0							0.082425	3.54232
0.080098	4.03539	0.16278	46.5223	0.824436	0							0.082675	3.54236
0.080347	4.0396	0.16328	46.5225	0.826934	0							0.082924	3.5424
0.080597	4.04234	0.16378	46.5228	0.829433	0							0.083174	3.54245
0.080847	4.04523	0.164279	46.5232	0.831931	0							0.083424	3.54249
0.081097	4.04806	0.164779	46.5237	0.83443	0							0.083674	3.54253
0.081347	4.0507	0.165278	46.5242	0.836929	0							0.083923	3.54258
0.081596	4.05466	0.165778	46.5246	0.839427	0							0.084173	3.54262
0.081846	4.05629	0.166277	46.5253	0.841926	0							0.084423	3.54266
0.082096	4.05776	0.166777	46.5262	0.844424	0							0.084673	3.54271
0.082346	4.05967	0.167277	46.527	0.846923	0							0.084923	3.54275
0.082595	4.06232	0.167776	46.5277	0.849421	0							0.085172	3.54279
0.082845	4.06351	0.168276	46.5284	0.85192	0							0.085422	3.54284
0.083095	4.06419	0.168775	46.529	0.854418	0							0.085672	3.54288
0.083345	4.06522	0.169275	46.5298	0.856917	0							0.085922	3.54292
0.083594	4.06729	0.169774	46.5308	0.859415	0							0.086171	3.54296
0.083844	4.07028	0.170274	46.5317	0.861914	0							0.086421	3.54301
0.084094	4.07182	0.170773	46.5326	0.864412	0							0.086671	3.54305
0.084344	4.07476	0.171273	46.5335	0.866911	0							0.086921	3.54309
0.084594	4.07762	0.171773	46.5345	0.869409	0							0.087171	3.54313
0.084843	4.0793	0.172272	46.5356	0.871908	0							0.08742	3.54318
0.085093	4.08015	0.172772	46.5365	0.874406	0							0.08767	3.54322
0.085343	4.08087	0.173271	46.5375	0.876905	0							0.08792	3.54326
0.085593	4.08141	0.173771	46.5387	0.879404	0							0.08817	3.5433
0.085842	4.08056	0.17427	46.5398	0.881902	0							0.088419	3.54334
0.086092	4.08129	0.17477	46.5413	0.884401	0							0.088669	3.54338
0.086342	4.08186	0.17527	46.5427	0.886899	0							0.088919	3.54342
0.086592	4.08202	0.175769	46.5442	0.889398	0							0.089169	3.54346
0.086841	4.08241	0.176269	46.5457	0.891896	0							0.089418	3.54351
0.087091	4.08398	0.176768	46.547	0.894395	0							0.089668	3.54355
0.087341	4.08566	0.177268	46.5484	0.896893	0							0.089918	3.54359
0.087591	4.0881	0.177767	46.5498	0.899392	0							0.090168	3.54361
0.087841	4.08851	0.178267	46.5513	0.90189	0							0.090418	3.54364
0.08809	4.08861	0.178767	46.553	0.904389	0							0.090667	3.54367
0.08834	4.08914	0.179266	46.5546	0.906887	0							0.090917	3.54369
0.08859	4.08809	0.179766	46.5562	0.909386	0							0.091167	3.54372
0.08884	4.08856	0.180265	46.5579	0.911884	0							0.091417	3.54375
0.089089	4.08796	0.180765	46.5595	0.914383	0							0.091666	3.54377
0.089339	4.08811	0.181264	46.561	0.916881	0							0.091916	3.5438
0.089589	4.08705	0.181764	46.5626	0.91938	0							0.092166	3.54383
0.089839	4.08654	0.182264	46.5643	0.921879	0							0.092416	3.54385
0.090089	4.08227	0.182763	46.5659	0.924377	0							0.092665	3.54391
0.090338	4.07946	0.183263	46.5678	0.926876	0							0.092915	3.54396
0.090588	4.07663	0.183762	46.5697	0.929374	0							0.093165	3.54401
0.090838	4.07259	0.184262	46.5717	0.931873	0							0.093415	3.54406
0.091088	4.06719	0.184761	46.5735	0.934371	0							0.093665	3.54411
0.091337	4.06222	0.185261	46.5754	0.93687	0							0.093914	3.54417
0.091587	4.05798	0.185761	46.5773	0.939368	0							0.094164	3.54422
0.091837	4.05234	0.18626	46.5792	0.941867	0							0.094414	3.54427
0.092087	4.04737	0.18676	46.5814	0.944365	0							0.094664	3.54432
0.092336	4.0425	0.187259	46.5833	0.946864	0							0.094913	3.54438
0.092586	4.03745	0.187759	46.5852	0.949362	0							0.095163	3.54442
0.092836	4.03222	0.188258	46.5871	0.951861	0							0.095413	3.54447
0.093086	4.0266	0.188758	46.5891	0.954359	0							0.095663	3.54453
0.093336	4.02013	0.189258	46.591	0.956858	0							0.095913	3.54458
0.093585	4.01412	0.189757	46.593	0.959356	0							0.096162	3.54462
0.093835	4.00718	0.190257	46.5949	0.961855	0							0.096412	3.54467
0.094085	3.99977	0.190756	46.5969	0.964354	0							0.096662	3.54473
0.094335	3.99324	0.191256	46.599	0.966852	0							0.096912	3.54478
0.094584	3.987	0.191755	46.601	0.969351	0							0.097161	3.54483
0.094834	3.98106	0.192255	46.6032	0.971849	0							0.097411	3.54488
0.095084	3.97376	0.192755	46.6054	0.974348	0							0.097661	3.5449
0.095334	3.96594	0.193254	46.6075	0.976846	0							0.097911	3.54492
0.095584	3.95854	0.193754	46.6095	0.979345	0							0.09816	3.54495
0.095833	3.95056	0.194253	46.6117	0.981843	0							0.09841	3.54497
0.096083	3.94368	0.194753	46.6138	0.984342	0							0.09866	3.545
0.096333	3.93763	0.195252	46.6159	0.98684	0							0.09891	3.54502
0.096583	3.93114	0.195752	46.6181	0.989339	0							0.09916	3.54504
0.096832	3.92429	0.196251	46.6205	0.991837	0							0.099409	3.54507
0.097082	3.91907	0.196751	46.6228	0.994336	0							0.099659	3.54509
0.097332	3.91302	0.197251	46.6249	0.996834	0							0.099909	3.54511
0.097582	3.90673	0.19775	46.6271	0.999333	0							0.100159	3.54516
0.097831	3.90017	0.19825	46.6291	1.00183	0							0.100408	3.54521
0.098081	3.89387	0.198749	46.6312	1.00433	0							0.100658	3.54525
0.098331	3.88876	0.199249	46.6334	1.00683	0							0.100908	3.5453
0.098581	3.88287	0.199748	46.6355	1.00933	0							0.101158	3.54535
0.098831	3.87842	0.200248	46.6379	1.01183	0							0.101408	3.5454
0.09908	3.87401	0.200748	46.6399	1.01432	0							0.101657	3.54544
0.09933	3.86908	0.201247	46.6421	1.01682	0							0.101907	3.54549
0.09958	3.86386	0.201747	46.6441	1.01932	0							0.102157	3.54554
0.09983	3.85934	0.202246	46.6467	1.02182	0							0.102407	3.54558
0.100079	3.85371	0.202746	46.6489	1.02432	0							0.102656	3.54563
0.100329	3.85	0.203245	46.6513	1.02682	0							0.102906	3.54567
0.100579	3.84521	0.203745	46.6532	1.02931	0							0.103156	3.54572
0.100829	3.84143	0.204245	46.6554	1.03181	0							0.103406	3.54576
0.101079	3.83682	0.204744	46.6577	1.03431	0							0.103655	3.54581
0.101328	3.83323	0.205244	46.6597	1.03681	0							0.103905	3.54585
0.101578	3.82835	0.205743	46.6619	1.03931	0							0.104155	3.54589
0.101828	3.82348	0.206243	46.6642	1.04181	0							0.104405	3.54594
0.102078	3.82014	0.206742	46.6666	1.04431	0							0.104655	3.54598
0.102327	3.81932	0.207242	46.6689	1.0468	0							0.104904	3.54603
0.102577	3.81597	0.207742	46.6712	1.0493	0							0.105154	3.54607
0.102827	3.81288	0.208241	46.6734	1.0518	0							0.105404	3.54611
0.103077	3.81213	0.208741	46.6757	1.0543	0							0.105654	3.54616
0.103326	3.80549	0.20924	46.6778	1.0568	0							0.105903	3.5462
0.103576	3.80135	0.20974	46.68	1.0593	0							0.106153	3.54624
0.103826	3.79654	0.210239	46.6823	1.0618	0							0.106403	3.54628
0.104076	3.79234	0.210739	46.6843	1.06429	0							0.106653	3.54633
0.104326	3.78746	0.211239	46.6868	1.06679	0							0.106903	3.54637
0.104575	3.78416	0.211738	46.6891	1.06929	0							0.107152	3.54641
0.104825	3.7833	0.212238	46.6911	1.07179	0							0.107402	3.54645
0.105075	3.77976	0.212737	46.6934	1.07429	0							0.107652	3.54649
0.105325	3.77514	0.213237	46.6956	1.07679	0							0.107902	3.54653
0.105574	3.77201	0.213736	46.6977	1.07929	0							0.108151	3.54657
0.105824	3.76658	0.214236	46.6999	1.08178	0							0.108401	3.54662
0.106074	3.76449	0.214736	46.7022	1.08428	0							0.108651	3.54666
0.106324	3.76103	0.215235	46.7043	1.08678	0							0.108901	3.5467
0.106573	3.75824	0.215735	46.7063	1.08928	0							0.10915	3.54674
0.106823	3.75366	0.216234	46.7085	1.09178	0							0.1094	3.54678
0.107073	3.74906	0.216734	46.7109	1.09428	0							0.10965	3.54682
0.107323	3.74541	0.217233	46.7129	1.09678	0							0.1099	3.54686
0.107573	3.74132	0.217733	46.7152	1.09927	0							0.11015	3.54692
0.107822	3.74092	0.218233	46.7172	1.10177	0							0.110399	3.54697
0.108072	3.73777	0.218732	46.7196	1.10427	0							0.110649	3.54703
0.108322	3.73573	0.219232	46.7216	1.10677	0							0.110899	3.54709
0.108572	3.72934	0.219731	46.7238	1.10927	0							0.111149	3.54715
0.108821	3.72514	0.220231	46.7258	1.11177	0							0.111398	3.54721
0.109071	3.72168	0.22073	46.7279	1.11427	0							0.111648	3.54726
0.109321	3.71426	0.22123	46.7298	1.11676	0							0.111898	3.54732
0.109571	3.71455	0.22173	46.7319	1.11926	0							0.112148	3.54738
0.109821	3.71182	0.222229	46.7341	1.12176	0							0.112397	3.54744
0.11007	3.70961	0.222729	46.7363	1.12426	0							0.112647	3.54747
0.11032	3.70864	0.223228	46.7385	1.12676	0							0.112897	3.54751
0.11057	3.70752	0.223728	46.7406	1.12926	0							0.113147	3.54754
0.11082	3.70434	0.224227	46.7428	1.13176	0							0.113397	3.54758
0.111069	3.70116	0.224727	46.7449	1.13425	0							0.113646	3.54762
0.111319	3.6971	0.225227	46.7471	1.13675	0							0.113896	3.54765
0.111569	3.69327	0.225726	46.749	1.13925	0							0.114146	3.54769
0.111819	3.69019	0.226226	46.751	1.14175	0							0.114396	3.54772
0.112068	3.6873	0.226725	46.7529	1.14425	0							0.114645	3.54776
0.112318	3.6827	0.227225	46.755	1.14675	0							0.114895	3.54779
0.112568	3.68024	0.227724	46.757	1.14925	0							0.115145	3.54785
0.112818	3.67692	0.228224	46.7586	1.15174	0							0.115395	3.5479
0.113068	3.67668	0.228723	46.7606	1.15424	0							0.115645	3.54795
0.113317	3.6743	0.229223	46.7628	1.15674	0							0.115894	3.548
0.113567	3.67268	0.229723	46.7648	1.15924	0							0.116144	3.54805
0.113817	3.67164	0.230222	46.7666	1.16174	0							0.116394	3.5481
0.114067	3.66761	0.230722	46.7687	1.16424	0							0.116644	3.54815
0.114316	3.66587	0.231221	46.7705	1.16673	0							0.116893	3.5482
0.114566	3.66215	0.231721	46.7724	1.16923	0							0.117143	3.54825
0.114816	3.66038	0.23222	46.7743	1.17173	0							0.117393	3.5483
0.115066	3.65671	0.23272	46.7759	1.17423	0							0.117643	3.54833
0.115316	3.65386	0.23322	46.7776	1.17673	0							0.117892	3.54836
0.115565	3.65411	0.233719	46.7795	1.17923	0							0.118142	3.5484
0.115815	3.65039	0.234219	46.7815	1.18172	0							0.118392	3.54843
0.116065	3.64793	0.234718	46.7835	1.18422	0							0.118642	3.54846
0.116315	3.64747	0.235218	46.7853	1.18672	0							0.118892	3.54849
0.116564	3.64439	0.235717	46.7871	1.18922	0							0.119141	3.54852
0.116814	3.64265	0.236217	46.7887	1.19172	0							0.119391	3.54855
0.117064	3.64142	0.236717	46.7901	1.19422	0							0.119641	3.54858
0.117314	3.6373	0.237216	46.7918	1.19672	0							0.119891	3.54861
0.117563	3.63552	0.237716	46.7938	1.19921	0							0.12014	3.54864
0.117813	3.63385	0.238215	46.7955	1.20171	0							0.12039	3.54867
0.118063	3.63086	0.238715	46.7973	1.20421	0							0.12064	3.5487
0.118313	3.6291	0.239214	46.7989	1.20671	0							0.12089	3.54873
0.118563	3.62884	0.239714	46.8008	1.20921	0							0.12114	3.54876
0.118812	3.62847	0.240214	46.8024	1.21171	0							0.121389	3.54879
0.119062	3.62647	0.240713	46.8039	1.21421	0							0.121639	3.54882
0.119312	3.62462	0.241213	46.8057	1.2167	0							0.121889	3.54885
0.119562	3.62288	0.241712	46.8074	1.2192	0							0.122139	3.54888
0.119811	3.62139	0.242212	46.809	1.2217	0							0.122388	3.54891
0.120061	3.61795	0.242711	46.8107	1.2242	0							0.122638	3.54896
0.120311	3.61786	0.243211	46.8121	1.2267	0							0.122888	3.54902
0.120561	3.61661	0.243711	46.8139	1.2292	0							0.123138	3.54908
0.120811	3.61633	0.24421	46.8155	1.2317	0							0.123387	3.54913
0.12106	3.61592	0.24471	46.8171	1.23419	0							0.123637	3.54919
0.12131	3.61657	0.245209	46.8187	1.23669	0							0.123887	3.54924
0.12156	3.61459	0.245709	46.8201	1.23919	0							0.124137	3.5493
0.12181	3.61318	0.246208	46.8216	1.24169	0							0.124387	3.54935
0.122059	3.61398	0.246708	46.8232	1.24419	0							0.124636	3.54941
0.122309	3.61336	0.247208	46.8245	1.24669	0							0.124886	3.54947
0.122559	3.61124	0.247707	46.8262	1.24919	0							0.125136	3.54952
0.122809	3.60953	0.248207	46.8277	1.25168	0							0.125386	3.54957
0.123058	3.60832	0.248706	46.8292	1.25418	0							0.125635	3.54962
0.123308	3.60613	0.249206	46.8307	1.25668	0							0.125885	3.54967
0.123558	3.6062	0.249705	46.832	1.25918	0							0.126135	3.54972
0.123808	3.60515	0.250205	46.8335	1.26168	0							0.126385	3.54977
0.124058	3.60591	0.250704	46.8351	1.26418	0							0.126635	3.54982
0.124307	3.6053	0.251204	46.8366	1.26667	0							0.126884	3.54987
0.124557	3.60588	0.251704	46.8379	1.26917	0							0.127134	3.54991
0.124807	3.60381	0.252203	46.8392	1.27167	0							0.127384	3.54996
0.125057	3.60161	0.252703	46.8406	1.27417	0							0.127634	3.55001
0.125306	3.6018	0.253202	46.842	1.27667	0							0.127883	3.55005
0.125556	3.60026	0.253702	46.8435	1.27917	0							0.128133	3.5501
0.125806	3.60051	0.254202	46.8448	1.28167	0							0.128383	3.55014
0.126056	3.59975	0.254701	46.8461	1.28417	0							0.128633	3.55019
0.126306	3.59815	0.255201	46.8474	1.28666	0							0.128882	3.55023
0.126555	3.59476	0.2557	46.8486	1.28916	0							0.129132	3.55028
0.126805	3.59407	0.2562	46.8501	1.29166	0							0.129382	3.55032
0.127055	3.59263	0.256699	46.8517	1.29416	0							0.129632	3.55036
0.127305	3.59011	0.257199	46.8529	1.29666	0							0.129882	3.55041
0.127554	3.58893	0.257698	46.8541	1.29916	0							0.130131	3.55045
0.127804	3.58727	0.258198	46.8554	1.30166	0							0.130381	3.55049
0.128054	3.58496	0.258698	46.8566	1.30415	0							0.130631	3.55052
0.128304	3.58233	0.259197	46.8577	1.30665	0							0.130881	3.55056
0.128553	3.58033	0.259697	46.8587	1.30915	0							0.13113	3.5506
0.128803	3.58011	0.260196	46.8599	1.31165	0							0.13138	3.55064
0.129053	3.58004	0.260696	46.8611	1.31415	0							0.13163	3.55068
0.129303	3.57931	0.261195	46.8625	1.31665	0							0.13188	3.55072
0.129553	3.57849	0.261695	46.8637	1.31914	0							0.13213	3.55076
0.129802	3.57574	0.262195	46.865	1.32164	0							0.132379	3.5508
0.130052	3.57555	0.262694	46.8662	1.32414	0							0.132629	3.55083
0.130302	3.57191	0.263194	46.8675	1.32664	0							0.132879	3.55087
0.130552	3.57097	0.263693	46.8684	1.32914	0							0.133129	3.5509
0.130801	3.56982	0.264193	46.8695	1.33164	0							0.133378	3.55094
0.131051	3.56736	0.264692	46.8706	1.33414	0							0.133628	3.55097
0.131301	3.56697	0.265192	46.8717	1.33663	0							0.133878	3.55101
0.131551	3.56619	0.265692	46.8727	1.33913	0							0.134128	3.55104
0.1318	3.56599	0.266191	46.8736	1.34163	0							0.134377	3.55108
0.13205	3.56503	0.266691	46.8749	1.34413	0							0.134627	3.55111
0.1323	3.56465	0.26719	46.876	1.34663	0							0.134877	3.55115
0.13255	3.56523	0.26769	46.8768	1.34913	0							0.135127	3.55121
0.1328	3.56535	0.268189	46.8778	1.35163	0							0.135377	3.55127
0.133049	3.56342	0.268689	46.8787	1.35412	0							0.135626	3.55133
0.133299	3.56347	0.269189	46.8797	1.35662	0							0.135876	3.55139
0.133549	3.5624	0.269688	46.8806	1.35912	0							0.136126	3.55145
0.133799	3.56204	0.270188	46.8817	1.36162	0							0.136376	3.55152
0.134048	3.56273	0.270687	46.8827	1.36412	0							0.136625	3.55158
0.134298	3.56243	0.271187	46.8837	1.36662	0							0.136875	3.55164
0.134548	3.56314	0.271686	46.8845	1.36912	0							0.137125	3.5517
0.134798	3.56292	0.272186	46.8853	1.37161	0							0.137375	3.55176
0.135048	3.56243	0.272686	46.8862	1.37411	0							0.137624	3.55178
0.135297	3.56239	0.273185	46.887	1.37661	0							0.137874	3.55181
0.135547	3.56108	0.273685	46.8879	1.37911	0							0.138124	3.55183
0.135797	3.55904	0.274184	46.8889	1.38161	0							0.138374	3.55185
0.136047	3.56067	0.274684	46.8899	1.38411	0							0.138624	3.55188
0.136296	3.55903	0.275183	46.8908	1.38661	0							0.138873	3.5519
0.136546	3.55992	0.275683	46.8917	1.3891	0							0.139123	3.55192
0.136796	3.55959	0.276183	46.8928	1.3916	0							0.139373	3.55195
0.137046	3.55935	0.276682	46.8938	1.3941	0							0.139623	3.55197
0.137295	3.56089	0.277182	46.8946	1.3966	0							0.139872	3.55114
0.137545	3.55901	0.277681	46.8954	1.3991	0							0.140122	3.54956
0.137795	3.55827	0.278181	46.8962	1.4016	0							0.140372	3.54869
0.138045	3.55763	0.27868	46.897	1.40409	0							0.140622	3.5484
0.138295	3.55745	0.27918	46.8978	1.40659	0							0.140872	3.5456
0.138544	3.555	0.27968	46.8986	1.40909	0							0.141121	3.54515
0.138794	3.55402	0.280179	46.8994	1.41159	0							0.141371	3.54438
0.139044	3.55418	0.280679	46.9002	1.41409	0							0.141621	3.54293
0.139294	3.55398	0.281178	46.9009	1.41659	0							0.141871	3.54285
0.139543	3.55264	0.281678	46.9018	1.41909	0							0.14212	3.54237
0.139793	3.55114	0.282177	46.9026	1.42158	0							0.14237	3.5413
0.140043	3.54956	0.282677	46.9033	1.42408	0							0.14262	3.54276
0.140293	3.54869	0.283176	46.9041	1.42658	0							0.14287	3.54226
0.140543	3.5484	0.283676	46.9049	1.42908	0							0.143119	3.54258
0.140792	3.5456	0.284176	46.9058	1.43158	0							0.143369	3.54201
0.141042	3.54515	0.284675	46.9067	1.43408	0							0.143619	3.54107
0.141292	3.54438	0.285175	46.9072	1.43657	0							0.143869	3.54264
0.141542	3.54293	0.285674	46.9079	1.43907	0							0.144119	3.54165
0.141791	3.54285	0.286174	46.9086	1.44157	0							0.144368	3.54119
0.142041	3.54237	0.286673	46.9094	1.44407	0							0.144618	3.53986
0.142291	3.5413	0.287173	46.9101	1.44657	0							0.144868	3.54161
0.142541	3.54276	0.287673	46.9107	1.44907	0							0.145118	3.54111
0.14279	3.54226	0.288172	46.9113	1.45157	0							0.145367	3.53953
0.14304	3.54258	0.288672	46.9119	1.45406	0							0.145617	3.54024
0.14329	3.54201	0.289171	46.9126	1.45656	0							0.145867	3.5398
0.14354	3.54107	0.289671	46.9132	1.45906	0							0.146117	3.54097
0.14379	3.54264	0.29017	46.9138	1.46156	0							0.146367	3.54119
0.144039	3.54165	0.29067	46.9143	1.46406	0							0.146616	3.54328
0.144289	3.54119	0.29117	46.9149	1.46656	0							0.146866	3.54435
0.144539	3.53986	0.291669	46.9156	1.46906	0							0.147116	3.54563
0.144789	3.54161	0.292169	46.9162	1.47155	0							0.147366	3.54555
0.145038	3.54111	0.292668	46.9169	1.47405	0							0.147615	3.5446
0.145288	3.53953	0.293168	46.9176	1.47655	0							0.147865	3.54488
0.145538	3.54024	0.293667	46.9181	1.47905	0							0.148115	3.54331
0.145788	3.5398	0.294167	46.9187	1.48155	0							0.148365	3.54313
0.146038	3.54097	0.294667	46.9192	1.48405	0							0.148614	3.5421
0.146287	3.54119	0.295166	46.9198	1.48655	0							0.148864	3.54121
0.146537	3.54328	0.295666	46.9204	1.48904	0							0.149114	3.54075
0.146787	3.54435	0.296165	46.9211	1.49154	0							0.149364	3.54035
0.147037	3.54563	0.296665	46.9218	1.49404	0							0.149614	3.53974
0.147286	3.54555	0.297164	46.9223	1.49654	0							0.149863	3.53936
0.147536	3.5446	0.297664	46.9229	1.49904	0							0.150113	3.53812
0.147786	3.54488	0.298164	46.9235	1.50154	0							0.150363	3.53726
0.148036	3.54331	0.298663	46.9241	1.50404	0							0.150613	3.53558
0.148285	3.54313	0.299163	46.9247	1.50653	0							0.150862	3.53411
0.148535	3.5421	0.299662	46.9252	1.50903	0							0.151112	3.5324
0.148785	3.54121	0.300162	46.9258	1.51153	0							0.151362	3.53183
0.149035	3.54075	0.300661	46.9264	1.51403	0							0.151612	3.53274
0.149285	3.54035	0.301161	46.9268	1.51653	0							0.151862	3.53205
0.149534	3.53974	0.301661	46.9272	1.51903	0							0.152111	3.53347
0.149784	3.53936	0.30216	46.9276	1.52153	0							0.152361	3.53332
0.150034	3.53812	0.30266	46.9281	1.52402	0							0.152611	3.53286
0.150284	3.53726	0.303159	46.9288	1.52652	0							0.152861	3.53097
0.150533	3.53558	0.303659	46.9294	1.52902	0							0.15311	3.5295
0.150783	3.53411	0.304158	46.9298	1.53152	0							0.15336	3.52897
0.151033	3.5324	0.304658	46.9302	1.53402	0							0.15361	3.5288
0.151283	3.53183	0.305158	46.9308	1.53652	0							0.15386	3.5293
0.151533	3.53274	0.305657	46.9311	1.53902	0							0.154109	3.52954
0.151782	3.53205	0.306157	46.9316	1.54151	0							0.154359	3.53138
0.152032	3.53347	0.306656	46.9321	1.54401	0							0.154609	3.5323
0.152282	3.53332	0.307156	46.9327	1.54651	0							0.154859	3.5329
0.152532	3.53286	0.307655	46.9332	1.54901	0							0.155109	3.53292
0.152781	3.53097	0.308155	46.9337	1.55151	0							0.155358	3.53305
0.153031	3.5295	0.308655	46.9343	1.55401	0							0.155608	3.53323
0.153281	3.52897	0.309154	46.9346	1.55651	0							0.155858	3.53481
0.153531	3.5288	0.309654	46.935	1.559	0							0.156108	3.5341
0.15378	3.5293	0.310153	46.9355	1.5615	0							0.156357	3.53387
0.15403	3.52954	0.310653	46.9358	1.564	0							0.156607	3.53469
0.15428	3.53138	0.311152	46.9363	1.5665	0							0.156857	3.53576
0.15453	3.5323	0.311652	46.9368	1.569	0							0.157107	3.53702
0.15478	3.5329	0.312151	46.9373	1.5715	0							0.157357	3.5378
0.155029	3.53292	0.312651	46.9377	1.57399	0							0.157606	3.53862
0.155279	3.53305	0.313151	46.9381	1.57649	0							0.157856	3.53873
0.155529	3.53323	0.31365	46.9386	1.57899	0							0.158106	3.53948
0.155779	3.53481	0.31415	46.9393	1.58149	0							0.158356	3.53885
0.156028	3.5341	0.314649	46.9397	1.58399	0							0.158605	3.53913
0.156278	3.53387	0.315149	46.9402	1.58649	0							0.158855	3.53788
0.156528	3.53469	0.315648	46.9403	1.58899	0							0.159105	3.53837
0.156778	3.53576	0.316148	46.9408	1.59148	0							0.159355	3.53815
0.157027	3.53702	0.316648	46.941	1.59398	0							0.159604	3.53812
0.157277	3.5378	0.317147	46.9413	1.59648	0							0.159854	3.53722
0.157527	3.53862	0.317647	46.9416	1.59898	0							0.160104	3.53645
0.157777	3.53873	0.318146	46.942	1.60148	0							0.160354	3.53545
0.158027	3.53948	0.318646	46.9425	1.60398	0							0.160604	3.53522
0.158276	3.53885	0.319145	46.943	1.60648	0							0.160853	3.53485
0.158526	3.53913	0.319645	46.9432	1.60897	0							0.161103	3.53475
0.158776	3.53788	0.320145	46.9436	1.61147	0							0.161353	3.53514
0.159026	3.53837	0.320644	46.9437	1.61397	0							0.161603	3.53498
0.159275	3.53815	0.321144	46.9439	1.61647	0							0.161852	3.5338
0.159525	3.53812	0.321643	46.9445	1.61897	0							0.162102	3.532
0.159775	3.53722	0.322143	46.9447	1.62147	0							0.162352	3.53339
0.160025	3.53645	0.322642	46.9451	1.62397	0							0.162602	3.53349
0.160275	3.53545	0.323142	46.9454	1.62646	0							0.162851	3.53361
0.160524	3.53522	0.323642	46.9456	1.62896	0							0.163101	3.5326
0.160774	3.53485	0.324141	46.9458	1.63146	0							0.163351	3.53049
0.161024	3.53475	0.324641	46.9461	1.63396	0							0.163601	3.52823
0.161274	3.53514	0.32514	46.9467	1.63646	0							0.163851	3.52768
0.161523	3.53498	0.32564	46.947	1.63896	0							0.1641	3.52829
0.161773	3.5338	0.326139	46.9474	1.64146	0							0.16435	3.52796
0.162023	3.532	0.326639	46.9477	1.64395	0							0.1646	3.52711
0.162273	3.53339	0.327139	46.9479	1.64645	0							0.16485	3.52761
0.162522	3.53349	0.327638	46.9482	1.64895	0							0.165099	3.52945
0.162772	3.53361	0.328138	46.9486	1.65145	0							0.165349	3.52939
0.163022	3.5326	0.328637	46.9488	1.65395	0							0.165599	3.52958
0.163272	3.53049	0.329137	46.9493	1.65645	0							0.165849	3.52988
0.163522	3.52823	0.329636	46.9498	1.65894	0							0.166099	3.53134
0.163771	3.52768	0.330136	46.9501	1.66144	0							0.166348	3.53209
0.164021	3.52829	0.330636	46.9505	1.66394	0							0.166598	3.53305
0.164271	3.52796	0.331135	46.9508	1.66644	0							0.166848	3.53357
0.164521	3.52711	0.331635	46.951	1.66894	0							0.167098	3.53537
0.16477	3.52761	0.332134	46.9512	1.67144	0							0.167347	3.53597
0.16502	3.52945	0.332634	46.9516	1.67394	0							0.167597	3.53499
0.16527	3.52939	0.333133	46.952	1.67643	0							0.167847	3.53416
0.16552	3.52958	0.333633	46.9523	1.67893	0							0.168097	3.5341
0.16577	3.52988	0.334133	46.9525	1.68143	0							0.168346	3.53426
0.166019	3.53134	0.334632	46.9526	1.68393	0							0.168596	3.53347
0.166269	3.53209	0.335132	46.9532	1.68643	0							0.168846	3.53265
0.166519	3.53305	0.335631	46.9535	1.68893	0							0.169096	3.53176
0.166769	3.53357	0.336131	46.9537	1.69142	0							0.169346	3.5339
0.167018	3.53537	0.33663	46.9539	1.69392	0							0.169595	3.53711
0.167268	3.53597	0.33713	46.954	1.69642	0							0.169845	3.53868
0.167518	3.53499	0.337629	46.9541	1.69892	0							0.170095	3.53794
0.167768	3.53416	0.338129	46.9545	1.70142	0							0.170345	3.53683
0.168017	3.5341	0.338629	46.9548	1.70392	0							0.170594	3.5359
0.168267	3.53426	0.339128	46.955	1.70642	0							0.170844	3.53592
0.168517	3.53347	0.339628	46.9552	1.70891	0							0.171094	3.53631
0.168767	3.53265	0.340127	46.9557	1.71141	0							0.171344	3.53625
0.169017	3.53176	0.340627	46.956	1.71391	0							0.171594	3.53661
0.169266	3.5339	0.341127	46.9563	1.71641	0							0.171843	3.53652
0.169516	3.53711	0.341626	46.9566	1.71891	0							0.172093	3.53634
0.169766	3.53868	0.342126	46.957	1.72141	0							0.172343	3.53611
0.170016	3.53794	0.342625	46.9574	1.72391	0							0.172593	3.53544
0.170265	3.53683	0.343125	46.9578	1.7264	0							0.172842	3.53468
0.170515	3.5359	0.343624	46.9582	1.7289	0							0.173092	3.53463
0.170765	3.53592	0.344124	46.9585	1.7314	0							0.173342	3.53395
0.171015	3.53631	0.344623	46.9587	1.7339	0							0.173592	3.53297
0.171264	3.53625	0.345123	46.959	1.7364	0							0.173841	3.5327
0.171514	3.53661	0.345623	46.9591	1.7389	0							0.174091	3.5336
0.171764	3.53652	0.346122	46.9593	1.7414	0							0.174341	3.5341
0.172014	3.53634	0.346622	46.9595	1.74389	0							0.174591	3.53567
0.172264	3.53611	0.347121	46.9597	1.74639	0							0.174841	3.53736
0.172513	3.53544	0.347621	46.9598	1.74889	0							0.17509	3.53767
0.172763	3.53468	0.34812	46.9599	1.75139	0							0.17534	3.53701
0.173013	3.53463	0.34862	46.9601	1.75389	0							0.17559	3.5354
0.173263	3.53395	0.34912	46.9604	1.75639	0							0.17584	3.53453
0.173512	3.53297	0.349619	46.9605	1.75889	0							0.176089	3.53505
0.173762	3.5327	0.350119	46.9607	1.76138	0							0.176339	3.53522
0.174012	3.5336	0.350618	46.9611	1.76388	0							0.176589	3.53526
0.174262	3.5341	0.351118	46.9613	1.76638	0							0.176839	3.53707
0.174512	3.53567	0.351617	46.9614	1.76888	0							0.177088	3.53751
0.174761	3.53736	0.352117	46.9617	1.77138	0							0.177338	3.53696
0.175011	3.53767	0.352617	46.9619	1.77388	0							0.177588	3.53741
0.175261	3.53701	0.353116	46.9621	1.77638	0							0.177838	3.53815
0.175511	3.5354	0.353616	46.9625	1.77887	0							0.178088	3.53857
0.17576	3.53453	0.354115	46.9627	1.78137	0							0.178337	3.53902
0.17601	3.53505	0.354615	46.9628	1.78387	0							0.178587	3.54015
0.17626	3.53522	0.355114	46.963	1.78637	0							0.178837	3.54201
0.17651	3.53526	0.355614	46.9633	1.78887	0							0.179087	3.54202
0.176759	3.53707	0.356114	46.9635	1.79137	0							0.179336	3.54031
0.177009	3.53751	0.356613	46.9637	1.79387	0							0.179586	3.53922
0.177259	3.53696	0.357113	46.964	1.79636	0							0.179836	3.53938
0.177509	3.53741	0.357612	46.9642	1.79886	0							0.180086	3.53921
0.177759	3.53815	0.358112	46.9644	1.80136	0							0.180336	3.53906
0.178008	3.53857	0.358611	46.9647	1.80386	0							0.180585	3.5395
0.178258	3.53902	0.359111	46.9649	1.80636	0							0.180835	3.53896
0.178508	3.54015	0.359611	46.9652	1.80886	0							0.181085	3.53926
0.178758	3.54201	0.36011	46.9654	1.81136	0							0.181335	3.5418
0.179007	3.54202	0.36061	46.9654	1.81385	0							0.181584	3.54428
0.179257	3.54031	0.361109	46.9654	1.81635	0							0.181834	3.54449
0.179507	3.53922	0.361609	46.9656	1.81885	0							0.182084	3.5442
0.179757	3.53938	0.362108	46.9657	1.82135	0							0.182334	3.54441
0.180007	3.53921	0.362608	46.9659	1.82385	0							0.182583	3.54552
0.180256	3.53906	0.363108	46.966	1.82635	0							0.182833	3.54628
0.180506	3.5395	0.363607	46.9662	1.82884	0							0.183083	3.54446
0.180756	3.53896	0.364107	46.9665	1.83134	0							0.183333	3.54466
0.181006	3.53926	0.364606	46.9668	1.83384	0							0.183583	3.54533
0.181255	3.5418	0.365106	46.967	1.83634	0							0.183832	3.54466
0.181505	3.54428	0.365605	46.9672	1.83884	0							0.184082	3.54405
0.181755	3.54449	0.366105	46.9672	1.84134	0							0.184332	3.54399
0.182005	3.5442	0.366605	46.9673	1.84383	0							0.184582	3.54358
0.182254	3.54441	0.367104	46.9675	1.84633	0							0.184831	3.54303
0.182504	3.54552	0.367604	46.9676	1.84883	0							0.185081	3.54246
0.182754	3.54628	0.368103	46.9678	1.85133	0							0.185331	3.5433
0.183004	3.54446	0.368603	46.9677	1.85383	0							0.185581	3.54427
0.183254	3.54466	0.369102	46.9677	1.85633	0							0.185831	3.54544
0.183503	3.54533	0.369602	46.9677	1.85883	0							0.18608	3.54641
0.183753	3.54466	0.370101	46.9678	1.86132	0							0.18633	3.54714
0.184003	3.54405	0.370601	46.9682	1.86382	0							0.18658	3.54692
0.184253	3.54399	0.371101	46.9683	1.86632	0							0.18683	3.54656
0.184502	3.54358	0.3716	46.9685	1.86882	0							0.187079	3.5462
0.184752	3.54303	0.3721	46.9686	1.87132	0							0.187329	3.54525
0.185002	3.54246	0.372599	46.9686	1.87382	0							0.187579	3.54407
0.185252	3.5433	0.373099	46.9686	1.87632	0							0.187829	3.54265
0.185502	3.54427	0.373598	46.9685	1.87881	0							0.188078	3.54388
0.185751	3.54544	0.374098	46.9686	1.88131	0							0.188328	3.54325
0.186001	3.54641	0.374598	46.9687	1.88381	0							0.188578	3.54225
0.186251	3.54714	0.375097	46.9687	1.88631	0							0.188828	3.54136
0.186501	3.54692	0.375597	46.9688	1.88881	0							0.189078	3.54151
0.18675	3.54656	0.376096	46.9691	1.89131	0							0.189327	3.54323
0.187	3.5462	0.376596	46.9691	1.89381	0							0.189577	3.54213
0.18725	3.54525	0.377095	46.9692	1.8963	0							0.189827	3.54052
0.1875	3.54407	0.377595	46.9694	1.8988	0							0.190077	3.53919
0.187749	3.54265	0.378095	46.9696	1.9013	0							0.190326	3.53764
0.187999	3.54388	0.378594	46.9698	1.9038	0							0.190576	3.53742
0.188249	3.54325	0.379094	46.9701	1.9063	0							0.190826	3.53671
0.188499	3.54225	0.379593	46.9702	1.9088	0							0.191076	3.53536
0.188749	3.54136	0.380093	46.9703	1.9113	0							0.191326	3.53507
0.188998	3.54151	0.380592	46.9705	1.91379	0							0.191575	3.53598
0.189248	3.54323	0.381092	46.971	1.91629	0							0.191825	3.53722
0.189498	3.54213	0.381592	46.9712	1.91879	0							0.192075	3.53803
0.189748	3.54052	0.382091	46.9713	1.92129	0							0.192325	3.53812
0.189997	3.53919	0.382591	46.9714	1.92379	0							0.192574	3.53957
0.190247	3.53764	0.38309	46.9715	1.92629	0							0.192824	3.54142
0.190497	3.53742	0.38359	46.9717	1.92878	0							0.193074	3.54203
0.190747	3.53671	0.384089	46.9719	1.93128	0							0.193324	3.54306
0.190997	3.53536	0.384589	46.972	1.93378	0							0.193573	3.54171
0.191246	3.53507	0.385089	46.9721	1.93628	0							0.193823	3.53983
0.191496	3.53598	0.385588	46.9722	1.93878	0							0.194073	3.54182
0.191746	3.53722	0.386088	46.9723	1.94128	0							0.194323	3.54068
0.191996	3.53803	0.386587	46.9725	1.94378	0							0.194573	3.54183
0.192245	3.53812	0.387087	46.9726	1.94627	0							0.194822	3.54335
0.192495	3.53957	0.387586	46.973	1.94877	0							0.195072	3.54371
0.192745	3.54142	0.388086	46.9731	1.95127	0							0.195322	3.54361
0.192995	3.54203	0.388586	46.9733	1.95377	0							0.195572	3.54391
0.193244	3.54306	0.389085	46.9735	1.95627	0							0.195821	3.54617
0.193494	3.54171	0.389585	46.9737	1.95877	0							0.196071	3.54655
0.193744	3.53983	0.390084	46.9738	1.96127	0							0.196321	3.54913
0.193994	3.54182	0.390584	46.9739	1.96376	0							0.196571	3.55222
0.194244	3.54068	0.391083	46.974	1.96626	0							0.196821	3.55503
0.194493	3.54183	0.391583	46.9742	1.96876	0							0.19707	3.5553
0.194743	3.54335	0.392083	46.9743	1.97126	0							0.19732	3.556
0.194993	3.54371	0.392582	46.9745	1.97376	0							0.19757	3.55635
0.195243	3.54361	0.393082	46.9747	1.97626	0							0.19782	3.55517
0.195492	3.54391	0.393581	46.9747	1.97876	0							0.198069	3.55453
0.195742	3.54617	0.394081	46.9749	1.98125	0							0.198319	3.55379
0.195992	3.54655	0.39458	46.975	1.98375	0							0.198569	3.5547
0.196242	3.54913	0.39508	46.9751	1.98625	0							0.198819	3.55312
0.196491	3.55222	0.39558	46.9753	1.98875	0							0.199068	3.55258
0.196741	3.55503	0.396079	46.9753	1.99125	0							0.199318	3.55392
0.196991	3.5553	0.396579	46.9751	1.99375	0							0.199568	3.55291
0.197241	3.556	0.397078	46.9751	1.99625	0							0.199818	3.55476
0.197491	3.55635	0.397578	46.9754	1.99874	0							0.200068	3.55619
0.19774	3.55517	0.398077	46.9757	2.00124	0							0.200317	3.55437
0.19799	3.55453	0.398577	46.9759	2.00374	0							0.200567	3.55579
0.19824	3.55379	0.399076	46.9761	2.00624	0							0.200817	3.55558
0.19849	3.5547	0.399576	46.9761	2.00874	0							0.201067	3.55455
0.198739	3.55312	0.400076	46.9761	2.01124	0							0.201316	3.55486
0.198989	3.55258	0.400575	46.9762	2.01374	0							0.201566	3.55445
0.199239	3.55392	0.401075	46.9764	2.01623	0							0.201816	3.55344
0.199489	3.55291	0.401574	46.9767	2.01873	0							0.202066	3.55414
0.199739	3.55476	0.402074	46.9769	2.02123	0							0.202315	3.55638
0.199988	3.55619	0.402573	46.9771	2.02373	0							0.202565	3.55388
0.200238	3.55437	0.403073	46.9774	2.02623	0							0.202815	3.55376
0.200488	3.55579	0.403573	46.9777	2.02873	0							0.203065	3.55346
0.200738	3.55558	0.404072	46.9778	2.03123	0							0.203315	3.55355
0.200987	3.55455	0.404572	46.9776	2.03372	0							0.203564	3.55251
0.201237	3.55486	0.405071	46.9776	2.03622	0							0.203814	3.55353
0.201487	3.55445	0.405571	46.9775	2.03872	0							0.204064	3.55328
0.201737	3.55344	0.40607	46.9777	2.04122	0							0.204314	3.55455
0.201986	3.55414	0.40657	46.9779	2.04372	0							0.204563	3.55413
0.202236	3.55638	0.40707	46.978	2.04622	0							0.204813	3.55354
0.202486	3.55388	0.407569	46.9779	2.04872	0							0.205063	3.55507
0.202736	3.55376	0.408069	46.978	2.05121	0							0.205313	3.55562
0.202986	3.55346	0.408568	46.9781	2.05371	0							0.205563	3.55376
0.203235	3.55355	0.409068	46.978	2.05621	0							0.205812	3.55276
0.203485	3.55251	0.409567	46.9782	2.05871	0							0.206062	3.55232
0.203735	3.55353	0.410067	46.9783	2.06121	0							0.206312	3.55289
0.203985	3.55328	0.410567	46.9785	2.06371	0							0.206562	3.55411
0.204234	3.55455	0.411066	46.9787	2.0662	0							0.206811	3.55385
0.204484	3.55413	0.411566	46.9788	2.0687	0							0.207061	3.55435
0.204734	3.55354	0.412065	46.979	2.0712	0							0.207311	3.5551
0.204984	3.55507	0.412565	46.9791	2.0737	0							0.207561	3.55488
0.205234	3.55562	0.413064	46.9792	2.0762	0							0.20781	3.55668
0.205483	3.55376	0.413564	46.9794	2.0787	0							0.20806	3.55732
0.205733	3.55276	0.414064	46.9794	2.0812	0							0.20831	3.55495
0.205983	3.55232	0.414563	46.9794	2.08369	0							0.20856	3.55314
0.206233	3.55289	0.415063	46.9795	2.08619	0							0.20881	3.55303
0.206482	3.55411	0.415562	46.9795	2.08869	0							0.209059	3.55312
0.206732	3.55385	0.416062	46.9796	2.09119	0							0.209309	3.55172
0.206982	3.55435	0.416561	46.9798	2.09369	0							0.209559	3.55305
0.207232	3.5551	0.417061	46.9799	2.09619	0							0.209809	3.55422
0.207481	3.55488	0.417561	46.9801	2.09869	0							0.210058	3.55408
0.207731	3.55668	0.41806	46.9803	2.10118	0							0.210308	3.55484
0.207981	3.55732	0.41856	46.9804	2.10368	0							0.210558	3.55529
0.208231	3.55495	0.419059	46.9804	2.10618	0							0.210808	3.55433
0.208481	3.55314	0.419559	46.9804	2.10868	0							0.211058	3.55498
0.20873	3.55303	0.420058	46.9804	2.11118	0							0.211307	3.5551
0.20898	3.55312	0.420558	46.9805	2.11368	0							0.211557	3.55373
0.20923	3.55172	0.421058	46.9807	2.11618	0							0.211807	3.55517
0.20948	3.55305	0.421557	46.9809	2.11867	0							0.212057	3.55755
0.209729	3.55422	0.422057	46.9812	2.12117	0							0.212306	3.55851
0.209979	3.55408	0.422556	46.9813	2.12367	0							0.212556	3.55689
0.210229	3.55484	0.423056	46.9815	2.12617	0							0.212806	3.55574
0.210479	3.55529	0.423555	46.9818	2.12867	0							0.213056	3.55627
0.210729	3.55433	0.424055	46.982	2.13117	0							0.213305	3.55549
0.210978	3.55498	0.424555	46.9821	2.13367	0							0.213555	3.55456
0.211228	3.5551	0.425054	46.9822	2.13616	0							0.213805	3.55416
0.211478	3.55373	0.425554	46.9823	2.13866	0							0.214055	3.5529
0.211728	3.55517	0.426053	46.9824	2.14116	0							0.214305	3.55292
0.211977	3.55755	0.426553	46.9824	2.14366	0							0.214554	3.55266
0.212227	3.55851	0.427052	46.9824	2.14616	0							0.214804	3.55354
0.212477	3.55689	0.427552	46.9825	2.14866	0							0.215054	3.5545
0.212727	3.55574	0.428052	46.9826	2.15115	0							0.215304	3.55392
0.212976	3.55627	0.428551	46.9828	2.15365	0							0.215553	3.55367
0.213226	3.55549	0.429051	46.9829	2.15615	0							0.215803	3.5527
0.213476	3.55456	0.42955	46.9828	2.15865	0							0.216053	3.55219
0.213726	3.55416	0.43005	46.983	2.16115	0							0.216303	3.55228
0.213976	3.5529	0.430549	46.9831	2.16365	0							0.216553	3.551
0.214225	3.55292	0.431049	46.9833	2.16615	0							0.216802	3.55031
0.214475	3.55266	0.431548	46.9834	2.16864	0							0.217052	3.55112
0.214725	3.55354	0.432048	46.9835	2.17114	0							0.217302	3.54862
0.214975	3.5545	0.432548	46.9837	2.17364	0							0.217552	3.5486
0.215224	3.55392	0.433047	46.984	2.17614	0							0.217801	3.54827
0.215474	3.55367	0.433547	46.9841	2.17864	0							0.218051	3.54702
0.215724	3.5527	0.434046	46.9844	2.18114	0							0.218301	3.54571
0.215974	3.55219	0.434546	46.9845	2.18364	0							0.218551	3.54411
0.216223	3.55228	0.435045	46.9845	2.18613	0							0.2188	3.54572
0.216473	3.551	0.435545	46.9846	2.18863	0							0.21905	3.54675
0.216723	3.55031	0.436045	46.9848	2.19113	0							0.2193	3.54788
0.216973	3.55112	0.436544	46.9847	2.19363	0							0.21955	3.54873
0.217223	3.54862	0.437044	46.9848	2.19613	0							0.2198	3.54865
0.217472	3.5486	0.437543	46.985	2.19863	0							0.220049	3.54961
0.217722	3.54827	0.438043	46.9851	2.20113	0							0.220299	3.55063
0.217972	3.54702	0.438542	46.9852	2.20362	0							0.220549	3.55144
0.218222	3.54571	0.439042	46.9853	2.20612	0							0.220799	3.55253
0.218471	3.54411	0.439542	46.9853	2.20862	0							0.221048	3.55331
0.218721	3.54572	0.440041	46.9854	2.21112	0							0.221298	3.55466
0.218971	3.54675	0.440541	46.9857	2.21362	0							0.221548	3.5542
0.219221	3.54788	0.44104	46.9859	2.21612	0							0.221798	3.55465
0.219471	3.54873	0.44154	46.9861	2.21861	0							0.222048	3.55583
0.21972	3.54865	0.442039	46.9862	2.22111	0							0.222297	3.55589
0.21997	3.54961	0.442539	46.9862	2.22361	0							0.222547	3.55507
0.22022	3.55063	0.443039	46.9865	2.22611	0							0.222797	3.55715
0.22047	3.55144	0.443538	46.9864	2.22861	0							0.223047	3.55695
0.220719	3.55253	0.444038	46.9865	2.23111	0							0.223296	3.5573
0.220969	3.55331	0.444537	46.9868	2.23361	0							0.223546	3.55922
0.221219	3.55466	0.445037	46.9869	2.2361	0							0.223796	3.55893
0.221469	3.5542	0.445536	46.9872	2.2386	0							0.224046	3.56011
0.221718	3.55465	0.446036	46.9875	2.2411	0							0.224295	3.56008
0.221968	3.55583	0.446536	46.9877	2.2436	0							0.224545	3.56069
0.222218	3.55589	0.447035	46.9879	2.2461	0							0.224795	3.56281
0.222468	3.55507	0.447535	46.988	2.2486	0							0.225045	3.56373
0.222718	3.55715	0.448034	46.988	2.25109	0							0.225295	3.56296
0.222967	3.55695	0.448534	46.9881	2.25359	0							0.225544	3.56211
0.223217	3.5573	0.449033	46.9881	2.25609	0							0.225794	3.56219
0.223467	3.55922	0.449533	46.9883	2.25859	0							0.226044	3.56246
0.223717	3.55893	0.450033	46.9883	2.26109	0							0.226294	3.56266
0.223966	3.56011	0.450532	46.9885	2.26359	0							0.226543	3.56269
0.224216	3.56008	0.451032	46.9887	2.26609	0							0.226793	3.56288
0.224466	3.56069	0.451531	46.9887	2.26858	0							0.227043	3.56333
0.224716	3.56281	0.452031	46.9886	2.27108	0							0.227293	3.5617
0.224966	3.56373	0.45253	46.9885	2.27358	0							0.227542	3.56076
0.225215	3.56296	0.45303	46.9885	2.27608	0							0.227792	3.56106
0.225465	3.56211	0.45353	46.9884	2.27858	0							0.228042	3.5616
0.225715	3.56219	0.454029	46.9885	2.28108	0							0.228292	3.56113
0.225965	3.56246	0.454529	46.9885	2.28358	0							0.228542	3.56263
0.226214	3.56266	0.455028	46.9883	2.28607	0							0.228791	3.56326
0.226464	3.56269	0.455528	46.9881	2.28857	0							0.229041	3.56267
0.226714	3.56288	0.456027	46.9881	2.29107	0							0.229291	3.56174
0.226964	3.56333	0.456527	46.9881	2.29357	0							0.229541	3.56143
0.227213	3.5617	0.457027	46.988	2.29607	0							0.22979	3.5624
0.227463	3.56076	0.457526	46.9879	2.29857	0							0.23004	3.56094
0.227713	3.56106	0.458026	46.9878	2.30107	0							0.23029	3.55989
0.227963	3.5616	0.458525	46.9879	2.30356	0							0.23054	3.55908
0.228213	3.56113	0.459025	46.9878	2.30606	0							0.23079	3.56107
0.228462	3.56263	0.459524	46.9876	2.30856	0							0.231039	3.5609
0.228712	3.56326	0.460024	46.9874	2.31106	0							0.231289	3.55915
0.228962	3.56267	0.460523	46.9873	2.31356	0							0.231539	3.55801
0.229212	3.56174	0.461023	46.9873	2.31606	0							0.231789	3.55822
0.229461	3.56143	0.461523	46.987	2.31856	0							0.232038	3.55704
0.229711	3.5624	0.462022	46.9868	2.32105	0							0.232288	3.55834
0.229961	3.56094	0.462522	46.9867	2.32355	0							0.232538	3.55812
0.230211	3.55989	0.463021	46.9864	2.32605	0							0.232788	3.55718
0.230461	3.55908	0.463521	46.9861	2.32855	0							0.233037	3.55645
0.23071	3.56107	0.46402	46.9858	2.33105	0							0.233287	3.55544
0.23096	3.5609	0.46452	46.9857	2.33355	0							0.233537	3.5565
0.23121	3.55915	0.46502	46.9855	2.33604	0							0.233787	3.55874
0.23146	3.55801	0.465519	46.9854	2.33854	0							0.234037	3.55971
0.231709	3.55822	0.466019	46.9853	2.34104	0							0.234286	3.56052
0.231959	3.55704	0.466518	46.985	2.34354	0							0.234536	3.56098
0.232209	3.55834	0.467018	46.9849	2.34604	0							0.234786	3.56109
0.232459	3.55812	0.467517	46.9847	2.34854	0							0.235036	3.56239
0.232708	3.55718	0.468017	46.9844	2.35104	0							0.235285	3.56109
0.232958	3.55645	0.468517	46.9842	2.35353	0							0.235535	3.56245
0.233208	3.55544	0.469016	46.984	2.35603	0							0.235785	3.56388
0.233458	3.5565	0.469516	46.9838	2.35853	0							0.236035	3.56262
0.233708	3.55874	0.470015	46.9833	2.36103	0							0.236285	3.56546
0.233957	3.55971	0.470515	46.9831	2.36353	0							0.236534	3.5676
0.234207	3.56052	0.471014	46.9829	2.36603	0							0.236784	3.569
0.234457	3.56098	0.471514	46.9828	2.36853	0							0.237034	3.56709
0.234707	3.56109	0.472014	46.9826	2.37102	0							0.237284	3.56695
0.234956	3.56239	0.472513	46.9823	2.37352	0							0.237533	3.56973
0.235206	3.56109	0.473013	46.9821	2.37602	0							0.237783	3.57087
0.235456	3.56245	0.473512	46.9821	2.37852	0							0.238033	3.57092
0.235706	3.56388	0.474012	46.9817	2.38102	0							0.238283	3.57096
0.235956	3.56262	0.474511	46.9817	2.38352	0							0.238532	3.57101
0.236205	3.56546	0.475011	46.9815	2.38602	0							0.238782	3.57105
0.236455	3.5676	0.475511	46.9814	2.38851	0							0.239032	3.5711
0.236705	3.569	0.47601	46.9812	2.39101	0							0.239282	3.57115
0.236955	3.56709	0.47651	46.9811	2.39351	0							0.239532	3.57119
0.237204	3.56695	0.477009	46.9812	2.39601	0							0.239781	3.57124
0.237454	3.56973	0.477509	46.9811	2.39851	0							0.240031	3.57133
0.237704	3.57351	0.478008	46.981	2.40101	0							0.240281	3.57142
0.237954	3.57357	0.478508	46.9811	2.40351	0							0.240531	3.57152
0.238203	3.57649	0.479008	46.9809	2.406	0							0.24078	3.57161
0.238453	3.57561	0.479507	46.9808	2.4085	0							0.24103	3.56952
0.238703	3.57493	0.480007	46.9809	2.411	0							0.24128	3.56907
0.238953	3.57539	0.480506	46.9808	2.4135	0							0.24153	3.56923
0.239203	3.57676	0.481006	46.9809	2.416	0							0.24178	3.57022
0.239452	3.5757	0.481505	46.981	2.4185	0							0.242029	3.56779
0.239702	3.57557	0.482005	46.981	2.421	0							0.242279	3.5689
0.239952	3.57416	0.482505	46.9813	2.42349	0							0.242529	3.56752
0.240202	3.57426	0.483004	46.9811	2.42599	0							0.242779	3.56589
0.240451	3.572	0.483504	46.9809	2.42849	0							0.243028	3.56606
0.240701	3.57181	0.484003	46.9808	2.43099	0							0.243278	3.56712
0.240951	3.56952	0.484503	46.9806	2.43349	0							0.243528	3.56639
0.241201	3.56907	0.485002	46.9808	2.43599	0							0.243778	3.56462
0.24145	3.56923	0.485502	46.9808	2.43849	0							0.244027	3.56238
0.2417	3.57022	0.486001	46.9809	2.44098	0							0.244277	3.56218
0.24195	3.56779	0.486501	46.9809	2.44348	0							0.244527	3.56148
0.2422	3.5689	0.487001	46.9808	2.44598	0							0.244777	3.56165
0.24245	3.56752	0.4875	46.9808	2.44848	0							0.245027	3.56188
0.242699	3.56589	0.488	46.9809	2.45098	0							0.245276	3.56211
0.242949	3.56606	0.488499	46.9808	2.45348	0							0.245526	3.56307
0.243199	3.56712	0.488999	46.9809	2.45598	0							0.245776	3.56463
0.243449	3.56639	0.489498	46.9812	2.45847	0							0.246026	3.56564
0.243698	3.56462	0.489998	46.9812	2.46097	0							0.246275	3.5663
0.243948	3.56238	0.490498	46.9815	2.46347	0							0.246525	3.56577
0.244198	3.56218	0.490997	46.9815	2.46597	0							0.246775	3.56733
0.244448	3.56148	0.491497	46.9817	2.46847	0							0.247025	3.56839
0.244698	3.56165	0.491996	46.9819	2.47097	0							0.247274	3.56971
0.244947	3.56188	0.492496	46.982	2.47346	0							0.247524	3.56937
0.245197	3.56211	0.492995	46.9821	2.47596	0							0.247774	3.57057
0.245447	3.56307	0.493495	46.9822	2.47846	0							0.248024	3.57045
0.245697	3.56463	0.493995	46.9822	2.48096	0							0.248274	3.57109
0.245946	3.56564	0.494494	46.9823	2.48346	0							0.248523	3.57024
0.246196	3.5663	0.494994	46.9825	2.48596	0							0.248773	3.57084
0.246446	3.56577	0.495493	46.9829	2.48846	0							0.249023	3.57198
0.246696	3.56733	0.495993	46.9831	2.49095	0							0.249273	3.57174
0.246945	3.56839	0.496492	46.9832	2.49345	0							0.249522	3.57042
0.247195	3.56971	0.496992	46.9833	2.49595	0							0.249772	3.56963
0.247445	3.56937	0.497492	46.9835	2.49845	0							0.250022	3.57116
0.247695	3.57057	0.497991	46.9835	2.50095	0							0.250272	3.57218
0.247945	3.57045	0.498491	46.9838	2.50345	0							0.250522	3.57074
0.248194	3.57109	0.49899	46.984	2.50595	0							0.250771	3.57284
0.248444	3.57024	0.49949	46.9843	2.50844	0							0.251021	3.57408
0.248694	3.57084	0.499989	46.9847	2.51094	0							0.251271	3.57418
0.248944	3.57198	0.500489	46.9849	2.51344	0							0.251521	3.57428
0.249193	3.57174	0.500989	46.9851	2.51594	0							0.25177	3.5728
0.249443	3.57042	0.501488	46.9852	2.51844	0							0.25202	3.57152
0.249693	3.56963	0.501988	46.9853	2.52094	0							0.25227	3.57238
0.249943	3.57116	0.502487	46.9855	2.52344	0							0.25252	3.57101
0.250192	3.57218	0.502987	46.9858	2.52593	0							0.252769	3.57067
0.250442	3.57074	0.503486	46.986	2.52843	0							0.253019	3.57138
0.250692	3.57284	0.503986	46.9863	2.53093	0							0.253269	3.56997
0.250942	3.57498	0.504486	46.9864	2.53343	0							0.253519	3.57036
0.251192	3.57522	0.504985	46.9866	2.53593	0							0.253769	3.57007
0.251441	3.57496	0.505485	46.9869	2.53843	0							0.254018	3.57078
0.251691	3.5728	0.505984	46.9871	2.54093	0							0.254268	3.57061
0.251941	3.57152	0.506484	46.9873	2.54342	0							0.254518	3.57231
0.252191	3.57238	0.506983	46.9874	2.54592	0							0.254768	3.57284
0.25244	3.57101	0.507483	46.9878	2.54842	0							0.255017	3.57295
0.25269	3.57067	0.507983	46.9883	2.55092	0							0.255267	3.57226
0.25294	3.57138	0.508482	46.9886	2.55342	0							0.255517	3.57208
0.25319	3.56997	0.508982	46.989	2.55592	0							0.255767	3.57194
0.25344	3.57036	0.509481	46.9891	2.55841	0							0.256016	3.57412
0.253689	3.57007	0.509981	46.9893	2.56091	0							0.256266	3.57321
0.253939	3.57078	0.51048	46.9895	2.56341	0							0.256516	3.57392
0.254189	3.57061	0.51098	46.9896	2.56591	0							0.256766	3.57428
0.254439	3.57231	0.51148	46.9898	2.56841	0							0.257016	3.5717
0.254688	3.57284	0.511979	46.9899	2.57091	0							0.257265	3.57132
0.254938	3.57295	0.512479	46.9902	2.57341	0							0.257515	3.57137
0.255188	3.57226	0.512978	46.9906	2.5759	0							0.257765	3.57199
0.255438	3.57208	0.513478	46.9911	2.5784	0							0.258015	3.57416
0.255688	3.57194	0.513977	46.9915	2.5809	0							0.258264	3.57428
0.255937	3.57412	0.514477	46.9918	2.5834	0							0.258514	3.57485
0.256187	3.57321	0.514977	46.992	2.5859	0							0.258764	3.57477
0.256437	3.57392	0.515476	46.9923	2.5884	0							0.259014	3.57319
0.256687	3.57428	0.515976	46.9924	2.5909	0							0.259264	3.57267
0.256936	3.5717	0.516475	46.9926	2.59339	0							0.259513	3.57233
0.257186	3.57132	0.516975	46.993	2.59589	0							0.259763	3.57123
0.257436	3.57137	0.517474	46.9934	2.59839	0							0.260013	3.57164
0.257686	3.57199	0.517974	46.9937	2.60089	0							0.260263	3.57133
0.257935	3.57416	0.518474	46.9939	2.60339	0							0.260512	3.56983
0.258185	3.57428	0.518973	46.994	2.60589	0							0.260762	3.56957
0.258435	3.57485	0.519473	46.9942	2.60839	0							0.261012	3.56959
0.258685	3.57477	0.519972	46.9945	2.61088	0							0.261262	3.56873
0.258935	3.57319	0.520472	46.9947	2.61338	0							0.261512	3.56991
0.259184	3.57267	0.520971	46.995	2.61588	0							0.261761	3.56977
0.259434	3.57233	0.521471	46.9953	2.61838	0							0.262011	3.5702
0.259684	3.57123	0.521971	46.9955	2.62088	0							0.262261	3.5698
0.259934	3.57164	0.52247	46.9958	2.62338	0							0.262511	3.5696
0.260183	3.57133	0.52297	46.9961	2.62588	0							0.26276	3.56954
0.260433	3.56983	0.523469	46.9963	2.62837	0							0.26301	3.57068
0.260683	3.56957	0.523969	46.9964	2.63087	0							0.26326	3.57062
0.260933	3.56959	0.524468	46.9967	2.63337	0							0.26351	3.56943
0.261182	3.56873	0.524968	46.997	2.63587	0							0.263759	3.56987
0.261432	3.56991	0.525467	46.9973	2.63837	0							0.264009	3.56841
0.261682	3.56977	0.525967	46.9974	2.64087	0							0.264259	3.56725
0.261932	3.5702	0.526467	46.9976	2.64336	0							0.264509	3.56745
0.262182	3.5698	0.526966	46.9978	2.64586	0							0.264759	3.56558
0.262431	3.5696	0.527466	46.9982	2.64836	0							0.265008	3.56661
0.262681	3.56954	0.527965	46.9985	2.65086	0							0.265258	3.56785
0.262931	3.57068	0.528465	46.9987	2.65336	0							0.265508	3.5672
0.263181	3.57062	0.528964	46.999	2.65586	0							0.265758	3.56833
0.26343	3.56943	0.529464	46.9993	2.65835	0							0.266007	3.56961
0.26368	3.56987	0.529964	46.9996	2.66085	0							0.266257	3.5688
0.26393	3.56841	0.530463	46.9998	2.66335	0							0.266507	3.56875
0.26418	3.56725	0.530963	47	2.66585	0							0.266757	3.56962
0.26443	3.56745	0.531462	47.0003	2.66835	0							0.267006	3.5694
0.264679	3.56558	0.531962	47.0007	2.67085	0							0.267256	3.56927
0.264929	3.56661	0.532461	47.001	2.67335	0							0.267506	3.56979
0.265179	3.56785	0.532961	47.0013	2.67584	0							0.267756	3.57025
0.265429	3.5672	0.533461	47.0016	2.67834	0							0.268006	3.57114
0.265678	3.56833	0.53396	47.0018	2.68084	0							0.268255	3.57067
0.265928	3.56961	0.53446	47.0021	2.68334	0							0.268505	3.56915
0.266178	3.5688	0.534959	47.0025	2.68584	0							0.268755	3.56865
0.266428	3.56875	0.535459	47.0029	2.68834	0							0.269005	3.56951
0.266677	3.56962	0.535958	47.0031	2.69084	0							0.269254	3.56986
0.266927	3.5694	0.536458	47.0033	2.69333	0							0.269504	3.56949
0.267177	3.56927	0.536958	47.0036	2.69583	0							0.269754	3.56989
0.267427	3.56979	0.537457	47.0038	2.69833	0							0.270004	3.57034
0.267677	3.57025	0.537957	47.004	2.70083	0							0.270254	3.57007
0.267926	3.57114	0.538456	47.0043	2.70333	0							0.270503	3.56941
0.268176	3.57067	0.538956	47.0045	2.70583	0							0.270753	3.57023
0.268426	3.56915	0.539455	47.0046	2.70833	0							0.271003	3.57121
0.268676	3.56865	0.539955	47.0048	2.71082	0							0.271253	3.571
0.268925	3.56951	0.540455	47.0051	2.71332	0							0.271502	3.57184
0.269175	3.56986	0.540954	47.0053	2.71582	0							0.271752	3.57315
0.269425	3.56949	0.541454	47.0056	2.71832	0							0.272002	3.57384
0.269675	3.56989	0.541953	47.0059	2.72082	0							0.272252	3.57445
0.269925	3.57034	0.542453	47.0063	2.72332	0							0.272501	3.5748
0.270174	3.57007	0.542952	47.0065	2.72582	0							0.272751	3.57516
0.270424	3.56941	0.543452	47.0067	2.72831	0							0.273001	3.57535
0.270674	3.57023	0.543952	47.007	2.73081	0							0.273251	3.57584
0.270924	3.57121	0.544451	47.0073	2.73331	0							0.273501	3.57649
0.271173	3.571	0.544951	47.0075	2.73581	0							0.27375	3.57549
0.271423	3.57184	0.54545	47.0077	2.73831	0							0.274	3.57441
0.271673	3.57315	0.54595	47.008	2.74081	0							0.27425	3.57489
0.271923	3.57384	0.546449	47.0081	2.7433	0							0.2745	3.5768
0.272172	3.57445	0.546949	47.0084	2.7458	0							0.274749	3.57857
0.272422	3.5748	0.547449	47.0086	2.7483	0							0.274999	3.57918
0.272672	3.57516	0.547948	47.0087	2.7508	0							0.275249	3.57738
0.272922	3.57535	0.548448	47.0089	2.7533	0							0.275499	3.57717
0.273172	3.57584	0.548947	47.0091	2.7558	0							0.275749	3.57927
0.273421	3.57649	0.549447	47.0095	2.7583	0							0.275998	3.58055
0.273671	3.57549	0.549946	47.0098	2.76079	0							0.276248	3.5806
0.273921	3.57441	0.550446	47.01	2.76329	0							0.276498	3.58066
0.274171	3.57489	0.550946	47.0102	2.76579	0							0.276748	3.58071
0.27442	3.5768	0.551445	47.0103	2.76829	0							0.276997	3.58077
0.27467	3.57857	0.551945	47.0106	2.77079	0							0.277247	3.58082
0.27492	3.57918	0.552444	47.0108	2.77329	0							0.277497	3.58093
0.27517	3.57738	0.552944	47.0111	2.77579	0							0.277747	3.58105
0.27542	3.57717	0.553443	47.0112	2.77828	0							0.277996	3.58116
0.275669	3.57927	0.553943	47.0114	2.78078	0							0.278246	3.58127
0.275919	3.58072	0.554442	47.0117	2.78328	0							0.278496	3.58138
0.276169	3.58097	0.554942	47.0121	2.78578	0							0.278746	3.58149
0.276419	3.58396	0.555442	47.0124	2.78828	0							0.278996	3.5816
0.276668	3.58481	0.555941	47.0127	2.79078	0							0.279245	3.58171
0.276918	3.58428	0.556441	47.013	2.79328	0							0.279495	3.58157
0.277168	3.58362	0.55694	47.0133	2.79577	0							0.279745	3.58158
0.277418	3.58365	0.55744	47.0135	2.79827	0							0.279995	3.58199
0.277667	3.58279	0.557939	47.0136	2.80077	0							0.280244	3.58205
0.277917	3.58334	0.558439	47.0137	2.80327	0							0.280494	3.5821
0.278167	3.58266	0.558939	47.0137	2.80577	0							0.280744	3.58005
0.278417	3.58313	0.559438	47.0139	2.80827	0							0.280994	3.57948
0.278667	3.58376	0.559938	47.0142	2.81077	0							0.281244	3.5799
0.278916	3.58331	0.560437	47.0144	2.81326	0							0.281493	3.58078
0.279166	3.58221	0.560937	47.0147	2.81576	0							0.281743	3.58059
0.279416	3.58157	0.561436	47.015	2.81826	0							0.281993	3.57954
0.279666	3.58158	0.561936	47.0151	2.82076	0							0.282243	3.57891
0.279915	3.58213	0.562436	47.0153	2.82326	0							0.282492	3.58051
0.280165	3.58325	0.562935	47.0155	2.82576	0							0.282742	3.58051
0.280415	3.58225	0.563435	47.0157	2.82825	0							0.282992	3.58044
0.280665	3.58005	0.563934	47.0159	2.83075	0							0.283242	3.5812
0.280914	3.57948	0.564434	47.0161	2.83325	0							0.283491	3.58205
0.281164	3.5799	0.564933	47.0162	2.83575	0							0.283741	3.58284
0.281414	3.58078	0.565433	47.0165	2.83825	0							0.283991	3.58289
0.281664	3.58059	0.565933	47.0168	2.84075	0							0.284241	3.58295
0.281914	3.57954	0.566432	47.0172	2.84325	0							0.284491	3.583
0.282163	3.57891	0.566932	47.0174	2.84574	0							0.28474	3.58306
0.282413	3.58051	0.567431	47.0174	2.84824	0							0.28499	3.58318
0.282663	3.58051	0.567931	47.0175	2.85074	0							0.28524	3.58329
0.282913	3.58044	0.56843	47.0177	2.85324	0							0.28549	3.58341
0.283162	3.5812	0.56893	47.0181	2.85574	0							0.285739	3.58352
0.283412	3.58205	0.56943	47.0182	2.85824	0							0.285989	3.58364
0.283662	3.58334	0.569929	47.0187	2.86074	0							0.286239	3.58375
0.283912	3.58568	0.570429	47.019	2.86323	0							0.286489	3.58387
0.284162	3.58528	0.570928	47.019	2.86573	0							0.286738	3.58398
0.284411	3.5849	0.571428	47.0191	2.86823	0							0.286988	3.5841
0.284661	3.58407	0.571927	47.0194	2.87073	0							0.287238	3.58421
0.284911	3.58468	0.572427	47.0196	2.87323	0							0.287488	3.58427
0.285161	3.5866	0.572927	47.0197	2.87573	0							0.287738	3.58433
0.28541	3.58883	0.573426	47.0197	2.87823	0							0.287987	3.58439
0.28566	3.5886	0.573926	47.0199	2.88072	0							0.288237	3.58444
0.28591	3.58907	0.574425	47.02	2.88322	0							0.288487	3.5845
0.28616	3.59066	0.574925	47.0202	2.88572	0							0.288737	3.58456
0.286409	3.59031	0.575424	47.0205	2.88822	0							0.288986	3.58462
0.286659	3.59126	0.575924	47.0207	2.89072	0							0.289236	3.58468
0.286909	3.59212	0.576424	47.0208	2.89322	0							0.289486	3.58473
0.287159	3.59133	0.576923	47.0211	2.89572	0							0.289736	3.58479
0.287409	3.58948	0.577423	47.0211	2.89821	0							0.289986	3.58485
0.287658	3.59002	0.577922	47.0213	2.90071	0							0.290235	3.58491
0.287908	3.59107	0.578422	47.0215	2.90321	0							0.290485	3.58497
0.288158	3.59083	0.578921	47.0216	2.90571	0							0.290735	3.58503
0.288408	3.58895	0.579421	47.022	2.90821	0							0.290985	3.58508
0.288657	3.58695	0.579921	47.0223	2.91071	0							0.291234	3.58514
0.288907	3.58668	0.58042	47.0225	2.91321	0							0.291484	3.5852
0.289157	3.58957	0.58092	47.0227	2.9157	0							0.291734	3.58526
0.289407	3.58967	0.581419	47.0229	2.9182	0							0.291984	3.58532
0.289657	3.58919	0.581919	47.0231	2.9207	0							0.292233	3.58538
0.289906	3.58943	0.582418	47.0232	2.9232	0							0.292483	3.58544
0.290156	3.58775	0.582918	47.0235	2.9257	0							0.292733	3.5855
0.290406	3.58871	0.583417	47.0237	2.9282	0							0.292983	3.58555
0.290656	3.59044	0.583917	47.0241	2.9307	0							0.293233	3.58561
0.290905	3.5912	0.584417	47.0243	2.93319	0							0.293482	3.58567
0.291155	3.59051	0.584916	47.0244	2.93569	0							0.293732	3.58573
0.291405	3.58885	0.585416	47.0245	2.93819	0							0.293982	3.58579
0.291655	3.58801	0.585915	47.0247	2.94069	0							0.294232	3.58585
0.291904	3.59096	0.586415	47.0249	2.94319	0							0.294481	3.58591
0.292154	3.59227	0.586914	47.0251	2.94569	0							0.294731	3.58597
0.292404	3.5915	0.587414	47.0252	2.94819	0							0.294981	3.58609
0.292654	3.59261	0.587914	47.0252	2.95068	0							0.295231	3.58621
0.292904	3.59278	0.588413	47.0253	2.95318	0							0.295481	3.58633
0.293153	3.59337	0.588913	47.0255	2.95568	0							0.29573	3.58645
0.293403	3.5935	0.589412	47.0256	2.95818	0							0.29598	3.58657
0.293653	3.59413	0.589912	47.0257	2.96068	0							0.29623	3.58669
0.293903	3.59311	0.590411	47.026	2.96318	0							0.29648	3.58681
0.294152	3.59222	0.590911	47.0262	2.96567	0							0.296729	3.58693
0.294402	3.59248	0.591411	47.0264	2.96817	0							0.296979	3.58705
0.294652	3.59373	0.59191	47.0265	2.97067	0							0.297229	3.58673
0.294902	3.59326	0.59241	47.0266	2.97317	0							0.297479	3.58723
0.295152	3.59246	0.592909	47.0268	2.97567	0							0.297728	3.58729
0.295401	3.59034	0.593409	47.0269	2.97817	0							0.297978	3.58675
0.295651	3.59015	0.593908	47.0272	2.98067	0							0.298228	3.58417
0.295901	3.59088	0.594408	47.0274	2.98316	0							0.298478	3.58376
0.296151	3.58896	0.594908	47.0275	2.98566	0							0.298728	3.58264
0.2964	3.58937	0.595407	47.0279	2.98816	0							0.298977	3.58072
0.29665	3.58857	0.595907	47.0283	2.99066	0							0.299227	3.58048
0.2969	3.58728	0.596406	47.0285	2.99316	0							0.299477	3.58053
0.29715	3.58673	0.596906	47.0287	2.99566	0							0.299727	3.58058
0.297399	3.58772	0.597405	47.029	2.99816	0							0.299976	3.58203
0.297649	3.58794	0.597905	47.0294	3.00065	0							0.300226	3.58357
0.297899	3.58675	0.598405	47.0296	3.00315	0							0.300476	3.58399
0.298149	3.58417	0.598904	47.0298	3.00565	0							0.300726	3.58477
0.298399	3.58376	0.599404	47.0299	3.00815	0							0.300976	3.58415
0.298648	3.58264	0.599903	47.03	3.01065	0							0.301225	3.58414
0.298898	3.58072	0.600403	47.0302	3.01315	0							0.301475	3.58277
0.299148	3.58048	0.600902	47.0304	3.01565	0							0.301725	3.58258
0.299398	3.58053	0.601402	47.0308	3.01814	0							0.301975	3.58248
0.299647	3.58058	0.601902	47.031	3.02064	0							0.302224	3.583
0.299897	3.58203	0.602401	47.0312	3.02314	0							0.302474	3.5835
0.300147	3.58357	0.602901	47.0314	3.02564	0							0.302724	3.5827
0.300397	3.58399	0.6034	47.0315	3.02814	0							0.302974	3.58235
0.300646	3.58477	0.6039	47.0316	3.03064	0							0.303223	3.58138
0.300896	3.58415	0.604399	47.0318	3.03314	0							0.303473	3.57975
0.301146	3.58414	0.604899	47.032	3.03563	0							0.303723	3.57899
0.301396	3.58277	0.605399	47.032	3.03813	0							0.303973	3.57914
0.301646	3.58258	0.605898	47.0321	3.04063	0							0.304223	3.58003
0.301895	3.58248	0.606398	47.0322	3.04313	0							0.304472	3.57998
0.302145	3.583	0.606897	47.0323	3.04563	0							0.304722	3.57919
0.302395	3.5835	0.607397	47.0325	3.04813	0							0.304972	3.57918
0.302645	3.5827	0.607896	47.0327	3.05062	0							0.305222	3.5789
0.302894	3.58235	0.608396	47.0328	3.05312	0							0.305471	3.57887
0.303144	3.58138	0.608895	47.033	3.05562	0							0.305721	3.57951
0.303394	3.57975	0.609395	47.0332	3.05812	0							0.305971	3.58048
0.303644	3.57899	0.609895	47.0333	3.06062	0							0.306221	3.57979
0.303894	3.57914	0.610394	47.0334	3.06312	0							0.30647	3.57979
0.304143	3.58003	0.610894	47.0334	3.06562	0							0.30672	3.5808
0.304393	3.57998	0.611393	47.0335	3.06811	0							0.30697	3.5815
0.304643	3.57919	0.611893	47.0337	3.07061	0							0.30722	3.58202
0.304893	3.57918	0.612392	47.0339	3.07311	0							0.30747	3.58391
0.305142	3.5789	0.612892	47.0341	3.07561	0							0.307719	3.58561
0.305392	3.57887	0.613392	47.0343	3.07811	0							0.307969	3.58661
0.305642	3.57951	0.613891	47.0346	3.08061	0							0.308219	3.58746
0.305892	3.58048	0.614391	47.0349	3.08311	0							0.308469	3.58672
0.306141	3.57979	0.61489	47.035	3.0856	0							0.308718	3.58549
0.306391	3.57979	0.61539	47.0351	3.0881	0							0.308968	3.58487
0.306641	3.5808	0.615889	47.0352	3.0906	0							0.309218	3.58456
0.306891	3.5815	0.616389	47.0354	3.0931	0							0.309468	3.58583
0.307141	3.58202	0.616889	47.0356	3.0956	0							0.309718	3.58673
0.30739	3.58391	0.617388	47.0358	3.0981	0							0.309967	3.58736
0.30764	3.58561	0.617888	47.036	3.1006	0							0.310217	3.58806
0.30789	3.58661	0.618387	47.0362	3.10309	0							0.310467	3.5881
0.30814	3.58746	0.618887	47.0366	3.10559	0							0.310717	3.58912
0.308389	3.58672	0.619386	47.0369	3.10809	0							0.310966	3.58924
0.308639	3.58549	0.619886	47.0371	3.11059	0							0.311216	3.59007
0.308889	3.58487	0.620386	47.037	3.11309	0							0.311466	3.59108
0.309139	3.58456	0.620885	47.0372	3.11559	0							0.311716	3.59137
0.309389	3.58583	0.621385	47.0374	3.11809	0							0.311965	3.59083
0.309638	3.58673	0.621884	47.0375	3.12058	0							0.312215	3.58978
0.309888	3.58736	0.622384	47.0376	3.12308	0							0.312465	3.58889
0.310138	3.58806	0.622883	47.0377	3.12558	0							0.312715	3.58768
0.310388	3.5881	0.623383	47.0379	3.12808	0							0.312965	3.58671
0.310637	3.58912	0.623883	47.038	3.13058	0							0.313214	3.58706
0.310887	3.58924	0.624382	47.0381	3.13308	0							0.313464	3.58705
0.311137	3.59007	0.624882	47.0382	3.13557	0							0.313714	3.58569
0.311387	3.59108	0.625381	47.0382	3.13807	0							0.313964	3.58613
0.311636	3.59165	0.625881	47.0382	3.14057	0							0.314213	3.58469
0.311886	3.59083	0.62638	47.0385	3.14307	0							0.314463	3.58317
0.312136	3.58978	0.62688	47.0388	3.14557	0							0.314713	3.58431
0.312386	3.58889	0.62738	47.0389	3.14807	0							0.314963	3.58539
0.312636	3.58768	0.627879	47.0391	3.15057	0							0.315213	3.58628
0.312885	3.58671	0.628379	47.0391	3.15306	0							0.315462	3.58609
0.313135	3.58706	0.628878	47.0393	3.15556	0							0.315712	3.58803
0.313385	3.58705	0.629378	47.0396	3.15806	0							0.315962	3.58873
0.313635	3.58569	0.629877	47.0399	3.16056	0							0.316212	3.58842
0.313884	3.58613	0.630377	47.0402	3.16306	0							0.316461	3.58853
0.314134	3.58469	0.630877	47.0404	3.16556	0							0.316711	3.58884
0.314384	3.58317	0.631376	47.0405	3.16805	0							0.316961	3.5866
0.314634	3.58431	0.631876	47.0408	3.17055	0							0.317211	3.5867
0.314884	3.58539	0.632375	47.041	3.17305	0							0.31746	3.58525
0.315133	3.58628	0.632875	47.0411	3.17555	0							0.31771	3.586
0.315383	3.58609	0.633374	47.0412	3.17805	0							0.31796	3.58544
0.315633	3.58803	0.633874	47.0414	3.18055	0							0.31821	3.58567
0.315883	3.58873	0.634374	47.0415	3.18305	0							0.31846	3.5856
0.316132	3.58842	0.634873	47.0416	3.18554	0							0.318709	3.58585
0.316382	3.58853	0.635373	47.0417	3.18804	0							0.318959	3.58599
0.316632	3.58884	0.635872	47.0418	3.19054	0							0.319209	3.58494
0.316882	3.5866	0.636372	47.042	3.19304	0							0.319459	3.58386
0.317131	3.5867	0.636871	47.042	3.19554	0							0.319708	3.58306
0.317381	3.58525	0.637371	47.0421	3.19804	0							0.319958	3.58351
0.317631	3.586	0.63787	47.0423	3.20054	0							0.320208	3.58422
0.317881	3.58544	0.63837	47.0424	3.20303	0							0.320458	3.58457
0.318131	3.58567	0.63887	47.0425	3.20553	0							0.320707	3.58524
0.31838	3.5856	0.639369	47.0426	3.20803	0							0.320957	3.58432
0.31863	3.58585	0.639869	47.0425	3.21053	0							0.321207	3.58502
0.31888	3.58599	0.640368	47.0427	3.21303	0							0.321457	3.58427
0.31913	3.58494	0.640868	47.0428	3.21553	0							0.321707	3.58399
0.319379	3.58386	0.641367	47.0429	3.21803	0							0.321956	3.5829
0.319629	3.58306	0.641867	47.0431	3.22052	0							0.322206	3.58378
0.319879	3.58351	0.642367	47.0433	3.22302	0							0.322456	3.58547
0.320129	3.58422	0.642866	47.0434	3.22552	0							0.322706	3.58461
0.320379	3.58457	0.643366	47.0435	3.22802	0							0.322955	3.58385
0.320628	3.58524	0.643865	47.0437	3.23052	0							0.323205	3.58563
0.320878	3.58432	0.644365	47.0439	3.23302	0							0.323455	3.58717
0.321128	3.58502	0.644864	47.0441	3.23552	0							0.323705	3.58962
0.321378	3.58427	0.645364	47.0443	3.23801	0							0.323955	3.58827
0.321627	3.58399	0.645864	47.0445	3.24051	0							0.324204	3.58746
0.321877	3.5829	0.646363	47.0447	3.24301	0							0.324454	3.58696
0.322127	3.58378	0.646863	47.0449	3.24551	0							0.324704	3.58579
0.322377	3.58547	0.647362	47.045	3.24801	0							0.324954	3.58544
0.322626	3.58461	0.647862	47.0451	3.25051	0							0.325203	3.58491
0.322876	3.58385	0.648361	47.0452	3.253	0							0.325453	3.58497
0.323126	3.58563	0.648861	47.0453	3.2555	0							0.325703	3.58613
0.323376	3.58717	0.649361	47.0453	3.258	0							0.325953	3.58642
0.323626	3.58962	0.64986	47.0454	3.2605	0							0.326203	3.58537
0.323875	3.58827	0.65036	47.0454	3.263	0							0.326452	3.58373
0.324125	3.58746	0.650859	47.0455	3.2655	0							0.326702	3.5846
0.324375	3.58696	0.651359	47.0457	3.268	0							0.326952	3.58554
0.324625	3.58579	0.651858	47.0458	3.27049	0							0.327202	3.58604
0.324874	3.58544	0.652358	47.046	3.27299	0							0.327451	3.58628
0.325124	3.58491	0.652858	47.0461	3.27549	0							0.327701	3.58663
0.325374	3.58497	0.653357	47.0462	3.27799	0							0.327951	3.5867
0.325624	3.58613	0.653857	47.0464	3.28049	0							0.328201	3.58607
0.325873	3.58642	0.654356	47.0465	3.28299	0							0.32845	3.58679
0.326123	3.58537	0.654856	47.0467	3.28549	0							0.3287	3.58536
0.326373	3.58373	0.655355	47.0469	3.28798	0							0.32895	3.58513
0.326623	3.5846	0.655855	47.047	3.29048	0							0.3292	3.58508
0.326873	3.58554	0.656355	47.0471	3.29298	0							0.32945	3.58287
0.327122	3.58604	0.656854	47.0472	3.29548	0							0.329699	3.58176
0.327372	3.58628	0.657354	47.0472	3.29798	0							0.329949	3.58199
0.327622	3.58663	0.657853	47.0471	3.30048	0							0.330199	3.58239
0.327872	3.5867	0.658353	47.0473	3.30298	0							0.330449	3.5834
0.328121	3.58607	0.658852	47.0474	3.30547	0							0.330698	3.58528
0.328371	3.58679	0.659352	47.0474	3.30797	0							0.330948	3.58691
0.328621	3.58536	0.659852	47.0475	3.31047	0							0.331198	3.58708
0.328871	3.58513	0.660351	47.0475	3.31297	0							0.331448	3.58662
0.329121	3.58508	0.660851	47.0475	3.31547	0							0.331697	3.58589
0.32937	3.58287	0.66135	47.0475	3.31797	0							0.331947	3.58452
0.32962	3.58176	0.66185	47.0476	3.32047	0							0.332197	3.58409
0.32987	3.58199	0.662349	47.0478	3.32296	0							0.332447	3.58534
0.33012	3.58239	0.662849	47.0479	3.32546	0							0.332697	3.58602
0.330369	3.5834	0.663348	47.048	3.32796	0							0.332946	3.58554
0.330619	3.58528	0.663848	47.0482	3.33046	0							0.333196	3.58426
0.330869	3.58691	0.664348	47.0484	3.33296	0							0.333446	3.58358
0.331119	3.58708	0.664847	47.0486	3.33546	0							0.333696	3.58299
0.331368	3.58662	0.665347	47.0488	3.33796	0							0.333945	3.58355
0.331618	3.58589	0.665846	47.0489	3.34045	0							0.334195	3.58362
0.331868	3.58452	0.666346	47.0491	3.34295	0							0.334445	3.58194
0.332118	3.58409	0.666846	47.0494	3.34545	0							0.334695	3.57975
0.332368	3.58534	0.667345	47.0495	3.34795	0							0.334945	3.57946
0.332617	3.58602	0.667845	47.0497	3.35045	0							0.335194	3.57952
0.332867	3.58554	0.668344	47.0498	3.35295	0							0.335444	3.57969
0.333117	3.58426	0.668844	47.0499	3.35545	0							0.335694	3.58024
0.333367	3.58358	0.669343	47.0499	3.35794	0							0.335944	3.57938
0.333616	3.58299	0.669843	47.0501	3.36044	0							0.336193	3.57805
0.333866	3.58355	0.670343	47.0501	3.36294	0							0.336443	3.57742
0.334116	3.58362	0.670842	47.0503	3.36544	0							0.336693	3.57619
0.334366	3.58194	0.671342	47.0504	3.36794	0							0.336943	3.57528
0.334616	3.57975	0.671841	47.0507	3.37044	0							0.337192	3.57565
0.334865	3.57946	0.672341	47.0509	3.37294	0							0.337442	3.57549
0.335115	3.57952	0.67284	47.0511	3.37543	0							0.337692	3.57565
0.335365	3.57969	0.67334	47.0513	3.37793	0							0.337942	3.57665
0.335615	3.58024	0.673839	47.0514	3.38043	0							0.338192	3.57795
0.335864	3.57938	0.674339	47.0515	3.38293	0							0.338441	3.578
0.336114	3.57805	0.674839	47.0517	3.38543	0							0.338691	3.57692
0.336364	3.57742	0.675338	47.0518	3.38793	0							0.338941	3.5759
0.336614	3.57619	0.675838	47.0518	3.39042	0							0.339191	3.57579
0.336863	3.57528	0.676337	47.0522	3.39292	0							0.33944	3.57698
0.337113	3.57565	0.676837	47.0523	3.39542	0							0.33969	3.57866
0.337363	3.57549	0.677336	47.0527	3.39792	0							0.33994	3.57811
0.337613	3.57565	0.677836	47.0528	3.40042	0							0.34019	3.57789
0.337863	3.57665	0.678336	47.053	3.40292	0							0.34044	3.5782
0.338112	3.57795	0.678835	47.053	3.40542	0							0.340689	3.57833
0.338362	3.578	0.679335	47.0529	3.40791	0							0.340939	3.57756
0.338612	3.57692	0.679834	47.0531	3.41041	0							0.341189	3.57792
0.338862	3.5759	0.680334	47.0534	3.41291	0							0.341439	3.57848
0.339111	3.57579	0.680833	47.0534	3.41541	0							0.341688	3.57942
0.339361	3.57698	0.681333	47.0536	3.41791	0							0.341938	3.57991
0.339611	3.57866	0.681833	47.0536	3.42041	0							0.342188	3.58011
0.339861	3.57811	0.682332	47.0537	3.42291	0							0.342438	3.58055
0.340111	3.57789	0.682832	47.0538	3.4254	0							0.342687	3.58028
0.34036	3.5782	0.683331	47.0539	3.4279	0							0.342937	3.58134
0.34061	3.57833	0.683831	47.054	3.4304	0							0.343187	3.58185
0.34086	3.57756	0.68433	47.0541	3.4329	0							0.343437	3.58183
0.34111	3.57792	0.68483	47.0544	3.4354	0							0.343687	3.58367
0.341359	3.57848	0.68533	47.0546	3.4379	0							0.343936	3.58505
0.341609	3.57942	0.685829	47.0546	3.4404	0							0.344186	3.58559
0.341859	3.57991	0.686329	47.0546	3.44289	0							0.344436	3.58531
0.342109	3.58011	0.686828	47.0548	3.44539	0							0.344686	3.58543
0.342358	3.58055	0.687328	47.0549	3.44789	0							0.344935	3.58589
0.342608	3.58028	0.687827	47.0548	3.45039	0							0.345185	3.58614
0.342858	3.58134	0.688327	47.055	3.45289	0							0.345435	3.5868
0.343108	3.58185	0.688827	47.0551	3.45539	0							0.345685	3.58599
0.343358	3.58183	0.689326	47.0553	3.45789	0							0.345935	3.58277
0.343607	3.58367	0.689826	47.0556	3.46038	0							0.346184	3.58215
0.343857	3.58505	0.690325	47.0558	3.46288	0							0.346434	3.58294
0.344107	3.58559	0.690825	47.0562	3.46538	0							0.346684	3.58362
0.344357	3.58531	0.691324	47.0563	3.46788	0							0.346934	3.58285
0.344606	3.58543	0.691824	47.0563	3.47038	0							0.347183	3.58496
0.344856	3.58589	0.692324	47.0563	3.47288	0							0.347433	3.58728
0.345106	3.58614	0.692823	47.0562	3.47537	0							0.347683	3.58655
0.345356	3.5868	0.693323	47.0563	3.47787	0							0.347933	3.5876
0.345605	3.58599	0.693822	47.0554	3.48037	0							0.348182	3.58838
0.345855	3.58277	0.694322	47.0547	3.48287	0							0.348432	3.58801
0.346105	3.58215	0.694821	47.0534	3.48537	0							0.348682	3.58834
0.346355	3.58294	0.695321	47.0522	3.48787	0							0.348932	3.58837
0.346605	3.58362	0.695821	47.0516	3.49037	0							0.349182	3.58853
0.346854	3.58285	0.69632	47.0512	3.49286	0							0.349431	3.58931
0.347104	3.58496	0.69682	47.051	3.49536	0							0.349681	3.58895
0.347354	3.58728	0.697319	47.0509	3.49786	0							0.349931	3.58728
0.347604	3.58655	0.697819	47.0508	3.50036	0							0.350181	3.58585
0.347853	3.5876	0.698318	47.0509	3.50286	0							0.35043	3.58514
0.348103	3.58838	0.698818	47.0511	3.50536	0							0.35068	3.58503
0.348353	3.58801	0.699318	47.0513	3.50786	0							0.35093	3.58548
0.348603	3.58834	0.699817	47.0514	3.51035	0							0.35118	3.58673
0.348853	3.58837	0.700317	47.0515	3.51285	0							0.351429	3.58726
0.349102	3.58853	0.700816	47.0517	3.51535	0							0.351679	3.58687
0.349352	3.58931	0.701316	47.0518	3.51785	0							0.351929	3.58655
0.349602	3.58895	0.701815	47.0519	3.52035	0							0.352179	3.58566
0.349852	3.58728	0.702315	47.0521	3.52285	0							0.352429	3.58726
0.350101	3.58585	0.702814	47.0522	3.52535	0							0.352678	3.58799
0.350351	3.58514	0.703314	47.0524	3.52784	0							0.352928	3.58777
0.350601	3.58503	0.703814	47.0526	3.53034	0							0.353178	3.58693
0.350851	3.58548	0.704313	47.0526	3.53284	0							0.353428	3.5868
0.3511	3.58673	0.704813	47.0527	3.53534	0							0.353677	3.58548
0.35135	3.58726	0.705312	47.0528	3.53784	0							0.353927	3.5847
0.3516	3.58687	0.705812	47.053	3.54034	0							0.354177	3.58384
0.35185	3.58655	0.706311	47.0532	3.54284	0							0.354427	3.58378
0.3521	3.58566	0.706811	47.0532	3.54533	0							0.354677	3.58343
0.352349	3.58726	0.707311	47.0533	3.54783	0							0.354926	3.58315
0.352599	3.58799	0.70781	47.0532	3.55033	0							0.355176	3.58249
0.352849	3.58777	0.70831	47.0533	3.55283	0							0.355426	3.58183
0.353099	3.58693	0.708809	47.0535	3.55533	0							0.355676	3.58285
0.353348	3.5868	0.709309	47.0535	3.55783	0							0.355925	3.58419
0.353598	3.58548	0.709808	47.0536	3.56032	0							0.356175	3.58488
0.353848	3.5847	0.710308	47.0536	3.56282	0							0.356425	3.58668
0.354098	3.58384	0.710808	47.0536	3.56532	0							0.356675	3.58866
0.354348	3.58378	0.711307	47.0536	3.56782	0							0.356924	3.58832
0.354597	3.58343	0.711807	47.0538	3.57032	0							0.357174	3.58789
0.354847	3.58315	0.712306	47.0539	3.57282	0							0.357424	3.58712
0.355097	3.58249	0.712806	47.0541	3.57531	0							0.357674	3.58683
0.355347	3.58183	0.713305	47.0544	3.57781	0							0.357924	3.58594
0.355596	3.58285	0.713805	47.0546	3.58031	0							0.358173	3.58688
0.355846	3.58419	0.714305	47.0548	3.58281	0							0.358423	3.58666
0.356096	3.58488	0.714804	47.055	3.58531	0							0.358673	3.58733
0.356346	3.58668	0.715304	47.0551	3.58781	0							0.358923	3.58661
0.356595	3.58866	0.715803	47.0553	3.59031	0							0.359172	3.58647
0.356845	3.58832	0.716303	47.0555	3.5928	0							0.359422	3.58525
0.357095	3.58789	0.716802	47.0557	3.5953	0							0.359672	3.58584
0.357345	3.58712	0.717302	47.0558	3.5978	0							0.359922	3.58633
0.357595	3.58683	0.717802	47.0559	3.6003	0							0.360172	3.58557
0.357844	3.58594	0.718301	47.0559	3.6028	0							0.360421	3.58537
0.358094	3.58688	0.718801	47.0559	3.6053	0							0.360671	3.5854
0.358344	3.58666	0.7193	47.0562	3.6078	0							0.360921	3.58434
0.358594	3.58733	0.7198	47.0564	3.61029	0							0.361171	3.58423
0.358843	3.58661	0.720299	47.0565	3.61279	0							0.36142	3.58544
0.359093	3.58647	0.720799	47.0565	3.61529	0							0.36167	3.58593
0.359343	3.58525	0.721299	47.0566	3.61779	0							0.36192	3.58571
0.359593	3.58584	0.721798	47.0568	3.62029	0							0.36217	3.58505
0.359843	3.58633	0.722298	47.0571	3.62279	0							0.362419	3.58336
0.360092	3.58557	0.722797	47.0572	3.62529	0							0.362669	3.58171
0.360342	3.58537	0.723297	47.0573	3.62778	0							0.362919	3.58136
0.360592	3.5854	0.723796	47.0572	3.63028	0							0.363169	3.58049
0.360842	3.58434	0.724296	47.057	3.63278	0							0.363419	3.58019
0.361091	3.58423	0.724796	47.057	3.63528	0							0.363668	3.57903
0.361341	3.58544	0.725295	47.0571	3.63778	0							0.363918	3.57908
0.361591	3.58593	0.725795	47.0572	3.64028	0							0.364168	3.57704
0.361841	3.58571	0.726294	47.0574	3.64278	0							0.364418	3.57585
0.36209	3.58505	0.726794	47.0577	3.64527	0							0.364667	3.57543
0.36234	3.58336	0.727293	47.0578	3.64777	0							0.364917	3.57588
0.36259	3.58171	0.727793	47.058	3.65027	0							0.365167	3.57543
0.36284	3.58136	0.728292	47.0582	3.65277	0							0.365417	3.57724
0.36309	3.58049	0.728792	47.0583	3.65527	0							0.365667	3.57738
0.363339	3.58019	0.729292	47.0584	3.65777	0							0.365916	3.5795
0.363589	3.57903	0.729791	47.0585	3.66026	0							0.366166	3.58027
0.363839	3.57908	0.730291	47.0586	3.66276	0							0.366416	3.58203
0.364089	3.57704	0.73079	47.0586	3.66526	0							0.366666	3.58306
0.364338	3.57585	0.73129	47.0587	3.66776	0							0.366915	3.5827
0.364588	3.57543	0.731789	47.0589	3.67026	0							0.367165	3.58321
0.364838	3.57588	0.732289	47.059	3.67276	0							0.367415	3.58453
0.365088	3.57543	0.732789	47.059	3.67526	0							0.367665	3.58385
0.365337	3.57724	0.733288	47.059	3.67775	0							0.367914	3.58249
0.365587	3.57738	0.733788	47.059	3.68025	0							0.368164	3.5816
0.365837	3.5795	0.734287	47.0591	3.68275	0							0.368414	3.58242
0.366087	3.58027	0.734787	47.0593	3.68525	0							0.368664	3.58316
0.366337	3.58203	0.735286	47.0595	3.68775	0							0.368914	3.5831
0.366586	3.58306	0.735786	47.0596	3.69025	0							0.369163	3.58286
0.366836	3.5827	0.736286	47.0598	3.69275	0							0.369413	3.58325
0.367086	3.58321	0.736785	47.06	3.69524	0							0.369663	3.58459
0.367336	3.58453	0.737285	47.0601	3.69774	0							0.369913	3.58518
0.367585	3.58385	0.737784	47.0603	3.70024	0							0.370162	3.5849
0.367835	3.58249	0.738284	47.0603	3.70274	0							0.370412	3.58537
0.368085	3.5816	0.738783	47.0603	3.70524	0							0.370662	3.58657
0.368335	3.58242	0.739283	47.0603	3.70774	0							0.370912	3.58664
0.368585	3.58316	0.739783	47.0604	3.71024	0							0.371161	3.58531
0.368834	3.5831	0.740282	47.0605	3.71273	0							0.371411	3.58429
0.369084	3.58286	0.740782	47.0606	3.71523	0							0.371661	3.5846
0.369334	3.58325	0.741281	47.0608	3.71773	0							0.371911	3.58324
0.369584	3.58459	0.741781	47.061	3.72023	0							0.372161	3.58189
0.369833	3.58518	0.74228	47.0612	3.72273	0							0.37241	3.5811
0.370083	3.5849	0.74278	47.0613	3.72523	0							0.37266	3.57895
0.370333	3.58537	0.74328	47.0613	3.72773	0							0.37291	3.57816
0.370583	3.58657	0.743779	47.0615	3.73022	0							0.37316	3.57839
0.370832	3.58664	0.744279	47.0618	3.73272	0							0.373409	3.57818
0.371082	3.58531	0.744778	47.0621	3.73522	0							0.373659	3.57904
0.371332	3.58429	0.745278	47.0624	3.73772	0							0.373909	3.57777
0.371582	3.5846	0.745777	47.0627	3.74022	0							0.374159	3.57805
0.371832	3.58324	0.746277	47.0629	3.74272	0							0.374409	3.57791
0.372081	3.58189	0.746777	47.063	3.74521	0							0.374658	3.57889
0.372331	3.5811	0.747276	47.063	3.74771	0							0.374908	3.57655
0.372581	3.57895	0.747776	47.063	3.75021	0							0.375158	3.57593
0.372831	3.57816	0.748275	47.063	3.75271	0							0.375408	3.57739
0.37308	3.57839	0.748775	47.0631	3.75521	0							0.375657	3.57668
0.37333	3.57818	0.749274	47.0632	3.75771	0							0.375907	3.5762
0.37358	3.57904	0.749774	47.0634	3.76021	0							0.376157	3.57586
0.37383	3.57777	0.750274	47.0636	3.7627	0							0.376407	3.57804
0.37408	3.57805	0.750773	47.0637	3.7652	0							0.376657	3.57716
0.374329	3.57791	0.751273	47.0638	3.7677	0							0.376906	3.57571
0.374579	3.57889	0.751772	47.0639	3.7702	0							0.377156	3.57468
0.374829	3.57655	0.752272	47.0639	3.7727	0							0.377406	3.5761
0.375079	3.57593	0.752771	47.0639	3.7752	0							0.377656	3.57622
0.375328	3.57739	0.753271	47.064	3.7777	0							0.377905	3.57504
0.375578	3.57668	0.753771	47.0642	3.78019	0							0.378155	3.57507
0.375828	3.5762	0.75427	47.0643	3.78269	0							0.378405	3.57521
0.376078	3.57586	0.75477	47.0645	3.78519	0							0.378655	3.57335
0.376327	3.57804	0.755269	47.0647	3.78769	0							0.378904	3.5733
0.376577	3.57716	0.755769	47.0649	3.79019	0							0.379154	3.57243
0.376827	3.57571	0.756268	47.0652	3.79269	0							0.379404	3.57174
0.377077	3.57468	0.756768	47.0653	3.79519	0							0.379654	3.57184
0.377327	3.5761	0.757267	47.0653	3.79768	0							0.379904	3.57166
0.377576	3.57622	0.757767	47.0652	3.80018	0							0.380153	3.57163
0.377826	3.57504	0.758267	47.0652	3.80268	0							0.380403	3.57128
0.378076	3.57507	0.758766	47.0654	3.80518	0							0.380653	3.57146
0.378326	3.57521	0.759266	47.0654	3.80768	0							0.380903	3.5724
0.378575	3.57335	0.759765	47.0656	3.81018	0							0.381152	3.57221
0.378825	3.5733	0.760265	47.0658	3.81268	0							0.381402	3.57137
0.379075	3.57243	0.760764	47.0659	3.81517	0							0.381652	3.57072
0.379325	3.57174	0.761264	47.0662	3.81767	0							0.381902	3.57023
0.379575	3.57184	0.761764	47.0663	3.82017	0							0.382151	3.56954
0.379824	3.57166	0.762263	47.0663	3.82267	0							0.382401	3.56841
0.380074	3.57163	0.762763	47.0665	3.82517	0							0.382651	3.56687
0.380324	3.57128	0.763262	47.0665	3.82767	0							0.382901	3.56708
0.380574	3.57146	0.763762	47.0666	3.83017	0							0.383151	3.56909
0.380823	3.5724	0.764261	47.0667	3.83266	0							0.3834	3.56988
0.381073	3.57221	0.764761	47.0669	3.83516	0							0.38365	3.56987
0.381323	3.57137	0.765261	47.0669	3.83766	0							0.3839	3.56994
0.381573	3.57072	0.76576	47.0669	3.84016	0							0.38415	3.57084
0.381822	3.57023	0.76626	47.0669	3.84266	0							0.384399	3.57131
0.382072	3.56954	0.766759	47.067	3.84516	0							0.384649	3.57143
0.382322	3.56841	0.767259	47.0671	3.84766	0							0.384899	3.57298
0.382572	3.56687	0.767758	47.0672	3.85015	0							0.385149	3.57498
0.382822	3.56708	0.768258	47.0672	3.85265	0							0.385399	3.57509
0.383071	3.56909	0.768758	47.0674	3.85515	0							0.385648	3.57626
0.383321	3.56988	0.769257	47.0675	3.85765	0							0.385898	3.57733
0.383571	3.56987	0.769757	47.0676	3.86015	0							0.386148	3.57892
0.383821	3.56994	0.770256	47.0677	3.86265	0							0.386398	3.5799
0.38407	3.57084	0.770756	47.0679	3.86515	0							0.386647	3.58066
0.38432	3.57131	0.771255	47.0681	3.86764	0							0.386897	3.58196
0.38457	3.57143	0.771755	47.0684	3.87014	0							0.387147	3.58134
0.38482	3.57298	0.772255	47.0686	3.87264	0							0.387397	3.58116
0.385069	3.57498	0.772754	47.0688	3.87514	0							0.387646	3.58286
0.385319	3.57509	0.773254	47.069	3.87764	0							0.387896	3.58492
0.385569	3.57626	0.773753	47.0693	3.88014	0							0.388146	3.58511
0.385819	3.57733	0.774253	47.0695	3.88263	0							0.388396	3.58737
0.386069	3.57892	0.774752	47.0697	3.88513	0							0.388646	3.58688
0.386318	3.5799	0.775252	47.0696	3.88763	0							0.388895	3.58585
0.386568	3.58066	0.775752	47.0696	3.89013	0							0.389145	3.5874
0.386818	3.58196	0.776251	47.0698	3.89263	0							0.389395	3.58725
0.387068	3.58134	0.776751	47.0699	3.89513	0							0.389645	3.58804
0.387317	3.58116	0.77725	47.0699	3.89763	0							0.389894	3.58909
0.387567	3.58286	0.77775	47.07	3.90012	0							0.390144	3.58904
0.387817	3.58492	0.778249	47.07	3.90262	0							0.390394	3.58981
0.388067	3.58511	0.778749	47.0701	3.90512	0							0.390644	3.58968
0.388317	3.58737	0.779249	47.0703	3.90762	0							0.390894	3.58893
0.388566	3.58688	0.779748	47.0705	3.91012	0							0.391143	3.5887
0.388816	3.58585	0.780248	47.0705	3.91262	0							0.391393	3.58857
0.389066	3.5874	0.780747	47.0705	3.91512	0							0.391643	3.58856
0.389316	3.58725	0.781247	47.0705	3.91761	0							0.391893	3.58986
0.389565	3.58804	0.781746	47.0707	3.92011	0							0.392142	3.58901
0.389815	3.58909	0.782246	47.0707	3.92261	0							0.392392	3.58812
0.390065	3.58904	0.782746	47.0708	3.92511	0							0.392642	3.58791
0.390315	3.58981	0.783245	47.0708	3.92761	0							0.392892	3.58732
0.390565	3.58968	0.783745	47.071	3.93011	0							0.393141	3.58667
0.390814	3.58893	0.784244	47.0712	3.93261	0							0.393391	3.58653
0.391064	3.5887	0.784744	47.0713	3.9351	0							0.393641	3.58793
0.391314	3.58857	0.785243	47.0713	3.9376	0							0.393891	3.58767
0.391564	3.58856	0.785743	47.0715	3.9401	0							0.394141	3.58569
0.391813	3.58986	0.786242	47.0715	3.9426	0							0.39439	3.58519
0.392063	3.58901	0.786742	47.0713	3.9451	0							0.39464	3.58359
0.392313	3.58812	0.787242	47.0714	3.9476	0							0.39489	3.58473
0.392563	3.58791	0.787741	47.0714	3.95009	0							0.39514	3.58634
0.392812	3.58732	0.788241	47.0717	3.95259	0							0.395389	3.58522
0.393062	3.58667	0.78874	47.0716	3.95509	0							0.395639	3.58422
0.393312	3.58653	0.78924	47.0717	3.95759	0							0.395889	3.5834
0.393562	3.58793	0.789739	47.0718	3.96009	0							0.396139	3.58242
0.393812	3.58767	0.790239	47.0719	3.96259	0							0.396389	3.58258
0.394061	3.58569	0.790739	47.0722	3.96509	0							0.396638	3.58069
0.394311	3.58519	0.791238	47.0724	3.96758	0							0.396888	3.57936
0.394561	3.58359	0.791738	47.0725	3.97008	0							0.397138	3.58087
0.394811	3.58473	0.792237	47.0727	3.97258	0							0.397388	3.5818
0.39506	3.58634	0.792737	47.0729	3.97508	0							0.397637	3.58175
0.39531	3.58522	0.793236	47.073	3.97758	0							0.397887	3.58177
0.39556	3.58422	0.793736	47.0731	3.98008	0							0.398137	3.57961
0.39581	3.5834	0.794236	47.0732	3.98258	0							0.398387	3.57976
0.396059	3.58242	0.794735	47.0736	3.98507	0							0.398636	3.57985
0.396309	3.58258	0.795235	47.0735	3.98757	0							0.398886	3.57887
0.396559	3.58069	0.795734	47.0736	3.99007	0							0.399136	3.57862
0.396809	3.57936	0.796234	47.0739	3.99257	0							0.399386	3.57809
0.397059	3.58087	0.796733	47.0742	3.99507	0							0.399636	3.57822
0.397308	3.5818	0.797233	47.0745	3.99757	0							0.399885	3.57671
0.397558	3.58175	0.797733	47.0746	4.00007	0							0.400135	3.57621
0.397808	3.58177	0.798232	47.0746	4.00256	0							0.400385	3.57537
0.398058	3.57961	0.798732	47.0746	4.00506	0							0.400635	3.57542
0.398307	3.57976	0.799231	47.0747	4.00756	0							0.400884	3.57421
0.398557	3.57985	0.799731	47.0749	4.01006	0							0.401134	3.57304
0.398807	3.57887	0.80023	47.0749	4.01256	0							0.401384	3.57358
0.399057	3.57862	0.80073	47.0749	4.01506	0							0.401634	3.57533
0.399307	3.57809	0.80123	47.0751	4.01755	0							0.401883	3.57598
0.399556	3.57822	0.801729	47.0753	4.02005	0							0.402133	3.57689
0.399806	3.57671	0.802229	47.0755	4.02255	0							0.402383	3.57748
0.400056	3.57621	0.802728	47.0756	4.02505	0							0.402633	3.5783
0.400306	3.57537	0.803228	47.0758	4.02755	0							0.402883	3.58162
0.400555	3.57542	0.803727	47.0759	4.03005	0							0.403132	3.58445
0.400805	3.57421	0.804227	47.076	4.03255	0							0.403382	3.58443
0.401055	3.57304	0.804727	47.0761	4.03505	0							0.403632	3.58433
0.401305	3.57358	0.805226	47.0762	4.03754	0							0.403882	3.5841
0.401554	3.57533	0.805726	47.0764	4.04004	0							0.404131	3.5832
0.401804	3.57598	0.806225	47.0766	4.04254	0							0.404381	3.58479
0.402054	3.57689	0.806725	47.0768	4.04504	0							0.404631	3.58355
0.402304	3.57748	0.807224	47.0768	4.04754	0							0.404881	3.58293
0.402554	3.5783	0.807724	47.0768	4.05004	0							0.405131	3.58314
0.402803	3.58162	0.808224	47.0768	4.05253	0							0.40538	3.58356
0.403053	3.58445	0.808723	47.0769	4.05503	0							0.40563	3.58513
0.403303	3.58443	0.809223	47.0771	4.05753	0							0.40588	3.58669
0.403553	3.58433	0.809722	47.0773	4.06003	0							0.40613	3.58682
0.403802	3.5841	0.810222	47.0776	4.06253	0							0.406379	3.58729
0.404052	3.5832	0.810721	47.0777	4.06503	0							0.406629	3.5883
0.404302	3.58479	0.811221	47.0777	4.06753	0							0.406879	3.58896
0.404552	3.58355	0.81172	47.0779	4.07002	0							0.407129	3.5904
0.404802	3.58293	0.81222	47.0781	4.07252	0							0.407378	3.59158
0.405051	3.58314	0.81272	47.0782	4.07502	0							0.407628	3.59169
0.405301	3.58356	0.813219	47.0784	4.07752	0							0.407878	3.59068
0.405551	3.58513	0.813719	47.0785	4.08002	0							0.408128	3.5903
0.405801	3.58669	0.814218	47.0787	4.08252	0							0.408378	3.59055
0.40605	3.58682	0.814718	47.079	4.08502	0							0.408627	3.5898
0.4063	3.58729	0.815217	47.0792	4.08751	0							0.408877	3.58734
0.40655	3.5883	0.815717	47.0793	4.09001	0							0.409127	3.58468
0.4068	3.58896	0.816217	47.0794	4.09251	0							0.409377	3.58397
0.407049	3.5904	0.816716	47.0795	4.09501	0							0.409626	3.58289
0.407299	3.59158	0.817216	47.0797	4.09751	0							0.409876	3.58222
0.407549	3.59169	0.817715	47.0799	4.10001	0							0.410126	3.58289
0.407799	3.59068	0.818215	47.08	4.1025	0							0.410376	3.58365
0.408049	3.5903	0.818714	47.08	4.105	0							0.410626	3.5833
0.408298	3.59055	0.819214	47.0801	4.1075	0							0.410875	3.58502
0.408548	3.5898	0.819714	47.0802	4.11	0							0.411125	3.5849
0.408798	3.58734	0.820213	47.0802	4.1125	0							0.411375	3.58577
0.409048	3.58468	0.820713	47.0803	4.115	0							0.411625	3.58487
0.409297	3.58397	0.821212	47.0805	4.1175	0							0.411874	3.58394
0.409547	3.58289	0.821712	47.0807	4.12	0							0.412124	3.58325
0.409797	3.58222	0.822211	47.0809	4.12249	0							0.412374	3.58461
0.410047	3.58289	0.822711	47.081	4.12499	0							0.412624	3.58537
0.410296	3.58365	0.823211	47.0812	4.12749	0							0.412873	3.58551
0.410546	3.5833	0.82371	47.0814	4.12999	0							0.413123	3.58471
0.410796	3.58502	0.82421	47.0816	4.13249	0							0.413373	3.58609
0.411046	3.5849	0.824709	47.0817	4.13499	0							0.413623	3.58582
0.411296	3.58577	0.825209	47.0816	4.13748	0							0.413873	3.58319
0.411545	3.58487	0.825708	47.0817	4.13998	0							0.414122	3.58281
0.411795	3.58394	0.826208	47.0819	4.14248	0							0.414372	3.58251
0.412045	3.58325	0.826708	47.082	4.14498	0							0.414622	3.58104
0.412295	3.58461	0.827207	47.0822	4.14748	0							0.414872	3.58098
0.412544	3.58537	0.827707	47.0823	4.14998	0							0.415121	3.58182
0.412794	3.58551	0.828206	47.0824	4.15248	0							0.415371	3.58404
0.413044	3.58471	0.828706	47.0824	4.15497	0							0.415621	3.58378
0.413294	3.58609	0.829205	47.0824	4.15747	0							0.415871	3.58506
0.413544	3.58582	0.829705	47.0826	4.15997	0							0.41612	3.58618
0.413793	3.58319	0.830205	47.083	4.16247	0							0.41637	3.58483
0.414043	3.58281	0.830704	47.0832	4.16497	0							0.41662	3.58426
0.414293	3.58251	0.831204	47.0833	4.16747	0							0.41687	3.58512
0.414543	3.58104	0.831703	47.0833	4.16997	0							0.41712	3.58512
0.414792	3.58098	0.832203	47.0834	4.17246	0							0.417369	3.5839
0.415042	3.58182	0.832702	47.0835	4.17496	0							0.417619	3.58456
0.415292	3.58404	0.833202	47.0836	4.17746	0							0.417869	3.58549
0.415542	3.58378	0.833702	47.0837	4.17996	0							0.418119	3.58516
0.415791	3.58506	0.834201	47.0839	4.18246	0							0.418368	3.58456
0.416041	3.58618	0.834701	47.084	4.18496	0							0.418618	3.58419
0.416291	3.58483	0.8352	47.084	4.18745	0							0.418868	3.58355
0.416541	3.58426	0.8357	47.0842	4.18995	0							0.419118	3.58338
0.416791	3.58512	0.836199	47.0843	4.19245	0							0.419368	3.58395
0.41704	3.58512	0.836699	47.0845	4.19495	0							0.419617	3.58228
0.41729	3.5839	0.837199	47.0846	4.19745	0							0.419867	3.58311
0.41754	3.58456	0.837698	47.0847	4.19995	0							0.420117	3.58496
0.41779	3.58549	0.838198	47.0848	4.20245	0							0.420367	3.58398
0.418039	3.58516	0.838697	47.0851	4.20495	0							0.420616	3.58317
0.418289	3.58456	0.839197	47.0852	4.20744	0							0.420866	3.58563
0.418539	3.58419	0.839696	47.0854	4.20994	0							0.421116	3.58553
0.418789	3.58355	0.840196	47.0856	4.21244	0							0.421366	3.5851
0.419039	3.58338	0.840696	47.0857	4.21494	0							0.421615	3.5837
0.419288	3.58395	0.841195	47.0858	4.21744	0							0.421865	3.58379
0.419538	3.58228	0.841695	47.0858	4.21994	0							0.422115	3.5833
0.419788	3.58311	0.842194	47.0859	4.22243	0							0.422365	3.58285
0.420038	3.58496	0.842694	47.0859	4.22493	0							0.422615	3.58255
0.420287	3.58398	0.843193	47.0859	4.22743	0							0.422864	3.58218
0.420537	3.58317	0.843693	47.0859	4.22993	0							0.423114	3.58199
0.420787	3.58563	0.844193	47.086	4.23243	0							0.423364	3.5827
0.421037	3.58553	0.844692	47.0861	4.23493	0							0.423614	3.58574
0.421286	3.5851	0.845192	47.0861	4.23742	0							0.423863	3.58615
0.421536	3.5837	0.845691	47.0864	4.23992	0							0.424113	3.58639
0.421786	3.58379	0.846191	47.0866	4.24242	0							0.424363	3.58655
0.422036	3.5833	0.84669	47.0867	4.24492	0							0.424613	3.58737
0.422286	3.58285	0.84719	47.0869	4.24742	0							0.424863	3.58744
0.422535	3.58255	0.84769	47.087	4.24992	0							0.425112	3.58883
0.422785	3.58218	0.848189	47.0873	4.25242	0							0.425362	3.59021
0.423035	3.58199	0.848689	47.0876	4.25491	0							0.425612	3.58854
0.423285	3.5827	0.849188	47.0876	4.25741	0							0.425862	3.58649
0.423534	3.58574	0.849688	47.0874	4.25991	0							0.426111	3.58623
0.423784	3.58615	0.850187	47.0875	4.26241	0							0.426361	3.58695
0.424034	3.58639	0.850687	47.0876	4.26491	0							0.426611	3.58814
0.424284	3.58655	0.851186	47.0878	4.26741	0							0.426861	3.58913
0.424534	3.58737	0.851686	47.0879	4.26991	0							0.42711	3.58745
0.424783	3.58744	0.852186	47.088	4.27241	0							0.42736	3.58754
0.425033	3.58883	0.852685	47.0878	4.2749	0							0.42761	3.58757
0.425283	3.59021	0.853185	47.0878	4.2774	0							0.42786	3.58833
0.425533	3.58854	0.853684	47.0879	4.2799	0							0.42811	3.58792
0.425782	3.58649	0.854184	47.0878	4.2824	0							0.428359	3.58755
0.426032	3.58623	0.854683	47.0879	4.2849	0							0.428609	3.58757
0.426282	3.58695	0.855183	47.0881	4.2874	0							0.428859	3.58876
0.426532	3.58814	0.855683	47.0884	4.28989	0							0.429109	3.58796
0.426781	3.58913	0.856182	47.0886	4.29239	0							0.429358	3.58604
0.427031	3.58745	0.856682	47.0889	4.29489	0							0.429608	3.5847
0.427281	3.58754	0.857181	47.0888	4.29739	0							0.429858	3.58342
0.427531	3.58757	0.857681	47.0888	4.29989	0							0.430108	3.58179
0.427781	3.58833	0.85818	47.0888	4.30239	0							0.430358	3.58188
0.42803	3.58792	0.85868	47.0891	4.30489	0							0.430607	3.58286
0.42828	3.58755	0.85918	47.0892	4.30738	0							0.430857	3.58385
0.42853	3.58757	0.859679	47.0895	4.30988	0							0.431107	3.58335
0.42878	3.58876	0.860179	47.0896	4.31238	0							0.431357	3.58162
0.429029	3.58796	0.860678	47.0896	4.31488	0							0.431606	3.58035
0.429279	3.58604	0.861178	47.0897	4.31738	0							0.431856	3.58236
0.429529	3.5847	0.861677	47.0898	4.31988	0							0.432106	3.58394
0.429779	3.58342	0.862177	47.0899	4.32238	0							0.432356	3.58413
0.430028	3.58179	0.862677	47.0902	4.32487	0							0.432605	3.5821
0.430278	3.58188	0.863176	47.0903	4.32737	0							0.432855	3.58159
0.430528	3.58286	0.863676	47.0904	4.32987	0							0.433105	3.5817
0.430778	3.58385	0.864175	47.0903	4.33237	0							0.433355	3.58223
0.431028	3.58335	0.864675	47.0904	4.33487	0							0.433605	3.58235
0.431277	3.58162	0.865174	47.0906	4.33737	0							0.433854	3.58275
0.431527	3.58035	0.865674	47.0907	4.33986	0							0.434104	3.58173
0.431777	3.58236	0.866174	47.0906	4.34236	0							0.434354	3.58103
0.432027	3.58394	0.866673	47.0908	4.34486	0							0.434604	3.58181
0.432276	3.58413	0.867173	47.0912	4.34736	0							0.434853	3.58102
0.432526	3.5821	0.867672	47.0917	4.34986	0							0.435103	3.58104
0.432776	3.58159	0.868172	47.0917	4.35236	0							0.435353	3.58205
0.433026	3.5817	0.868671	47.0919	4.35486	0							0.435603	3.58289
0.433276	3.58223	0.869171	47.0922	4.35736	0							0.435852	3.58371
0.433525	3.58235	0.869671	47.0923	4.35985	0							0.436102	3.58343
0.433775	3.58275	0.87017	47.0923	4.36235	0							0.436352	3.58305
0.434025	3.58173	0.87067	47.0924	4.36485	0							0.436602	3.58301
0.434275	3.58103	0.871169	47.0924	4.36735	0							0.436852	3.58231
0.434524	3.58181	0.871669	47.0925	4.36985	0							0.437101	3.58073
0.434774	3.58102	0.872168	47.0926	4.37235	0							0.437351	3.58057
0.435024	3.58104	0.872668	47.0925	4.37484	0							0.437601	3.582
0.435274	3.58205	0.873168	47.0925	4.37734	0							0.437851	3.58236
0.435523	3.58289	0.873667	47.0925	4.37984	0							0.4381	3.58165
0.435773	3.58371	0.874167	47.0928	4.38234	0							0.43835	3.58201
0.436023	3.58343	0.874666	47.0932	4.38484	0							0.4386	3.58213
0.436273	3.58305	0.875166	47.0933	4.38734	0							0.43885	3.58267
0.436523	3.58301	0.875665	47.0934	4.38984	0							0.4391	3.58233
0.436772	3.58231	0.876165	47.0935	4.39233	0							0.439349	3.58201
0.437022	3.58073	0.876664	47.0935	4.39483	0							0.439599	3.58118
0.437272	3.58057	0.877164	47.0935	4.39733	0							0.439849	3.58177
0.437522	3.582	0.877664	47.0936	4.39983	0							0.440099	3.5815
0.437771	3.58236	0.878163	47.0936	4.40233	0							0.440348	3.58304
0.438021	3.58165	0.878663	47.0938	4.40483	0							0.440598	3.58494
0.438271	3.58201	0.879162	47.094	4.40733	0							0.440848	3.58484
0.438521	3.58213	0.879662	47.0942	4.40982	0							0.441098	3.58457
0.438771	3.58267	0.880161	47.0944	4.41232	0							0.441347	3.58411
0.43902	3.58233	0.880661	47.0946	4.41482	0							0.441597	3.58534
0.43927	3.58201	0.881161	47.0946	4.41732	0							0.441847	3.58558
0.43952	3.58118	0.88166	47.0947	4.41982	0							0.442097	3.58463
0.43977	3.58177	0.88216	47.0947	4.42232	0							0.442347	3.58335
0.440019	3.5815	0.882659	47.0949	4.42481	0							0.442596	3.58219
0.440269	3.58304	0.883159	47.095	4.42731	0							0.442846	3.58144
0.440519	3.58494	0.883658	47.0951	4.42981	0							0.443096	3.58067
0.440769	3.58484	0.884158	47.0952	4.43231	0							0.443346	3.58045
0.441018	3.58457	0.884658	47.0953	4.43481	0							0.443595	3.58064
0.441268	3.58411	0.885157	47.0953	4.43731	0							0.443845	3.58081
0.441518	3.58534	0.885657	47.0953	4.43981	0							0.444095	3.58139
0.441768	3.58558	0.886156	47.0955	4.44231	0							0.444345	3.58234
0.442018	3.58463	0.886656	47.0956	4.4448	0							0.444595	3.58302
0.442267	3.58335	0.887155	47.0958	4.4473	0							0.444844	3.58358
0.442517	3.58219	0.887655	47.096	4.4498	0							0.445094	3.58474
0.442767	3.58144	0.888155	47.0961	4.4523	0							0.445344	3.58528
0.443017	3.58067	0.888654	47.0961	4.4548	0							0.445594	3.58367
0.443266	3.58045	0.889154	47.0963	4.4573	0							0.445843	3.58266
0.443516	3.58064	0.889653	47.0965	4.45979	0							0.446093	3.58237
0.443766	3.58081	0.890153	47.0967	4.46229	0							0.446343	3.58255
0.444016	3.58139	0.890652	47.0968	4.46479	0							0.446593	3.5812
0.444266	3.58234	0.891152	47.0969	4.46729	0							0.446842	3.57975
0.444515	3.58302	0.891652	47.0971	4.46979	0							0.447092	3.57924
0.444765	3.58358	0.892151	47.0975	4.47229	0							0.447342	3.57952
0.445015	3.58474	0.892651	47.0976	4.47479	0							0.447592	3.58007
0.445265	3.58528	0.89315	47.0977	4.47728	0							0.447842	3.57871
0.445514	3.58367	0.89365	47.0976	4.47978	0							0.448091	3.57775
0.445764	3.58266	0.894149	47.0974	4.48228	0							0.448341	3.57806
0.446014	3.58237	0.894649	47.0974	4.48478	0							0.448591	3.57947
0.446264	3.58255	0.895149	47.0973	4.48728	0							0.448841	3.58032
0.446513	3.5812	0.895648	47.0973	4.48978	0							0.44909	3.58067
0.446763	3.57975	0.896148	47.0973	4.49228	0							0.44934	3.5815
0.447013	3.57924	0.896647	47.0973	4.49477	0							0.44959	3.58171
0.447263	3.57952	0.897147	47.0975	4.49727	0							0.44984	3.58229
0.447513	3.58007	0.897646	47.0977	4.49977	0							0.45009	3.5825
0.447762	3.57871	0.898146	47.0979	4.50227	0							0.450339	3.58204
0.448012	3.57775	0.898646	47.098	4.50477	0							0.450589	3.58164
0.448262	3.57806	0.899145	47.0981	4.50727	0							0.450839	3.57989
0.448512	3.57947	0.899645	47.0982	4.50976	0							0.451089	3.57925
0.448761	3.58032	0.900144	47.0983	4.51226	0							0.451338	3.57903
0.449011	3.58067	0.900644	47.0984	4.51476	0							0.451588	3.57915
0.449261	3.5815	0.901143	47.0985	4.51726	0							0.451838	3.57952
0.449511	3.58171	0.901643	47.0987									0.452088	3.5794
0.44976	3.58229	0.902143	47.0989									0.452337	3.57935
0.45001	3.5825	0.902642	47.0991									0.452587	3.57941
0.45026	3.58204	0.903142	47.0991									0.452837	3.57979
0.45051	3.58164	0.903641	47.0992									0.453087	3.58016
0.45076	3.57989	0.904141	47.0993									0.453337	3.58096
0.451009	3.57925	0.90464	47.0995									0.453586	3.58074
0.451259	3.57903	0.90514	47.0995									0.453836	3.57939
0.451509	3.57915	0.905639	47.0996									0.454086	3.57977
0.451759	3.57952	0.906139	47.0997									0.454336	3.58129
0.452008	3.5794	0.906639	47.0996									0.454585	3.58113
0.452258	3.57935	0.907138	47.0999									0.454835	3.58114
0.452508	3.57941	0.907638	47.1001									0.455085	3.5821
0.452758	3.57979	0.908137	47.1001									0.455335	3.58164
0.453008	3.58016	0.908637	47.1003									0.455584	3.57971
0.453257	3.58096	0.909136	47.1004									0.455834	3.57847
0.453507	3.58074	0.909636	47.1004									0.456084	3.57595
0.453757	3.57939	0.910136	47.1004									0.456334	3.57411
0.454007	3.57977	0.910635	47.1004									0.456584	3.57407
0.454256	3.58129	0.911135	47.1006									0.456833	3.57595
0.454506	3.58113	0.911634	47.1006									0.457083	3.57807
0.454756	3.58114	0.912134	47.1006									0.457333	3.5787
0.455006	3.5821	0.912633	47.1009									0.457583	3.57863
0.455256	3.58164	0.913133	47.1009									0.457832	3.57871
0.455505	3.57971	0.913633	47.1008									0.458082	3.5807
0.455755	3.57847	0.914132	47.1009									0.458332	3.58185
0.456005	3.57595	0.914632	47.1009									0.458582	3.5806
0.456255	3.57411	0.915131	47.1011									0.458832	3.58034
0.456504	3.57407	0.915631	47.1014									0.459081	3.58113
0.456754	3.57595	0.91613	47.1015									0.459331	3.58045
0.457004	3.57807	0.91663	47.1016									0.459581	3.57843
0.457254	3.5787	0.91713	47.102									0.459831	3.57882
0.457503	3.57863	0.917629	47.1023									0.46008	3.58051
0.457753	3.57871	0.918129	47.1024									0.46033	3.58083
0.458003	3.5807	0.918628	47.1026									0.46058	3.58121
0.458253	3.58185	0.919128	47.1028									0.46083	3.58214
0.458503	3.5806	0.919627	47.1028									0.46108	3.58249
0.458752	3.58034	0.920127	47.1028									0.461329	3.58198
0.459002	3.58113	0.920627	47.1029									0.461579	3.58146
0.459252	3.58045	0.921126	47.103									0.461829	3.58212
0.459502	3.57843	0.921626	47.103									0.462079	3.58344
0.459751	3.57882	0.922125	47.1031									0.462328	3.58562
0.460001	3.58051	0.922625	47.1032									0.462578	3.58625
0.460251	3.58083	0.923124	47.1032									0.462828	3.58594
0.460501	3.58121	0.923624	47.1034									0.463078	3.58386
0.46075	3.58214	0.924124	47.1035									0.463327	3.58147
0.461	3.58249	0.924623	47.1039									0.463577	3.58095
0.46125	3.58198	0.925123	47.104									0.463827	3.5801
0.4615	3.58146	0.925622	47.1042									0.464077	3.57945
0.46175	3.58212	0.926122	47.1045									0.464327	3.5785
0.461999	3.58344	0.926621	47.1046									0.464576	3.57844
0.462249	3.58562	0.927121	47.1047									0.464826	3.57974
0.462499	3.58625	0.927621	47.1048									0.465076	3.58009
0.462749	3.58594	0.92812	47.1048									0.465326	3.57955
0.462998	3.58386	0.92862	47.1048									0.465575	3.58065
0.463248	3.58147	0.929119	47.1049									0.465825	3.58204
0.463498	3.58095	0.929619	47.1051									0.466075	3.58165
0.463748	3.5801	0.930118	47.1052									0.466325	3.58137
0.463998	3.57945	0.930618	47.1053									0.466574	3.58186
0.464247	3.5785	0.931118	47.1055									0.466824	3.58056
0.464497	3.57844	0.931617	47.1056									0.467074	3.57941
0.464747	3.57974	0.932117	47.1057									0.467324	3.57817
0.464997	3.58009	0.932616	47.106									0.467574	3.57749
0.465246	3.57955	0.933116	47.1061									0.467823	3.57725
0.465496	3.58065	0.933615	47.1062									0.468073	3.57773
0.465746	3.58204	0.934115	47.1063									0.468323	3.57677
0.465996	3.58165	0.934614	47.1065									0.468573	3.57627
0.466245	3.58137	0.935114	47.1064									0.468822	3.5768
0.466495	3.58186	0.935614	47.1066									0.469072	3.57673
0.466745	3.58056	0.936113	47.1066									0.469322	3.57647
0.466995	3.57941	0.936613	47.1067									0.469572	3.5769
0.467245	3.57817	0.937112	47.1068									0.469822	3.57765
0.467494	3.57749	0.937612	47.1069									0.470071	3.57954
0.467744	3.57725	0.938111	47.107									0.470321	3.58098
0.467994	3.57773	0.938611	47.1073									0.470571	3.58145
0.468244	3.57677	0.939111	47.1076									0.470821	3.58133
0.468493	3.57627	0.93961	47.1078									0.47107	3.58015
0.468743	3.5768	0.94011	47.1079									0.47132	3.58026
0.468993	3.57673	0.940609	47.108									0.47157	3.58097
0.469243	3.57647	0.941109	47.1081									0.47182	3.58095
0.469493	3.5769	0.941608	47.1081									0.472069	3.5817
0.469742	3.57765	0.942108	47.1082									0.472319	3.5825
0.469992	3.57954	0.942608	47.1085									0.472569	3.58167
0.470242	3.58098	0.943107	47.1088									0.472819	3.58175
0.470492	3.58145	0.943607	47.1089									0.473069	3.582
0.470741	3.58133	0.944106	47.109									0.473318	3.58294
0.470991	3.58015	0.944606	47.109									0.473568	3.58428
0.471241	3.58026	0.945105	47.109									0.473818	3.58577
0.471491	3.58097	0.945605	47.109									0.474068	3.5875
0.47174	3.58095	0.946105	47.1091									0.474317	3.58718
0.47199	3.5817	0.946604	47.1091									0.474567	3.58756
0.47224	3.5825	0.947104	47.1092									0.474817	3.58687
0.47249	3.58167	0.947603	47.1094									0.475067	3.58746
0.47274	3.58175	0.948103	47.1094									0.475317	3.58637
0.472989	3.582	0.948602	47.1094									0.475566	3.58806
0.473239	3.58294	0.949102	47.1095									0.475816	3.58839
0.473489	3.58428	0.949602	47.1096									0.476066	3.58778
0.473739	3.58577	0.950101	47.1096									0.476316	3.58613
0.473988	3.5875	0.950601	47.1095									0.476565	3.58606
0.474238	3.58718	0.9511	47.1095									0.476815	3.5856
0.474488	3.58756	0.9516	47.1097									0.477065	3.58687
0.474738	3.58687	0.952099	47.1098									0.477315	3.58808
0.474988	3.58746	0.952599	47.11									0.477564	3.58771
0.475237	3.58637	0.953099	47.11									0.477814	3.58693
0.475487	3.58806	0.953598	47.1102									0.478064	3.58692
0.475737	3.58839	0.954098	47.1106									0.478314	3.58642
0.475987	3.58778	0.954597	47.1108									0.478564	3.58465
0.476236	3.58613	0.955097	47.1108									0.478813	3.58446
0.476486	3.58606	0.955596	47.1109									0.479063	3.58309
0.476736	3.5856	0.956096	47.111									0.479313	3.58383
0.476986	3.58687	0.956596	47.111									0.479563	3.58415
0.477235	3.58808	0.957095	47.1112									0.479812	3.58322
0.477485	3.58771	0.957595	47.111									0.480062	3.58316
0.477735	3.58693	0.958094	47.1111									0.480312	3.58283
0.477985	3.58692	0.958594	47.1113									0.480562	3.5852
0.478235	3.58642	0.959093	47.1114									0.480812	3.58574
0.478484	3.58465	0.959593	47.1116									0.481061	3.58804
0.478734	3.58446	0.960092	47.1118									0.481311	3.58582
0.478984	3.58309	0.960592	47.1118									0.481561	3.58749
0.479234	3.58383	0.961092	47.1119									0.481811	3.58744
0.479483	3.58415	0.961591	47.112									0.48206	3.58768
0.479733	3.58322	0.962091	47.1123									0.48231	3.58739
0.479983	3.58316	0.96259	47.1125									0.48256	3.58872
0.480233	3.58283	0.96309	47.1127									0.48281	3.58786
0.480482	3.5852	0.963589	47.1127									0.483059	3.58868
0.480732	3.58574	0.964089	47.1129									0.483309	3.58624
0.480982	3.58804	0.964589	47.113									0.483559	3.58739
0.481232	3.58582	0.965088	47.1134									0.483809	3.58787
0.481482	3.58749	0.965588	47.1137									0.484059	3.58833
0.481731	3.58744	0.966087	47.1138									0.484308	3.58772
0.481981	3.58768	0.966587	47.1137									0.484558	3.58691
0.482231	3.58739	0.967086	47.1136									0.484808	3.58708
0.482481	3.58872	0.967586	47.1138									0.485058	3.58746
0.48273	3.58786	0.968086	47.1139									0.485307	3.58681
0.48298	3.58868	0.968585	47.114									0.485557	3.58571
0.48323	3.58624	0.969085	47.1143									0.485807	3.585
0.48348	3.58739	0.969584	47.1145									0.486057	3.58479
0.48373	3.58787	0.970084	47.1149									0.486306	3.58409
0.483979	3.58833	0.970583	47.1151									0.486556	3.58488
0.484229	3.58772	0.971083	47.1153									0.486806	3.58297
0.484479	3.58691	0.971583	47.1154									0.487056	3.58363
0.484729	3.58708	0.972082	47.1155									0.487306	3.58162
0.484978	3.58746	0.972582	47.1157									0.487555	3.58473
0.485228	3.58681	0.973081	47.1159									0.487805	3.58332
0.485478	3.58571	0.973581	47.1161									0.488055	3.58439
0.485728	3.585	0.97408	47.1163									0.488305	3.5836
0.485977	3.58479	0.97458	47.1163									0.488554	3.58353
0.486227	3.58409	0.97508	47.1165									0.488804	3.58298
0.486477	3.58488	0.975579	47.1166									0.489054	3.58412
0.486727	3.58297	0.976079	47.1167									0.489304	3.58282
0.486977	3.58363	0.976578	47.117									0.489554	3.58571
0.487226	3.58162	0.977078	47.117									0.489803	3.58408
0.487476	3.58473	0.977577	47.1172									0.490053	3.58366
0.487726	3.58332	0.978077	47.1172									0.490303	3.58308
0.487976	3.58439	0.978577	47.1171									0.490553	3.58348
0.488225	3.5836	0.979076	47.1171									0.490802	3.58452
0.488475	3.58353	0.979576	47.1173									0.491052	3.58644
0.488725	3.58298	0.980075	47.1174									0.491302	3.58691
0.488975	3.58412	0.980575	47.1176									0.491552	3.5884
0.489225	3.58282	0.981074	47.1175									0.491801	3.58918
0.489474	3.58571	0.981574	47.1178									0.492051	3.58981
0.489724	3.58408	0.982074	47.1181									0.492301	3.58992
0.489974	3.58366	0.982573	47.1183									0.492551	3.59104
0.490224	3.58308	0.983073	47.1184									0.492801	3.58902
0.490473	3.58348	0.983572	47.1186									0.49305	3.58984
0.490723	3.58452	0.984072	47.1186									0.4933	3.58891
0.490973	3.58644	0.984571	47.1188									0.49355	3.58794
0.491223	3.58691	0.985071	47.1191									0.4938	3.58615
0.491472	3.5884	0.985571	47.1193									0.494049	3.58642
0.491722	3.58918	0.98607	47.1195									0.494299	3.58663
0.491972	3.58981	0.98657	47.1193									0.494549	3.58644
0.492222	3.58992	0.987069	47.1194									0.494799	3.5851
0.492472	3.59104	0.987569	47.1196									0.495049	3.58542
0.492721	3.58902	0.988068	47.1197									0.495298	3.58572
0.492971	3.58984	0.988568	47.1198									0.495548	3.58596
0.493221	3.58891	0.989067	47.1199									0.495798	3.58583
0.493471	3.58794	0.989567	47.1199									0.496048	3.58591
0.49372	3.58615	0.990067	47.12									0.496297	3.58445
0.49397	3.58642	0.990566	47.1202									0.496547	3.58479
0.49422	3.58663	0.991066	47.1202									0.496797	3.58529
0.49447	3.58644	0.991565	47.1201									0.497047	3.58429
0.49472	3.5851	0.992065	47.1202									0.497296	3.58353
0.494969	3.58542	0.992564	47.1204									0.497546	3.58329
0.495219	3.58572	0.993064	47.1206									0.497796	3.58439
0.495469	3.58596	0.993564	47.1206									0.498046	3.58548
0.495719	3.58583	0.994063	47.1208									0.498296	3.5855
0.495968	3.58591	0.994563	47.121									0.498545	3.58656
[truncated: 16,104 more rows]

## Sheet: Purification Atg2-Atg18 2023051
Chrom.1		Chrom.1		Chrom.1		Chrom.1		Chrom.1		Chrom.1		Chrom.1
UV		Conductivity		Conc B		Injection		Run Log		Fraction		UV_CUT_TEMP@100,BASEM
ml	mAU	ml	mS/cm	ml	%B	ml	Injection	ml	Logbook	ml	Fraction	ml	mAU
-0.002569	0	-0.002569	45.4192	-0.002569	0	-7.4e-05		-0.002569	Method Settings	0.689031	1.A.2	0	7.20784
-0.00232	7.61255	-0.00207	45.4205	-7.4e-05	0			-0.002235	Sample Application	0.739069	1.A.3	0.00025	7.2079
-0.00207	7.61301	-0.001571	45.4206	0.002422	0			0.099725	Elution	0.789079	1.A.4	0.000499	7.20797
-0.001821	7.61364	-0.001072	45.4208	0.004918	0					0.839049	1.A.5	0.000749	7.20803
-0.001571	7.61411	-0.000573	45.4213	0.007414	0					0.889165	1.A.6	0.000998	7.2081
-0.001321	7.61464	-7.3e-05	45.4219	0.009909	0					0.939199	1.A.7	0.001248	7.20816
-0.001072	7.61414	0.000426	45.4206	0.012405	0					0.989141	1.A.8	0.001497	7.20822
-0.000822	7.6137	0.000925	45.4179	0.014901	0					1.03928	1.A.9	0.001747	7.20829
-0.000573	7.61402	0.001424	45.4147	0.017397	0					1.08926	1.A.10	0.001997	7.20835
-0.000323	7.61495	0.001923	45.4124	0.019892	0					1.13943	1.A.11	0.002246	7.20841
-7.4e-05	7.61644	0.002422	45.4103	0.022388	0					1.18925	1.A.12	0.002496	7.20848
0.000176	7.61748	0.002922	45.4089	0.024884	0					1.23942	1.B.12	0.002745	7.20854
0.000426	7.6188	0.003421	45.4082	0.02738	0					1.28936	1.B.11	0.002995	7.20861
0.000675	7.62082	0.00392	45.4078	0.029875	0					1.33941	1.B.10	0.003244	7.20868
0.000925	7.62107	0.004419	45.4073	0.032371	0					1.3895	1.B.9	0.003494	7.20875
0.001174	7.62232	0.004918	45.407	0.034867	0					1.43958	1.B.8	0.003744	7.20882
0.001424	7.62368	0.005418	45.407	0.037362	0					1.48964	1.B.7	0.003993	7.20888
0.001674	7.62488	0.005917	45.407	0.039858	0					1.53968	1.B.6	0.004243	7.20895
0.001923	7.62551	0.006416	45.407	0.042354	0					1.58959	1.B.5	0.004492	7.20902
0.002173	7.62681	0.006915	45.4071	0.04485	0					1.63965	1.B.4	0.004742	7.20908
0.002422	7.6278	0.007414	45.4073	0.047345	0					1.68985	1.B.3	0.004991	7.20915
0.002672	7.62986	0.007913	45.4075	0.049841	0					1.73971	1.B.2	0.005241	7.20922
0.002921	7.63164	0.008413	45.4079	0.052337	0					1.7898	1.B.1	0.005491	7.20928
0.003171	7.63219	0.008912	45.4081	0.054833	0					1.83991	1.C.1	0.00574	7.20934
0.003421	7.63145	0.009411	45.4084	0.057328	0					1.89004	1.C.2	0.00599	7.2094
0.00367	7.62954	0.00991	45.4087	0.059824	0					1.94006	1.C.3	0.006239	7.20946
0.00392	7.63008	0.010409	45.4087	0.06232	0					1.98992	1.C.4	0.006489	7.20953
0.004169	7.63072	0.010908	45.4088	0.064816	0					2.04001	1.C.5	0.006738	7.20959
0.004419	7.62954	0.011408	45.409	0.067311	0					2.09006	1.C.6	0.006988	7.20965
0.004668	7.62842	0.011907	45.4093	0.069807	0					2.14011	1.C.7	0.007238	7.20972
0.004918	7.62824	0.012406	45.4098	0.072303	0					2.19018	1.C.8	0.007487	7.20978
0.005168	7.6286	0.012905	45.41	0.074798	0					2.24014	1.C.9	0.007737	7.20984
0.005417	7.6289	0.013404	45.4103	0.077294	0					2.29032	1.C.10	0.007986	7.20991
0.005667	7.63002	0.013903	45.4106	0.07979	0					2.34036	1.C.11	0.008236	7.20997
0.005916	7.6305	0.014403	45.4109	0.082286	0					2.39034	1.C.12	0.008486	7.21004
0.006166	7.63133	0.014902	45.4112	0.084781	0					2.44028	1.D.12	0.008735	7.2101
0.006415	7.6327	0.015401	45.4115	0.087277	0					2.49035	1.D.11	0.008985	7.21017
0.006665	7.63279	0.0159	45.4119	0.089773	0					2.54039	1.D.10	0.009234	7.21023
0.006915	7.63006	0.016399	45.412	0.092269	0					2.59054	1.D.9	0.009484	7.2103
0.007164	7.63233	0.016898	45.4123	0.094764	0					2.64044	1.D.8	0.009733	7.21036
0.007414	7.63125	0.017398	45.4128	0.09726	0					2.69047	1.D.7	0.009983	7.21043
0.007663	7.63095	0.017897	45.4132	0.099756	0					2.7406	1.D.6	0.010233	7.21049
0.007913	7.62835	0.018396	45.4135	0.102251	0					2.79062	1.D.5	0.010482	7.21056
0.008162	7.62713	0.018895	45.4139	0.104747	0					2.84058	1.D.4	0.010732	7.21062
0.008412	7.62595	0.019394	45.4143	0.107243	0					2.89065	1.D.3	0.010981	7.21068
0.008662	7.62712	0.019893	45.4145	0.109739	0					2.94053	1.D.2	0.011231	7.21075
0.008911	7.62742	0.020393	45.415	0.112234	0					2.99068	1.D.1	0.01148	7.21081
0.009161	7.62845	0.020892	45.4154	0.11473	0					3.04075	1.E.1	0.01173	7.21087
0.00941	7.62849	0.021391	45.4159	0.117226	0					3.09083	1.E.2	0.01198	7.21094
0.00966	7.62834	0.02189	45.4162	0.119722	0					3.14073	1.E.3	0.012229	7.211
0.009909	7.62832	0.022389	45.4167	0.122217	0					3.1908	1.E.4	0.012479	7.21106
0.010159	7.62746	0.022889	45.4168	0.124713	0					3.24095	1.E.5	0.012728	7.21113
0.010409	7.62628	0.023388	45.4169	0.127209	0					3.29097	1.E.6	0.012978	7.2112
0.010658	7.62621	0.023887	45.4173	0.129705	0					3.34104	1.E.7	0.013227	7.21127
0.010908	7.62622	0.024386	45.4178	0.1322	0					3.39097	1.E.8	0.013477	7.21134
0.011157	7.62451	0.024885	45.4181	0.134696	0					3.44089	1.E.9	0.013727	7.21141
0.011407	7.62449	0.025384	45.4185	0.137192	0					3.49106	1.E.10	0.013976	7.21147
0.011656	7.62372	0.025884	45.4188	0.139687	0					3.541	1.E.11	0.014226	7.21154
0.011906	7.62281	0.026383	45.4192	0.142183	0					3.59116	1.E.12	0.014475	7.21161
0.012156	7.62223	0.026882	45.4195	0.144679	0					3.64117	1.F.12	0.014725	7.21168
0.012405	7.62209	0.027381	45.4199	0.147175	0					3.6912	1.F.11	0.014974	7.21174
0.012655	7.62077	0.02788	45.4204	0.14967	0					3.74129	1.F.10	0.015224	7.21181
0.012904	7.62224	0.028379	45.4209	0.152166	0					3.79128	1.F.9	0.015474	7.21187
0.013154	7.62452	0.028879	45.4215	0.154662	0					3.84132	1.F.8	0.015723	7.21193
0.013403	7.62513	0.029378	45.422	0.157158	0					3.89141	1.F.7	0.015973	7.212
0.013653	7.62411	0.029877	45.4223	0.159653	0					3.94143	1.F.6	0.016222	7.21206
0.013903	7.62603	0.030376	45.4227	0.162149	0					3.99131	1.F.5	0.016472	7.21212
0.014152	7.6267	0.030875	45.4232	0.164645	0					4.0414	1.F.4	0.016721	7.21218
0.014402	7.62848	0.031374	45.4236	0.167141	0					4.09144	1.F.3	0.016971	7.21225
0.014651	7.62901	0.031874	45.424	0.169636	0					4.14152	1.F.2	0.017221	7.21231
0.014901	7.62671	0.032373	45.4245	0.172132	0					4.19156	1.F.1	0.01747	7.21237
0.015151	7.62591	0.032872	45.4249	0.174628	0					4.24166	1.G.1	0.01772	7.21244
0.0154	7.62461	0.033371	45.4254	0.177123	0					4.29153	1.G.2	0.017969	7.2125
0.01565	7.62362	0.03387	45.4258	0.179619	0					4.34159	1.G.3	0.018219	7.21257
0.015899	7.62481	0.034369	45.4262	0.182115	0					4.39166	1.G.4	0.018468	7.21263
0.016149	7.62424	0.034869	45.4268	0.184611	0					4.4418	1.G.5	0.018718	7.2127
0.016398	7.62571	0.035368	45.4273	0.187106	0					4.49186	1.G.6	0.018968	7.21276
0.016648	7.62656	0.035867	45.4279	0.189602	0					4.51793	Waste	0.019217	7.21283
0.016898	7.6271	0.036366	45.4285	0.192098	0					4.51821	Waste	0.019467	7.21289
0.017147	7.62739	0.036865	45.4291	0.194594	0							0.019716	7.21296
0.017397	7.6258	0.037365	45.4296	0.197089	0							0.019966	7.21302
0.017646	7.62512	0.037864	45.4301	0.199585	0							0.020215	7.21309
0.017896	7.62607	0.038363	45.4306	0.202081	0							0.020465	7.21315
0.018145	7.62674	0.038862	45.4311	0.204576	0							0.020715	7.21322
0.018395	7.62731	0.039361	45.4316	0.207072	0							0.020964	7.21328
0.018645	7.62629	0.03986	45.4322	0.209568	0							0.021214	7.21335
0.018894	7.62567	0.04036	45.4327	0.212064	0							0.021463	7.21342
0.019144	7.62521	0.040859	45.4332	0.214559	0							0.021713	7.21348
0.019393	7.62552	0.041358	45.4338	0.217055	0							0.021963	7.21355
0.019643	7.62643	0.041857	45.4343	0.219551	0							0.022212	7.21362
0.019892	7.62639	0.042356	45.4348	0.222047	0							0.022462	7.21368
0.020142	7.62409	0.042855	45.4355	0.224542	0							0.022711	7.21375
0.020392	7.6231	0.043355	45.436	0.227038	0							0.022961	7.21382
0.020641	7.62392	0.043854	45.4365	0.229534	0							0.02321	7.21388
0.020891	7.62634	0.044353	45.4372	0.23203	0							0.02346	7.21395
0.02114	7.62812	0.044852	45.4378	0.234525	0							0.02371	7.21402
0.02139	7.62827	0.045351	45.4383	0.237021	0							0.023959	7.21408
0.021639	7.62878	0.04585	45.4389	0.239517	0							0.024209	7.21415
0.021889	7.62967	0.04635	45.4397	0.242012	0							0.024458	7.21422
0.022139	7.62976	0.046849	45.4403	0.244508	0							0.024708	7.21428
0.022388	7.63028	0.047348	45.4407	0.247004	0							0.024957	7.21435
0.022638	7.62879	0.047847	45.4412	0.2495	0							0.025207	7.21442
0.022887	7.62935	0.048346	45.4418	0.251995	0							0.025457	7.21448
0.023137	7.62984	0.048845	45.4424	0.254491	0							0.025706	7.21455
0.023386	7.63146	0.049345	45.4429	0.256987	0							0.025956	7.21462
0.023636	7.6351	0.049844	45.4435	0.259483	0							0.026205	7.21469
0.023886	7.63538	0.050343	45.444	0.261978	0							0.026455	7.21475
0.024135	7.63626	0.050842	45.4443	0.264474	0							0.026704	7.21482
0.024385	7.63694	0.051341	45.4447	0.26697	0							0.026954	7.21489
0.024634	7.6372	0.051841	45.4452	0.269466	0							0.027204	7.21495
0.024884	7.63767	0.05234	45.4455	0.271961	0							0.027453	7.21502
0.025133	7.63768	0.052839	45.4459	0.274457	0							0.027703	7.21509
0.025383	7.63753	0.053338	45.4462	0.276953	0							0.027952	7.21516
0.025633	7.63621	0.053837	45.4465	0.279448	0							0.028202	7.21522
0.025882	7.63318	0.054336	45.4467	0.281944	0							0.028451	7.21529
0.026132	7.633	0.054836	45.447	0.28444	0							0.028701	7.21536
0.026381	7.63315	0.055335	45.4473	0.286936	0							0.028951	7.21542
0.026631	7.63228	0.055834	45.4475	0.289431	0							0.0292	7.21549
0.02688	7.63024	0.056333	45.4477	0.291927	0							0.02945	7.21556
0.02713	7.62826	0.056832	45.4479	0.294423	0							0.029699	7.21563
0.02738	7.62726	0.057331	45.448	0.296919	0							0.029949	7.21569
0.027629	7.62689	0.057831	45.4478	0.299414	0							0.030198	7.21576
0.027879	7.62689	0.05833	45.4476	0.30191	0							0.030448	7.21582
0.028128	7.62645	0.058829	45.4475	0.304406	0							0.030698	7.21589
0.028378	7.62639	0.059328	45.4473	0.306901	0							0.030947	7.21596
0.028627	7.62754	0.059827	45.4472	0.309397	0							0.031197	7.21602
0.028877	7.62769	0.060326	45.4471	0.311893	0							0.031446	7.21609
0.029127	7.62653	0.060826	45.4469	0.314389	0							0.031696	7.21616
0.029376	7.62612	0.061325	45.4466	0.316884	0							0.031945	7.21622
0.029626	7.62652	0.061824	45.4462	0.31938	0							0.032195	7.21629
0.029875	7.62737	0.062323	45.4457	0.321876	0							0.032445	7.21636
0.030125	7.62945	0.062822	45.4451	0.324372	0							0.032694	7.21642
0.030375	7.62948	0.063321	45.4445	0.326867	0							0.032944	7.21649
0.030624	7.62857	0.063821	45.4437	0.329363	0							0.033193	7.21655
0.030874	7.62661	0.06432	45.4428	0.331859	0							0.033443	7.21662
0.031123	7.62653	0.064819	45.4418	0.334355	0							0.033692	7.21669
0.031373	7.62766	0.065318	45.4408	0.33685	0							0.033942	7.21675
0.031622	7.62847	0.065817	45.4395	0.339346	0							0.034192	7.21682
0.031872	7.62975	0.066317	45.4383	0.341842	0							0.034441	7.21688
0.032122	7.63159	0.066816	45.4369	0.344337	0							0.034691	7.21695
0.032371	7.6324	0.067315	45.4353	0.346833	0							0.03494	7.21701
0.032621	7.6338	0.067814	45.4335	0.349329	0							0.03519	7.21708
0.03287	7.63667	0.068313	45.4314	0.351825	0							0.03544	7.21714
0.03312	7.6377	0.068812	45.4294	0.35432	0							0.035689	7.21721
0.033369	7.63757	0.069312	45.4269	0.356816	0							0.035939	7.21727
0.033619	7.63807	0.069811	45.4241	0.359312	0							0.036188	7.21734
0.033869	7.63825	0.07031	45.4211	0.361808	0							0.036438	7.2174
0.034118	7.63781	0.070809	45.4177	0.364303	0							0.036687	7.21746
0.034368	7.63739	0.071308	45.4141	0.366799	0							0.036937	7.21753
0.034617	7.63708	0.071807	45.4101	0.369295	0							0.037187	7.21759
0.034867	7.63652	0.072307	45.4059	0.37179	0							0.037436	7.21766
0.035116	7.63643	0.072806	45.4009	0.374286	0							0.037686	7.21772
0.035366	7.63793	0.073305	45.3955	0.376782	0							0.037935	7.21778
0.035616	7.6375	0.073804	45.3895	0.379278	0							0.038185	7.21785
0.035865	7.63732	0.074303	45.383	0.381773	0							0.038434	7.21791
0.036115	7.63648	0.074802	45.3758	0.384269	0							0.038684	7.21797
0.036364	7.6354	0.075302	45.3671	0.386765	0							0.038934	7.21804
0.036614	7.63443	0.075801	45.3575	0.389261	0							0.039183	7.2181
0.036863	7.63533	0.0763	45.3469	0.391756	0							0.039433	7.21816
0.037113	7.63725	0.076799	45.3352	0.394252	0							0.039682	7.21823
0.037363	7.63761	0.077298	45.3219	0.396748	0							0.039932	7.21829
0.037612	7.6365	0.077797	45.3068	0.399244	0							0.040181	7.21835
0.037862	7.63485	0.078297	45.2908	0.401739	0							0.040431	7.21841
0.038111	7.63392	0.078796	45.2731	0.404235	0							0.040681	7.21847
0.038361	7.63327	0.079295	45.2537	0.406731	0							0.04093	7.21854
0.03861	7.6324	0.079794	45.2343	0.409226	0							0.04118	7.2186
0.03886	7.63108	0.080293	45.2126	0.411722	0							0.041429	7.21866
0.03911	7.62945	0.080792	45.1918	0.414218	0							0.041679	7.21872
0.039359	7.62994	0.081292	45.1722	0.416714	0							0.041928	7.21878
0.039609	7.63158	0.081791	45.1551	0.419209	0							0.042178	7.21884
0.039858	7.6321	0.08229	45.141	0.421705	0							0.042428	7.21891
0.040108	7.63272	0.082789	45.1293	0.424201	0							0.042677	7.21898
0.040357	7.63325	0.083288	45.1212	0.426697	0							0.042927	7.21906
0.040607	7.63405	0.083788	45.1166	0.429192	0							0.043176	7.21913
0.040857	7.63312	0.084287	45.1151	0.431688	0							0.043426	7.21921
0.041106	7.63363	0.084786	45.1162	0.434184	0							0.043675	7.21928
0.041356	7.6327	0.085285	45.119	0.43668	0							0.043925	7.21936
0.041605	7.6312	0.085784	45.1227	0.439175	0							0.044175	7.21943
0.041855	7.6324	0.086283	45.1269	0.441671	0							0.044424	7.21951
0.042104	7.63283	0.086783	45.1312	0.444167	0							0.044674	7.21958
0.042354	7.6321	0.087282	45.1355	0.446662	0							0.044923	7.21966
0.042604	7.63231	0.087781	45.1399	0.449158	0							0.045173	7.21972
0.042853	7.63363	0.08828	45.1443	0.451654	0							0.045422	7.21977
0.043103	7.63275	0.088779	45.1486	0.45415	0							0.045672	7.21983
0.043352	7.63253	0.089278	45.1526	0.456645	0							0.045922	7.21989
0.043602	7.632	0.089778	45.1567	0.459141	0							0.046171	7.21995
0.043852	7.63133	0.090277	45.1607	0.461637	0							0.046421	7.22
0.044101	7.63072	0.090776	45.1646	0.464133	0							0.04667	7.22006
0.044351	7.63149	0.091275	45.168	0.466628	0							0.04692	7.22012
0.0446	7.63235	0.091774	45.1715	0.469124	0							0.047169	7.22018
0.04485	7.63482	0.092273	45.1748	0.47162	0							0.047419	7.22023
0.045099	7.6356	0.092773	45.1781	0.474115	0							0.047669	7.2203
0.045349	7.63619	0.093272	45.1813	0.476611	0							0.047918	7.22037
0.045599	7.63611	0.093771	45.1841	0.479107	0							0.048168	7.22044
0.045848	7.63693	0.09427	45.1868	0.481603	0							0.048417	7.22051
0.046098	7.6355	0.094769	45.1893	0.484098	0							0.048667	7.22058
0.046347	7.6364	0.095268	45.1917	0.486594	0							0.048916	7.22065
0.046597	7.63537	0.095768	45.194	0.48909	0							0.049166	7.22072
0.046846	7.63449	0.096267	45.1962	0.491586	0							0.049416	7.22079
0.047096	7.63421	0.096766	45.1982	0.494081	0							0.049665	7.22086
0.047346	7.63382	0.097265	45.2002	0.496577	0							0.049915	7.22093
0.047595	7.63519	0.097764	45.2018	0.499073	0							0.050164	7.221
0.047845	7.63514	0.098264	45.2035	0.501569	0							0.050414	7.22107
0.048094	7.63498	0.098763	45.2053	0.504064	0							0.050664	7.22113
0.048344	7.63476	0.099262	45.2068	0.50656	0							0.050913	7.2212
0.048593	7.63606	0.099761	45.2082	0.509056	0							0.051163	7.22127
0.048843	7.63516	0.10026	45.2096	0.511551	0							0.051412	7.22133
0.049093	7.63388	0.100759	45.2111	0.514047	0							0.051662	7.2214
0.049342	7.63315	0.101259	45.2126	0.516543	0							0.051911	7.22147
0.049592	7.63364	0.101758	45.214	0.519039	0							0.052161	7.22153
0.049841	7.63437	0.102257	45.2153	0.521534	0							0.052411	7.2216
0.050091	7.63551	0.102756	45.2167	0.52403	0							0.05266	7.22166
0.05034	7.63585	0.103255	45.2182	0.526526	0							0.05291	7.22173
0.05059	7.63565	0.103754	45.2198	0.529022	0							0.053159	7.22179
0.05084	7.63724	0.104254	45.2214	0.531517	0							0.053409	7.22185
0.051089	7.63582	0.104753	45.2229	0.534013	0							0.053658	7.22192
0.051339	7.6374	0.105252	45.2245	0.536509	0							0.053908	7.22198
0.051588	7.63799	0.105751	45.2263	0.539005	0							0.054158	7.22204
0.051838	7.63903	0.10625	45.2283	0.5415	0							0.054407	7.22211
0.052087	7.63788	0.106749	45.2302	0.543996	0							0.054657	7.22217
0.052337	7.63927	0.107249	45.2321	0.546492	0							0.054906	7.22224
0.052587	7.63762	0.107748	45.2342	0.548987	0							0.055156	7.22231
0.052836	7.63996	0.108247	45.2362	0.551483	0							0.055405	7.22238
0.053086	7.64025	0.108746	45.2384	0.553979	0							0.055655	7.22245
0.053335	7.64194	0.109245	45.2409	0.556475	0							0.055905	7.22253
0.053585	7.64126	0.109744	45.2432	0.55897	0							0.056154	7.2226
0.053834	7.64181	0.110244	45.2458	0.561466	0							0.056404	7.22267
0.054084	7.64355	0.110743	45.2485	0.563962	0							0.056653	7.22274
0.054334	7.64361	0.111242	45.2512	0.566458	0							0.056903	7.22281
0.054583	7.64415	0.111741	45.2539	0.568953	0							0.057152	7.22289
0.054833	7.64451	0.11224	45.2567	0.571449	0							0.057402	7.22296
0.055082	7.6441	0.11274	45.2596	0.573945	0							0.057652	7.223
0.055332	7.64382	0.113239	45.2625	0.576441	0							0.057901	7.22305
0.055581	7.64372	0.113738	45.2658	0.578936	0							0.058151	7.22309
0.055831	7.64463	0.114237	45.269	0.581432	0							0.0584	7.22314
0.056081	7.64557	0.114736	45.2722	0.583928	0							0.05865	7.22318
0.05633	7.64561	0.115235	45.2754	0.586423	0							0.058899	7.22323
0.05658	7.64655	0.115735	45.2787	0.588919	0							0.059149	7.22327
0.056829	7.64713	0.116234	45.2821	0.591415	0							0.059399	7.22332
0.057079	7.64608	0.116733	45.2854	0.593911	0							0.059648	7.22336
0.057329	7.64581	0.117232	45.2889	0.596406	0							0.059898	7.22341
0.057578	7.64414	0.117731	45.2927	0.598902	0							0.060147	7.22349
0.057828	7.64347	0.11823	45.2964	0.601398	0							0.060397	7.22358
0.058077	7.64247	0.11873	45.3002	0.603894	0							0.060646	7.22367
0.058327	7.64335	0.119229	45.3037	0.606389	0							0.060896	7.22375
0.058576	7.64371	0.119728	45.3073	0.608885	0							0.061146	7.22384
0.058826	7.64335	0.120227	45.3106	0.611381	0							0.061395	7.22393
0.059076	7.64294	0.120726	45.3141	0.613876	0							0.061645	7.22401
0.059325	7.64403	0.121225	45.3176	0.616372	0							0.061894	7.2241
0.059575	7.64523	0.121725	45.3211	0.618868	0							0.062144	7.22419
0.059824	7.6468	0.122224	45.3246	0.621364	0							0.062393	7.22427
0.060074	7.64591	0.122723	45.3285	0.623859	0							0.062643	7.22433
0.060323	7.64627	0.123222	45.332	0.626355	0							0.062893	7.22439
0.060573	7.64676	0.123721	45.3353	0.628851	0							0.063142	7.22445
0.060823	7.64527	0.12422	45.3385	0.631347	0							0.063392	7.22451
0.061072	7.64525	0.12472	45.3418	0.633842	0							0.063641	7.22457
0.061322	7.64724	0.125219	45.3449	0.636338	0							0.063891	7.22463
0.061571	7.64901	0.125718	45.3478	0.638834	0							0.064141	7.22469
0.061821	7.65006	0.126217	45.3508	0.64133	0							0.06439	7.22474
0.06207	7.64994	0.126716	45.3535	0.643825	0							0.06464	7.2248
0.06232	7.64955	0.127216	45.3562	0.646321	0							0.064889	7.22486
0.06257	7.65046	0.127715	45.3589	0.648817	0							0.065139	7.22493
0.062819	7.65137	0.128214	45.3612	0.651312	0							0.065388	7.22501
0.063069	7.65051	0.128713	45.3634	0.653808	0							0.065638	7.22508
0.063318	7.65079	0.129212	45.3654	0.656304	0							0.065888	7.22515
0.063568	7.65181	0.129711	45.3669	0.6588	0							0.066137	7.22522
0.063817	7.65219	0.130211	45.3682	0.661295	0							0.066387	7.2253
0.064067	7.65219	0.13071	45.369	0.663791	0							0.066636	7.22537
0.064317	7.65297	0.131209	45.3696	0.666287	0							0.066886	7.22544
0.064566	7.65422	0.131708	45.3699	0.668783	0							0.067135	7.22551
0.064816	7.65609	0.132207	45.3695	0.671278	0							0.067385	7.22559
0.065065	7.65755	0.132706	45.3689	0.673774	0							0.067635	7.22565
0.065315	7.65799	0.133206	45.3683	0.67627	0							0.067884	7.22572
0.065564	7.65953	0.133705	45.3673	0.678765	0							0.068134	7.22578
0.065814	7.66006	0.134204	45.3663	0.681261	0							0.068383	7.22585
0.066064	7.66068	0.134703	45.3653	0.683757	0							0.068633	7.22591
0.066313	7.66275	0.135202	45.3641	0.686253	0							0.068882	7.22598
0.066563	7.66269	0.135701	45.3627	0.688748	0							0.069132	7.22604
0.066812	7.66298	0.136201	45.3612	0.691244	0							0.069382	7.22611
0.067062	7.66462	0.1367	45.3598	0.69374	0							0.069631	7.22617
0.067311	7.66564	0.137199	45.3585	0.696236	0							0.069881	7.22624
0.067561	7.66547	0.137698	45.3573	0.698731	0							0.07013	7.2263
0.067811	7.66649	0.138197	45.3557	0.701227	0							0.07038	7.22635
0.06806	7.66692	0.138696	45.3542	0.703723	0							0.070629	7.22641
0.06831	7.66702	0.139196	45.3528	0.706219	0							0.070879	7.22647
0.068559	7.66751	0.139695	45.3515	0.708714	0							0.071129	7.22653
0.068809	7.66674	0.140194	45.3499	0.71121	0							0.071378	7.22659
0.069058	7.66735	0.140693	45.3484	0.713706	0							0.071628	7.22665
0.069308	7.66783	0.141192	45.3469	0.716201	0							0.071877	7.2267
0.069558	7.66861	0.141692	45.3454	0.718697	0							0.072127	7.22676
0.069807	7.67049	0.142191	45.3438	0.721193	0							0.072376	7.22682
0.070057	7.67178	0.14269	45.3422	0.723689	0							0.072626	7.22687
0.070306	7.67205	0.143189	45.3406	0.726184	0							0.072876	7.22692
0.070556	7.67146	0.143688	45.3389	0.72868	0							0.073125	7.22698
0.070805	7.6703	0.144187	45.3373	0.731176	0							0.073375	7.22703
0.071055	7.66975	0.144687	45.3356	0.733672	0							0.073624	7.22708
0.071305	7.67044	0.145186	45.334	0.736167	0							0.073874	7.22713
0.071554	7.67008	0.145685	45.3324	0.738663	0							0.074123	7.22719
0.071804	7.6679	0.146184	45.3306	0.741159	0							0.074373	7.22724
0.072053	7.66649	0.146683	45.329	0.743654	0							0.074623	7.22729
0.072303	7.66596	0.147182	45.3271	0.74615	0							0.074872	7.22734
0.072553	7.6654	0.147682	45.3252	0.748646	0							0.075122	7.22741
0.072802	7.66521	0.148181	45.3233	0.751142	0							0.075371	7.22748
0.073052	7.66563	0.14868	45.3217	0.753637	0							0.075621	7.22755
0.073301	7.66578	0.149179	45.32	0.756133	0							0.07587	7.22762
0.073551	7.66588	0.149678	45.318	0.758629	0							0.07612	7.22769
0.0738	7.66617	0.150177	45.3161	0.761125	0							0.07637	7.22776
0.07405	7.66595	0.150677	45.3141	0.76362	0							0.076619	7.22783
0.0743	7.66617	0.151176	45.3122	0.766116	0							0.076869	7.2279
0.074549	7.66682	0.151675	45.3102	0.768612	0							0.077118	7.22797
0.074799	7.66676	0.152174	45.3081	0.771108	0							0.077368	7.22804
0.075048	7.66828	0.152673	45.3055	0.773603	0							0.077617	7.22812
0.075298	7.669	0.153172	45.3035	0.776099	0							0.077867	7.22819
0.075547	7.66914	0.153672	45.3011	0.778595	0							0.078117	7.22827
0.075797	7.67138	0.154171	45.2987	0.78109	0							0.078366	7.22835
0.076047	7.67213	0.15467	45.2964	0.783586	0							0.078616	7.22843
0.076296	7.67104	0.155169	45.2938	0.786082	0							0.078865	7.2285
0.076546	7.67008	0.155668	45.2909	0.788578	0							0.079115	7.22858
0.076795	7.67106	0.156167	45.2881	0.791073	0							0.079365	7.22866
0.077045	7.67234	0.156667	45.2851	0.793569	0							0.079614	7.22874
0.077294	7.67326	0.157166	45.2818	0.796065	0							0.079864	7.22881
0.077544	7.6746	0.157665	45.2785	0.798561	0							0.080113	7.22887
0.077794	7.67501	0.158164	45.275	0.801056	0							0.080363	7.22893
0.078043	7.67551	0.158663	45.2715	0.803552	0							0.080612	7.22899
0.078293	7.67889	0.159163	45.2676	0.806048	0							0.080862	7.22905
0.078542	7.68107	0.159662	45.2636	0.808544	0							0.081112	7.22911
0.078792	7.68292	0.160161	45.2597	0.811039	0							0.081361	7.22917
0.079041	7.68526	0.16066	45.2554	0.813535	0							0.081611	7.22923
0.079291	7.68661	0.161159	45.2511	0.816031	0							0.08186	7.22929
0.079541	7.68895	0.161658	45.2471	0.818526	0							0.08211	7.22935
0.07979	7.69015	0.162158	45.2435	0.821022	0							0.082359	7.22941
0.08004	7.6921	0.162657	45.2401	0.823518	0							0.082609	7.22947
0.080289	7.69258	0.163156	45.2367	0.826014	0							0.082859	7.22954
0.080539	7.69472	0.163655	45.2334	0.828509	0							0.083108	7.22961
0.080788	7.69583	0.164154	45.2304	0.831005	0							0.083358	7.22968
0.081038	7.69807	0.164653	45.2274	0.833501	0							0.083607	7.22975
0.081288	7.70014	0.165153	45.2244	0.835997	0							0.083857	7.22981
0.081537	7.70018	0.165652	45.2216	0.838492	0							0.084106	7.22988
0.081787	7.70043	0.166151	45.2189	0.840988	0							0.084356	7.22995
0.082036	7.70266	0.16665	45.2164	0.843484	0							0.084606	7.23002
0.082286	7.70377	0.167149	45.2141	0.84598	0							0.084855	7.23009
0.082535	7.7026	0.167648	45.2116	0.848475	0							0.085105	7.23014
0.082785	7.70344	0.168148	45.2093	0.850971	0							0.085354	7.2302
0.083035	7.70665	0.168647	45.207	0.853467	0							0.085604	7.23026
0.083284	7.70936	0.169146	45.205	0.855962	0							0.085853	7.23032
0.083534	7.71166	0.169645	45.2028	0.858458	0							0.086103	7.23038
0.083783	7.71316	0.170144	45.2006	0.860954	0							0.086353	7.23043
0.084033	7.71445	0.170643	45.1986	0.86345	0							0.086602	7.23049
0.084282	7.71647	0.171143	45.1965	0.865945	0							0.086852	7.23055
0.084532	7.72018	0.171642	45.1944	0.868441	0							0.087101	7.23061
0.084782	7.72043	0.172141	45.1926	0.870937	0							0.087351	7.23066
0.085031	7.71947	0.17264	45.1907	0.873433	0							0.0876	7.23072
0.085281	7.72018	0.173139	45.1887	0.875928	0							0.08785	7.23078
0.08553	7.72201	0.173639	45.1872	0.878424	0							0.0881	7.23084
0.08578	7.72302	0.174138	45.1856	0.88092	0							0.088349	7.2309
0.08603	7.72414	0.174637	45.1841	0.883416	0							0.088599	7.23096
0.086279	7.72547	0.175136	45.1826	0.885911	0							0.088848	7.23102
0.086529	7.72723	0.175635	45.1809	0.888407	0							0.089098	7.23108
0.086778	7.72986	0.176134	45.1795	0.890903	0							0.089347	7.23113
0.087028	7.73128	0.176634	45.1782	0.893398	0							0.089597	7.23119
0.087277	7.7316	0.177133	45.1769	0.895894	0							0.089847	7.23125
0.087527	7.73066	0.177632	45.1755	0.89839	0							0.090096	7.23134
0.087777	7.73226	0.178131	45.1743	0.900886	0							0.090346	7.23142
0.088026	7.73644	0.17863	45.1732	0.903381	0							0.090595	7.2315
0.088276	7.74094	0.179129	45.1721	0.905877	0							0.090845	7.23158
0.088525	7.74432	0.179629	45.1713	0.908373	0							0.091094	7.23167
0.088775	7.74731	0.180128	45.1704	0.910869	0							0.091344	7.23175
0.089024	7.75146	0.180627	45.1694	0.913364	0							0.091594	7.23184
0.089274	7.7549	0.181126	45.1684	0.91586	0							0.091843	7.23192
0.089524	7.75636	0.181625	45.1674	0.918356	0							0.092093	7.232
0.089773	7.75791	0.182124	45.1664	0.920851	0							0.092342	7.23208
0.090023	7.75906	0.182624	45.1657	0.923347	0							0.092592	7.23214
0.090272	7.76141	0.183123	45.1649	0.925843	0							0.092842	7.2322
0.090522	7.76383	0.183622	45.1642	0.928339	0							0.093091	7.23225
0.090771	7.76476	0.184121	45.1634	0.930834	0							0.093341	7.23231
0.091021	7.7652	0.18462	45.1627	0.93333	0							0.09359	7.23236
0.091271	7.76684	0.185119	45.1622	0.935826	0							0.09384	7.23242
0.09152	7.76925	0.185619	45.1615	0.938322	0							0.094089	7.23248
0.09177	7.77298	0.186118	45.161	0.940817	0							0.094339	7.23253
0.092019	7.77253	0.186617	45.1605	0.943313	0							0.094589	7.23259
0.092269	7.77473	0.187116	45.1602	0.945809	0							0.094838	7.23264
0.092518	7.7769	0.187615	45.1599	0.948305	0							0.095088	7.23273
0.092768	7.78028	0.188115	45.1596	0.9508	0							0.095337	7.23281
0.093018	7.78238	0.188614	45.1594	0.953296	0							0.095587	7.2329
0.093267	7.78205	0.189113	45.1594	0.955792	0							0.095836	7.23298
0.093517	7.78345	0.189612	45.1593	0.958287	0							0.096086	7.23307
0.093766	7.78526	0.190111	45.1592	0.960783	0							0.096336	7.23315
0.094016	7.78846	0.19061	45.1594	0.963279	0							0.096585	7.23324
0.094265	7.78969	0.19111	45.1596	0.965775	0							0.096835	7.23332
0.094515	7.79012	0.191609	45.1596	0.96827	0							0.097084	7.23341
0.094765	7.78784	0.192108	45.1597	0.970766	0							0.097334	7.23349
0.095014	7.7854	0.192607	45.1599	0.973262	0							0.097583	7.23355
0.095264	7.78476	0.193106	45.1602	0.975758	0							0.097833	7.2336
0.095513	7.78382	0.193605	45.1605	0.978253	0							0.098083	7.23366
0.095763	7.78371	0.194105	45.1607	0.980749	0							0.098332	7.23372
0.096012	7.78456	0.194604	45.1612	0.983245	0							0.098582	7.23378
0.096262	7.78554	0.195103	45.1618	0.98574	0							0.098831	7.23383
0.096512	7.78696	0.195602	45.1624	0.988236	0							0.099081	7.23389
0.096761	7.7878	0.196101	45.1629	0.990732	0							0.09933	7.23395
0.097011	7.78866	0.1966	45.1635	0.993228	0							0.09958	7.234
0.09726	7.7911	0.1971	45.1642	0.995723	0							0.09983	7.23406
0.09751	7.79364	0.197599	45.1647	0.998219	0							0.100079	7.23412
0.097759	7.79472	0.198098	45.1654	1.00072	0							0.100329	7.23417
0.098009	7.79485	0.198597	45.166	1.00321	0							0.100578	7.23423
0.098259	7.79433	0.199096	45.1667	1.00571	0							0.100828	7.23429
0.098508	7.7948	0.199595	45.1673	1.0082	0							0.101077	7.23435
0.098758	7.79528	0.200095	45.1681	1.0107	0							0.101327	7.2344
0.099007	7.79554	0.200594	45.169	1.01319	0							0.101577	7.23446
0.099257	7.79467	0.201093	45.1698	1.01569	0							0.101826	7.23452
0.099506	7.79544	0.201592	45.1705	1.01818	0							0.102076	7.23458
0.099756	7.79835	0.202091	45.1712	1.02068	0							0.102325	7.23463
0.100006	7.79989	0.202591	45.1722	1.02318	0							0.102575	7.23469
0.100255	7.80377	0.20309	45.1734	1.02567	0							0.102824	7.23475
0.100505	7.80504	0.203589	45.1744	1.02817	0							0.103074	7.2348
0.100754	7.80773	0.204088	45.1754	1.03066	0							0.103324	7.23486
0.101004	7.80883	0.204587	45.1766	1.03316	0							0.103573	7.23492
0.101254	7.81171	0.205086	45.1778	1.03565	0							0.103823	7.23498
0.101503	7.81388	0.205586	45.179	1.03815	0							0.104072	7.23503
0.101753	7.81723	0.206085	45.1801	1.04065	0							0.104322	7.23509
0.102002	7.82031	0.206584	45.1814	1.04314	0							0.104571	7.23515
0.102252	7.82343	0.207083	45.1823	1.04564	0							0.104821	7.23521
0.102501	7.82545	0.207582	45.1835	1.04813	0							0.105071	7.23529
0.102751	7.82836	0.208081	45.185	1.05063	0							0.10532	7.23538
0.103001	7.82951	0.208581	45.1864	1.05313	0							0.10557	7.23547
0.10325	7.83235	0.20908	45.1877	1.05562	0							0.105819	7.23555
0.1035	7.83412	0.209579	45.189	1.05812	0							0.106069	7.23564
0.103749	7.8343	0.210078	45.1902	1.06061	0							0.106319	7.23573
0.103999	7.83481	0.210577	45.1917	1.06311	0							0.106568	7.23582
0.104248	7.83739	0.211076	45.1931	1.0656	0							0.106818	7.2359
0.104498	7.84142	0.211576	45.1946	1.0681	0							0.107067	7.23599
0.104748	7.84625	0.212075	45.1962	1.07059	0							0.107317	7.23608
0.104997	7.84931	0.212574	45.1979	1.07309	0							0.107566	7.23614
0.105247	7.84966	0.213073	45.1996	1.07559	0							0.107816	7.23619
0.105496	7.85034	0.213572	45.2012	1.07808	0							0.108066	7.23625
0.105746	7.8524	0.214071	45.2028	1.08058	0							0.108315	7.23631
0.105995	7.85432	0.214571	45.2046	1.08307	0							0.108565	7.23637
0.106245	7.85512	0.21507	45.206	1.08557	0							0.108814	7.23643
0.106495	7.85548	0.215569	45.2077	1.08807	0							0.109064	7.23649
0.106744	7.85599	0.216068	45.2094	1.09056	0							0.109313	7.23654
0.106994	7.85396	0.216567	45.2111	1.09306	0							0.109563	7.2366
0.107243	7.85066	0.217066	45.2128	1.09555	0							0.109813	7.23666
0.107493	7.84889	0.217566	45.2146	1.09805	0							0.110062	7.23672
0.107742	7.84832	0.218065	45.2165	1.10054	0							0.110312	7.23678
0.107992	7.84715	0.218564	45.2184	1.10304	0							0.110561	7.23684
0.108242	7.84453	0.219063	45.2203	1.10554	0							0.110811	7.23689
0.108491	7.84258	0.219562	45.2221	1.10803	0							0.11106	7.23695
0.108741	7.83996	0.220062	45.224	1.11053	0							0.11131	7.23701
0.10899	7.83731	0.220561	45.2259	1.11302	0							0.11156	7.23707
0.10924	7.83425	0.22106	45.2279	1.11552	0							0.111809	7.23713
0.109489	7.83085	0.221559	45.23	1.11801	0							0.112059	7.23719
0.109739	7.82613	0.222058	45.2321	1.12051	0							0.112308	7.23725
0.109989	7.8226	0.222557	45.234	1.12301	0							0.112558	7.2373
0.110238	7.81902	0.223057	45.236	1.1255	0							0.112807	7.23736
0.110488	7.8153	0.223556	45.2379	1.128	0							0.113057	7.23742
0.110737	7.81078	0.224055	45.2398	1.13049	0							0.113307	7.23748
0.110987	7.80506	0.224554	45.2418	1.13299	0							0.113556	7.23754
0.111236	7.79925	0.225053	45.2438	1.13548	0							0.113806	7.2376
0.111486	7.79573	0.225552	45.2456	1.13798	0							0.114055	7.23766
0.111736	7.79286	0.226052	45.2477	1.14048	0							0.114305	7.23772
0.111985	7.78805	0.226551	45.2497	1.14297	0							0.114554	7.23778
0.112235	7.78283	0.22705	45.2517	1.14547	0							0.114804	7.23783
0.112484	7.77669	0.227549	45.2538	1.14796	0							0.115054	7.23792
0.112734	7.77075	0.228048	45.2559	1.15046	0							0.115303	7.23801
0.112983	7.7643	0.228547	45.2581	1.15295	0							0.115553	7.2381
0.113233	7.76033	0.229047	45.2602	1.15545	0							0.115802	7.23819
0.113483	7.75729	0.229546	45.2624	1.15795	0							0.116052	7.23828
0.113732	7.7534	0.230045	45.2647	1.16044	0							0.116301	7.23837
0.113982	7.74761	0.230544	45.2671	1.16294	0							0.116551	7.23846
0.114231	7.74063	0.231043	45.2695	1.16543	0							0.116801	7.23854
0.114481	7.73688	0.231542	45.2717	1.16793	0							0.11705	7.23863
0.114731	7.73112	0.232042	45.2739	1.17043	0							0.1173	7.23872
0.11498	7.72532	0.232541	45.2761	1.17292	0							0.117549	7.23878
0.11523	7.71991	0.23304	45.2784	1.17542	0							0.117799	7.23884
0.115479	7.71443	0.233539	45.2807	1.17791	0							0.118048	7.2389
0.115729	7.70667	0.234038	45.2829	1.18041	0							0.118298	7.23896
0.115978	7.70334	0.234538	45.2851	1.1829	0							0.118548	7.23902
0.116228	7.69808	0.235037	45.2873	1.1854	0							0.118797	7.23908
0.116478	7.69273	0.235536	45.2895	1.18789	0							0.119047	7.23914
0.116727	7.68755	0.236035	45.2919	1.19039	0							0.119296	7.2392
0.116977	7.68181	0.236534	45.2941	1.19289	0							0.119546	7.23926
0.117226	7.67431	0.237033	45.2963	1.19538	0							0.119796	7.23932
0.117476	7.66834	0.237533	45.2984	1.19788	0							0.120045	7.23937
0.117725	7.66067	0.238032	45.3006	1.20037	0							0.120295	7.23944
0.117975	7.65381	0.238531	45.303	1.20287	0							0.120544	7.23949
0.118225	7.64824	0.23903	45.3052	1.20537	0							0.120794	7.23955
0.118474	7.64223	0.239529	45.3076	1.20786	0							0.121043	7.23961
0.118724	7.63708	0.240028	45.3098	1.21036	0							0.121293	7.23967
0.118973	7.63192	0.240528	45.312	1.21285	0							0.121543	7.23973
0.119223	7.62697	0.241027	45.3142	1.21535	0							0.121792	7.23979
0.119472	7.62195	0.241526	45.3166	1.21784	0							0.122042	7.23985
0.119722	7.61647	0.242025	45.319	1.22034	0							0.122291	7.23991
0.119972	7.61099	0.242524	45.3215	1.22283	0							0.122541	7.23997
0.120221	7.60838	0.243023	45.3237	1.22533	0							0.12279	7.24003
0.120471	7.60631	0.243523	45.3259	1.22783	0							0.12304	7.24009
0.12072	7.60217	0.244022	45.3283	1.23032	0							0.12329	7.24015
0.12097	7.59933	0.244521	45.3307	1.23282	0							0.123539	7.24021
0.121219	7.59466	0.24502	45.3331	1.23531	0							0.123789	7.24027
0.121469	7.58961	0.245519	45.3354	1.23781	0							0.124038	7.24033
0.121719	7.58439	0.246018	45.3378	1.2403	0							0.124288	7.24039
0.121968	7.58303	0.246518	45.3403	1.2428	0							0.124537	7.24045
0.122218	7.57714	0.247017	45.3427	1.2453	0							0.124787	7.24051
0.122467	7.57379	0.247516	45.3449	1.24779	0							0.125037	7.2406
0.122717	7.56904	0.248015	45.3472	1.25029	0							0.125286	7.24069
0.122966	7.56499	0.248514	45.3496	1.25278	0							0.125536	7.24078
0.123216	7.56201	0.249013	45.352	1.25528	0							0.125785	7.24087
0.123466	7.55942	0.249513	45.3541	1.25778	0							0.126035	7.24096
0.123715	7.55514	0.250012	45.3561	1.26027	0							0.126284	7.24105
0.123965	7.55274	0.250511	45.3583	1.26277	0							0.126534	7.24114
0.124214	7.5488	0.25101	45.3606	1.26526	0							0.126784	7.24123
0.124464	7.54634	0.251509	45.3628	1.26776	0							0.127033	7.24132
0.124713	7.54199	0.252009	45.3651	1.27025	0							0.127283	7.24141
0.124963	7.53676	0.252508	45.3674	1.27275	0							0.127532	7.24147
0.125213	7.53467	0.253007	45.3698	1.27524	0							0.127782	7.24153
0.125462	7.53019	0.253506	45.3721	1.27774	0							0.128031	7.24159
0.125712	7.52535	0.254005	45.3743	1.28024	0							0.128281	7.24165
0.125961	7.52259	0.254504	45.3767	1.28273	0							0.128531	7.24171
0.126211	7.5195	0.255004	45.3789	1.28523	0							0.12878	7.24177
0.12646	7.51558	0.255503	45.381	1.28772	0							0.12903	7.24183
0.12671	7.50998	0.256002	45.3831	1.29022	0							0.129279	7.24189
0.12696	7.50437	0.256501	45.3853	1.29272	0							0.129529	7.24195
0.127209	7.49961	0.257	45.3873	1.29521	0							0.129778	7.24201
0.127459	7.49685	0.257499	45.3895	1.29771	0							0.130028	7.24207
0.127708	7.49441	0.257999	45.3917	1.3002	0							0.130278	7.24213
0.127958	7.49214	0.258498	45.3937	1.3027	0							0.130527	7.24219
0.128208	7.48849	0.258997	45.3959	1.30519	0							0.130777	7.24225
0.128457	7.48579	0.259496	45.398	1.30769	0							0.131026	7.24231
0.128707	7.48392	0.259995	45.4001	1.31019	0							0.131276	7.24238
0.128956	7.48057	0.260494	45.4023	1.31268	0							0.131525	7.24244
0.129206	7.47766	0.260994	45.4045	1.31518	0							0.131775	7.2425
0.129455	7.47326	0.261493	45.4065	1.31767	0							0.132025	7.24256
0.129705	7.47146	0.261992	45.4085	1.32017	0							0.132274	7.24262
0.129955	7.46948	0.262491	45.4104	1.32266	0							0.132524	7.24268
0.130204	7.46676	0.26299	45.4124	1.32516	0							0.132773	7.24274
0.130454	7.46396	0.263489	45.4146	1.32766	0							0.133023	7.2428
0.130703	7.45836	0.263989	45.4167	1.33015	0							0.133272	7.24286
0.130953	7.45515	0.264488	45.4187	1.33265	0							0.133522	7.24292
0.131202	7.45561	0.264987	45.4206	1.33514	0							0.133772	7.24298
0.131452	7.4516	0.265486	45.4225	1.33764	0							0.134021	7.24304
0.131702	7.44973	0.265985	45.4244	1.34014	0							0.134271	7.2431
0.131951	7.44783	0.266485	45.4263	1.34263	0							0.13452	7.24316
0.132201	7.44672	0.266984	45.4283	1.34513	0							0.13477	7.24322
0.13245	7.44377	0.267483	45.4303	1.34762	0							0.13502	7.24328
0.1327	7.44171	0.267982	45.4322	1.35012	0							0.135269	7.24334
0.132949	7.44033	0.268481	45.4341	1.35261	0							0.135519	7.2434
0.133199	7.43861	0.26898	45.436	1.35511	0							0.135768	7.24346
0.133449	7.43647	0.26948	45.4381	1.3576	0							0.136018	7.24352
0.133698	7.43489	0.269979	45.44	1.3601	0							0.136267	7.24359
0.133948	7.43309	0.270478	45.442	1.3626	0							0.136517	7.24364
0.134197	7.43029	0.270977	45.444	1.36509	0							0.136767	7.24371
0.134447	7.42739	0.271476	45.4459	1.36759	0							0.137016	7.24377
0.134696	7.42532	0.271975	45.4478	1.37008	0							0.137266	7.24383
0.134946	7.42191	0.272475	45.4496	1.37258	0							0.137515	7.24392
0.135196	7.4194	0.272974	45.4513	1.37508	0							0.137765	7.24401
0.135445	7.41746	0.273473	45.453	1.37757	0							0.138014	7.2441
0.135695	7.41723	0.273972	45.4547	1.38007	0							0.138264	7.24419
0.135944	7.41476	0.274471	45.4565	1.38256	0							0.138514	7.24428
0.136194	7.41154	0.27497	45.4583	1.38506	0							0.138763	7.24437
0.136443	7.40996	0.27547	45.46	1.38755	0							0.139013	7.24447
0.136693	7.40649	0.275969	45.4617	1.39005	0							0.139262	7.24456
0.136943	7.40532	0.276468	45.4634	1.39254	0							0.139512	7.24465
0.137192	7.40335	0.276967	45.4652	1.39504	0							0.139761	7.24474
0.137442	7.40104	0.277466	45.4669	1.39754	0							0.140011	7.2448
0.137691	7.39953	0.277965	45.4685	1.40003	0							0.140261	7.24486
0.137941	7.39714	0.278465	45.4701	1.40253	0							0.14051	7.24492
0.13819	7.39483	0.278964	45.4719	1.40502	0							0.14076	7.24498
0.13844	7.39103	0.279463	45.4736	1.40752	0							0.141009	7.24505
0.13869	7.38962	0.279962	45.4752	1.41002	0							0.141259	7.24511
0.138939	7.38744	0.280461	45.4769	1.41251	0							0.141508	7.24517
0.139189	7.38357	0.280961	45.4784	1.41501	0							0.141758	7.24523
0.139438	7.38153	0.28146	45.48	1.4175	0							0.142008	7.24529
0.139688	7.38001	0.281959	45.4817	1.42	0							0.142257	7.24535
0.139937	7.3766	0.282458	45.4833	1.42249	0							0.142507	7.24541
0.140187	7.37341	0.282957	45.4845	1.42499	0							0.142756	7.24547
0.140437	7.37213	0.283456	45.4858	1.42748	0							0.143006	7.24553
0.140686	7.36961	0.283956	45.4873	1.42998	0							0.143255	7.24559
0.140936	7.36727	0.284455	45.4887	1.43248	0							0.143505	7.24565
0.141185	7.36387	0.284954	45.4903	1.43497	0							0.143755	7.24571
0.141435	7.36278	0.285453	45.4919	1.43747	0							0.144004	7.24578
0.141685	7.36008	0.285952	45.4934	1.43996	0							0.144254	7.24584
0.141934	7.35704	0.286451	45.4949	1.44246	0							0.144503	7.2459
0.142184	7.35553	0.286951	45.4963	1.44495	0							0.144753	7.24596
0.142433	7.35347	0.28745	45.4976	1.44745	0							0.145002	7.24602
0.142683	7.35119	0.287949	45.499	1.44995	0							0.145252	7.24608
0.142932	7.35211	0.288448	45.5004	1.45244	0							0.145502	7.24614
0.143182	7.35184	0.288947	45.5017	1.45494	0							0.145751	7.2462
0.143432	7.35207	0.289446	45.503	1.45743	0							0.146001	7.24626
0.143681	7.35101	0.289946	45.5042	1.45993	0							0.14625	7.24632
0.143931	7.34999	0.290445	45.5056	1.46243	0							0.1465	7.24639
0.14418	7.35103	0.290944	45.5069	1.46492	0							0.146749	7.24645
0.14443	7.34903	0.291443	45.5081	1.46742	0							0.146999	7.24651
0.144679	7.34866	0.291942	45.5093	1.46991	0							0.147249	7.24657
0.144929	7.34738	0.292441	45.5106	1.47241	0							0.147498	7.24663
0.145179	7.34647	0.292941	45.5118	1.4749	0							0.147748	7.24669
0.145428	7.34667	0.29344	45.513	1.4774	0							0.147997	7.24675
0.145678	7.3459	0.293939	45.5142	1.47989	0							0.148247	7.24681
0.145927	7.34466	0.294438	45.5156	1.48239	0							0.148497	7.24688
0.146177	7.34315	0.294937	45.5166	1.48489	0							0.148746	7.24694
0.146426	7.34186	0.295437	45.5178	1.48738	0							0.148996	7.247
0.146676	7.33726	0.295936	45.5191	1.48988	0							0.149245	7.24706
0.146926	7.33661	0.296435	45.5205	1.49237	0							0.149495	7.24712
0.147175	7.33441	0.296934	45.5216	1.49487	0							0.149744	7.24718
0.147425	7.33406	0.297433	45.5227	1.49737	0							0.149994	7.24727
0.147674	7.33248	0.297932	45.524	1.49986	0							0.150244	7.24737
0.147924	7.33186	0.298432	45.5252	1.50236	0							0.150493	7.24746
0.148173	7.33002	0.298931	45.5262	1.50485	0							0.150743	7.24755
0.148423	7.32798	0.29943	45.5272	1.50735	0							0.150992	7.24764
0.148673	7.32801	0.299929	45.5283	1.50984	0							0.151242	7.24773
0.148922	7.32718	0.300428	45.5295	1.51234	0							0.151491	7.24782
0.149172	7.32702	0.300927	45.5304	1.51484	0							0.151741	7.24792
0.149421	7.32679	0.301427	45.5315	1.51733	0							0.151991	7.24801
0.149671	7.32388	0.301926	45.5325	1.51983	0							0.15224	7.2481
0.14992	7.32202	0.302425	45.5335	1.52232	0							0.15249	7.24816
0.15017	7.32172	0.302924	45.5346	1.52482	0							0.152739	7.24822
0.15042	7.31858	0.303423	45.5356	1.52731	0							0.152989	7.24828
0.150669	7.3179	0.303922	45.5367	1.52981	0							0.153238	7.24834
0.150919	7.31614	0.304422	45.5378	1.53231	0							0.153488	7.24841
0.151168	7.31411	0.304921	45.5387	1.5348	0							0.153738	7.24847
0.151418	7.31266	0.30542	45.5395	1.5373	0							0.153987	7.24853
0.151667	7.31276	0.305919	45.5404	1.53979	0							0.154237	7.24859
0.151917	7.31124	0.306418	45.5412	1.54229	0							0.154486	7.24865
0.152167	7.31079	0.306917	45.5423	1.54478	0							0.154736	7.24871
0.152416	7.31035	0.307417	45.5433	1.54728	0							0.154985	7.24877
0.152666	7.30878	0.307916	45.5442	1.54978	0							0.155235	7.24883
0.152915	7.31021	0.308415	45.5453	1.55227	0							0.155485	7.2489
0.153165	7.30993	0.308914	45.5463	1.55477	0							0.155734	7.24896
0.153414	7.3084	0.309413	45.5471	1.55726	0							0.155984	7.24902
0.153664	7.30856	0.309913	45.5481	1.55976	0							0.156233	7.24908
0.153914	7.3095	0.310412	45.5489	1.56225	0							0.156483	7.24914
0.154163	7.30894	0.310911	45.5498	1.56475	0							0.156732	7.2492
0.154413	7.31088	0.31141	45.5509	1.56725	0							0.156982	7.24926
0.154662	7.30974	0.311909	45.5518	1.56974	0							0.157232	7.24932
0.154912	7.30801	0.312408	45.5527	1.57224	0							0.157481	7.24939
0.155161	7.30692	0.312908	45.5536	1.57473	0							0.157731	7.24945
0.155411	7.30581	0.313407	45.5543	1.57723	0							0.15798	7.24951
0.155661	7.3042	0.313906	45.5553	1.57973	0							0.15823	7.24957
0.15591	7.3044	0.314405	45.5561	1.58222	0							0.158479	7.24963
0.15616	7.30156	0.314904	45.5569	1.58472	0							0.158729	7.24969
0.156409	7.3005	0.315403	45.5576	1.58721	0							0.158979	7.24975
0.156659	7.30014	0.315903	45.5584	1.58971	0							0.159228	7.24981
0.156909	7.29791	0.316402	45.5591	1.5922	0							0.159478	7.24988
0.157158	7.29563	0.316901	45.5597	1.5947	0							0.159727	7.24994
0.157408	7.29679	0.3174	45.5604	1.59719	0							0.159977	7.25
0.157657	7.29636	0.317899	45.5611	1.59969	0							0.160226	7.25006
0.157907	7.29422	0.318398	45.5618	1.60219	0							0.160476	7.25012
0.158156	7.29212	0.318898	45.5626	1.60468	0							0.160726	7.25018
0.158406	7.28983	0.319397	45.5633	1.60718	0							0.160975	7.25024
0.158656	7.28956	0.319896	45.564	1.60967	0							0.161225	7.2503
0.158905	7.29129	0.320395	45.5648	1.61217	0							0.161474	7.25037
0.159155	7.2907	0.320894	45.5656	1.61467	0							0.161724	7.25043
0.159404	7.28834	0.321393	45.5663	1.61716	0							0.161974	7.25049
0.159654	7.28953	0.321893	45.567	1.61966	0							0.162223	7.25055
0.159903	7.28782	0.322392	45.5676	1.62215	0							0.162473	7.25064
0.160153	7.28606	0.322891	45.5683	1.62465	0							0.162722	7.25073
0.160403	7.28593	0.32339	45.5689	1.62714	0							0.162972	7.25083
0.160652	7.28291	0.323889	45.5696	1.62964	0							0.163221	7.25092
0.160902	7.28477	0.324389	45.5703	1.63213	0							0.163471	7.25101
0.161151	7.28616	0.324888	45.5709	1.63463	0							0.163721	7.2511
0.161401	7.28568	0.325387	45.5715	1.63713	0							0.16397	7.2512
0.16165	7.28381	0.325886	45.5721	1.63962	0							0.16422	7.25129
0.1619	7.28135	0.326385	45.5727	1.64212	0							0.164469	7.25138
0.16215	7.27883	0.326884	45.5734	1.64461	0							0.164719	7.25147
0.162399	7.28077	0.327384	45.5738	1.64711	0							0.164968	7.25153
0.162649	7.27941	0.327883	45.5743	1.6496	0							0.165218	7.2516
0.162898	7.27926	0.328382	45.5749	1.6521	0							0.165468	7.25166
0.163148	7.27935	0.328881	45.5756	1.6546	0							0.165717	7.25172
0.163397	7.27923	0.32938	45.5763	1.65709	0							0.165967	7.25178
0.163647	7.2775	0.329879	45.5769	1.65959	0							0.166216	7.25184
0.163897	7.27749	0.330379	45.5774	1.66208	0							0.166466	7.2519
0.164146	7.27693	0.330878	45.5781	1.66458	0							0.166715	7.25196
0.164396	7.27639	0.331377	45.5788	1.66708	0							0.166965	7.25202
0.164645	7.27649	0.331876	45.5794	1.66957	0							0.167215	7.25209
0.164895	7.2755	0.332375	45.5799	1.67207	0							0.167464	7.25215
0.165144	7.27323	0.332874	45.5805	1.67456	0							0.167714	7.25221
0.165394	7.27386	0.333374	45.581	1.67706	0							0.167963	7.25227
0.165644	7.27488	0.333873	45.5817	1.67955	0							0.168213	7.25233
0.165893	7.27329	0.334372	45.5823	1.68205	0							0.168462	7.25239
0.166143	7.27305	0.334871	45.583	1.68454	0							0.168712	7.25245
0.166392	7.27293	0.33537	45.5836	1.68704	0							0.168962	7.25251
0.166642	7.27254	0.335869	45.5842	1.68954	0							0.169211	7.25258
0.166891	7.27208	0.336369	45.5848	1.69203	0							0.169461	7.25264
0.167141	7.26854	0.336868	45.5853	1.69453	0							0.16971	7.2527
0.167391	7.2653	0.337367	45.5859	1.69702	0							0.16996	7.25276
0.16764	7.26369	0.337866	45.5863	1.69952	0							0.170209	7.25282
0.16789	7.26304	0.338365	45.5867	1.70202	0							0.170459	7.25288
0.168139	7.26264	0.338864	45.5871	1.70451	0							0.170709	7.25294
0.168389	7.26393	0.339364	45.5875	1.70701	0							0.170958	7.253
0.168638	7.26276	0.339863	45.5879	1.7095	0							0.171208	7.25307
0.168888	7.26	0.340362	45.5883	1.712	0							0.171457	7.25313
0.169138	7.25819	0.340861	45.5889	1.71449	0							0.171707	7.25319
0.169387	7.25853	0.34136	45.5894	1.71699	0							0.171956	7.25325
0.169637	7.25821	0.34186	45.5898	1.71949	0							0.172206	7.25331
0.169886	7.25878	0.342359	45.5903	1.72198	0							0.172456	7.252
0.170136	7.25755	0.342858	45.5908	1.72448	0							0.172705	7.24993
0.170386	7.25764	0.343357	45.5913	1.72697	0							0.172955	7.24806
0.170635	7.2589	0.343856	45.5917	1.72947	0							0.173204	7.24815
0.170885	7.25813	0.344355	45.5922	1.73196	0							0.173454	7.24806
0.171134	7.2578	0.344855	45.5926	1.73446	0							0.173703	7.24796
0.171384	7.25774	0.345354	45.5931	1.73696	0							0.173953	7.24782
0.171633	7.25465	0.345853	45.5935	1.73945	0							0.174203	7.24752
0.171883	7.25376	0.346352	45.5939	1.74195	0							0.174452	7.24842
0.172133	7.2542	0.346851	45.5944	1.74444	0							0.174702	7.2455
0.172382	7.252	0.34735	45.595	1.74694	0							0.174951	7.24385
0.172632	7.24993	0.34785	45.5955	1.74943	0							0.175201	7.24539
0.172881	7.24806	0.348349	45.5958	1.75193	0							0.175451	7.24552
0.173131	7.24815	0.348848	45.5962	1.75443	0							0.1757	7.24354
0.17338	7.24806	0.349347	45.5967	1.75692	0							0.17595	7.24327
0.17363	7.24796	0.349846	45.5972	1.75942	0							0.176199	7.24127
0.17388	7.24782	0.350345	45.5974	1.76191	0							0.176449	7.24112
0.174129	7.24752	0.350845	45.5978	1.76441	0							0.176698	7.2398
0.174379	7.24842	0.351344	45.5983	1.7669	0							0.176948	7.23939
0.174628	7.2455	0.351843	45.5987	1.7694	0							0.177198	7.23956
0.174878	7.24385	0.352342	45.5991	1.7719	0							0.177447	7.23882
0.175127	7.24539	0.352841	45.5996	1.77439	0							0.177697	7.23759
0.175377	7.24552	0.35334	45.5999	1.77689	0							0.177946	7.23849
0.175627	7.24354	0.35384	45.6003	1.77938	0							0.178196	7.23984
0.175876	7.24327	0.354339	45.6005	1.78188	0							0.178445	7.24007
0.176126	7.24127	0.354838	45.6008	1.78438	0							0.178695	7.24063
0.176375	7.24112	0.355337	45.6012	1.78687	0							0.178945	7.24237
0.176625	7.2398	0.355836	45.6016	1.78937	0							0.179194	7.24199
0.176874	7.23939	0.356336	45.6019	1.79186	0							0.179444	7.24241
0.177124	7.23956	0.356835	45.6022	1.79436	0							0.179693	7.24348
0.177374	7.23882	0.357334	45.6024	1.79685	0							0.179943	7.24407
0.177623	7.23759	0.357833	45.6026	1.79935	0							0.180192	7.2436
0.177873	7.23849	0.358332	45.6028	1.80184	0							0.180442	7.24291
0.178122	7.23984	0.358831	45.6032	1.80434	0							0.180692	7.24176
0.178372	7.24007	0.359331	45.6035	1.80684	0							0.180941	7.24258
0.178621	7.24063	0.35983	45.6039	1.80933	0							0.181191	7.24205
0.178871	7.24237	0.360329	45.6042	1.81183	0							0.18144	7.24161
0.179121	7.24199	0.360828	45.6045	1.81432	0							0.18169	7.24169
0.17937	7.24241	0.361327	45.6049	1.81682	0							0.181939	7.24201
0.17962	7.24348	0.361826	45.6052	1.81932	0							0.182189	7.2413
0.179869	7.24407	0.362326	45.6055	1.82181	0							0.182439	7.24316
0.180119	7.2436	0.362825	45.6057	1.82431	0							0.182688	7.24228
0.180368	7.24291	0.363324	45.6062	1.8268	0							0.182938	7.24255
0.180618	7.24176	0.363823	45.6066	1.8293	0							0.183187	7.24256
0.180868	7.24258	0.364322	45.6072	1.83179	0							0.183437	7.24271
0.181117	7.24205	0.364821	45.6074	1.83429	0							0.183686	7.24342
0.181367	7.24161	0.365321	45.6078	1.83678	0							0.183936	7.24468
0.181616	7.24169	0.36582	45.6081	1.83928	0							0.184186	7.24541
0.181866	7.24201	0.366319	45.6085	1.84178	0							0.184435	7.2451
0.182115	7.2413	0.366818	45.609	1.84427	0							0.184685	7.24472
0.182365	7.24316	0.367317	45.6094	1.84677	0							0.184934	7.24481
0.182615	7.24228	0.367816	45.6098	1.84926	0							0.185184	7.24333
0.182864	7.24255	0.368316	45.6102	1.85176	0							0.185433	7.2422
0.183114	7.24256	0.368815	45.6107	1.85425	0							0.185683	7.24111
0.183363	7.24271	0.369314	45.6111	1.85675	0							0.185933	7.23976
0.183613	7.24342	0.369813	45.6113	1.85925	0							0.186182	7.23803
0.183863	7.24468	0.370312	45.6116	1.86174	0							0.186432	7.23754
0.184112	7.24541	0.370811	45.6117	1.86424	0							0.186681	7.23761
0.184362	7.2451	0.371311	45.6118	1.86673	0							0.186931	7.23855
0.184611	7.24472	0.37181	45.6119	1.86923	0							0.18718	7.23871
0.184861	7.24481	0.372309	45.6123	1.87173	0							0.18743	7.24024
0.18511	7.24333	0.372808	45.6125	1.87422	0							0.18768	7.23946
0.18536	7.2422	0.373307	45.6127	1.87672	0							0.187929	7.23814
0.18561	7.24111	0.373807	45.613	1.87921	0							0.188179	7.23732
0.185859	7.23976	0.374306	45.6131	1.88171	0							0.188428	7.23698
0.186109	7.23803	0.374805	45.6132	1.8842	0							0.188678	7.23495
0.186358	7.23754	0.375304	45.6136	1.8867	0							0.188927	7.23401
0.186608	7.23761	0.375803	45.6138	1.88919	0							0.189177	7.23284
0.186857	7.23855	0.376302	45.6139	1.89169	0							0.189427	7.23179
0.187107	7.23871	0.376802	45.614	1.89419	0							0.189676	7.23016
0.187357	7.24024	0.377301	45.6144	1.89668	0							0.189926	7.22758
0.187606	7.23946	0.3778	45.6148	1.89918	0							0.190175	7.22677
0.187856	7.23814	0.378299	45.6149	1.90167	0							0.190425	7.22672
0.188105	7.23732	0.378798	45.6151	1.90417	0							0.190675	7.22518
0.188355	7.23698	0.379297	45.6154	1.90667	0							0.190924	7.226
0.188604	7.23495	0.379797	45.6156	1.90916	0							0.191174	7.22667
0.188854	7.23401	0.380296	45.616	1.91166	0							0.191423	7.22631
0.189104	7.23284	0.380795	45.6162	1.91415	0							0.191673	7.22492
0.189353	7.23179	0.381294	45.6164	1.91665	0							0.191922	7.22288
0.189603	7.23016	0.381793	45.6166	1.91914	0							0.192172	7.22244
0.189852	7.22758	0.382292	45.6167	1.92164	0							0.192422	7.22347
0.190102	7.22677	0.382792	45.6168	1.92414	0							0.192671	7.22341
0.190351	7.22672	0.383291	45.6169	1.92663	0							0.192921	7.22334
0.190601	7.22518	0.38379	45.6172	1.92913	0							0.19317	7.22082
0.190851	7.226	0.384289	45.6176	1.93162	0							0.19342	7.22011
0.1911	7.22667	0.384788	45.618	1.93412	0							0.193669	7.21949
0.19135	7.22631	0.385287	45.6182	1.93661	0							0.193919	7.22065
0.191599	7.22492	0.385787	45.6185	1.93911	0							0.194169	7.22105
0.191849	7.22288	0.386286	45.6187	1.94161	0							0.194418	7.22231
0.192098	7.22244	0.386785	45.619	1.9441	0							0.194668	7.22216
0.192348	7.22347	0.387284	45.6192	1.9466	0							0.194917	7.22214
0.192598	7.22341	0.387783	45.6193	1.94909	0							0.195167	7.2221
0.192847	7.22334	0.388283	45.6194	1.95159	0							0.195416	7.22174
0.193097	7.22082	0.388782	45.6195	1.95408	0							0.195666	7.22109
0.193346	7.22011	0.389281	45.6195	1.95658	0							0.195916	7.22226
0.193596	7.21949	0.38978	45.6197	1.95908	0							0.196165	7.22314
0.193845	7.22065	0.390279	45.6197	1.96157	0							0.196415	7.22174
0.194095	7.22105	0.390778	45.6198	1.96407	0							0.196664	7.21971
0.194345	7.22231	0.391278	45.62	1.96656	0							0.196914	7.21899
0.194594	7.22216	0.391777	45.62	1.96906	0							0.197163	7.21773
0.194844	7.22214	0.392276	45.6202	1.97155	0							0.197413	7.217
0.195093	7.2221	0.392775	45.6203	1.97405	0							0.197663	7.21742
0.195343	7.22174	0.393274	45.6205	1.97655	0							0.197912	7.21884
0.195592	7.22109	0.393773	45.6207	1.97904	0							0.198162	7.2198
0.195842	7.22226	0.394273	45.6209	1.98154	0							0.198411	7.21967
0.196092	7.22314	0.394772	45.6209	1.98403	0							0.198661	7.21945
0.196341	7.22174	0.395271	45.621	1.98653	0							0.19891	7.21922
0.196591	7.21971	0.39577	45.6212	1.98903	0							0.19916	7.21843
0.19684	7.21899	0.396269	45.6213	1.99152	0							0.19941	7.219
0.19709	7.21773	0.396768	45.6215	1.99402	0							0.199659	7.21827
0.19734	7.217	0.397268	45.6218	1.99651	0							0.199909	7.21722
0.197589	7.21742	0.397767	45.6223	1.99901	0							0.200158	7.21616
0.197839	7.21884	0.398266	45.6224	2.0015	0							0.200408	7.21587
0.198088	7.2198	0.398765	45.6226	2.004	0							0.200657	7.21573
0.198338	7.21967	0.399264	45.623	2.0065	0							0.200907	7.21687
0.198587	7.21945	0.399763	45.6232	2.00899	0							0.201157	7.21695
0.198837	7.21922	0.400263	45.6234	2.01149	0							0.201406	7.21622
0.199087	7.21843	0.400762	45.6235	2.01398	0							0.201656	7.21558
0.199336	7.219	0.401261	45.6235	2.01648	0							0.201905	7.21544
0.199586	7.21827	0.40176	45.6237	2.01897	0							0.202155	7.21431
0.199835	7.21722	0.402259	45.6237	2.02147	0							0.202404	7.21385
0.200085	7.21616	0.402759	45.6239	2.02397	0							0.202654	7.21493
0.200334	7.21587	0.403258	45.624	2.02646	0							0.202904	7.2158
0.200584	7.21573	0.403757	45.6244	2.02896	0							0.203153	7.215
0.200834	7.21687	0.404256	45.6248	2.03145	0							0.203403	7.21373
0.201083	7.21695	0.404755	45.6251	2.03395	0							0.203652	7.21231
0.201333	7.21622	0.405254	45.6255	2.03644	0							0.203902	7.21181
0.201582	7.21558	0.405754	45.6258	2.03894	0							0.204152	7.21187
0.201832	7.21544	0.406253	45.6258	2.04143	0							0.204401	7.21233
0.202081	7.21431	0.406752	45.6262	2.04393	0							0.204651	7.21237
0.202331	7.21385	0.407251	45.6264	2.04643	0							0.2049	7.21135
0.202581	7.21493	0.40775	45.6266	2.04892	0							0.20515	7.21054
0.20283	7.2158	0.408249	45.6267	2.05142	0							0.205399	7.20985
0.20308	7.215	0.408749	45.6268	2.05391	0							0.205649	7.20876
0.203329	7.21373	0.409248	45.6269	2.05641	0							0.205899	7.20844
0.203579	7.21231	0.409747	45.6272	2.05891	0							0.206148	7.20825
0.203828	7.21181	0.410246	45.6273	2.0614	0							0.206398	7.20874
0.204078	7.21187	0.410745	45.6276	2.0639	0							0.206647	7.20812
0.204328	7.21233	0.411244	45.6276	2.06639	0							0.206897	7.20655
0.204577	7.21237	0.411744	45.6277	2.06889	0							0.207146	7.20657
0.204827	7.21135	0.412243	45.6279	2.07138	0							0.207396	7.20765
0.205076	7.21054	0.412742	45.6281	2.07388	0							0.207646	7.20848
0.205326	7.20985	0.413241	45.6285	2.07638	0							0.207895	7.20944
0.205575	7.20876	0.41374	45.6287	2.07887	0							0.208145	7.20873
0.205825	7.20844	0.414239	45.6288	2.08137	0							0.208394	7.20784
0.206075	7.20825	0.414739	45.6291	2.08386	0							0.208644	7.20796
0.206324	7.20874	0.415238	45.629	2.08636	0							0.208893	7.20618
0.206574	7.20812	0.415737	45.6292	2.08885	0							0.209143	7.2061
0.206823	7.20655	0.416236	45.6292	2.09135	0							0.209393	7.20711
0.207073	7.20657	0.416735	45.6292	2.09384	0							0.209642	7.20737
0.207322	7.20765	0.417235	45.6295	2.09634	0							0.209892	7.20854
0.207572	7.20848	0.417734	45.6297	2.09884	0							0.210141	7.21014
0.207822	7.20944	0.418233	45.6299	2.10133	0							0.210391	7.21198
0.208071	7.20873	0.418732	45.6302	2.10383	0							0.21064	7.21232
0.208321	7.20784	0.419231	45.6303	2.10632	0							0.21089	7.21364
0.20857	7.20796	0.41973	45.6305	2.10882	0							0.21114	7.21599
0.20882	7.20618	0.42023	45.6308	2.11131	0							0.211389	7.21675
0.209069	7.2061	0.420729	45.6311	2.11381	0							0.211639	7.21767
0.209319	7.20711	0.421228	45.6312	2.11631	0							0.211888	7.21939
0.209569	7.20737	0.421727	45.6311	2.1188	0							0.212138	7.22102
0.209818	7.20854	0.422226	45.6313	2.1213	0							0.212387	7.22114
0.210068	7.21014	0.422725	45.6315	2.12379	0							0.212637	7.22083
0.210317	7.21198	0.423225	45.6315	2.12629	0							0.212887	7.2223
0.210567	7.21232	0.423724	45.6317	2.12879	0							0.213136	7.22402
0.210816	7.21364	0.424223	45.6319	2.13128	0							0.213386	7.22381
0.211066	7.21599	0.424722	45.6322	2.13378	0							0.213635	7.22452
0.211316	7.21675	0.425221	45.6323	2.13627	0							0.213885	7.22626
0.211565	7.21767	0.42572	45.6325	2.13877	0							0.214134	7.22839
0.211815	7.21939	0.42622	45.6328	2.14126	0							0.214384	7.23024
0.212064	7.22102	0.426719	45.6329	2.14376	0							0.214634	7.23095
0.212314	7.22114	0.427218	45.633	2.14626	0							0.214883	7.23025
0.212564	7.22083	0.427717	45.6331	2.14875	0							0.215133	7.23091
0.212813	7.2223	0.428216	45.6334	2.15125	0							0.215382	7.23129
0.213063	7.22402	0.428715	45.6335	2.15374	0							0.215632	7.23201
0.213312	7.22381	0.429215	45.6337	2.15624	0							0.215881	7.23285
0.213562	7.22452	0.429714	45.6339	2.15874	0							0.216131	7.23348
0.213811	7.22626	0.430213	45.634	2.16123	0							0.216381	7.23307
0.214061	7.22839	0.430712	45.6341	2.16373	0							0.21663	7.23102
0.214311	7.23024	0.431211	45.6341	2.16622	0							0.21688	7.23032
0.21456	7.23095	0.431711	45.6342	2.16872	0							0.217129	7.22843
0.21481	7.23025	0.43221	45.6343	2.17121	0							0.217379	7.22614
0.215059	7.23091	0.432709	45.6345	2.17371	0							0.217628	7.22665
0.215309	7.23129	0.433208	45.6346	2.1762	0							0.217878	7.22589
0.215558	7.23201	0.433707	45.6347	2.1787	0							0.218128	7.2259
0.215808	7.23285	0.434206	45.6349	2.1812	0							0.218377	7.22539
0.216058	7.23348	0.434706	45.635	2.18369	0							0.218627	7.22621
0.216307	7.23307	0.435205	45.6352	2.18619	0							0.218876	7.22639
0.216557	7.23102	0.435704	45.6352	2.18868	0							0.219126	7.22626
0.216806	7.23032	0.436203	45.6355	2.19118	0							0.219376	7.22564
0.217056	7.22843	0.436702	45.6356	2.19367	0							0.219625	7.22543
0.217305	7.22614	0.437201	45.6357	2.19617	0							0.219875	7.22482
0.217555	7.22665	0.437701	45.6357	2.19867	0							0.220124	7.22332
0.217805	7.22589	0.4382	45.6358	2.20116	0							0.220374	7.22266
0.218054	7.2259	0.438699	45.6359	2.20366	0							0.220623	7.22339
0.218304	7.22539	0.439198	45.6361	2.20615	0							0.220873	7.22358
0.218553	7.22621	0.439697	45.6363	2.20865	0							0.221123	7.22386
0.218803	7.22639	0.440196	45.6365	2.21115	0							0.221372	7.22432
0.219052	7.22626	0.440696	45.6367	2.21364	0							0.221622	7.22464
0.219302	7.22564	0.441195	45.6369	2.21614	0							0.221871	7.22514
0.219552	7.22543	0.441694	45.6372	2.21863	0							0.222121	7.22594
0.219801	7.22482	0.442193	45.6374	2.22113	0							0.22237	7.22566
0.220051	7.22332	0.442692	45.6375	2.22362	0							0.22262	7.22515
0.2203	7.22266	0.443191	45.6378	2.22612	0							0.22287	7.22618
0.22055	7.22339	0.443691	45.6379	2.22862	0							0.223119	7.22624
0.220799	7.22358	0.44419	45.6379	2.23111	0							0.223369	7.22744
0.221049	7.22386	0.444689	45.6381	2.23361	0							0.223618	7.22792
0.221299	7.22432	0.445188	45.6384	2.2361	0							0.223868	7.22746
0.221548	7.22464	0.445687	45.6383	2.2386	0							0.224117	7.22834
0.221798	7.22514	0.446186	45.6384	2.24109	0							0.224367	7.22768
0.222047	7.22594	0.446686	45.6385	2.24359	0							0.224617	7.22783
0.222297	7.22566	0.447185	45.6386	2.24608	0							0.224866	7.22723
0.222546	7.22515	0.447684	45.6387	2.24858	0							0.225116	7.22766
0.222796	7.22618	0.448183	45.6388	2.25108	0							0.225365	7.22692
0.223046	7.22624	0.448682	45.6389	2.25357	0							0.225615	7.2259
0.223295	7.22744	0.449182	45.639	2.25607	0							0.225864	7.2243
0.223545	7.22792	0.449681	45.6394	2.25856	0							0.226114	7.22383
0.223794	7.22746	0.45018	45.6397	2.26106	0							0.226364	7.22366
0.224044	7.22834	0.450679	45.6398	2.26356	0							0.226613	7.22203
0.224293	7.22768	0.451178	45.6398	2.26605	0							0.226863	7.22162
0.224543	7.22783	0.451677	45.6398	2.26855	0							0.227112	7.2226
0.224793	7.22723	0.452177	45.6401	2.27104	0							0.227362	7.22393
0.225042	7.22766	0.452676	45.6402	2.27354	0							0.227611	7.22333
0.225292	7.22692	0.453175	45.6403	2.27603	0							0.227861	7.22173
0.225541	7.2259	0.453674	45.6408	2.27853	0							0.228111	7.21958
0.225791	7.2243	0.454173	45.641	2.28103	0							0.22836	7.21819
0.22604	7.22383	0.454672	45.6409	2.28352	0							0.22861	7.21833
0.22629	7.22366	0.455172	45.6408	2.28602	0							0.228859	7.21934
0.22654	7.22203	0.455671	45.6408	2.28851	0							0.229109	7.21908
0.226789	7.22162	0.45617	45.6409	2.29101	0							0.229358	7.21915
0.227039	7.2226	0.456669	45.6409	2.2935	0							0.229608	7.21779
0.227288	7.22393	0.457168	45.6411	2.296	0							0.229858	7.21888
0.227538	7.22333	0.457667	45.6411	2.2985	0							0.230107	7.22
0.227788	7.22173	0.458167	45.6412	2.30099	0							0.230357	7.2212
0.228037	7.21958	0.458666	45.6412	2.30349	0							0.230606	7.22182
0.228287	7.21819	0.459165	45.6412	2.30598	0							0.230856	7.22206
0.228536	7.21833	0.459664	45.6415	2.30848	0							0.231105	7.22161
0.228786	7.21934	0.460163	45.6413	2.31097	0							0.231355	7.22002
0.229035	7.21908	0.460662	45.6414	2.31347	0							0.231605	7.22104
0.229285	7.21915	0.461162	45.6415	2.31597	0							0.231854	7.22362
0.229535	7.21779	0.461661	45.6416	2.31846	0							0.232104	7.22486
0.229784	7.21888	0.46216	45.6417	2.32096	0							0.232353	7.22558
0.230034	7.22	0.462659	45.6418	2.32345	0							0.232603	7.2272
0.230283	7.2212	0.463158	45.6421	2.32595	0							0.232853	7.22814
0.230533	7.22182	0.463658	45.6425	2.32844	0							0.233102	7.22873
0.230782	7.22206	0.464157	45.6425	2.33094	0							0.233352	7.22979
0.231032	7.22161	0.464656	45.6428	2.33344	0							0.233601	7.23135
0.231282	7.22002	0.465155	45.6428	2.33593	0							0.233851	7.23217
0.231531	7.22104	0.465654	45.6429	2.33843	0							0.2341	7.23302
0.231781	7.22362	0.466153	45.643	2.34092	0							0.23435	7.2345
0.23203	7.22486	0.466653	45.643	2.34342	0							0.2346	7.23556
0.23228	7.22558	0.467152	45.6429	2.34591	0							0.234849	7.23628
0.232529	7.2272	0.467651	45.643	2.34841	0							0.235099	7.23649
0.232779	7.22814	0.46815	45.6431	2.35091	0							0.235348	7.23758
0.233029	7.22873	0.468649	45.6433	2.3534	0							0.235598	7.23895
0.233278	7.22979	0.469148	45.6434	2.3559	0							0.235847	7.24173
0.233528	7.23135	0.469648	45.6435	2.35839	0							0.236097	7.24065
0.233777	7.23217	0.470147	45.6434	2.36089	0							0.236347	7.24007
0.234027	7.23302	0.470646	45.6433	2.36338	0							0.236596	7.23991
0.234276	7.2345	0.471145	45.6435	2.36588	0							0.236846	7.24142
0.234526	7.23556	0.471644	45.6434	2.36838	0							0.237095	7.24299
0.234776	7.23628	0.472143	45.6435	2.37087	0							0.237345	7.24345
0.235025	7.23649	0.472643	45.6436	2.37337	0							0.237594	7.24564
0.235275	7.23758	0.473142	45.6435	2.37586	0							0.237844	7.24448
0.235524	7.23895	0.473641	45.6437	2.37836	0							0.238094	7.24423
0.235774	7.24173	0.47414	45.6437	2.38085	0							0.238343	7.24414
0.236023	7.24065	0.474639	45.6438	2.38335	0							0.238593	7.24395
0.236273	7.24007	0.475138	45.6439	2.38585	0							0.238842	7.24166
0.236523	7.23991	0.475638	45.6439	2.38834	0							0.239092	7.24165
0.236772	7.24142	0.476137	45.6443	2.39084	0							0.239341	7.24083
0.237022	7.24299	0.476636	45.6444	2.39333	0							0.239591	7.24019
0.237271	7.24345	0.477135	45.6445	2.39583	0							0.239841	7.24008
0.237521	7.24564	0.477634	45.6447	2.39832	0							0.24009	7.24162
0.23777	7.24448	0.478133	45.6449	2.40082	0							0.24034	7.24364
0.23802	7.24423	0.478633	45.645	2.40332	0							0.240589	7.24592
0.23827	7.24414	0.479132	45.6452	2.40581	0							0.240839	7.24601
0.238519	7.24395	0.479631	45.6454	2.40831	0							0.241088	7.24528
0.238769	7.24166	0.48013	45.6456	2.4108	0							0.241338	7.2458
0.239018	7.24165	0.480629	45.6457	2.4133	0							0.241588	7.24656
0.239268	7.24083	0.481129	45.6458	2.4158	0							0.241837	7.24589
0.239517	7.24019	0.481628	45.6459	2.41829	0							0.242087	7.24579
0.239767	7.24008	0.482127	45.6459	2.42079	0							0.242336	7.24728
0.240017	7.24162	0.482626	45.646	2.42328	0							0.242586	7.24877
0.240266	7.24364	0.483125	45.6461	2.42578	0							0.242835	7.25012
0.240516	7.24592	0.483624	45.646	2.42827	0							0.243085	7.25028
0.240765	7.24601	0.484124	45.6462	2.43077	0							0.243335	7.24878
0.241015	7.24528	0.484623	45.6462	2.43327	0							0.243584	7.25038
0.241265	7.2458	0.485122	45.6463	2.43576	0							0.243834	7.2508
0.241514	7.24656	0.485621	45.6462	2.43826	0							0.244083	7.25171
0.241764	7.24589	0.48612	45.6464	2.44075	0							0.244333	7.25072
0.242013	7.24579	0.486619	45.6465	2.44325	0							0.244582	7.25112
0.242263	7.24728	0.487119	45.6466	2.44574	0							0.244832	7.25146
0.242512	7.24877	0.487618	45.6465	2.44824	0							0.245082	7.25365
0.242762	7.25012	0.488117	45.6465	2.45073	0							0.245331	7.25396
0.243012	7.25028	0.488616	45.6466	2.45323	0							0.245581	7.25453
0.243261	7.24878	0.489115	45.6467	2.45573	0							0.24583	7.25417
0.243511	7.25038	0.489614	45.6469	2.45822	0							0.24608	7.2536
0.24376	7.2508	0.490114	45.647	2.46072	0							0.24633	7.25283
0.24401	7.25171	0.490613	45.6473	2.46321	0							0.246579	7.25237
0.244259	7.25072	0.491112	45.6475	2.46571	0							0.246829	7.25077
0.244509	7.25112	0.491611	45.6475	2.46821	0							0.247078	7.25093
0.244759	7.25146	0.49211	45.6476	2.4707	0							0.247328	7.25148
0.245008	7.25365	0.49261	45.6477	2.4732	0							0.247577	7.24956
0.245258	7.25396	0.493109	45.6478	2.47569	0							0.247827	7.24833
0.245507	7.25453	0.493608	45.6477	2.47819	0							0.248077	7.25033
0.245757	7.25417	0.494107	45.6479	2.48068	0							0.248326	7.25147
0.246006	7.2536	0.494606	45.6481	2.48318	0							0.248576	7.25056
0.246256	7.25283	0.495105	45.6482	2.48568	0							0.248825	7.25036
0.246506	7.25237	0.495605	45.6483	2.48817	0							0.249075	7.24895
0.246755	7.25077	0.496104	45.6485	2.49067	0							0.249324	7.24799
0.247005	7.25093	0.496603	45.6487	2.49316	0							0.249574	7.2499
0.247254	7.25148	0.497102	45.6489	2.49566	0							0.249824	7.24971
0.247504	7.24956	0.497601	45.6488	2.49815	0							0.250073	7.25006
0.247753	7.24833	0.4981	45.6488	2.50065	0							0.250323	7.25054
0.248003	7.25033	0.4986	45.6486	2.50314	0							0.250572	7.25314
0.248253	7.25147	0.499099	45.6486	2.50564	0							0.250822	7.2533
0.248502	7.25056	0.499598	45.6486	2.50814	0							0.251071	7.25319
0.248752	7.25036	0.500097	45.6487	2.51063	0							0.251321	7.25354
0.249001	7.24895	0.500596	45.6486	2.51313	0							0.251571	7.25647
0.249251	7.24799	0.501095	45.6489	2.51562	0							0.25182	7.25581
0.2495	7.2499	0.501595	45.6491	2.51812	0							0.25207	7.25685
0.24975	7.24971	0.502094	45.6492	2.52062	0							0.252319	7.25782
0.25	7.25006	0.502593	45.6494	2.52311	0							0.252569	7.25878
0.250249	7.25054	0.503092	45.6495	2.52561	0							0.252818	7.25935
0.250499	7.25314	0.503591	45.6496	2.5281	0							0.253068	7.25748
0.250748	7.2533	0.50409	45.6498	2.5306	0							0.253318	7.25766
0.250998	7.25319	0.50459	45.6501	2.53309	0							0.253567	7.2584
0.251247	7.25354	0.505089	45.6503	2.53559	0							0.253817	7.25909
0.251497	7.25647	0.505588	45.6505	2.53809	0							0.254066	7.26049
0.251747	7.25581	0.506087	45.6504	2.54058	0							0.254316	7.25852
0.251996	7.25685	0.506586	45.6504	2.54308	0							0.254565	7.25826
0.252246	7.25782	0.507086	45.6505	2.54557	0							0.254815	7.25738
0.252495	7.25878	0.507585	45.6505	2.54807	0							0.255065	7.25672
0.252745	7.25935	0.508084	45.6506	2.55056	0							0.255314	7.25731
0.252994	7.25748	0.508583	45.6507	2.55306	0							0.255564	7.25767
0.253244	7.25766	0.509082	45.6506	2.55556	0							0.255813	7.25729
0.253494	7.2584	0.509581	45.6507	2.55805	0							0.256063	7.2561
0.253743	7.25909	0.510081	45.6508	2.56055	0							0.256312	7.25563
0.253993	7.26049	0.51058	45.6509	2.56304	0							0.256562	7.25487
0.254242	7.25852	0.511079	45.651	2.56554	0							0.256812	7.25263
0.254492	7.25826	0.511578	45.6511	2.56803	0							0.257061	7.25265
0.254741	7.25738	0.512077	45.6511	2.57053	0							0.257311	7.25247
0.254991	7.25672	0.512576	45.651	2.57303	0							0.25756	7.25222
0.255241	7.25731	0.513076	45.651	2.57552	0							0.25781	7.24972
0.25549	7.25767	0.513575	45.6511	2.57802	0							0.258059	7.25275
0.25574	7.25729	0.514074	45.6512	2.58051	0							0.258309	7.25101
0.255989	7.2561	0.514573	45.6513	2.58301	0							0.258559	7.24928
0.256239	7.25563	0.515072	45.6516	2.5855	0							0.258808	7.24824
0.256489	7.25487	0.515571	45.6515	2.588	0							0.259058	7.24675
0.256738	7.25263	0.516071	45.6514	2.5905	0							0.259307	7.24939
0.256988	7.25265	0.51657	45.6514	2.59299	0							0.259557	7.24839
0.257237	7.25247	0.517069	45.6516	2.59549	0							0.259806	7.24834
0.257487	7.25222	0.517568	45.6516	2.59798	0							0.260056	7.24841
0.257736	7.24972	0.518067	45.6516	2.60048	0							0.260306	7.24781
0.257986	7.25275	0.518566	45.6516	2.60297	0							0.260555	7.24835
0.258236	7.25101	0.519066	45.6517	2.60547	0							0.260805	7.249
0.258485	7.24928	0.519565	45.6518	2.60797	0							0.261054	7.25074
0.258735	7.24824	0.520064	45.652	2.61046	0							0.261304	7.25172
0.258984	7.24675	0.520563	45.6521	2.61296	0							0.261553	7.25116
0.259234	7.24939	0.521062	45.6522	2.61545	0							0.261803	7.2518
0.259483	7.24839	0.521562	45.6523	2.61795	0							0.262053	7.25306
0.259733	7.24834	0.522061	45.6523	2.62045	0							0.262302	7.25301
0.259983	7.24841	0.52256	45.6525	2.62294	0							0.262552	7.25535
0.260232	7.24781	0.523059	45.6528	2.62544	0							0.262801	7.25509
0.260482	7.24835	0.523558	45.6531	2.62793	0							0.263051	7.25678
0.260731	7.249	0.524057	45.6532	2.63043	0							0.263301	7.25579
0.260981	7.25074	0.524557	45.6533	2.63292	0							0.26355	7.25694
0.26123	7.25172	0.525056	45.6534	2.63542	0							0.2638	7.25706
0.26148	7.25116	0.525555	45.6535	2.63792	0							0.264049	7.25751
0.26173	7.2518	0.526054	45.6537	2.64041	0							0.264299	7.25677
0.261979	7.25306	0.526553	45.6537	2.64291	0							0.264548	7.2577
0.262229	7.25301	0.527052	45.6537	2.6454	0							0.264798	7.25822
0.262478	7.25535	0.527552	45.6537	2.6479	0							0.265048	7.25828
0.262728	7.25509	0.528051	45.6538	2.65039	0							0.265297	7.25955
0.262977	7.25678	0.52855	45.6539	2.65289	0							0.265547	7.25895
0.263227	7.25579	0.529049	45.654	2.65538	0							0.265796	7.25935
0.263477	7.25694	0.529548	45.6541	2.65788	0							0.266046	7.25805
0.263726	7.25706	0.530047	45.6542	2.66038	0							0.266295	7.25761
0.263976	7.25751	0.530547	45.6542	2.66287	0							0.266545	7.25898
0.264225	7.25677	0.531046	45.6542	2.66537	0							0.266795	7.25941
0.264475	7.2577	0.531545	45.6543	2.66786	0							0.267044	7.25692
0.264724	7.25822	0.532044	45.6544	2.67036	0							0.267294	7.25634
0.264974	7.25828	0.532543	45.6545	2.67286	0							0.267543	7.25674
0.265224	7.25955	0.533042	45.6546	2.67535	0							0.267793	7.25718
0.265473	7.25895	0.533542	45.6547	2.67785	0							0.268042	7.2561
0.265723	7.25935	0.534041	45.6547	2.68034	0							0.268292	7.25624
0.265972	7.25805	0.53454	45.6547	2.68284	0							0.268542	7.2572
0.266222	7.25761	0.535039	45.6547	2.68533	0							0.268791	7.2566
0.266471	7.25898	0.535538	45.6549	2.68783	0							0.269041	7.25816
0.266721	7.25941	0.536038	45.6551	2.69033	0							0.26929	7.2568
0.266971	7.25692	0.536537	45.6552	2.69282	0							0.26954	7.25634
0.26722	7.25634	0.537036	45.6552	2.69532	0							0.269789	7.25603
0.26747	7.25674	0.537535	45.6553	2.69781	0							0.270039	7.25584
0.267719	7.25718	0.538034	45.6553	2.70031	0							0.270289	7.25544
0.267969	7.2561	0.538533	45.6554	2.7028	0							0.270538	7.25627
0.268218	7.25624	0.539033	45.6556	2.7053	0							0.270788	7.25696
0.268468	7.2572	0.539532	45.6557	2.70779	0							0.271037	7.25784
0.268718	7.2566	0.540031	45.6557	2.71029	0							0.271287	7.25694
0.268967	7.25816	0.54053	45.6557	2.71279	0							0.271536	7.25643
0.269217	7.2568	0.541029	45.6558	2.71528	0							0.271786	7.25691
0.269466	7.25634	0.541528	45.6559	2.71778	0							0.272036	7.2573
0.269716	7.25603	0.542028	45.656	2.72027	0							0.272285	7.25864
0.269965	7.25584	0.542527	45.6559	2.72277	0							0.272535	7.26026
0.270215	7.25544	0.543026	45.6561	2.72527	0							0.272784	7.25955
0.270465	7.25627	0.543525	45.6564	2.72776	0							0.273034	7.25969
0.270714	7.25696	0.544024	45.6566	2.73026	0							0.273283	7.26071
0.270964	7.25784	0.544523	45.6567	2.73275	0							0.273533	7.26074
0.271213	7.25694	0.545023	45.6569	2.73525	0							0.273783	7.25998
0.271463	7.25643	0.545522	45.657	2.73774	0							0.274032	7.26056
0.271713	7.25691	0.546021	45.6572	2.74024	0							0.274282	7.26123
0.271962	7.2573	0.54652	45.6574	2.74274	0							0.274531	7.26039
0.272212	7.25864	0.547019	45.6574	2.74523	0							0.274781	7.25977
0.272461	7.26026	0.547518	45.6575	2.74773	0							0.27503	7.25909
0.272711	7.25955	0.548018	45.6578	2.75022	0							0.27528	7.2581
0.27296	7.25969	0.548517	45.6579	2.75272	0							0.27553	7.2595
0.27321	7.26071	0.549016	45.6579	2.75521	0							0.275779	7.26182
0.27346	7.26074	0.549515	45.6579	2.75771	0							0.276029	7.26208
0.273709	7.25998	0.550014	45.658	2.76021	0							0.276278	7.263
0.273959	7.26056	0.550513	45.658	2.7627	0							0.276528	7.26431
0.274208	7.26123	0.551013	45.6581	2.7652	0							0.276778	7.26403
0.274458	7.26039	0.551512	45.6581	2.76769	0							0.277027	7.26419
0.274707	7.25977	0.552011	45.6582	2.77019	0							0.277277	7.26486
0.274957	7.25909	0.55251	45.6583	2.77268	0							0.277526	7.26605
0.275207	7.2581	0.553009	45.6586	2.77518	0							0.277776	7.2656
0.275456	7.2595	0.553509	45.6588	2.77768	0							0.278025	7.26463
0.275706	7.26182	0.554008	45.6589	2.78017	0							0.278275	7.26402
0.275955	7.26208	0.554507	45.6591	2.78267	0							0.278525	7.2635
0.276205	7.263	0.555006	45.6592	2.78516	0							0.278774	7.263
0.276454	7.26431	0.555505	45.6592	2.78766	0							0.279024	7.26344
0.276704	7.26403	0.556004	45.6594	2.79015	0							0.279273	7.26366
0.276954	7.26419	0.556504	45.6595	2.79265	0							0.279523	7.26429
0.277203	7.26486	0.557003	45.6597	2.79515	0							0.279772	7.2657
0.277453	7.26605	0.557502	45.6598	2.79764	0							0.280022	7.26701
0.277702	7.2656	0.558001	45.6599	2.80014	0							0.280272	7.26726
0.277952	7.26463	0.5585	45.66	2.80263	0							0.280521	7.26694
0.278201	7.26402	0.558999	45.6603	2.80513	0							0.280771	7.26644
0.278451	7.2635	0.559499	45.6602	2.80762	0							0.28102	7.26599
0.278701	7.263	0.559998	45.6604	2.81012	0							0.28127	7.26571
0.27895	7.26344	0.560497	45.6604	2.81262	0							0.281519	7.26615
0.2792	7.26366	0.560996	45.6607	2.81511	0							0.281769	7.26552
0.279449	7.26429	0.561495	45.6608	2.81761	0							0.282019	7.26601
0.279699	7.2657	0.561994	45.6609	2.8201	0							0.282268	7.26741
0.279948	7.26701	0.562494	45.6611	2.8226	0							0.282518	7.2664
0.280198	7.26726	0.562993	45.6612	2.8251	0							0.282767	7.26573
0.280448	7.26694	0.563492	45.6612	2.82759	0							0.283017	7.26451
0.280697	7.26644	0.563991	45.6612	2.83009	0							0.283266	7.26451
0.280947	7.26599	0.56449	45.6612	2.83258	0							0.283516	7.26567
0.281196	7.26571	0.564989	45.6612	2.83508	0							0.283766	7.26626
0.281446	7.26615	0.565489	45.6613	2.83757	0							0.284015	7.26821
0.281695	7.26552	0.565988	45.6614	2.84007	0							0.284265	7.27034
0.281945	7.26601	0.566487	45.6616	2.84257	0							0.284514	7.27169
0.282195	7.26741	0.566986	45.6617	2.84506	0							0.284764	7.27377
0.282444	7.2664	0.567485	45.6619	2.84756	0							0.285013	7.27502
0.282694	7.26573	0.567985	45.662	2.85005	0							0.285263	7.27476
0.282943	7.26451	0.568484	45.6622	2.85255	0							0.285513	7.27492
0.283193	7.26451	0.568983	45.6623	2.85504	0							0.285762	7.27462
0.283442	7.26567	0.569482	45.6623	2.85754	0							0.286012	7.27395
0.283692	7.26626	0.569981	45.6623	2.86003	0							0.286261	7.27387
0.283942	7.26821	0.57048	45.6625	2.86253	0							0.286511	7.27547
0.284191	7.27034	0.57098	45.6626	2.86503	0							0.28676	7.27739
0.284441	7.27169	0.571479	45.6627	2.86752	0							0.28701	7.27818
0.28469	7.27377	0.571978	45.6632	2.87002	0							0.28726	7.27945
0.28494	7.27502	0.572477	45.6635	2.87251	0							0.287509	7.28023
0.28519	7.27476	0.572976	45.6636	2.87501	0							0.287759	7.27974
0.285439	7.27492	0.573475	45.6636	2.87751	0							0.288008	7.27974
0.285689	7.27462	0.573975	45.6637	2.88	0							0.288258	7.27787
0.285938	7.27395	0.574474	45.6637	2.8825	0							0.288507	7.2778
0.286188	7.27387	0.574973	45.6639	2.88499	0							0.288757	7.27956
0.286437	7.27547	0.575472	45.6639	2.88749	0							0.289007	7.27985
0.286687	7.27739	0.575971	45.664	2.88998	0							0.289256	7.28148
0.286937	7.27818	0.57647	45.6642	2.89248	0							0.289506	7.27975
0.287186	7.27945	0.57697	45.6642	2.89498	0							0.289755	7.27834
0.287436	7.28023	0.577469	45.6643	2.89747	0							0.290005	7.27922
0.287685	7.27974	0.577968	45.6646	2.89997	0							0.290255	7.27954
0.287935	7.27974	0.578467	45.6647	2.90246	0							0.290504	7.27895
0.288184	7.27787	0.578966	45.665	2.90496	0							0.290754	7.27847
0.288434	7.2778	0.579465	45.6652	2.90745	0							0.291003	7.27663
0.288684	7.27956	0.579965	45.6653	2.90995	0							0.291253	7.27569
0.288933	7.27985	0.580464	45.6654	2.91244	0							0.291502	7.27526
0.289183	7.28148	0.580963	45.6653	2.91494	0							0.291752	7.27473
0.289432	7.27975	0.581462	45.6654	2.91744	0							0.292002	7.2753
0.289682	7.27834	0.581961	45.6653	2.91993	0							0.292251	7.27615
0.289931	7.27922	0.58246	45.6654	2.92243	0							0.292501	7.27549
0.290181	7.27954	0.58296	45.6654	2.92492	0							0.29275	7.27289
0.290431	7.27895	0.583459	45.6654	2.92742	0							0.293	7.26956
0.29068	7.27847	0.583958	45.6656	2.92991	0							0.293249	7.26853
0.29093	7.27663	0.584457	45.6657	2.93241	0							0.293499	7.26873
0.291179	7.27569	0.584956	45.6658	2.93491	0							0.293749	7.26889
0.291429	7.27526	0.585456	45.666	2.9374	0							0.293998	7.26844
0.291678	7.27473	0.585955	45.6665	2.9399	0							0.294248	7.26972
0.291928	7.2753	0.586454	45.6667	2.94239	0							0.294497	7.27112
0.292178	7.27615	0.586953	45.6669	2.94489	0							0.294747	7.27046
0.292427	7.27549	0.587452	45.6669	2.94739	0							0.294996	7.269
0.292677	7.27289	0.587951	45.667	2.94988	0							0.295246	7.26781
0.292926	7.26956	0.588451	45.6671	2.95238	0							0.295496	7.26765
0.293176	7.26853	0.58895	45.6671	2.95487	0							0.295745	7.27043
0.293425	7.26873	0.589449	45.6671	2.95737	0							0.295995	7.27137
0.293675	7.26889	0.589948	45.6671	2.95986	0							0.296244	7.26992
0.293925	7.26844	0.590447	45.6673	2.96236	0							0.296494	7.26892
0.294174	7.26972	0.590946	45.6675	2.96486	0							0.296743	7.26969
0.294424	7.27112	0.591446	45.6677	2.96735	0							0.296993	7.27016
0.294673	7.27046	0.591945	45.6676	2.96985	0							0.297243	7.27079
0.294923	7.269	0.592444	45.6673	2.97234	0							0.297492	7.27174
0.295172	7.26781	0.592943	45.6674	2.97484	0							0.297742	7.27245
0.295422	7.26765	0.593442	45.6675	2.97733	0							0.297991	7.27358
0.295672	7.27043	0.593941	45.6678	2.97983	0							0.298241	7.27216
0.295921	7.27137	0.594441	45.6682	2.98233	0							0.29849	7.27027
0.296171	7.26992	0.59494	45.6686	2.98482	0							0.29874	7.26956
0.29642	7.26892	0.595439	45.6689	2.98732	0							0.29899	7.26992
0.29667	7.26969	0.595938	45.6692	2.98981	0							0.299239	7.27198
0.296919	7.27016	0.596437	45.6694	2.99231	0							0.299489	7.27424
0.297169	7.27079	0.596936	45.6694	2.9948	0							0.299738	7.27414
0.297419	7.27174	0.597436	45.6694	2.9973	0							0.299988	7.27415
0.297668	7.27245	0.597935	45.6693	2.9998	0							0.300237	7.27573
0.297918	7.27358	0.598434	45.6692	3.00229	0							0.300487	7.27472
0.298167	7.27216	0.598933	45.6694	3.00479	0							0.300737	7.2743
0.298417	7.27027	0.599432	45.6695	3.00728	0							0.300986	7.27204
0.298667	7.26956	0.599932	45.6694	3.00978	0							0.301236	7.27276
0.298916	7.26992	0.600431	45.6693	3.01227	0							0.301485	7.27372
0.299166	7.27198	0.60093	45.6694	3.01477	0							0.301735	7.27363
0.299415	7.27424	0.601429	45.6696	3.01727	0							0.301984	7.27328
0.299665	7.27414	0.601928	45.6696	3.01976	0							0.302234	7.27325
0.299914	7.27415	0.602427	45.6696	3.02226	0							0.302484	7.27435
0.300164	7.27573	0.602927	45.6698	3.02475	0							0.302733	7.27318
0.300414	7.27472	0.603426	45.67	3.02725	0							0.302983	7.27313
0.300663	7.2743	0.603925	45.67	3.02975	0							0.303232	7.27217
0.300913	7.27204	0.604424	45.67	3.03224	0							0.303482	7.27114
0.301162	7.27276	0.604923	45.6699	3.03474	0							0.303732	7.26987
0.301412	7.27372	0.605422	45.67	3.03723	0							0.303981	7.27154
0.301661	7.27363	0.605922	45.6703	3.03973	0							0.304231	7.27074
0.301911	7.27328	0.606421	45.6705	3.04222	0							0.30448	7.27249
0.302161	7.27325	0.60692	45.6705	3.04472	0							0.30473	7.27261
0.30241	7.27435	0.607419	45.6707	3.04722	0							0.304979	7.27493
0.30266	7.27318	0.607918	45.6708	3.04971	0							0.305229	7.2762
0.302909	7.27313	0.608417	45.6709	3.05221	0							0.305479	7.27677
0.303159	7.27217	0.608917	45.671	3.0547	0							0.305728	7.27332
0.303408	7.27114	0.609416	45.6712	3.0572	0							0.305978	7.27076
0.303658	7.26987	0.609915	45.6714	3.05969	0							0.306227	7.27229
0.303908	7.27154	0.610414	45.6714	3.06219	0							0.306477	7.27308
0.304157	7.27074	0.610913	45.6713	3.06468	0							0.306726	7.27515
0.304407	7.27249	0.611412	45.6715	3.06718	0							0.306976	7.27609
0.304656	7.27261	0.611912	45.6716	3.06968	0							0.307226	7.27902
0.304906	7.27493	0.612411	45.6716	3.07217	0							0.307475	7.27855
0.305155	7.2762	0.61291	45.6718	3.07467	0							0.307725	7.27871
0.305405	7.27677	0.613409	45.6719	3.07716	0							0.307974	7.27834
0.305655	7.27332	0.613908	45.672	3.07966	0							0.308224	7.27717
0.305904	7.27076	0.614407	45.672	3.08216	0							0.308473	7.27632
0.306154	7.27229	0.614907	45.6721	3.08465	0							0.308723	7.27448
0.306403	7.27308	0.615406	45.6722	3.08715	0							0.308973	7.27498
0.306653	7.27515	0.615905	45.6723	3.08964	0							0.309222	7.27429
0.306902	7.27609	0.616404	45.6724	3.09214	0							0.309472	7.27632
0.307152	7.27902	0.616903	45.6726	3.09463	0							0.309721	7.27695
0.307402	7.27855	0.617403	45.6728	3.09713	0							0.309971	7.27693
0.307651	7.27871	0.617902	45.673	3.09963	0							0.31022	7.27527
0.307901	7.27834	0.618401	45.673	3.10212	0							0.31047	7.27614
0.30815	7.27717	0.6189	45.6731	3.10462	0							0.31072	7.27628
0.3084	7.27632	0.619399	45.6731	3.10711	0							0.310969	7.27702
0.308649	7.27448	0.619898	45.6731	3.10961	0							0.311219	7.27583
0.308899	7.27498	0.620398	45.6733	3.1121	0							0.311468	7.27649
0.309149	7.27429	0.620897	45.6734	3.1146	0							0.311718	7.27584
0.309398	7.27632	0.621396	45.6735	3.11709	0							0.311967	7.27806
0.309648	7.27695	0.621895	45.6736	3.11959	0							0.312217	7.27877
0.309897	7.27693	0.622394	45.6736	3.12209	0							0.312467	7.27833
0.310147	7.27527	0.622893	45.6736	3.12458	0							0.312716	7.27768
0.310396	7.27614	0.623393	45.6737	3.12708	0							0.312966	7.27612
0.310646	7.27628	0.623892	45.6738	3.12957	0							0.313215	7.27615
0.310896	7.27702	0.624391	45.6738	3.13207	0							0.313465	7.27702
0.311145	7.27583	0.62489	45.674	3.13457	0							0.313714	7.27751
0.311395	7.27649	0.625389	45.674	3.13706	0							0.313964	7.27743
0.311644	7.27584	0.625888	45.6739	3.13956	0							0.314214	7.27697
0.311894	7.27806	0.626388	45.674	3.14205	0							0.314463	7.27802
0.312144	7.27877	0.626887	45.6742	3.14455	0							0.314713	7.28001
0.312393	7.27833	0.627386	45.6742	3.14704	0							0.314962	7.28216
0.312643	7.27768	0.627885	45.6743	3.14954	0							0.315212	7.28433
0.312892	7.27612	0.628384	45.6745	3.15204	0							0.315461	7.28516
0.313142	7.27615	0.628883	45.6748	3.15453	0							0.315711	7.2843
0.313391	7.27702	0.629383	45.6749	3.15703	0							0.315961	7.28595
0.313641	7.27751	0.629882	45.6748	3.15952	0							0.31621	7.28784
0.313891	7.27743	0.630381	45.675	3.16202	0							0.31646	7.28944
0.31414	7.27697	0.63088	45.675	3.16451	0							0.316709	7.28967
0.31439	7.27802	0.631379	45.675	3.16701	0							0.316959	7.28981
0.314639	7.28001	0.631879	45.6753	3.16951	0							0.317208	7.29175
0.314889	7.28216	0.632378	45.6754	3.172	0							0.317458	7.2924
0.315138	7.28433	0.632877	45.6757	3.1745	0							0.317708	7.29172
0.315388	7.28516	0.633376	45.6758	3.17699	0							0.317957	7.29225
0.315638	7.2843	0.633875	45.676	3.17949	0							0.318207	7.29339
0.315887	7.28595	0.634374	45.6759	3.18198	0							0.318456	7.29408
0.316137	7.28784	0.634874	45.6759	3.18448	0							0.318706	7.29432
0.316386	7.28944	0.635373	45.6758	3.18698	0							0.318956	7.29437
0.316636	7.28967	0.635872	45.6758	3.18947	0							0.319205	7.29374
0.316885	7.28981	0.636371	45.6758	3.19197	0							0.319455	7.29255
0.317135	7.29175	0.63687	45.6761	3.19446	0							0.319704	7.29149
0.317385	7.2924	0.637369	45.6761	3.19696	0							0.319954	7.29112
0.317634	7.29172	0.637869	45.6761	3.19945	0							0.320203	7.2919
0.317884	7.29225	0.638368	45.6764	3.20195	0							0.320453	7.293
0.318133	7.29339	0.638867	45.6765	3.20445	0							0.320703	7.29271
0.318383	7.29408	0.639366	45.6765	3.20694	0							0.320952	7.29194
0.318632	7.29432	0.639865	45.6765	3.20944	0							0.321202	7.29118
0.318882	7.29437	0.640364	45.6767	3.21193	0							0.321451	7.2911
0.319132	7.29374	0.640864	45.6767	3.21443	0							0.321701	7.29188
0.319381	7.29255	0.641363	45.6768	3.21692	0							0.32195	7.29107
0.319631	7.29149	0.641862	45.6768	3.21942	0							0.3222	7.29005
0.31988	7.29112	0.642361	45.677	3.22192	0							0.32245	7.28956
0.32013	7.2919	0.64286	45.6771	3.22441	0							0.322699	7.2882
0.320379	7.293	0.643359	45.6772	3.22691	0							0.322949	7.28789
0.320629	7.29271	0.643859	45.6773	3.2294	0							0.323198	7.28771
0.320879	7.29194	0.644358	45.6776	3.2319	0							0.323448	7.28712
0.321128	7.29118	0.644857	45.6777	3.2344	0							0.323697	7.28675
0.321378	7.2911	0.645356	45.6778	3.23689	0							0.323947	7.28831
0.321627	7.29188	0.645855	45.6779	3.23939	0							0.324197	7.28957
0.321877	7.29107	0.646354	45.6781	3.24188	0							0.324446	7.28875
0.322126	7.29005	0.646854	45.6781	3.24438	0							0.324696	7.28854
0.322376	7.28956	0.647353	45.6783	3.24687	0							0.324945	7.28961
0.322626	7.2882	0.647852	45.6785	3.24937	0							0.325195	7.2901
0.322875	7.28789	0.648351	45.6785	3.25187	0							0.325444	7.2903
0.323125	7.28771	0.64885	45.6787	3.25436	0							0.325694	7.2915
0.323374	7.28712	0.64935	45.6787	3.25686	0							0.325944	7.29245
0.323624	7.28675	0.649849	45.6787	3.25935	0							0.326193	7.29289
0.323873	7.28831	0.650348	45.6786	3.26185	0							0.326443	7.29308
0.324123	7.28957	0.650847	45.6787	3.26434	0							0.326692	7.29363
0.324373	7.28875	0.651346	45.679	3.26684	0							0.326942	7.29383
0.324622	7.28854	0.651845	45.679	3.26933	0							0.327191	7.29383
0.324872	7.28961	0.652345	45.6791	3.27183	0							0.327441	7.29355
0.325121	7.2901	0.652844	45.6792	3.27433	0							0.327691	7.29192
0.325371	7.2903	0.653343	45.6795	3.27682	0							0.32794	7.29118
0.325621	7.2915	0.653842	45.6796	3.27932	0							0.32819	7.29206
0.32587	7.29245	0.654341	45.6797	3.28181	0							0.328439	7.29154
0.32612	7.29289	0.65484	45.6798	3.28431	0							0.328689	7.29097
0.326369	7.29308	0.65534	45.6798	3.28681	0							0.328938	7.29048
0.326619	7.29363	0.655839	45.6798	3.2893	0							0.329188	7.28982
0.326868	7.29383	0.656338	45.6799	3.2918	0							0.329438	7.28932
0.327118	7.29383	0.656837	45.6799	3.29429	0							0.329687	7.28885
0.327368	7.29355	0.657336	45.6798	3.29679	0							0.329937	7.28846
0.327617	7.29192	0.657835	45.6798	3.29928	0							0.330186	7.28652
0.327867	7.29118	0.658335	45.6799	3.30178	0							0.330436	7.28633
0.328116	7.29206	0.658834	45.6801	3.30428	0							0.330685	7.28786
0.328366	7.29154	0.659333	45.6803	3.30677	0							0.330935	7.28604
0.328615	7.29097	0.659832	45.6804	3.30927	0							0.331185	7.28376
0.328865	7.29048	0.660331	45.6804	3.31176	0							0.331434	7.28528
0.329115	7.28982	0.66083	45.6805	3.31426	0							0.331684	7.28609
0.329364	7.28932	0.66133	45.6808	3.31675	0							0.331933	7.28507
0.329614	7.28885	0.661829	45.6809	3.31925	0							0.332183	7.2854
0.329863	7.28846	0.662328	45.681	3.32174	0							0.332433	7.28546
0.330113	7.28652	0.662827	45.6811	3.32424	0							0.332682	7.28531
0.330362	7.28633	0.663326	45.6811	3.32674	0							0.332932	7.28454
0.330612	7.28786	0.663826	45.6811	3.32923	0							0.333181	7.28339
0.330862	7.28604	0.664325	45.6812	3.33173	0							0.333431	7.28297
0.331111	7.28376	0.664824	45.6812	3.33422	0							0.33368	7.28404
0.331361	7.28528	0.665323	45.6812	3.33672	0							0.33393	7.28355
0.33161	7.28609	0.665822	45.6814	3.33922	0							0.33418	7.28403
0.33186	7.28507	0.666321	45.6815	3.34171	0							0.334429	7.28469
0.332109	7.2854	0.666821	45.6817	3.34421	0							0.334679	7.28355
0.332359	7.28546	0.66732	45.6817	3.3467	0							0.334928	7.28407
0.332609	7.28531	0.667819	45.6817	3.3492	0							0.335178	7.28546
0.332858	7.28454	0.668318	45.6818	3.35169	0							0.335427	7.2865
0.333108	7.28339	0.668817	45.682	3.35419	0							0.335677	7.28584
0.333357	7.28297	0.669316	45.682	3.35669	0							0.335927	7.28579
0.333607	7.28404	0.669816	45.6821	3.35918	0							0.336176	7.28466
0.333856	7.28355	0.670315	45.6822	3.36168	0							0.336426	7.28606
0.334106	7.28403	0.670814	45.6825	3.36417	0							0.336675	7.28451
0.334356	7.28469	0.671313	45.6826	3.36667	0							0.336925	7.28517
0.334605	7.28355	0.671812	45.6827	3.36916	0							0.337174	7.28891
0.334855	7.28407	0.672311	45.6829	3.37166	0							0.337424	7.28953
0.335104	7.28546	0.672811	45.683	3.37416	0							0.337674	7.28827
0.335354	7.2865	0.67331	45.6829	3.37665	0							0.337923	7.28892
0.335603	7.28584	0.673809	45.6829	3.37915	0							0.338173	7.28901
0.335853	7.28579	0.674308	45.6829	3.38164	0							0.338422	7.28802
0.336103	7.28466	0.674807	45.683	3.38414	0							0.338672	7.28806
0.336352	7.28606	0.675306	45.6831	3.38663	0							0.338921	7.28742
0.336602	7.28451	0.675806	45.6834	3.38913	0							0.339171	7.28731
0.336851	7.28517	0.676305	45.6834	3.39163	0							0.339421	7.2879
0.337101	7.28891	0.676804	45.6834	3.39412	0							0.33967	7.28839
0.33735	7.28953	0.677303	45.6834	3.39662	0							0.33992	7.28725
0.3376	7.28827	0.677802	45.6835	3.39911	0							0.340169	7.28983
0.33785	7.28892	0.678302	45.6836	3.40161	0							0.340419	7.28964
0.338099	7.28901	0.678801	45.6837	3.4041	0							0.340668	7.29001
0.338349	7.28802	0.6793	45.6837	3.4066	0							0.340918	7.29193
0.338598	7.28806	0.679799	45.6839	3.4091	0							0.341168	7.29366
0.338848	7.28742	0.680298	45.6841	3.41159	0							0.341417	7.29325
0.339097	7.28731	0.680797	45.6842	3.41409	0							0.341667	7.29307
0.339347	7.2879	0.681297	45.6843	3.41658	0							0.341916	7.2942
0.339597	7.28839	0.681796	45.6845	3.41908	0							0.342166	7.29439
0.339846	7.28725	0.682295	45.6848	3.42157	0							0.342415	7.29551
0.340096	7.28983	0.682794	45.6848	3.42407	0							0.342665	7.29657
0.340345	7.28964	0.683293	45.6851	3.42657	0							0.342915	7.29624
0.340595	7.29001	0.683792	45.6853	3.42906	0							0.343164	7.29408
0.340845	7.29193	0.684292	45.6858	3.43156	0							0.343414	7.29179
0.341094	7.29366	0.684791	45.6861	3.43405	0							0.343663	7.29063
0.341344	7.29325	0.68529	45.6861	3.43655	0							0.343913	7.28934
0.341593	7.29307	0.685789	45.6861	3.43905	0							0.344162	7.2871
0.341843	7.2942	0.686288	45.6861	3.44154	0							0.344412	7.28906
0.342092	7.29439	0.686787	45.6863	3.44404	0							0.344662	7.29014
0.342342	7.29551	0.687287	45.6865	3.44653	0							0.344911	7.29225
0.342592	7.29657	0.687786	45.6868	3.44903	0							0.345161	7.294
0.342841	7.29624	0.688285	45.6869	3.45152	0							0.34541	7.29554
0.343091	7.29408	0.688784	45.6871	3.45402	0							0.34566	7.29699
0.34334	7.29179	0.689283	45.6869	3.45652	0							0.34591	7.29907
0.34359	7.29063	0.689783	45.6873	3.45901	0							0.346159	7.29889
0.343839	7.28934	0.690282	45.6874	3.46151	0							0.346409	7.29776
0.344089	7.2871	0.690781	45.6877	3.464	0							0.346658	7.29753
0.344339	7.28906	0.69128	45.6879	3.4665	0							0.346908	7.2975
0.344588	7.29014	0.691779	45.6878	3.46899	0							0.347157	7.29614
0.344838	7.29225	0.692278	45.688	3.47149	0							0.347407	7.295
0.345087	7.294	0.692778	45.6879	3.47398	0							0.347657	7.29537
0.345337	7.29554	0.693277	45.6881	3.47648	0							0.347906	7.29615
0.345586	7.29699	0.693776	45.6864	3.47898	0							0.348156	7.2945
0.345836	7.29907	0.694275	45.6858	3.48147	0							0.348405	7.29338
0.346086	7.29889	0.694774	45.6844	3.48397	0							0.348655	7.29251
0.346335	7.29776	0.695273	45.6833	3.48646	0							0.348904	7.29215
0.346585	7.29753	0.695773	45.6828	3.48896	0							0.349154	7.29374
0.346834	7.2975	0.696272	45.6825	3.49146	0							0.349404	7.2934
0.347084	7.29614	0.696771	45.6824	3.49395	0							0.349653	7.29318
0.347333	7.295	0.69727	45.6824	3.49645	0							0.349903	7.29377
0.347583	7.29537	0.697769	45.6826	3.49894	0							0.350152	7.29452
0.347833	7.29615	0.698268	45.6827	3.50144	0							0.350402	7.29464
0.348082	7.2945	0.698768	45.6828	3.50393	0							0.350651	7.29197
0.348332	7.29338	0.699267	45.6831	3.50643	0							0.350901	7.29054
0.348581	7.29251	0.699766	45.6834	3.50893	0							0.351151	7.2895
0.348831	7.29215	0.700265	45.6832	3.51142	0							0.3514	7.28862
0.34908	7.29374	0.700764	45.6833	3.51392	0							0.35165	7.28839
0.34933	7.2934	0.701263	45.6834	3.51641	0							0.351899	7.28741
0.34958	7.29318	0.701763	45.6836	3.51891	0							0.352149	7.28653
0.349829	7.29377	0.702262	45.6839	3.5214	0							0.352398	7.28666
0.350079	7.29452	0.702761	45.6841	3.5239	0							0.352648	7.28667
0.350328	7.29464	0.70326	45.6843	3.52639	0							0.352898	7.28624
0.350578	7.29197	0.703759	45.6844	3.52889	0							0.353147	7.28558
0.350827	7.29054	0.704259	45.6844	3.53139	0							0.353397	7.28566
0.351077	7.2895	0.704758	45.6845	3.53388	0							0.353646	7.28537
0.351327	7.28862	0.705257	45.6847	3.53638	0							0.353896	7.2845
0.351576	7.28839	0.705756	45.6849	3.53887	0							0.354145	7.28408
0.351826	7.28741	0.706255	45.6852	3.54137	0							0.354395	7.2851
0.352075	7.28653	0.706754	45.6853	3.54386	0							0.354645	7.28672
0.352325	7.28666	0.707254	45.6855	3.54636	0							0.354894	7.28725
0.352574	7.28667	0.707753	45.6858	3.54886	0							0.355144	7.28656
0.352824	7.28624	0.708252	45.686	3.55135	0							0.355393	7.28669
0.353074	7.28558	0.708751	45.6862	3.55385	0							0.355643	7.2882
0.353323	7.28566	0.70925	45.6865	3.55634	0							0.355892	7.28947
0.353573	7.28537	0.709749	45.6864	3.55884	0							0.356142	7.29047
0.353822	7.2845	0.710249	45.6865	3.56134	0							0.356392	7.29101
0.354072	7.28408	0.710748	45.6867	3.56383	0							0.356641	7.2911
0.354322	7.2851	0.711247	45.6869	3.56633	0							0.356891	7.29278
0.354571	7.28672	0.711746	45.6872	3.56882	0							0.35714	7.29355
0.354821	7.28725	0.712245	45.6875	3.57132	0							0.35739	7.29332
0.35507	7.28656	0.712744	45.6879	3.57381	0							0.357639	7.29254
0.35532	7.28669	0.713244	45.688	3.57631	0							0.357889	7.29224
0.355569	7.2882	0.713743	45.6881	3.57881	0							0.358139	7.29276
0.355819	7.28947	0.714242	45.6882	3.5813	0							0.358388	7.29169
0.356069	7.29047	0.714741	45.6883	3.5838	0							0.358638	7.2924
0.356318	7.29101	0.71524	45.6885	3.58629	0							0.358887	7.29543
0.356568	7.2911	0.715739	45.6886	3.58879	0							0.359137	7.29495
0.356817	7.29278	0.716239	45.6887	3.59129	0							0.359387	7.29569
0.357067	7.29355	0.716738	45.6888	3.59378	0							0.359636	7.29706
0.357316	7.29332	0.717237	45.6889	3.59628	0							0.359886	7.29673
0.357566	7.29254	0.717736	45.689	3.59877	0							0.360135	7.29741
0.357816	7.29224	0.718235	45.689	3.60127	0							0.360385	7.29863
0.358065	7.29276	0.718735	45.6892	3.60376	0							0.360634	7.30018
0.358315	7.29169	0.719234	45.6893	3.60626	0							0.360884	7.30101
0.358564	7.2924	0.719733	45.6896	3.60875	0							0.361134	7.30071
0.358814	7.29543	0.720232	45.6897	3.61125	0							0.361383	7.3009
0.359063	7.29495	0.720731	45.6897	3.61375	0							0.361633	7.30096
0.359313	7.29569	0.72123	45.6898	3.61624	0							0.361882	7.29945
0.359563	7.29706	0.72173	45.6899	3.61874	0							0.362132	7.29877
0.359812	7.29673	0.722229	45.69	3.62123	0							0.362381	7.29901
0.360062	7.29741	0.722728	45.6901	3.62373	0							0.362631	7.2992
0.360311	7.29863	0.723227	45.6902	3.62622	0							0.362881	7.29837
0.360561	7.30018	0.723726	45.6904	3.62872	0							0.36313	7.30081
0.36081	7.30101	0.724225	45.6905	3.63122	0							0.36338	7.30016
0.36106	7.30071	0.724725	45.6907	3.63371	0							0.363629	7.29919
0.36131	7.3009	0.725224	45.6908	3.63621	0							0.363879	7.29813
0.361559	7.30096	0.725723	45.691	3.6387	0							0.364128	7.2991
0.361809	7.29945	0.726222	45.6913	3.6412	0							0.364378	7.29795
0.362058	7.29877	0.726721	45.6914	3.6437	0							0.364628	7.29822
0.362308	7.29901	0.72722	45.6915	3.64619	0							0.364877	7.29949
0.362557	7.2992	0.72772	45.6916	3.64869	0							0.365127	7.29895
0.362807	7.29837	0.728219	45.6918	3.65118	0							0.365376	7.29729
0.363057	7.30081	0.728718	45.6919	3.65368	0							0.365626	7.29614
0.363306	7.30016	0.729217	45.6919	3.65617	0							0.365875	7.29614
0.363556	7.29919	0.729716	45.6921	3.65867	0							0.366125	7.29598
0.363805	7.29813	0.730215	45.6922	3.66117	0							0.366375	7.297
0.364055	7.2991	0.730715	45.6924	3.66366	0							0.366624	7.29848
0.364304	7.29795	0.731214	45.6926	3.66616	0							0.366874	7.29794
0.364554	7.29822	0.731713	45.6928	3.66865	0							0.367123	7.29726
0.364804	7.29949	0.732212	45.693	3.67115	0							0.367373	7.29676
0.365053	7.29895	0.732711	45.693	3.67364	0							0.367622	7.29818
0.365303	7.29729	0.73321	45.6932	3.67614	0							0.367872	7.29959
0.365552	7.29614	0.73371	45.6936	3.67863	0							0.368122	7.30019
0.365802	7.29614	0.734209	45.6938	3.68113	0							0.368371	7.30087
0.366051	7.29598	0.734708	45.6939	3.68363	0							0.368621	7.30172
0.366301	7.297	0.735207	45.6941	3.68612	0							0.36887	7.30186
0.366551	7.29848	0.735706	45.6944	3.68862	0							0.36912	7.30131
0.3668	7.29794	0.736206	45.6945	3.69111	0							0.369369	7.30354
0.36705	7.29726	0.736705	45.6946	3.69361	0							0.369619	7.30184
0.367299	7.29676	0.737204	45.6946	3.69611	0							0.369869	7.3028
0.367549	7.29818	0.737703	45.6948	3.6986	0							0.370118	7.30357
0.367799	7.29959	0.738202	45.695	3.7011	0							0.370368	7.30578
0.368048	7.30019	0.738701	45.6951	3.70359	0							0.370617	7.30657
0.368298	7.30087	0.739201	45.6951	3.70609	0							0.370867	7.30816
0.368547	7.30172	0.7397	45.6952	3.70858	0							0.371116	7.30689
0.368797	7.30186	0.740199	45.6952	3.71108	0							0.371366	7.30634
0.369046	7.30131	0.740698	45.6953	3.71358	0							0.371616	7.30809
0.369296	7.30354	0.741197	45.6955	3.71607	0							0.371865	7.30986
0.369546	7.30184	0.741696	45.6958	3.71857	0							0.372115	7.31127
0.369795	7.3028	0.742196	45.6959	3.72106	0							0.372364	7.31134
0.370045	7.30357	0.742695	45.696	3.72356	0							0.372614	7.31142
0.370294	7.30578	0.743194	45.6962	3.72605	0							0.372864	7.3115
0.370544	7.30657	0.743693	45.6963	3.72855	0							0.373113	7.31157
0.370793	7.30816	0.744192	45.6966	3.73104	0							0.373363	7.31165
0.371043	7.30689	0.744691	45.697	3.73354	0							0.373612	7.31173
0.371293	7.30634	0.745191	45.6973	3.73604	0							0.373862	7.3118
0.371542	7.30809	0.74569	45.6974	3.73853	0							0.374111	7.31188
0.371792	7.30986	0.746189	45.6974	3.74103	0							0.374361	7.31196
0.372041	7.31205	0.746688	45.6976	3.74352	0							0.374611	7.31115
0.372291	7.31387	0.747187	45.6978	3.74602	0							0.37486	7.31179
0.37254	7.31449	0.747686	45.6981	3.74852	0							0.37511	7.31218
0.37279	7.31424	0.748186	45.6984	3.75101	0							0.375359	7.31226
0.37304	7.31337	0.748685	45.6985	3.75351	0							0.375609	7.31233
0.373289	7.31313	0.749184	45.6988	3.756	0							0.375858	7.31241
0.373539	7.31386	0.749683	45.6989	3.7585	0							0.376108	7.31248
0.373788	7.31491	0.750182	45.6989	3.76099	0							0.376358	7.31256
0.374038	7.3139	0.750682	45.6991	3.76349	0							0.376607	7.31263
0.374287	7.31198	0.751181	45.6991	3.76599	0							0.376857	7.31271
0.374537	7.31115	0.75168	45.6991	3.76848	0							0.377106	7.31278
0.374787	7.31179	0.752179	45.6992	3.77098	0							0.377356	7.31286
0.375036	7.31407	0.752678	45.6992	3.77347	0							0.377605	7.31293
0.375286	7.31433	0.753177	45.6993	3.77597	0							0.377855	7.31301
0.375535	7.31439	0.753677	45.6993	3.77846	0							0.378105	7.31275
0.375785	7.31439	0.754176	45.6993	3.78096	0							0.378354	7.31229
0.376034	7.31407	0.754675	45.6995	3.78346	0							0.378604	7.31134
0.376284	7.31362	0.755174	45.6998	3.78595	0							0.378853	7.30923
0.376534	7.31354	0.755673	45.7001	3.78845	0							0.379103	7.30855
0.376783	7.31368	0.756172	45.7003	3.79094	0							0.379352	7.30875
0.377033	7.31485	0.756672	45.7006	3.79344	0							0.379602	7.30875
0.377282	7.31431	0.757171	45.7008	3.79593	0							0.379852	7.30861
0.377532	7.31429	0.75767	45.7009	3.79843	0							0.380101	7.30743
0.377781	7.31364	0.758169	45.7009	3.80093	0							0.380351	7.30692
0.378031	7.31275	0.758668	45.701	3.80342	0							0.3806	7.30753
0.378281	7.31229	0.759167	45.7013	3.80592	0							0.38085	7.30698
0.37853	7.31134	0.759667	45.7015	3.80841	0							0.381099	7.30697
0.37878	7.30923	0.760166	45.7016	3.81091	0							0.381349	7.3074
0.379029	7.30855	0.760665	45.7016	3.8134	0							0.381599	7.30621
0.379279	7.30875	0.761164	45.7017	3.8159	0							0.381848	7.30713
0.379528	7.30875	0.761663	45.7018	3.8184	0							0.382098	7.30796
0.379778	7.30861	0.762162	45.7019	3.82089	0							0.382347	7.30855
0.380028	7.30743	0.762662	45.702	3.82339	0							0.382597	7.30867
0.380277	7.30692	0.763161	45.7021	3.82588	0							0.382846	7.30826
0.380527	7.30753	0.76366	45.7022	3.82838	0							0.383096	7.30813
0.380776	7.30698	0.764159	45.7025	3.83087	0							0.383346	7.30574
0.381026	7.30697	0.764658	45.7026	3.83337	0							0.383595	7.30366
0.381276	7.3074	0.765157	45.7029	3.83587	0							0.383845	7.30427
0.381525	7.30621	0.765657	45.703	3.83836	0							0.384094	7.30589
0.381775	7.30713	0.766156	45.703	3.84086	0							0.384344	7.30674
0.382024	7.30796	0.766655	45.7031	3.84335	0							0.384593	7.30579
0.382274	7.30855	0.767154	45.7031	3.84585	0							0.384843	7.30527
0.382523	7.30867	0.767653	45.7033	3.84835	0							0.385093	7.30641
0.382773	7.30826	0.768153	45.7034	3.85084	0							0.385342	7.30834
0.383023	7.30813	0.768652	45.7037	3.85334	0							0.385592	7.30684
0.383272	7.30574	0.769151	45.7039	3.85583	0							0.385841	7.30667
0.383522	7.30366	0.76965	45.704	3.85833	0							0.386091	7.30648
0.383771	7.30427	0.770149	45.7041	3.86082	0							0.38634	7.30738
0.384021	7.30589	0.770648	45.704	3.86332	0							0.38659	7.30805
0.38427	7.30674	0.771148	45.7039	3.86582	0							0.38684	7.3084
0.38452	7.30579	0.771647	45.7039	3.86831	0							0.387089	7.309
0.38477	7.30527	0.772146	45.704	3.87081	0							0.387339	7.31018
0.385019	7.30641	0.772645	45.7042	3.8733	0							0.387588	7.30998
0.385269	7.30834	0.773144	45.7044	3.8758	0							0.387838	7.30955
0.385518	7.30684	0.773643	45.7047	3.87829	0							0.388088	7.30946
0.385768	7.30667	0.774143	45.7047	3.88079	0							0.388337	7.30862
0.386017	7.30648	0.774642	45.7046	3.88328	0							0.388587	7.30724
0.386267	7.30738	0.775141	45.7047	3.88578	0							0.388836	7.30672
0.386517	7.30805	0.77564	45.7048	3.88828	0							0.389086	7.30718
0.386766	7.3084	0.776139	45.705	3.89077	0							0.389335	7.30815
0.387016	7.309	0.776638	45.7052	3.89327	0							0.389585	7.30877
0.387265	7.31018	0.777138	45.7053	3.89576	0							0.389835	7.30956
0.387515	7.30998	0.777637	45.7054	3.89826	0							0.390084	7.31022
0.387764	7.30955	0.778136	45.7054	3.90076	0							0.390334	7.30922
0.388014	7.30946	0.778635	45.7055	3.90325	0							0.390583	7.30864
0.388264	7.30862	0.779134	45.7056	3.90575	0							0.390833	7.30865
0.388513	7.30724	0.779633	45.7057	3.90824	0							0.391082	7.30774
0.388763	7.30672	0.780133	45.7057	3.91074	0							0.391332	7.30607
0.389012	7.30718	0.780632	45.7058	3.91323	0							0.391582	7.30514
0.389262	7.30815	0.781131	45.7061	3.91573	0							0.391831	7.30539
0.389511	7.30877	0.78163	45.7062	3.91823	0							0.392081	7.30766
0.389761	7.30956	0.782129	45.7061	3.92072	0							0.39233	7.30816
0.390011	7.31022	0.782629	45.7061	3.92322	0							0.39258	7.30853
0.39026	7.30922	0.783128	45.7062	3.92571	0							0.392829	7.30752
0.39051	7.30864	0.783627	45.7064	3.92821	0							0.393079	7.30642
0.390759	7.30865	0.784126	45.7065	3.9307	0							0.393329	7.30623
0.391009	7.30774	0.784625	45.7065	3.9332	0							0.393578	7.30702
0.391258	7.30607	0.785124	45.7065	3.93569	0							0.393828	7.30682
0.391508	7.30514	0.785624	45.7066	3.93819	0							0.394077	7.30592
0.391758	7.30539	0.786123	45.7067	3.94069	0							0.394327	7.30568
0.392007	7.30766	0.786622	45.7068	3.94318	0							0.394576	7.30566
0.392257	7.30816	0.787121	45.707	3.94568	0							0.394826	7.30539
0.392506	7.30853	0.78762	45.707	3.94817	0							0.395076	7.30578
0.392756	7.30752	0.788119	45.7071	3.95067	0							0.395325	7.30591
0.393005	7.30642	0.788619	45.7073	3.95317	0							0.395575	7.30567
0.393255	7.30623	0.789118	45.7075	3.95566	0							0.395824	7.30495
0.393505	7.30702	0.789617	45.7076	3.95816	0							0.396074	7.3064
0.393754	7.30682	0.790116	45.7078	3.96065	0							0.396323	7.30653
0.394004	7.30592	0.790615	45.708	3.96315	0							0.396573	7.3057
0.394253	7.30568	0.791114	45.7081	3.96564	0							0.396823	7.30793
0.394503	7.30566	0.791614	45.7083	3.96814	0							0.397072	7.30661
0.394753	7.30539	0.792113	45.7085	3.97064	0							0.397322	7.30861
0.395002	7.30578	0.792612	45.7088	3.97313	0							0.397571	7.30996
0.395252	7.30591	0.793111	45.7088	3.97563	0							0.397821	7.31003
0.395501	7.30567	0.79361	45.7088	3.97812	0							0.39807	7.30966
0.395751	7.30495	0.794109	45.709	3.98062	0							0.39832	7.30585
0.396	7.3064	0.794609	45.7092	3.98311	0							0.39857	7.30606
0.39625	7.30653	0.795108	45.7093	3.98561	0							0.398819	7.30555
0.3965	7.3057	0.795607	45.7094	3.98811	0							0.399069	7.30603
0.396749	7.30793	0.796106	45.7097	3.9906	0							0.399318	7.30716
0.396999	7.30661	0.796605	45.7099	3.9931	0							0.399568	7.30626
0.397248	7.30861	0.797104	45.71	3.99559	0							0.399817	7.30516
0.397498	7.30996	0.797604	45.7102	3.99809	0							0.400067	7.30484
0.397747	7.31003	0.798103	45.7104	4.00059	0							0.400317	7.30608
0.397997	7.30966	0.798602	45.7104	4.00308	0							0.400566	7.30749
0.398247	7.30585	0.799101	45.7107	4.00558	0							0.400816	7.30568
0.398496	7.30606	0.7996	45.7109	4.00807	0							0.401065	7.30638
0.398746	7.30555	0.8001	45.7109	4.01057	0							0.401315	7.306
0.398995	7.30603	0.800599	45.7109	4.01306	0							0.401564	7.30562
0.399245	7.30716	0.801098	45.7111	4.01556	0							0.401814	7.30526
0.399494	7.30626	0.801597	45.7113	4.01805	0							0.402064	7.30518
0.399744	7.30516	0.802096	45.7114	4.02055	0							0.402313	7.30448
0.399994	7.30484	0.802595	45.7117	4.02305	0							0.402563	7.30403
0.400243	7.30608	0.803095	45.7118	4.02554	0							0.402812	7.30431
0.400493	7.30749	0.803594	45.7118	4.02804	0							0.403062	7.30246
0.400742	7.30568	0.804093	45.7119	4.03053	0							0.403312	7.3018
0.400992	7.30638	0.804592	45.7119	4.03303	0							0.403561	7.30011
0.401241	7.306	0.805091	45.7119	4.03552	0							0.403811	7.29933
0.401491	7.30562	0.80559	45.7118	4.03802	0							0.40406	7.29975
0.401741	7.30526	0.80609	45.7119	4.04052	0							0.40431	7.30108
0.40199	7.30518	0.806589	45.7119	4.04301	0							0.404559	7.30328
0.40224	7.30448	0.807088	45.7118	4.04551	0							0.404809	7.30261
0.402489	7.30403	0.807587	45.7119	4.048	0							0.405059	7.30297
0.402739	7.30431	0.808086	45.7121	4.0505	0							0.405308	7.30275
0.402988	7.30246	0.808585	45.7123	4.053	0							0.405558	7.30434
0.403238	7.3018	0.809085	45.7126	4.05549	0							0.405807	7.30549
0.403488	7.30011	0.809584	45.7128	4.05799	0							0.406057	7.30585
0.403737	7.29933	0.810083	45.7131	4.06048	0							0.406306	7.30699
0.403987	7.29975	0.810582	45.7133	4.06298	0							0.406556	7.30746
0.404236	7.30108	0.811081	45.7134	4.06547	0							0.406806	7.30633
0.404486	7.30328	0.81158	45.7135	4.06797	0							0.407055	7.30499
0.404735	7.30261	0.81208	45.7135	4.07047	0							0.407305	7.30488
0.404985	7.30297	0.812579	45.7137	4.07296	0							0.407554	7.30403
0.405235	7.30275	0.813078	45.7137	4.07546	0							0.407804	7.30406
0.405484	7.30434	0.813577	45.7138	4.07795	0							0.408053	7.30496
0.405734	7.30549	0.814076	45.7139	4.08045	0							0.408303	7.30556
0.405983	7.30585	0.814576	45.7141	4.08294	0							0.408553	7.30624
0.406233	7.30699	0.815075	45.7143	4.08544	0							0.408802	7.30523
0.406482	7.30746	0.815574	45.7144	4.08793	0							0.409052	7.30682
0.406732	7.30633	0.816073	45.7145	4.09043	0							0.409301	7.30801
0.406982	7.30499	0.816572	45.7149	4.09293	0							0.409551	7.31026
0.407231	7.30488	0.817071	45.715	4.09542	0							0.4098	7.31121
0.407481	7.30403	0.817571	45.7151	4.09792	0							0.41005	7.31249
0.40773	7.30406	0.81807	45.7152	4.10041	0							0.4103	7.31264
0.40798	7.30496	0.818569	45.7154	4.10291	0							0.410549	7.31292
0.408229	7.30556	0.819068	45.7156	4.10541	0							0.410799	7.31254
0.408479	7.30624	0.819567	45.7156	4.1079	0							0.411048	7.31273
0.408729	7.30523	0.820066	45.7156	4.1104	0							0.411298	7.31189
0.408978	7.30682	0.820566	45.7156	4.11289	0							0.411547	7.31179
0.409228	7.30801	0.821065	45.7157	4.11539	0							0.411797	7.31036
0.409477	7.31026	0.821564	45.7159	4.11788	0							0.412047	7.30938
0.409727	7.31121	0.822063	45.716	4.12038	0							0.412296	7.30993
0.409977	7.31249	0.822562	45.7163	4.12287	0							0.412546	7.30987
0.410226	7.31264	0.823061	45.7165	4.12537	0							0.412795	7.30881
0.410476	7.31292	0.823561	45.7167	4.12787	0							0.413045	7.30741
0.410725	7.31254	0.82406	45.7166	4.13036	0							0.413294	7.30961
0.410975	7.31273	0.824559	45.7168	4.13286	0							0.413544	7.31071
0.411224	7.31189	0.825058	45.7171	4.13535	0							0.413794	7.31151
0.411474	7.31179	0.825557	45.7174	4.13785	0							0.414043	7.31242
0.411724	7.31036	0.826056	45.7175	4.14035	0							0.414293	7.31036
0.411973	7.30938	0.826556	45.7175	4.14284	0							0.414542	7.30968
0.412223	7.30993	0.827055	45.7176	4.14534	0							0.414792	7.30912
0.412472	7.30987	0.827554	45.7177	4.14783	0							0.415041	7.30972
0.412722	7.30881	0.828053	45.7176	4.15033	0							0.415291	7.3074
0.412971	7.30741	0.828552	45.7176	4.15282	0							0.415541	7.30754
0.413221	7.30961	0.829051	45.7177	4.15532	0							0.41579	7.3078
0.413471	7.31071	0.829551	45.7178	4.15782	0							0.41604	7.30922
0.41372	7.31151	0.83005	45.7179	4.16031	0							0.416289	7.3095
0.41397	7.31242	0.830549	45.718	4.16281	0							0.416539	7.30819
0.414219	7.31036	0.831048	45.7181	4.1653	0							0.416789	7.30795
0.414469	7.30968	0.831547	45.7183	4.1678	0							0.417038	7.31019
0.414718	7.30912	0.832047	45.7185	4.17029	0							0.417288	7.31115
0.414968	7.30972	0.832546	45.7185	4.17279	0							0.417537	7.31125
0.415218	7.3074	0.833045	45.7186	4.17529	0							0.417787	7.3116
0.415467	7.30754	0.833544	45.7188	4.17778	0							0.418036	7.31154
0.415717	7.3078	0.834043	45.7191	4.18028	0							0.418286	7.31236
0.415966	7.30922	0.834542	45.7191	4.18277	0							0.418536	7.31324
0.416216	7.3095	0.835042	45.7194	4.18527	0							0.418785	7.31326
0.416465	7.30819	0.835541	45.7194	4.18776	0							0.419035	7.31449
0.416715	7.30795	0.83604	45.7195	4.19026	0							0.419284	7.31658
0.416965	7.31019	0.836539	45.7198	4.19276	0							0.419534	7.31649
0.417214	7.31115	0.837038	45.72	4.19525	0							0.419783	7.31767
0.417464	7.31125	0.837537	45.7201	4.19775	0							0.420033	7.31829
0.417713	7.3116	0.838037	45.7202	4.20024	0							0.420283	7.31788
0.417963	7.31154	0.838536	45.7204	4.20274	0							0.420532	7.31946
0.418212	7.31236	0.839035	45.7205	4.20524	0							0.420782	7.32046
0.418462	7.31324	0.839534	45.7205	4.20773	0							0.421031	7.32126
0.418712	7.31326	0.840033	45.7208	4.21023	0							0.421281	7.32082
0.418961	7.31449	0.840532	45.7209	4.21272	0							0.42153	7.32275
0.419211	7.31658	0.841032	45.7209	4.21522	0							0.42178	7.32304
0.41946	7.31649	0.841531	45.7209	4.21771	0							0.42203	7.32143
0.41971	7.31767	0.84203	45.7211	4.22021	0							0.422279	7.31995
0.419959	7.31829	0.842529	45.7212	4.2227	0							0.422529	7.31926
0.420209	7.31788	0.843028	45.7212	4.2252	0							0.422778	7.31906
0.420459	7.31946	0.843527	45.7214	4.2277	0							0.423028	7.31888
0.420708	7.32046	0.844027	45.7216	4.23019	0							0.423277	7.31656
0.420958	7.32126	0.844526	45.722	4.23269	0							0.423527	7.31564
0.421207	7.32082	0.845025	45.7221	4.23518	0							0.423777	7.3159
0.421457	7.32275	0.845524	45.7222	4.23768	0							0.424026	7.31657
0.421706	7.32304	0.846023	45.7223	4.24017	0							0.424276	7.31666
0.421956	7.32143	0.846523	45.7225	4.24267	0							0.424525	7.31629
0.422206	7.31995	0.847022	45.7227	4.24517	0							0.424775	7.3155
0.422455	7.31926	0.847521	45.7229	4.24766	0							0.425024	7.31542
0.422705	7.31906	0.84802	45.7228	4.25016	0							0.425274	7.31402
0.422954	7.31888	0.848519	45.723	4.25265	0							0.425524	7.31461
0.423204	7.31656	0.849018	45.7231	4.25515	0							0.425773	7.31494
0.423453	7.31564	0.849518	45.7232	4.25765	0							0.426023	7.31334
0.423703	7.3159	0.850017	45.7234	4.26014	0							0.426272	7.31329
0.423953	7.31657	0.850516	45.7234	4.26264	0							0.426522	7.31528
0.424202	7.31666	0.851015	45.7236	4.26513	0							0.426771	7.31508
0.424452	7.31629	0.851514	45.7239	4.26763	0							0.427021	7.31499
0.424701	7.3155	0.852013	45.7238	4.27012	0							0.427271	7.31449
0.424951	7.31542	0.852513	45.7238	4.27262	0							0.42752	7.31457
0.425201	7.31402	0.853012	45.724	4.27512	0							0.42777	7.31393
0.42545	7.31461	0.853511	45.7243	4.27761	0							0.428019	7.31377
0.4257	7.31494	0.85401	45.7243	4.28011	0							0.428269	7.31473
0.425949	7.31334	0.854509	45.7244	4.2826	0							0.428518	7.31459
0.426199	7.31329	0.855008	45.7246	4.2851	0							0.428768	7.31297
0.426448	7.31528	0.855508	45.725	4.28759	0							0.429018	7.31445
0.426698	7.31508	0.856007	45.7251	4.29009	0							0.429267	7.31391
0.426948	7.31499	0.856506	45.7254	4.29258	0							0.429517	7.31585
0.427197	7.31449	0.857005	45.7255	4.29508	0							0.429766	7.31646
0.427447	7.31457	0.857504	45.7256	4.29758	0							0.430016	7.31701
0.427696	7.31393	0.858003	45.7258	4.30007	0							0.430265	7.31709
0.427946	7.31377	0.858503	45.7259	4.30257	0							0.430515	7.31854
0.428195	7.31473	0.859002	45.7259	4.30506	0							0.430765	7.3193
0.428445	7.31459	0.859501	45.7262	4.30756	0							0.431014	7.31951
0.428695	7.31297	0.86	45.7264	4.31006	0							0.431264	7.31944
0.428944	7.31445	0.860499	45.7263	4.31255	0							0.431513	7.32072
0.429194	7.31391	0.860999	45.7263	4.31505	0							0.431763	7.3207
0.429443	7.31585	0.861498	45.7262	4.31754	0							0.432013	7.32192
0.429693	7.31646	0.861997	45.7263	4.32004	0							0.432262	7.32155
0.429942	7.31701	0.862496	45.7265	4.32253	0							0.432512	7.32161
0.430192	7.31709	0.862995	45.7268	4.32503	0							0.432761	7.31859
0.430442	7.31854	0.863494	45.7271	4.32752	0							0.433011	7.31931
0.430691	7.3193	0.863994	45.7272	4.33002	0							0.43326	7.31962
0.430941	7.31951	0.864493	45.7272	4.33252	0							0.43351	7.3204
0.43119	7.31944	0.864992	45.7274	4.33501	0							0.43376	7.32171
0.43144	7.32072	0.865491	45.7276	4.33751	0							0.434009	7.32321
0.431689	7.3207	0.86599	45.7278	4.34	0							0.434259	7.32233
0.431939	7.32192	0.866489	45.7279	4.3425	0							0.434508	7.32148
0.432189	7.32155	0.866989	45.7279	4.34499	0							0.434758	7.3216
0.432438	7.32161	0.867488	45.7281	4.34749	0							0.435007	7.32256
0.432688	7.31859	0.867987	45.7283	4.34999	0							0.435257	7.32146
0.432937	7.31931	0.868486	45.7285	4.35248	0							0.435507	7.32266
0.433187	7.31962	0.868985	45.7287	4.35498	0							0.435756	7.3217
0.433436	7.3204	0.869484	45.7289	4.35747	0							0.436006	7.32187
0.433686	7.32171	0.869984	45.7291	4.35997	0							0.436255	7.32161
0.433936	7.32321	0.870483	45.7293	4.36247	0							0.436505	7.32193
0.434185	7.32233	0.870982	45.7293	4.36496	0							0.436754	7.32099
0.434435	7.32148	0.871481	45.7295	4.36746	0							0.437004	7.32172
0.434684	7.3216	0.87198	45.7298	4.36995	0							0.437254	7.32236
0.434934	7.32256	0.872479	45.7301	4.37245	0							0.437503	7.32225
0.435183	7.32146	0.872979	45.7303	4.37494	0							0.437753	7.32031
0.435433	7.32266	0.873478	45.7304	4.37744	0							0.438002	7.32049
0.435683	7.3217	0.873977	45.7305	4.37994	0							0.438252	7.32171
0.435932	7.32187	0.874476	45.7307	4.38243	0							0.438501	7.32222
0.436182	7.32161	0.874975	45.7309	4.38493	0							0.438751	7.32247
0.436431	7.32193	0.875475	45.731	4.38742	0							0.439001	7.32338
0.436681	7.32099	0.875974	45.7311	4.38992	0							0.43925	7.32456
0.43693	7.32172	0.876473	45.7312	4.39241	0							0.4395	7.32366
0.43718	7.32236	0.876972	45.7314	4.39491	0							0.439749	7.32183
0.43743	7.32225	0.877471	45.7317	4.39741	0							0.439999	7.32
0.437679	7.32031	0.87797	45.732	4.3999	0							0.440248	7.31952
0.437929	7.32049	0.87847	45.7322	4.4024	0							0.440498	7.32137
0.438178	7.32171	0.878969	45.7324	4.40489	0							0.440748	7.32269
0.438428	7.32222	0.879468	45.7323	4.40739	0							0.440997	7.32342
0.438677	7.32247	0.879967	45.7325	4.40988	0							0.441247	7.32417
0.438927	7.32338	0.880466	45.7327	4.41238	0							0.441496	7.32449
0.439177	7.32456	0.880965	45.7328	4.41488	0							0.441746	7.32447
0.439426	7.32366	0.881465	45.733	4.41737	0							0.441995	7.32619
0.439676	7.32183	0.881964	45.7331	4.41987	0							0.442245	7.32621
0.439925	7.32	0.882463	45.7332	4.42236	0							0.442495	7.32613
0.440175	7.31952	0.882962	45.7333	4.42486	0							0.442744	7.32513
0.440425	7.32137	0.883461	45.7334	4.42735	0							0.442994	7.3252
0.440674	7.32269	0.88396	45.7335	4.42985	0							0.443243	7.32457
0.440924	7.32342	0.88446	45.7338	4.43235	0							0.443493	7.32371
0.441173	7.32417	0.884959	45.7341	4.43484	0							0.443742	7.32358
0.441423	7.32449	0.885458	45.7343	4.43734	0							0.443992	7.325
0.441672	7.32447	0.885957	45.7346	4.43983	0							0.444242	7.32475
0.441922	7.32619	0.886456	45.7348	4.44233	0							0.444491	7.32252
0.442172	7.32621	0.886955	45.7351	4.44482	0							0.444741	7.32313
0.442421	7.32613	0.887455	45.7353	4.44732	0							0.44499	7.32262
0.442671	7.32513	0.887954	45.7355	4.44982	0							0.44524	7.32307
0.44292	7.3252	0.888453	45.7356	4.45231	0							0.445489	7.32239
0.44317	7.32457	0.888952	45.7355	4.45481	0							0.445739	7.32568
0.443419	7.32371	0.889451	45.7357	4.4573	0							0.445989	7.32833
0.443669	7.32358	0.889951	45.736	4.4598	0							0.446238	7.32964
0.443919	7.325	0.89045	45.7363	4.4623	0							0.446488	7.32963
0.444168	7.32475	0.890949	45.7364	4.46479	0							0.446737	7.32748
0.444418	7.32252	0.891448	45.7364	4.46729	0							0.446987	7.32691
0.444667	7.32313	0.891947	45.7364	4.46978	0							0.447237	7.32611
0.444917	7.32262	0.892446	45.7365	4.47228	0							0.447486	7.32617
0.445166	7.32307	0.892946	45.7366	4.47477	0							0.447736	7.32705
0.445416	7.32239	0.893445	45.7368	4.47727	0							0.447985	7.32691
0.445666	7.32568	0.893944	45.737	4.47977	0							0.448235	7.32464
0.445915	7.32833	0.894443	45.7372	4.48226	0							0.448484	7.32503
0.446165	7.32964	0.894942	45.7373	4.48476	0							0.448734	7.32642
0.446414	7.32963	0.895441	45.7374	4.48725	0							0.448984	7.32759
0.446664	7.32748	0.895941	45.7375	4.48975	0							0.449233	7.32685
0.446913	7.32691	0.89644	45.7377	4.49224	0							0.449483	7.32688
0.447163	7.32611	0.896939	45.7377	4.49474	0							0.449732	7.32825
0.447413	7.32617	0.897438	45.7379	4.49723	0							0.449982	7.32871
0.447662	7.32705	0.897937	45.7381	4.49973	0							0.450231	7.3302
0.447912	7.32691	0.898436	45.7382	4.50223	0							0.450481	7.33053
0.448161	7.32464	0.898936	45.7382	4.50472	0							0.450731	7.33108
0.448411	7.32503	0.899435	45.7385	4.50722	0							0.45098	7.33083
0.44866	7.32642	0.899934	45.7386	4.50971	0							0.45123	7.33067
0.44891	7.32759	0.900433	45.7389	4.51221	0							0.451479	7.33086
0.44916	7.32685	0.900932	45.7392	4.51471	0							0.451729	7.33101
0.449409	7.32688	0.901432	45.7394	4.5172	0							0.451978	7.32931
0.449659	7.32825	0.901931	45.7396									0.452228	7.32891
0.449908	7.32871	0.90243	45.7396									0.452478	7.32831
0.450158	7.3302	0.902929	45.7395									0.452727	7.32805
0.450407	7.33053	0.903428	45.7396									0.452977	7.32879
0.450657	7.33108	0.903927	45.7398									0.453226	7.32884
0.450907	7.33083	0.904427	45.7399									0.453476	7.33061
0.451156	7.33067	0.904926	45.74									0.453725	7.33183
0.451406	7.33086	0.905425	45.7401									0.453975	7.33107
0.451655	7.33101	0.905924	45.7402									0.454225	7.3316
0.451905	7.32931	0.906423	45.7404									0.454474	7.33294
0.452154	7.32891	0.906922	45.7405									0.454724	7.33231
0.452404	7.32831	0.907422	45.7406									0.454973	7.33263
0.452654	7.32805	0.907921	45.7408									0.455223	7.3329
0.452903	7.32879	0.90842	45.741									0.455472	7.33386
0.453153	7.32884	0.908919	45.7412									0.455722	7.33308
0.453402	7.33061	0.909418	45.7413									0.455972	7.33344
0.453652	7.33183	0.909917	45.7416									0.456221	7.3343
0.453902	7.33107	0.910417	45.7417									0.456471	7.33469
0.454151	7.3316	0.910916	45.7417									0.45672	7.33445
0.454401	7.33294	0.911415	45.7418									0.45697	7.3341
0.45465	7.33231	0.911914	45.7418									0.457219	7.33588
0.4549	7.33263	0.912413	45.7419									0.457469	7.336
0.455149	7.3329	0.912912	45.7419									0.457719	7.33702
0.455399	7.33386	0.913412	45.7418									0.457968	7.33581
0.455649	7.33308	0.913911	45.7419									0.458218	7.33449
0.455898	7.33344	0.91441	45.7421									0.458467	7.3353
0.456148	7.3343	0.914909	45.7424									0.458717	7.33698
0.456397	7.33469	0.915408	45.7426									0.458966	7.33708
0.456647	7.33445	0.915907	45.7427									0.459216	7.33707
0.456896	7.3341	0.916407	45.7428									0.459466	7.3364
0.457146	7.33588	0.916906	45.7427									0.459715	7.33686
0.457396	7.336	0.917405	45.7427									0.459965	7.33692
0.457645	7.33702	0.917904	45.7428									0.460214	7.33836
0.457895	7.33581	0.918403	45.743									0.460464	7.33731
0.458144	7.33449	0.918903	45.7432									0.460714	7.33537
0.458394	7.3353	0.919402	45.7433									0.460963	7.33658
0.458643	7.33698	0.919901	45.7435									0.461213	7.33532
0.458893	7.33708	0.9204	45.7436									0.461462	7.33497
0.459143	7.33707	0.920899	45.7437									0.461712	7.33457
0.459392	7.3364	0.921398	45.7439									0.461961	7.33528
0.459642	7.33686	0.921898	45.7441									0.462211	7.33359
0.459891	7.33692	0.922397	45.7444									0.462461	7.33135
0.460141	7.33836	0.922896	45.7446									0.46271	7.33165
0.46039	7.33731	0.923395	45.7447									0.46296	7.33136
0.46064	7.33537	0.923894	45.745									0.463209	7.3326
0.46089	7.33658	0.924393	45.7451									0.463459	7.32999
0.461139	7.33532	0.924893	45.7451									0.463708	7.33081
0.461389	7.33497	0.925392	45.7451									0.463958	7.32927
0.461638	7.33457	0.925891	45.7451									0.464208	7.33029
0.461888	7.33528	0.92639	45.7451									0.464457	7.33147
0.462137	7.33359	0.926889	45.7452									0.464707	7.3299
0.462387	7.33135	0.927388	45.7454									0.464956	7.32955
0.462637	7.33165	0.927888	45.7456									0.465206	7.32843
0.462886	7.33136	0.928387	45.7457									0.465455	7.32855
0.463136	7.3326	0.928886	45.7459									0.465705	7.32716
0.463385	7.32999	0.929385	45.7461									0.465955	7.32445
0.463635	7.33081	0.929884	45.7462									0.466204	7.32367
0.463884	7.32927	0.930383	45.7463									0.466454	7.32294
0.464134	7.33029	0.930883	45.7465									0.466703	7.32209
0.464384	7.33147	0.931382	45.7467									0.466953	7.32293
0.464633	7.3299	0.931881	45.7469									0.467202	7.32455
0.464883	7.32955	0.93238	45.747									0.467452	7.324
0.465132	7.32843	0.932879	45.7469									0.467702	7.32386
0.465382	7.32855	0.933379	45.7469									0.467951	7.32464
0.465631	7.32716	0.933878	45.747									0.468201	7.32553
0.465881	7.32445	0.934377	45.7471									0.46845	7.32513
0.466131	7.32367	0.934876	45.7472									0.4687	7.32631
0.46638	7.32294	0.935375	45.7474									0.468949	7.32473
0.46663	7.32209	0.935874	45.7476									0.469199	7.32565
0.466879	7.32293	0.936374	45.7481									0.469449	7.32266
0.467129	7.32455	0.936873	45.748									0.469698	7.32301
0.467378	7.324	0.937372	45.7482									0.469948	7.32337
0.467628	7.32386	0.937871	45.7484									0.470197	7.32517
0.467878	7.32464	0.93837	45.7485									0.470447	7.3256
0.468127	7.32553	0.938869	45.7487									0.470696	7.32702
0.468377	7.32513	0.939369	45.7488									0.470946	7.32746
0.468626	7.32631	0.939868	45.749									0.471196	7.3264
0.468876	7.32473	0.940367	45.7491									0.471445	7.32846
0.469126	7.32565	0.940866	45.7493									0.471695	7.32941
0.469375	7.32266	0.941365	45.7493									0.471944	7.32986
0.469625	7.32301	0.941864	45.7492									0.472194	7.33165
0.469874	7.32337	0.942364	45.7492									0.472443	7.33166
0.470124	7.32517	0.942863	45.7492									0.472693	7.3326
0.470373	7.3256	0.943362	45.7492									0.472943	7.33526
0.470623	7.32702	0.943861	45.7493									0.473192	7.33713
0.470873	7.32746	0.94436	45.7495									0.473442	7.33362
0.471122	7.3264	0.944859	45.7496									0.473691	7.33392
0.471372	7.32846	0.945359	45.7498									0.473941	7.3335
0.471621	7.32941	0.945858	45.7498									0.474191	7.33301
0.471871	7.32986	0.946357	45.7499									0.47444	7.33283
0.47212	7.33165	0.946856	45.7501									0.47469	7.33199
0.47237	7.33166	0.947355	45.7503									0.474939	7.33142
0.47262	7.3326	0.947854	45.7504									0.475189	7.33182
0.472869	7.33526	0.948354	45.7504									0.475438	7.3317
0.473119	7.33713	0.948853	45.7506									0.475688	7.33319
0.473368	7.33362	0.949352	45.7506									0.475938	7.33327
0.473618	7.33392	0.949851	45.7509									0.476187	7.33326
0.473867	7.3335	0.95035	45.7508									0.476437	7.33267
0.474117	7.33301	0.95085	45.7509									0.476686	7.3316
0.474367	7.33283	0.951349	45.7512									0.476936	7.33061
0.474616	7.33199	0.951848	45.7512									0.477185	7.32848
0.474866	7.33142	0.952347	45.7512									0.477435	7.328
0.475115	7.33182	0.952846	45.7515									0.477685	7.32632
0.475365	7.3317	0.953345	45.7516									0.477934	7.32668
0.475614	7.33319	0.953845	45.7518									0.478184	7.32867
0.475864	7.33327	0.954344	45.7521									0.478433	7.3293
0.476114	7.33326	0.954843	45.7522									0.478683	7.33068
0.476363	7.33267	0.955342	45.7524									0.478932	7.32921
0.476613	7.3316	0.955841	45.7525									0.479182	7.32978
0.476862	7.33061	0.95634	45.7527									0.479432	7.32933
0.477112	7.32848	0.95684	45.753									0.479681	7.32989
0.477361	7.328	0.957339	45.7533									0.479931	7.33101
0.477611	7.32632	0.957838	45.7532									0.48018	7.33105
0.477861	7.32668	0.958337	45.7532									0.48043	7.33132
0.47811	7.32867	0.958836	45.7534									0.480679	7.33097
0.47836	7.3293	0.959335	45.7535									0.480929	7.33424
0.478609	7.33068	0.959835	45.7537									0.481179	7.33536
0.478859	7.32921	0.960334	45.7539									0.481428	7.33605
0.479108	7.32978	0.960833	45.7539									0.481678	7.33588
0.479358	7.32933	0.961332	45.7541									0.481927	7.33731
0.479608	7.32989	0.961831	45.7544									0.482177	7.33795
0.479857	7.33101	0.96233	45.7546									0.482426	7.33781
0.480107	7.33105	0.96283	45.7546									0.482676	7.33944
0.480356	7.33132	0.963329	45.7547									0.482926	7.34018
0.480606	7.33097	0.963828	45.755									0.483175	7.33809
0.480855	7.33424	0.964327	45.7551									0.483425	7.33985
0.481105	7.33536	0.964826	45.7553									0.483674	7.33967
0.481355	7.33605	0.965326	45.7554									0.483924	7.34079
0.481604	7.33588	0.965825	45.7554									0.484173	7.34085
0.481854	7.33731	0.966324	45.7555									0.484423	7.34241
0.482103	7.33795	0.966823	45.7557									0.484673	7.34208
0.482353	7.33781	0.967322	45.7558									0.484922	7.34063
0.482603	7.33944	0.967821	45.7559									0.485172	7.34176
0.482852	7.34018	0.968321	45.7559									0.485421	7.34014
0.483102	7.33809	0.96882	45.7561									0.485671	7.33957
0.483351	7.33985	0.969319	45.7562									0.48592	7.34225
0.483601	7.33967	0.969818	45.7564									0.48617	7.34204
0.48385	7.34079	0.970317	45.7567									0.48642	7.34213
0.4841	7.34085	0.970816	45.7569									0.486669	7.34291
0.48435	7.34241	0.971316	45.757									0.486919	7.34326
0.484599	7.34208	0.971815	45.7573									0.487168	7.3397
0.484849	7.34063	0.972314	45.7574									0.487418	7.33936
0.485098	7.34176	0.972813	45.7574									0.487668	7.33829
0.485348	7.34014	0.973312	45.7574									0.487917	7.3384
0.485597	7.33957	0.973811	45.7576									0.488167	7.33775
0.485847	7.34225	0.974311	45.7576									0.488416	7.33921
0.486097	7.34204	0.97481	45.7576									0.488666	7.33934
0.486346	7.34213	0.975309	45.7579									0.488915	7.33801
0.486596	7.34291	0.975808	45.7581									0.489165	7.3388
0.486845	7.34326	0.976307	45.7582									0.489415	7.33987
0.487095	7.3397	0.976806	45.7583									0.489664	7.33938
0.487344	7.33936	0.977306	45.7585									0.489914	7.34188
0.487594	7.33829	0.977805	45.7586									0.490163	7.34265
0.487844	7.3384	0.978304	45.7588									0.490413	7.34263
0.488093	7.33775	0.978803	45.759									0.490662	7.34256
0.488343	7.33921	0.979302	45.7591									0.490912	7.34246
0.488592	7.33934	0.979801	45.7592									0.491162	7.34319
0.488842	7.33801	0.980301	45.7593									0.491411	7.34347
0.489091	7.3388	0.9808	45.7594									0.491661	7.34256
0.489341	7.33987	0.981299	45.7593									0.49191	7.34387
0.489591	7.33938	0.981798	45.7594									0.49216	7.3435
0.48984	7.34188	0.982297	45.7595									0.492409	7.34418
0.49009	7.34265	0.982797	45.7598									0.492659	7.34474
0.490339	7.34263	0.983296	45.7604									0.492909	7.34522
0.490589	7.34256	0.983795	45.7607									0.493158	7.34581
0.490838	7.34246	0.984294	45.7606									0.493408	7.34671
0.491088	7.34319	0.984793	45.7605									0.493657	7.34734
0.491338	7.34347	0.985292	45.7606									0.493907	7.34831
0.491587	7.34256	0.985792	45.7606									0.494156	7.34902
0.491837	7.34387	0.986291	45.7607									0.494406	7.34814
0.492086	7.3435	0.98679	45.7608									0.494656	7.34705
0.492336	7.34418	0.987289	45.7609									0.494905	7.34782
0.492585	7.34474	0.987788	45.7612									0.495155	7.34787
0.492835	7.34522	0.988287	45.7616									0.495404	7.34762
0.493085	7.34581	0.988787	45.7617									0.495654	7.34916
0.493334	7.34671	0.989286	45.7617									0.495903	7.35058
0.493584	7.34734	0.989785	45.7618									0.496153	7.35008
0.493833	7.34831	0.990284	45.762									0.496403	7.35055
0.494083	7.34902	0.990783	45.762									0.496652	7.35177
0.494332	7.34814	0.991282	45.7621									0.496902	7.35042
0.494582	7.34705	0.991782	45.7622									0.497151	7.34927
0.494832	7.34782	0.992281	45.7623									0.497401	7.34926
0.495081	7.34787	0.99278	45.7625									0.49765	7.34881
0.495331	7.34762	0.993279	45.7628									0.4979	7.34931
0.49558	7.34916	0.993778	45.7629									0.49815	7.34937
[truncated: 16,118 more rows]

## Sheet: Purification Atg2-Atg18 2023030
Chrom.1		Chrom.1		Chrom.1		Chrom.1		Chrom.1		Chrom.1		Chrom.1
UV		Conductivity		Conc B		Injection		Run Log		Fraction		UV_CUT_TEMP@100,BASEM
ml	mAU	ml	mS/cm	ml	%B	ml	Injection	ml	Logbook	ml	Fraction	ml	mAU
-0.002581	0	-0.002581	46.6417	-0.002581	0	-8.3e-05		-0.002581	Method Settings	0.689157	1.A.2	0	0.232526
-0.002331	0.496293	-0.002081	46.6419	-8.3e-05	0			-0.002253	Sample Application	0.739204	1.A.3	0.00025	0.232623
-0.002081	0.495849	-0.001582	46.6418	0.002416	0			0.099668	Elution	0.789194	1.A.4	0.0005	0.23272
-0.001832	0.495039	-0.001082	46.6418	0.004914	0					0.839207	1.A.5	0.000749	0.232818
-0.001582	0.494521	-0.000583	46.6418	0.007412	0					0.889304	1.A.6	0.000999	0.232915
-0.001332	0.494303	-8.3e-05	46.6418	0.00991	0					0.939472	1.A.7	0.001249	0.233012
-0.001082	0.493979	0.000416	46.6417	0.012408	0					0.989366	1.A.8	0.001499	0.23311
-0.000833	0.494882	0.000916	46.6416	0.014907	0					1.03947	1.A.9	0.001748	0.233207
-0.000583	0.495027	0.001415	46.6412	0.017405	0					1.08946	1.A.10	0.001998	0.233304
-0.000333	0.494062	0.001915	46.6409	0.019903	0					1.1396	1.A.11	0.002248	0.233402
-8.3e-05	0.492712	0.002414	46.6407	0.022401	0					1.18967	1.A.12	0.002498	0.233499
0.000166	0.49208	0.002914	46.6404	0.024899	0					1.23956	1.B.12	0.002747	0.233596
0.000416	0.493394	0.003413	46.6402	0.027397	0					1.28956	1.B.11	0.002997	0.233693
0.000666	0.493432	0.003913	46.6401	0.029896	0					1.3396	1.B.10	0.003247	0.23379
0.000916	0.492666	0.004412	46.6402	0.032394	0					1.38975	1.B.9	0.003497	0.233887
0.001165	0.493833	0.004912	46.64	0.034892	0					1.4399	1.B.8	0.003746	0.233985
0.001415	0.49482	0.005411	46.6398	0.03739	0					1.48984	1.B.7	0.003996	0.234082
0.001665	0.494346	0.005911	46.6397	0.039888	0					1.53978	1.B.6	0.004246	0.234179
0.001915	0.493682	0.00641	46.6397	0.042387	0					1.58994	1.B.5	0.004496	0.234276
0.002165	0.492576	0.00691	46.6397	0.044885	0					1.63998	1.B.4	0.004745	0.234373
0.002414	0.491931	0.007409	46.6398	0.047383	0					1.68992	1.B.3	0.004995	0.23447
0.002664	0.490932	0.007909	46.6399	0.049881	0					1.74	1.B.2	0.005245	0.234565
0.002914	0.491101	0.008408	46.6403	0.052379	0					1.78998	1.B.1	0.005495	0.23466
0.003164	0.489903	0.008908	46.6403	0.054877	0					1.84001	1.C.1	0.005744	0.234754
0.003413	0.487919	0.009407	46.6405	0.057376	0					1.89012	1.C.2	0.005994	0.234849
0.003663	0.489979	0.009907	46.6408	0.059874	0					1.9401	1.C.3	0.006244	0.234943
0.003913	0.490641	0.010406	46.6414	0.062372	0					1.9901	1.C.4	0.006494	0.235038
0.004163	0.491136	0.010906	46.6418	0.06487	0					2.04018	1.C.5	0.006743	0.235133
0.004412	0.491202	0.011405	46.6423	0.067368	0					2.09021	1.C.6	0.006993	0.235227
0.004662	0.491319	0.011905	46.6425	0.069867	0					2.1403	1.C.7	0.007243	0.235322
0.004912	0.490367	0.012404	46.6429	0.072365	0					2.1901	1.C.8	0.007493	0.235417
0.005162	0.491562	0.012904	46.6431	0.074863	0					2.24033	1.C.9	0.007742	0.235509
0.005411	0.490814	0.013403	46.6433	0.077361	0					2.29023	1.C.10	0.007992	0.235601
0.005661	0.489629	0.013903	46.6434	0.079859	0					2.34027	1.C.11	0.008242	0.235693
0.005911	0.489024	0.014402	46.6438	0.082357	0					2.39036	1.C.12	0.008492	0.235785
0.006161	0.490352	0.014902	46.6444	0.084856	0					2.44048	1.D.12	0.008741	0.235877
0.00641	0.492297	0.015401	46.6447	0.087354	0					2.49053	1.D.11	0.008991	0.235969
0.00666	0.489369	0.015901	46.6451	0.089852	0					2.54047	1.D.10	0.009241	0.236061
0.00691	0.48942	0.0164	46.6455	0.09235	0					2.59057	1.D.9	0.009491	0.236153
0.00716	0.490414	0.0169	46.6463	0.094848	0					2.64065	1.D.8	0.00974	0.236245
0.007409	0.489957	0.017399	46.6468	0.097347	0					2.69058	1.D.7	0.00999	0.236337
0.007659	0.489961	0.017899	46.6477	0.099845	0					2.74069	1.D.6	0.01024	0.236439
0.007909	0.49063	0.018398	46.6485	0.102343	0					2.79068	1.D.5	0.01049	0.236542
0.008159	0.491199	0.018898	46.649	0.104841	0					2.84064	1.D.4	0.010739	0.236644
0.008408	0.491482	0.019397	46.6496	0.107339	0					2.8907	1.D.3	0.010989	0.236746
0.008658	0.491801	0.019897	46.6503	0.109838	0					2.94086	1.D.2	0.011239	0.236849
0.008908	0.492912	0.020396	46.6511	0.112336	0					2.99078	1.D.1	0.011489	0.236951
0.009158	0.493063	0.020896	46.6516	0.114834	0					3.04085	1.E.1	0.011738	0.237053
0.009407	0.494526	0.021395	46.6524	0.117332	0					3.09082	1.E.2	0.011988	0.237156
0.009657	0.494844	0.021895	46.6529	0.11983	0					3.14097	1.E.3	0.012238	0.237258
0.009907	0.495134	0.022394	46.6534	0.122328	0					3.19103	1.E.4	0.012488	0.237361
0.010157	0.494247	0.022894	46.6541	0.124827	0					3.24106	1.E.5	0.012737	0.237457
0.010406	0.495495	0.023393	46.6547	0.127325	0					3.29101	1.E.6	0.012987	0.237553
0.010656	0.497541	0.023893	46.6553	0.129823	0					3.34101	1.E.7	0.013237	0.23765
0.010906	0.497529	0.024392	46.656	0.132321	0					3.39121	1.E.8	0.013487	0.237746
0.011156	0.498929	0.024892	46.6566	0.134819	0					3.44109	1.E.9	0.013736	0.237843
0.011405	0.497746	0.025391	46.6571	0.137318	0					3.4912	1.E.10	0.013986	0.237939
0.011655	0.497573	0.025891	46.6574	0.139816	0					3.54129	1.E.11	0.014236	0.238036
0.011905	0.500114	0.02639	46.6582	0.142314	0					3.59141	1.E.12	0.014486	0.238132
0.012155	0.500578	0.02689	46.6589	0.144812	0					3.64143	1.F.12	0.014735	0.238229
0.012404	0.502063	0.027389	46.6595	0.14731	0					3.69135	1.F.11	0.014985	0.238325
0.012654	0.500324	0.027889	46.6601	0.149808	0					3.74144	1.F.10	0.015235	0.238412
0.012904	0.50036	0.028388	46.6606	0.152307	0					3.79151	1.F.9	0.015485	0.238499
0.013154	0.499393	0.028888	46.661	0.154805	0					3.84152	1.F.8	0.015734	0.238586
0.013403	0.499154	0.029387	46.6611	0.157303	0					3.89158	1.F.7	0.015984	0.238673
0.013653	0.499179	0.029887	46.6609	0.159801	0					3.9416	1.F.6	0.016234	0.23876
0.013903	0.49915	0.030386	46.6615	0.162299	0					3.9915	1.F.5	0.016484	0.238847
0.014153	0.498319	0.030886	46.6626	0.164798	0					4.04153	1.F.4	0.016733	0.238934
0.014402	0.49878	0.031385	46.6639	0.167296	0					4.09177	1.F.3	0.016983	0.239021
0.014652	0.500086	0.031885	46.6645	0.169794	0					4.14171	1.F.2	0.017233	0.239108
0.014902	0.50027	0.032384	46.6642	0.172292	0					4.19177	1.F.1	0.017483	0.239195
0.015152	0.500355	0.032884	46.6637	0.17479	0					4.24183	1.G.1	0.017732	0.239302
0.015401	0.500624	0.033383	46.6632	0.177288	0					4.2917	1.G.2	0.017982	0.239408
0.015651	0.501238	0.033883	46.6629	0.179787	0					4.34188	1.G.3	0.018232	0.239515
0.015901	0.502217	0.034382	46.6628	0.182285	0					4.3919	1.G.4	0.018482	0.239621
0.016151	0.503002	0.034882	46.6626	0.184783	0					4.44201	1.G.5	0.018731	0.239728
0.0164	0.503861	0.035381	46.6624	0.187281	0					4.49202	1.G.6	0.018981	0.239834
0.01665	0.503348	0.035881	46.6625	0.189779	0					4.51813	Waste	0.019231	0.239941
0.0169	0.503603	0.03638	46.6622	0.192278	0					4.51841	Waste	0.019481	0.240047
0.01715	0.504997	0.03688	46.6618	0.194776	0							0.01973	0.240154
0.017399	0.506022	0.037379	46.6614	0.197274	0							0.01998	0.24026
0.017649	0.506272	0.037879	46.6608	0.199772	0							0.02023	0.240354
0.017899	0.505275	0.038378	46.6603	0.20227	0							0.02048	0.240448
0.018149	0.504617	0.038878	46.6596	0.204769	0							0.020729	0.240543
0.018398	0.506183	0.039377	46.6588	0.207267	0							0.020979	0.240637
0.018648	0.504868	0.039877	46.658	0.209765	0							0.021229	0.240731
0.018898	0.505764	0.040376	46.6572	0.212263	0							0.021479	0.240825
0.019148	0.507871	0.040876	46.6563	0.214761	0							0.021728	0.240919
0.019397	0.508546	0.041375	46.6552	0.217259	0							0.021978	0.241013
0.019647	0.509339	0.041875	46.6538	0.219758	0							0.022228	0.241107
0.019897	0.509478	0.042374	46.6522	0.222256	0							0.022478	0.241202
0.020147	0.509983	0.042874	46.6506	0.224754	0							0.022727	0.241298
0.020396	0.512192	0.043373	46.6489	0.227252	0							0.022977	0.241395
0.020646	0.513616	0.043873	46.6471	0.22975	0							0.023227	0.241491
0.020896	0.513323	0.044372	46.645	0.232249	0							0.023477	0.241588
0.021146	0.512539	0.044872	46.6428	0.234747	0							0.023726	0.241684
0.021395	0.513305	0.045371	46.6403	0.237245	0							0.023976	0.241781
0.021645	0.514005	0.045871	46.6376	0.239743	0							0.024226	0.241878
0.021895	0.514758	0.04637	46.6347	0.242241	0							0.024476	0.241974
0.022145	0.515243	0.04687	46.6317	0.244739	0							0.024725	0.242071
0.022394	0.515404	0.047369	46.6282	0.247238	0							0.024975	0.242167
0.022644	0.515044	0.047869	46.6246	0.249736	0							0.025225	0.242266
0.022894	0.514536	0.048368	46.6207	0.252234	0							0.025475	0.242364
0.023144	0.514215	0.048868	46.6166	0.254732	0							0.025724	0.242463
0.023393	0.514086	0.049367	46.6116	0.25723	0							0.025974	0.242561
0.023643	0.513139	0.049867	46.6056	0.259729	0							0.026224	0.24266
0.023893	0.513088	0.050366	46.599	0.262227	0							0.026474	0.242758
0.024143	0.514492	0.050866	46.5916	0.264725	0							0.026723	0.242857
0.024392	0.514332	0.051365	46.5835	0.267223	0							0.026973	0.242955
0.024642	0.513471	0.051865	46.575	0.269721	0							0.027223	0.243054
0.024892	0.514311	0.052364	46.5658	0.272219	0							0.027473	0.243152
0.025142	0.514331	0.052864	46.5555	0.274718	0							0.027722	0.243252
0.025391	0.514418	0.053363	46.544	0.277216	0							0.027972	0.243352
0.025641	0.515138	0.053863	46.5327	0.279714	0							0.028222	0.243452
0.025891	0.514569	0.054362	46.5205	0.282212	0							0.028472	0.243552
0.026141	0.513129	0.054862	46.508	0.28471	0							0.028721	0.243651
0.02639	0.51212	0.055361	46.4968	0.287209	0							0.028971	0.243751
0.02664	0.511047	0.055861	46.4874	0.289707	0							0.029221	0.243851
0.02689	0.509956	0.05636	46.4796	0.292205	0							0.029471	0.243951
0.02714	0.510114	0.05686	46.4738	0.294703	0							0.02972	0.244051
0.027389	0.51089	0.057359	46.4703	0.297201	0							0.02997	0.244151
0.027639	0.511502	0.057859	46.4691	0.2997	0							0.03022	0.244252
0.027889	0.511433	0.058358	46.4697	0.302198	0							0.03047	0.244353
0.028139	0.511524	0.058858	46.4717	0.304696	0							0.030719	0.244454
0.028388	0.510943	0.059357	46.4742	0.307194	0							0.030969	0.244554
0.028638	0.511231	0.059857	46.4772	0.309692	0							0.031219	0.244655
0.028888	0.512133	0.060356	46.4808	0.31219	0							0.031469	0.244756
0.029138	0.512673	0.060856	46.4843	0.314689	0							0.031718	0.244857
0.029387	0.511946	0.061355	46.4872	0.317187	0							0.031968	0.244958
0.029637	0.51131	0.061855	46.4903	0.319685	0							0.032218	0.245059
0.029887	0.51112	0.062354	46.493	0.322183	0							0.032468	0.24516
0.030137	0.511089	0.062854	46.4959	0.324681	0							0.032717	0.245244
0.030386	0.511649	0.063353	46.4986	0.32718	0							0.032967	0.245328
0.030636	0.512553	0.063853	46.501	0.329678	0							0.033217	0.245412
0.030886	0.512047	0.064352	46.5034	0.332176	0							0.033467	0.245496
0.031136	0.51163	0.064852	46.5056	0.334674	0							0.033716	0.24558
0.031385	0.511587	0.065351	46.5079	0.337172	0							0.033966	0.245664
0.031635	0.510888	0.065851	46.51	0.33967	0							0.034216	0.245749
0.031885	0.509828	0.06635	46.5119	0.342169	0							0.034466	0.245833
0.032135	0.508302	0.06685	46.5136	0.344667	0							0.034715	0.245917
0.032384	0.507776	0.067349	46.5152	0.347165	0							0.034965	0.246001
0.032634	0.507701	0.067849	46.5168	0.349663	0							0.035215	0.246103
0.032884	0.50756	0.068348	46.5183	0.352161	0							0.035465	0.246204
0.033134	0.507862	0.068848	46.5197	0.35466	0							0.035714	0.246306
0.033383	0.509431	0.069347	46.521	0.357158	0							0.035964	0.246407
0.033633	0.508594	0.069847	46.5223	0.359656	0							0.036214	0.246509
0.033883	0.506168	0.070346	46.5234	0.362154	0							0.036464	0.24661
0.034133	0.505861	0.070846	46.5245	0.364652	0							0.036713	0.246712
0.034382	0.505236	0.071345	46.5255	0.36715	0							0.036963	0.246814
0.034632	0.505792	0.071845	46.5266	0.369649	0							0.037213	0.246915
0.034882	0.504935	0.072344	46.5273	0.372147	0							0.037463	0.247017
0.035132	0.504435	0.072844	46.5278	0.374645	0							0.037712	0.247118
0.035381	0.503764	0.073344	46.5287	0.377143	0							0.037962	0.24722
0.035631	0.50385	0.073843	46.5296	0.379641	0							0.038212	0.247321
0.035881	0.503174	0.074343	46.5305	0.38214	0							0.038462	0.247422
0.036131	0.504802	0.074842	46.5316	0.384638	0							0.038711	0.247524
0.03638	0.505396	0.075342	46.5327	0.387136	0							0.038961	0.247625
0.03663	0.505644	0.075841	46.5338	0.389634	0							0.039211	0.247727
0.03688	0.506529	0.076341	46.5351	0.392132	0							0.039461	0.247828
0.03713	0.507435	0.07684	46.5363	0.394631	0							0.03971	0.24793
0.037379	0.507523	0.07734	46.5375	0.397129	0							0.03996	0.248031
0.037629	0.507396	0.077839	46.5389	0.399627	0							0.04021	0.248132
0.037879	0.509824	0.078339	46.54	0.402125	0							0.04046	0.248233
0.038129	0.512222	0.078838	46.5408	0.404623	0							0.040709	0.248334
0.038378	0.515582	0.079338	46.5418	0.407121	0							0.040959	0.248435
0.038628	0.518236	0.079837	46.5432	0.40962	0							0.041209	0.248536
0.038878	0.519032	0.080337	46.5447	0.412118	0							0.041459	0.248637
0.039128	0.520012	0.080836	46.5462	0.414616	0							0.041708	0.248738
0.039377	0.520575	0.081336	46.5478	0.417114	0							0.041958	0.248839
0.039627	0.52177	0.081835	46.5498	0.419612	0							0.042208	0.24894
0.039877	0.523937	0.082335	46.5515	0.422111	0							0.042458	0.249041
0.040127	0.526718	0.082834	46.5533	0.424609	0							0.042707	0.249141
0.040376	0.526175	0.083334	46.5551	0.427107	0							0.042957	0.249242
0.040626	0.526643	0.083833	46.5573	0.429605	0							0.043207	0.249342
0.040876	0.525508	0.084333	46.5593	0.432103	0							0.043457	0.249442
0.041126	0.527074	0.084832	46.5614	0.434601	0							0.043706	0.249542
0.041375	0.529145	0.085332	46.5637	0.4371	0							0.043956	0.249643
0.041625	0.530559	0.085831	46.566	0.439598	0							0.044206	0.249743
0.041875	0.530257	0.086331	46.5683	0.442096	0							0.044456	0.249843
0.042125	0.532203	0.08683	46.5707	0.444594	0							0.044705	0.249943
0.042374	0.532387	0.08733	46.573	0.447092	0							0.044955	0.250044
0.042624	0.53266	0.087829	46.5754	0.449591	0							0.045205	0.250143
0.042874	0.533195	0.088329	46.5778	0.452089	0							0.045455	0.250242
0.043124	0.534216	0.088828	46.5803	0.454587	0							0.045704	0.250341
0.043373	0.536145	0.089328	46.5826	0.457085	0							0.045954	0.250441
0.043623	0.537623	0.089827	46.5848	0.459583	0							0.046204	0.25054
0.043873	0.540163	0.090327	46.587	0.462081	0							0.046454	0.250639
0.044123	0.538446	0.090826	46.5893	0.46458	0							0.046703	0.250738
0.044372	0.537137	0.091326	46.5917	0.467078	0							0.046953	0.250838
0.044622	0.536702	0.091825	46.5942	0.469576	0							0.047203	0.250937
0.044872	0.537204	0.092325	46.5966	0.472074	0							0.047453	0.251036
0.045122	0.537888	0.092824	46.599	0.474572	0							0.047702	0.251101
0.045371	0.538774	0.093324	46.6014	0.477071	0							0.047952	0.251166
0.045621	0.538927	0.093823	46.6038	0.479569	0							0.048202	0.251231
0.045871	0.537889	0.094323	46.606	0.482067	0							0.048452	0.251296
0.046121	0.537019	0.094822	46.6082	0.484565	0							0.048701	0.251361
0.04637	0.537659	0.095322	46.6103	0.487063	0							0.048951	0.251426
0.04662	0.53925	0.095821	46.6123	0.489561	0							0.049201	0.251491
0.04687	0.541502	0.096321	46.6144	0.49206	0							0.049451	0.251556
0.04712	0.543609	0.09682	46.6164	0.494558	0							0.0497	0.251621
0.047369	0.544193	0.09732	46.6183	0.497056	0							0.04995	0.251686
0.047619	0.542826	0.097819	46.6202	0.499554	0							0.0502	0.251783
0.047869	0.542881	0.098319	46.6223	0.502052	0							0.05045	0.25188
0.048119	0.544889	0.098818	46.6241	0.504551	0							0.050699	0.251977
0.048368	0.546225	0.099318	46.6259	0.507049	0							0.050949	0.252074
0.048618	0.547994	0.099817	46.6274	0.509547	0							0.051199	0.252171
0.048868	0.549755	0.100317	46.6287	0.512045	0							0.051449	0.252269
0.049118	0.549599	0.100816	46.6304	0.514543	0							0.051698	0.252366
0.049367	0.5501	0.101316	46.6319	0.517042	0							0.051948	0.252463
0.049617	0.549459	0.101815	46.6332	0.51954	0							0.052198	0.25256
0.049867	0.548554	0.102315	46.6343	0.522038	0							0.052448	0.252657
0.050117	0.547303	0.102814	46.6349	0.524536	0							0.052697	0.252785
0.050366	0.548304	0.103314	46.6355	0.527034	0							0.052947	0.252913
0.050616	0.54974	0.103813	46.6359	0.529532	0							0.053197	0.253041
0.050866	0.551621	0.104313	46.6359	0.532031	0							0.053447	0.253169
0.051116	0.553104	0.104812	46.6357	0.534529	0							0.053696	0.253297
0.051365	0.554019	0.105312	46.6355	0.537027	0							0.053946	0.253425
0.051615	0.554351	0.105811	46.6351	0.539525	0							0.054196	0.253553
0.051865	0.555604	0.106311	46.6346	0.542023	0							0.054446	0.253681
0.052115	0.55743	0.10681	46.634	0.544522	0							0.054695	0.25381
0.052364	0.557975	0.10731	46.633	0.54702	0							0.054945	0.253938
0.052614	0.557491	0.107809	46.6317	0.549518	0							0.055195	0.254031
0.052864	0.556364	0.108309	46.6307	0.552016	0							0.055445	0.254124
0.053114	0.555408	0.108808	46.6292	0.554514	0							0.055694	0.254217
0.053363	0.554512	0.109308	46.6281	0.557012	0							0.055944	0.25431
0.053613	0.554451	0.109807	46.6265	0.559511	0							0.056194	0.254404
0.053863	0.555457	0.110307	46.6248	0.562009	0							0.056444	0.254497
0.054113	0.555639	0.110806	46.6229	0.564507	0							0.056693	0.25459
0.054362	0.555353	0.111306	46.6211	0.567005	0							0.056943	0.254683
0.054612	0.555878	0.111805	46.6191	0.569503	0							0.057193	0.254777
0.054862	0.555938	0.112305	46.6172	0.572002	0							0.057443	0.25487
0.055112	0.556338	0.112804	46.6154	0.5745	0							0.057692	0.254961
0.055361	0.557302	0.113304	46.6134	0.576998	0							0.057942	0.255052
0.055611	0.558661	0.113803	46.6115	0.579496	0							0.058192	0.255144
0.055861	0.560079	0.114303	46.6095	0.581994	0							0.058442	0.255235
0.056111	0.561587	0.114802	46.6075	0.584493	0							0.058691	0.255327
0.05636	0.563791	0.115302	46.6056	0.586991	0							0.058941	0.255418
0.05661	0.565263	0.115801	46.6037	0.589489	0							0.059191	0.255509
0.05686	0.566246	0.116301	46.6018	0.591987	0							0.059441	0.255601
0.05711	0.567521	0.1168	46.6001	0.594485	0							0.05969	0.255692
0.057359	0.56869	0.1173	46.598	0.596983	0							0.05994	0.255783
0.057609	0.569756	0.117799	46.596	0.599482	0							0.06019	0.255873
0.057859	0.571138	0.118299	46.5941	0.60198	0							0.06044	0.255962
0.058109	0.572297	0.118798	46.5922	0.604478	0							0.060689	0.256051
0.058358	0.575589	0.119298	46.5903	0.606976	0							0.060939	0.256141
0.058608	0.577436	0.119797	46.5881	0.609474	0							0.061189	0.25623
0.058858	0.57806	0.120297	46.5862	0.611973	0							0.061439	0.256319
0.059108	0.579169	0.120796	46.5843	0.614471	0							0.061688	0.256409
0.059357	0.580325	0.121296	46.5821	0.616969	0							0.061938	0.256498
0.059607	0.582508	0.121795	46.58	0.619467	0							0.062188	0.256587
0.059857	0.584223	0.122295	46.5781	0.621965	0							0.062438	0.256677
0.060107	0.587286	0.122794	46.576	0.624463	0							0.062687	0.256793
0.060356	0.590912	0.123294	46.574	0.626962	0							0.062937	0.25691
0.060606	0.5945	0.123793	46.5721	0.62946	0							0.063187	0.257027
0.060856	0.595451	0.124293	46.5698	0.631958	0							0.063437	0.257144
0.061106	0.597749	0.124792	46.5678	0.634456	0							0.063686	0.257261
0.061355	0.598259	0.125292	46.5658	0.636954	0							0.063936	0.257377
0.061605	0.599612	0.125791	46.5636	0.639453	0							0.064186	0.257494
0.061855	0.599871	0.126291	46.5614	0.641951	0							0.064436	0.257611
0.062105	0.601009	0.12679	46.5593	0.644449	0							0.064685	0.257728
0.062354	0.602365	0.12729	46.5572	0.646947	0							0.064935	0.257845
0.062604	0.604192	0.127789	46.5549	0.649445	0							0.065185	0.257929
0.062854	0.605797	0.128289	46.5526	0.651943	0							0.065435	0.258013
0.063104	0.607092	0.128788	46.5503	0.654442	0							0.065684	0.258098
0.063353	0.607518	0.129288	46.5478	0.65694	0							0.065934	0.258182
0.063603	0.607535	0.129787	46.5453	0.659438	0							0.066184	0.258266
0.063853	0.608979	0.130287	46.5429	0.661936	0							0.066434	0.258351
0.064103	0.611455	0.130786	46.5407	0.664434	0							0.066683	0.258435
0.064352	0.613412	0.131286	46.5382	0.666933	0							0.066933	0.258519
0.064602	0.614813	0.131785	46.5349	0.669431	0							0.067183	0.258604
0.064852	0.616709	0.132285	46.532	0.671929	0							0.067433	0.258688
0.065102	0.620042	0.132784	46.5295	0.674427	0							0.067682	0.258798
0.065351	0.623721	0.133284	46.5269	0.676925	0							0.067932	0.258908
0.065601	0.626721	0.133783	46.5246	0.679424	0							0.068182	0.259018
0.065851	0.628473	0.134283	46.5223	0.681922	0							0.068432	0.259127
0.066101	0.630569	0.134782	46.5202	0.68442	0							0.068681	0.259237
0.06635	0.632855	0.135282	46.518	0.686918	0							0.068931	0.259347
0.0666	0.633243	0.135781	46.5159	0.689416	0							0.069181	0.259457
0.06685	0.633406	0.136281	46.5141	0.691914	0							0.069431	0.259567
0.0671	0.6332	0.13678	46.5122	0.694413	0							0.06968	0.259677
0.067349	0.636394	0.13728	46.5104	0.696911	0							0.06993	0.259787
0.067599	0.637248	0.137779	46.5086	0.699409	0							0.07018	0.259866
0.067849	0.64049	0.138279	46.5069	0.701907	0							0.07043	0.259945
0.068099	0.64245	0.138778	46.5053	0.704405	0							0.070679	0.260024
0.068348	0.645433	0.139278	46.5039	0.706904	0							0.070929	0.260103
0.068598	0.647935	0.139777	46.5023	0.709402	0							0.071179	0.260182
0.068848	0.650504	0.140277	46.5008	0.7119	0							0.071429	0.260261
0.069098	0.652249	0.140776	46.4995	0.714398	0							0.071678	0.26034
0.069347	0.65388	0.141276	46.4982	0.716896	0							0.071928	0.260419
0.069597	0.655253	0.141775	46.497	0.719394	0							0.072178	0.260498
0.069847	0.6565	0.142275	46.4958	0.721893	0							0.072428	0.260577
0.070097	0.658609	0.142774	46.4946	0.724391	0							0.072678	0.26068
0.070346	0.659824	0.143274	46.4935	0.726889	0							0.072927	0.260782
0.070596	0.660109	0.143773	46.4923	0.729387	0							0.073177	0.260885
0.070846	0.65991	0.144273	46.4911	0.731885	0							0.073427	0.260988
0.071096	0.660213	0.144772	46.4903	0.734384	0							0.073677	0.26109
0.071345	0.661591	0.145272	46.4893	0.736882	0							0.073926	0.261193
0.071595	0.662658	0.145771	46.4884	0.73938	0							0.074176	0.261296
0.071845	0.662643	0.146271	46.4878	0.741878	0							0.074426	0.261398
0.072095	0.661483	0.14677	46.4869	0.744376	0							0.074676	0.261501
0.072344	0.662066	0.14727	46.4861	0.746874	0							0.074925	0.261604
0.072594	0.663558	0.147769	46.4854	0.749373	0							0.075175	0.261702
0.072844	0.66476	0.148269	46.4848	0.751871	0							0.075425	0.261801
0.073094	0.665076	0.148768	46.4845	0.754369	0							0.075675	0.261899
0.073344	0.666947	0.149268	46.484	0.756867	0							0.075924	0.261998
0.073593	0.667696	0.149767	46.4836	0.759365	0							0.076174	0.262096
0.073843	0.667943	0.150267	46.4831	0.761864	0							0.076424	0.262195
0.074093	0.668486	0.150766	46.4827	0.764362	0							0.076674	0.262293
0.074343	0.668352	0.151266	46.4825	0.76686	0							0.076923	0.262392
0.074592	0.668803	0.151765	46.4823	0.769358	0							0.077173	0.26249
0.074842	0.669373	0.152265	46.482	0.771856	0							0.077423	0.262589
0.075092	0.670273	0.152764	46.4818	0.774355	0							0.077673	0.262683
0.075342	0.671368	0.153264	46.4816	0.776853	0							0.077922	0.262777
0.075591	0.671054	0.153763	46.4815	0.779351	0							0.078172	0.262871
0.075841	0.671188	0.154263	46.4815	0.781849	0							0.078422	0.262966
0.076091	0.672921	0.154762	46.4816	0.784347	0							0.078672	0.26306
0.076341	0.673354	0.155262	46.4816	0.786845	0							0.078921	0.263154
0.07659	0.672996	0.155761	46.4819	0.789344	0							0.079171	0.263249
0.07684	0.675019	0.156261	46.4821	0.791842	0							0.079421	0.263343
0.07709	0.674975	0.15676	46.4824	0.79434	0							0.079671	0.263437
0.07734	0.677665	0.15726	46.4826	0.796838	0							0.07992	0.263532
0.077589	0.678323	0.157759	46.4828	0.799336	0							0.08017	0.263622
0.077839	0.676432	0.158259	46.4831	0.801835	0							0.08042	0.263712
0.078089	0.675087	0.158758	46.4835	0.804333	0							0.08067	0.263802
0.078339	0.676146	0.159258	46.484	0.806831	0							0.080919	0.263893
0.078588	0.677905	0.159757	46.4845	0.809329	0							0.081169	0.263983
0.078838	0.680227	0.160257	46.485	0.811827	0							0.081419	0.264073
0.079088	0.681217	0.160756	46.4855	0.814325	0							0.081669	0.264163
0.079338	0.681223	0.161256	46.4859	0.816824	0							0.081918	0.264253
0.079587	0.682632	0.161755	46.4865	0.819322	0							0.082168	0.264344
0.079837	0.68312	0.162255	46.4871	0.82182	0							0.082418	0.264434
0.080087	0.685395	0.162754	46.4879	0.824318	0							0.082668	0.26452
0.080337	0.686648	0.163254	46.4888	0.826816	0							0.082917	0.264606
0.080586	0.686768	0.163753	46.4897	0.829315	0							0.083167	0.264692
0.080836	0.687782	0.164253	46.4907	0.831813	0							0.083417	0.264778
0.081086	0.688859	0.164752	46.4917	0.834311	0							0.083667	0.264865
0.081336	0.689954	0.165252	46.4926	0.836809	0							0.083916	0.264951
0.081585	0.690698	0.165751	46.4935	0.839307	0							0.084166	0.265037
0.081835	0.691225	0.166251	46.4946	0.841805	0							0.084416	0.265123
0.082085	0.694063	0.16675	46.4955	0.844304	0							0.084666	0.265209
0.082335	0.697555	0.16725	46.4964	0.846802	0							0.084915	0.265295
0.082584	0.698918	0.167749	46.4973	0.8493	0							0.085165	0.265419
0.082834	0.703949	0.168249	46.4983	0.851798	0							0.085415	0.265543
0.083084	0.707106	0.168748	46.4993	0.854296	0							0.085665	0.265666
0.083334	0.708061	0.169248	46.5004	0.856795	0							0.085914	0.26579
0.083583	0.711724	0.169747	46.5015	0.859293	0							0.086164	0.265914
0.083833	0.713147	0.170247	46.5025	0.861791	0							0.086414	0.266038
0.084083	0.715848	0.170746	46.5036	0.864289	0							0.086664	0.266161
0.084333	0.720088	0.171246	46.5047	0.866787	0							0.086913	0.266285
0.084582	0.72475	0.171745	46.506	0.869285	0							0.087163	0.266409
0.084832	0.727166	0.172245	46.5072	0.871784	0							0.087413	0.266533
0.085082	0.728594	0.172744	46.5086	0.874282	0							0.087663	0.266609
0.085332	0.729133	0.173244	46.51	0.87678	0							0.087912	0.266685
0.085581	0.731399	0.173743	46.5115	0.879278	0							0.088162	0.266761
0.085831	0.733546	0.174243	46.5131	0.881776	0							0.088412	0.266838
0.086081	0.73617	0.174742	46.5144	0.884275	0							0.088662	0.266914
0.086331	0.738704	0.175242	46.5156	0.886773	0							0.088911	0.26699
0.08658	0.737255	0.175741	46.5169	0.889271	0							0.089161	0.267066
0.08683	0.73667	0.176241	46.5184	0.891769	0							0.089411	0.267143
0.08708	0.736977	0.17674	46.5199	0.894267	0							0.089661	0.267219
0.08733	0.737658	0.17724	46.5213	0.896766	0							0.08991	0.267295
0.087579	0.735605	0.177739	46.5229	0.899264	0							0.09016	0.267404
0.087829	0.732446	0.178239	46.5245	0.901762	0							0.09041	0.267513
0.088079	0.730828	0.178738	46.5261	0.90426	0							0.09066	0.267622
0.088329	0.729335	0.179238	46.5275	0.906758	0							0.090909	0.267732
0.088578	0.72568	0.179737	46.529	0.909256	0							0.091159	0.267841
0.088828	0.721126	0.180237	46.5307	0.911755	0							0.091409	0.26795
0.089078	0.715898	0.180736	46.5323	0.914253	0							0.091659	0.268059
0.089328	0.70978	0.181236	46.5339	0.916751	0							0.091908	0.268168
0.089577	0.705315	0.181735	46.5357	0.919249	0							0.092158	0.268277
0.089827	0.701121	0.182235	46.5374	0.921747	0							0.092408	0.268386
0.090077	0.695123	0.182734	46.5392	0.924246	0							0.092658	0.268487
0.090327	0.689126	0.183234	46.5409	0.926744	0							0.092907	0.268588
0.090576	0.684097	0.183733	46.5427	0.929242	0							0.093157	0.268689
0.090826	0.676965	0.184233	46.5445	0.93174	0							0.093407	0.26879
0.091076	0.669853	0.184732	46.5464	0.934238	0							0.093657	0.268891
0.091326	0.664427	0.185232	46.548	0.936736	0							0.093906	0.268992
0.091575	0.659886	0.185731	46.5495	0.939235	0							0.094156	0.269092
0.091825	0.654233	0.186231	46.551	0.941733	0							0.094406	0.269193
0.092075	0.646253	0.18673	46.5528	0.944231	0							0.094656	0.269294
0.092325	0.640443	0.18723	46.5546	0.946729	0							0.094905	0.269395
0.092574	0.633174	0.187729	46.5562	0.949227	0							0.095155	0.269488
0.092824	0.625017	0.188229	46.5579	0.951726	0							0.095405	0.269581
0.093074	0.619016	0.188728	46.5596	0.954224	0							0.095655	0.269674
0.093324	0.613557	0.189228	46.5613	0.956722	0							0.095904	0.269767
0.093573	0.607983	0.189727	46.563	0.95922	0							0.096154	0.26986
0.093823	0.601006	0.190227	46.5648	0.961718	0							0.096404	0.269953
0.094073	0.596772	0.190726	46.5666	0.964216	0							0.096654	0.270046
0.094323	0.59087	0.191226	46.5683	0.966715	0							0.096903	0.270139
0.094572	0.585851	0.191725	46.57	0.969213	0							0.097153	0.270232
0.094822	0.578549	0.192225	46.5717	0.971711	0							0.097403	0.270325
0.095072	0.573038	0.192724	46.5734	0.974209	0							0.097653	0.27044
0.095322	0.567284	0.193224	46.5751	0.976707	0							0.097902	0.270554
0.095571	0.562179	0.193723	46.5768	0.979206	0							0.098152	0.270669
0.095821	0.55693	0.194223	46.5785	0.981704	0							0.098402	0.270783
0.096071	0.550942	0.194722	46.5803	0.984202	0							0.098652	0.270898
0.096321	0.546445	0.195222	46.5821	0.9867	0							0.098901	0.271012
0.09657	0.54265	0.195721	46.5838	0.989198	0							0.099151	0.271126
0.09682	0.536063	0.196221	46.5856	0.991697	0							0.099401	0.271241
0.09707	0.531824	0.19672	46.5873	0.994195	0							0.099651	0.271355
0.09732	0.528684	0.19722	46.589	0.996693	0							0.0999	0.27147
0.097569	0.524185	0.197719	46.5909	0.999191	0							0.10015	0.271521
0.097819	0.517867	0.198219	46.5928	1.00169	0							0.1004	0.271571
0.098069	0.511349	0.198718	46.5945	1.00419	0							0.10065	0.271622
0.098319	0.508159	0.199218	46.5962	1.00669	0							0.100899	0.271673
0.098568	0.502666	0.199717	46.598	1.00918	0							0.101149	0.271724
0.098818	0.496044	0.200217	46.5997	1.01168	0							0.101399	0.271775
0.099068	0.492181	0.200716	46.6013	1.01418	0							0.101649	0.271825
0.099318	0.489291	0.201216	46.6029	1.01668	0							0.101898	0.271876
0.099567	0.485343	0.201715	46.6046	1.01918	0							0.102148	0.271927
0.099817	0.48007	0.202215	46.6062	1.02168	0							0.102398	0.271978
0.100067	0.474829	0.202714	46.6079	1.02417	0							0.102648	0.272123
0.100317	0.470256	0.203214	46.6097	1.02667	0							0.102897	0.272268
0.100566	0.466669	0.203713	46.6112	1.02917	0							0.103147	0.272414
0.100816	0.462895	0.204213	46.6127	1.03167	0							0.103397	0.272559
0.101066	0.458418	0.204712	46.6141	1.03417	0							0.103647	0.272704
0.101316	0.454192	0.205212	46.6157	1.03666	0							0.103896	0.272849
0.101565	0.451348	0.205711	46.6174	1.03916	0							0.104146	0.272995
0.101815	0.448692	0.206211	46.6189	1.04166	0							0.104396	0.27314
0.102065	0.444645	0.20671	46.6207	1.04416	0							0.104646	0.273285
0.102315	0.441644	0.20721	46.6224	1.04666	0							0.104895	0.27343
0.102564	0.438844	0.207709	46.6239	1.04916	0							0.105145	0.27351
0.102814	0.435212	0.208209	46.6254	1.05165	0							0.105395	0.273591
0.103064	0.432872	0.208708	46.6271	1.05415	0							0.105645	0.273671
0.103314	0.431319	0.209208	46.6289	1.05665	0							0.105894	0.273751
0.103563	0.427376	0.209707	46.6304	1.05915	0							0.106144	0.273831
0.103813	0.423404	0.210207	46.6319	1.06165	0							0.106394	0.273911
0.104063	0.420987	0.210706	46.6335	1.06414	0							0.106644	0.273991
0.104313	0.419152	0.211206	46.6352	1.06664	0							0.106893	0.274071
0.104562	0.416897	0.211705	46.6368	1.06914	0							0.107143	0.274151
0.104812	0.414802	0.212205	46.6382	1.07164	0							0.107393	0.274232
0.105062	0.414198	0.212704	46.6397	1.07414	0							0.107643	0.274338
0.105312	0.411779	0.213204	46.6412	1.07664	0							0.107892	0.274445
0.105561	0.407936	0.213703	46.6428	1.07913	0							0.108142	0.274552
0.105811	0.405182	0.214203	46.6442	1.08163	0							0.108392	0.274659
0.106061	0.402711	0.214702	46.6455	1.08413	0							0.108642	0.274765
0.106311	0.40139	0.215202	46.647	1.08663	0							0.108891	0.274872
0.10656	0.400043	0.215701	46.6486	1.08913	0							0.109141	0.274979
0.10681	0.397738	0.216201	46.6501	1.09162	0							0.109391	0.275086
0.10706	0.394162	0.2167	46.6513	1.09412	0							0.109641	0.275192
0.10731	0.392629	0.2172	46.6526	1.09662	0							0.10989	0.275299
0.107559	0.391087	0.217699	46.6539	1.09912	0							0.11014	0.275358
0.107809	0.388829	0.218199	46.6551	1.10162	0							0.11039	0.275416
0.108059	0.38613	0.218699	46.6562	1.10411	0							0.11064	0.275475
0.108309	0.383762	0.219198	46.6575	1.10661	0							0.110889	0.275534
0.108558	0.379162	0.219698	46.6586	1.10911	0							0.111139	0.275592
0.108808	0.376013	0.220197	46.6597	1.11161	0							0.111389	0.275651
0.109058	0.372728	0.220697	46.6611	1.11411	0							0.111639	0.275709
0.109308	0.371261	0.221196	46.6625	1.11661	0							0.111888	0.275768
0.109557	0.366363	0.221695	46.6637	1.1191	0							0.112138	0.275826
0.109807	0.36439	0.222195	46.6649	1.1216	0							0.112388	0.275885
0.110057	0.364424	0.222695	46.6661	1.1241	0							0.112638	0.275989
0.110307	0.362582	0.223194	46.6674	1.1266	0							0.112887	0.276093
0.110556	0.361755	0.223694	46.6685	1.1291	0							0.113137	0.276196
0.110806	0.358189	0.224193	46.6697	1.13159	0							0.113387	0.2763
0.111056	0.355096	0.224693	46.6709	1.13409	0							0.113637	0.276404
0.111306	0.352757	0.225192	46.672	1.13659	0							0.113886	0.276508
0.111555	0.35093	0.225692	46.6731	1.13909	0							0.114136	0.276612
0.111805	0.347906	0.226191	46.6741	1.14159	0							0.114386	0.276715
0.112055	0.346197	0.226691	46.6752	1.14409	0							0.114636	0.276819
0.112305	0.34496	0.22719	46.6765	1.14658	0							0.114885	0.276923
0.112554	0.341651	0.22769	46.6777	1.14908	0							0.115135	0.277042
0.112804	0.339232	0.228189	46.6788	1.15158	0							0.115385	0.27716
0.113054	0.338188	0.228689	46.6798	1.15408	0							0.115635	0.277279
0.113304	0.337954	0.229188	46.6809	1.15658	0							0.115884	0.277398
0.113553	0.335916	0.229688	46.682	1.15908	0							0.116134	0.277517
0.113803	0.334184	0.230187	46.683	1.16157	0							0.116384	0.277635
0.114053	0.332271	0.230687	46.6842	1.16407	0							0.116634	0.277754
0.114303	0.33231	0.231186	46.6856	1.16657	0							0.116883	0.277873
0.114552	0.330556	0.231686	46.6869	1.16907	0							0.117133	0.277992
0.114802	0.330576	0.232185	46.6882	1.17157	0							0.117383	0.27811
0.115052	0.331142	0.232685	46.6892	1.17406	0							0.117633	0.278211
0.115302	0.329849	0.233184	46.6902	1.17656	0							0.117882	0.278311
0.115551	0.326464	0.233684	46.6912	1.17906	0							0.118132	0.278412
0.115801	0.32568	0.234183	46.6922	1.18156	0							0.118382	0.278513
0.116051	0.323296	0.234683	46.6932	1.18406	0							0.118632	0.278613
0.116301	0.320647	0.235182	46.6944	1.18656	0							0.118881	0.278714
0.11655	0.317697	0.235682	46.6953	1.18905	0							0.119131	0.278814
0.1168	0.314914	0.236181	46.6962	1.19155	0							0.119381	0.278915
0.11705	0.314657	0.236681	46.6972	1.19405	0							0.119631	0.279015
0.1173	0.312864	0.23718	46.6981	1.19655	0							0.11988	0.279116
0.117549	0.311355	0.23768	46.6992	1.19905	0							0.12013	0.279218
0.117799	0.31049	0.238179	46.7004	1.20154	0							0.12038	0.27932
0.118049	0.308782	0.238679	46.7015	1.20404	0							0.12063	0.279422
0.118299	0.306215	0.239178	46.7026	1.20654	0							0.120879	0.279524
0.118548	0.304029	0.239678	46.7037	1.20904	0							0.121129	0.279626
0.118798	0.303788	0.240177	46.705	1.21154	0							0.121379	0.279728
0.119048	0.302039	0.240677	46.706	1.21403	0							0.121629	0.27983
0.119298	0.300065	0.241176	46.7069	1.21653	0							0.121878	0.279932
0.119547	0.297812	0.241676	46.7076	1.21903	0							0.122128	0.279466
0.119797	0.296605	0.242175	46.7087	1.22153	0							0.122378	0.278659
0.120047	0.294789	0.242675	46.7096	1.22403	0							0.122628	0.277146
0.120297	0.293797	0.243174	46.7106	1.22653	0							0.122877	0.276658
0.120546	0.290948	0.243674	46.7114	1.22902	0							0.123127	0.27662
0.120796	0.289567	0.244173	46.7124	1.23152	0							0.123377	0.274988
0.121046	0.28703	0.244673	46.7134	1.23402	0							0.123627	0.272523
0.121296	0.282962	0.245172	46.7144	1.23652	0							0.123876	0.270389
0.121545	0.281172	0.245672	46.7153	1.23902	0							0.124126	0.26921
0.121795	0.281026	0.246171	46.7162	1.24151	0							0.124376	0.269179
0.122045	0.279466	0.246671	46.717	1.24401	0							0.124626	0.26915
0.122295	0.278659	0.24717	46.718	1.24651	0							0.124875	0.269596
0.122544	0.277146	0.24767	46.7191	1.24901	0							0.125125	0.268656
0.122794	0.276658	0.248169	46.72	1.25151	0							0.125375	0.267333
0.123044	0.27662	0.248669	46.721	1.25401	0							0.125625	0.267332
0.123294	0.274988	0.249168	46.7219	1.2565	0							0.125874	0.265777
0.123543	0.272523	0.249668	46.7229	1.259	0							0.126124	0.264476
0.123793	0.270389	0.250167	46.7238	1.2615	0							0.126374	0.265258
0.124043	0.26921	0.250667	46.7247	1.264	0							0.126624	0.266078
0.124293	0.269179	0.251166	46.7254	1.2665	0							0.126873	0.265076
0.124542	0.26915	0.251666	46.7265	1.269	0							0.127123	0.264234
0.124792	0.269596	0.252165	46.7273	1.27149	0							0.127373	0.265702
0.125042	0.268656	0.252665	46.7284	1.27399	0							0.127623	0.267101
0.125292	0.267333	0.253164	46.7292	1.27649	0							0.127872	0.26671
0.125541	0.267332	0.253664	46.7299	1.27899	0							0.128122	0.265987
0.125791	0.265777	0.254163	46.7308	1.28149	0							0.128372	0.267038
0.126041	0.264476	0.254663	46.7316	1.28398	0							0.128622	0.265147
0.126291	0.265258	0.255162	46.7327	1.28648	0							0.128871	0.264422
0.12654	0.266078	0.255662	46.7335	1.28898	0							0.129121	0.263921
0.12679	0.265076	0.256161	46.7344	1.29148	0							0.129371	0.262587
0.12704	0.264234	0.256661	46.7353	1.29398	0							0.129621	0.26266
0.12729	0.265702	0.25716	46.7362	1.29648	0							0.12987	0.263919
0.127539	0.267101	0.25766	46.737	1.29897	0							0.13012	0.264851
0.127789	0.26671	0.258159	46.7379	1.30147	0							0.13037	0.263571
0.128039	0.265987	0.258659	46.7386	1.30397	0							0.13062	0.263333
0.128289	0.267038	0.259158	46.7393	1.30647	0							0.130869	0.263378
0.128538	0.265147	0.259658	46.74	1.30897	0							0.131119	0.261946
0.128788	0.264422	0.260157	46.7408	1.31146	0							0.131369	0.261962
0.129038	0.263921	0.260657	46.7417	1.31396	0							0.131619	0.261899
0.129288	0.262587	0.261156	46.7426	1.31646	0							0.131868	0.260916
0.129537	0.26266	0.261656	46.7434	1.31896	0							0.132118	0.262355
0.129787	0.263919	0.262155	46.7439	1.32146	0							0.132368	0.261508
0.130037	0.264851	0.262655	46.7447	1.32395	0							0.132618	0.259967
0.130287	0.263571	0.263154	46.7454	1.32645	0							0.132867	0.259571
0.130536	0.263333	0.263654	46.7462	1.32895	0							0.133117	0.260433
0.130786	0.263378	0.264153	46.7469	1.33145	0							0.133367	0.26221
0.131036	0.261946	0.264653	46.7476	1.33395	0							0.133617	0.26226
0.131286	0.261962	0.265152	46.7484	1.33645	0							0.133866	0.261484
0.131535	0.261899	0.265652	46.749	1.33894	0							0.134116	0.261613
0.131785	0.260916	0.266151	46.7495	1.34144	0							0.134366	0.261066
0.132035	0.262355	0.266651	46.7502	1.34394	0							0.134616	0.25992
0.132285	0.261508	0.26715	46.7508	1.34644	0							0.134865	0.260086
0.132534	0.259967	0.26765	46.7518	1.34894	0							0.135115	0.26058
0.132784	0.259571	0.268149	46.7526	1.35143	0							0.135365	0.259278
0.133034	0.260433	0.268649	46.7533	1.35393	0							0.135615	0.258913
0.133284	0.26221	0.269148	46.7541	1.35643	0							0.135864	0.258237
0.133533	0.26226	0.269648	46.7549	1.35893	0							0.136114	0.258655
0.133783	0.261484	0.270147	46.7554	1.36143	0							0.136364	0.259439
0.134033	0.261613	0.270647	46.756	1.36393	0							0.136614	0.260576
0.134283	0.261066	0.271146	46.7568	1.36642	0							0.136863	0.260952
0.134532	0.25992	0.271646	46.7574	1.36892	0							0.137113	0.261014
0.134782	0.260086	0.272145	46.7579	1.37142	0							0.137363	0.261422
0.135032	0.26058	0.272645	46.7586	1.37392	0							0.137613	0.260896
0.135282	0.259278	0.273144	46.7594	1.37642	0							0.137862	0.261708
0.135531	0.258913	0.273644	46.7601	1.37891	0							0.138112	0.262822
0.135781	0.258237	0.274143	46.7607	1.38141	0							0.138362	0.262168
0.136031	0.258655	0.274643	46.7613	1.38391	0							0.138612	0.262075
0.136281	0.259439	0.275142	46.7618	1.38641	0							0.138861	0.261172
0.13653	0.260576	0.275642	46.7622	1.38891	0							0.139111	0.259571
0.13678	0.260952	0.276141	46.7628	1.39141	0							0.139361	0.259162
0.13703	0.261014	0.276641	46.7636	1.3939	0							0.139611	0.257633
0.13728	0.261422	0.27714	46.7643	1.3964	0							0.13986	0.25649
0.137529	0.260896	0.27764	46.7648	1.3989	0							0.14011	0.256071
0.137779	0.261708	0.278139	46.7653	1.4014	0							0.14036	0.25612
0.138029	0.262822	0.278639	46.7658	1.4039	0							0.14061	0.256453
0.138279	0.262168	0.279138	46.7664	1.4064	0							0.140859	0.25799
0.138528	0.262075	0.279638	46.767	1.40889	0							0.141109	0.259819
0.138778	0.261172	0.280137	46.7676	1.41139	0							0.141359	0.259557
0.139028	0.259571	0.280637	46.7683	1.41389	0							0.141609	0.259388
0.139278	0.259162	0.281136	46.7689	1.41639	0							0.141858	0.259003
0.139527	0.257633	0.281636	46.7695	1.41889	0							0.142108	0.258386
0.139777	0.25649	0.282135	46.7702	1.42138	0							0.142358	0.257654
0.140027	0.256071	0.282635	46.7708	1.42388	0							0.142608	0.255576
0.140277	0.25612	0.283134	46.7713	1.42638	0							0.142857	0.253212
0.140526	0.256453	0.283634	46.7718	1.42888	0							0.143107	0.252209
0.140776	0.25799	0.284133	46.7723	1.43138	0							0.143357	0.250152
0.141026	0.259819	0.284633	46.773	1.43388	0							0.143607	0.249057
0.141276	0.259557	0.285132	46.7736	1.43637	0							0.143856	0.249673
0.141525	0.259388	0.285632	46.7742	1.43887	0							0.144106	0.248451
0.141775	0.259003	0.286131	46.7747	1.44137	0							0.144356	0.246983
0.142025	0.258386	0.286631	46.7753	1.44387	0							0.144606	0.246358
0.142275	0.257654	0.28713	46.7758	1.44637	0							0.144855	0.246347
0.142524	0.255576	0.28763	46.7762	1.44886	0							0.145105	0.245784
0.142774	0.253212	0.288129	46.7768	1.45136	0							0.145355	0.244074
0.143024	0.252209	0.288629	46.7774	1.45386	0							0.145605	0.242608
0.143274	0.250152	0.289128	46.7778	1.45636	0							0.145855	0.240779
0.143523	0.249057	0.289628	46.7782	1.45886	0							0.146104	0.239818
0.143773	0.249673	0.290127	46.7788	1.46135	0							0.146354	0.240445
0.144023	0.248451	0.290627	46.7794	1.46385	0							0.146604	0.239926
0.144273	0.246983	0.291126	46.78	1.46635	0							0.146854	0.240055
0.144522	0.246358	0.291626	46.7805	1.46885	0							0.147103	0.237845
0.144772	0.246347	0.292125	46.7809	1.47135	0							0.147353	0.234859
0.145022	0.245784	0.292625	46.7815	1.47385	0							0.147603	0.233574
0.145272	0.244074	0.293124	46.782	1.47634	0							0.147853	0.233424
0.145521	0.242608	0.293624	46.7825	1.47884	0							0.148102	0.232274
0.145771	0.240779	0.294123	46.783	1.48134	0							0.148352	0.231745
0.146021	0.239818	0.294623	46.7835	1.48384	0							0.148602	0.23111
0.146271	0.240445	0.295122	46.784	1.48634	0							0.148852	0.231342
0.14652	0.239926	0.295622	46.7844	1.48883	0							0.149101	0.233086
0.14677	0.240055	0.296121	46.7848	1.49133	0							0.149351	0.232961
0.14702	0.237845	0.296621	46.7851	1.49383	0							0.149601	0.234585
0.14727	0.234859	0.29712	46.7855	1.49633	0							0.149851	0.234832
0.147519	0.233574	0.29762	46.7859	1.49883	0							0.1501	0.232526
0.147769	0.233424	0.298119	46.7863	1.50133	0							0.15035	0.231658
0.148019	0.232274	0.298619	46.7866	1.50382	0							0.1506	0.23152
0.148269	0.231745	0.299118	46.787	1.50632	0							0.15085	0.231868
0.148519	0.23111	0.299618	46.7875	1.50882	0							0.151099	0.232166
0.148768	0.231342	0.300117	46.788	1.51132	0							0.151349	0.234042
0.149018	0.233086	0.300617	46.7884	1.51382	0							0.151599	0.234541
0.149268	0.232961	0.301116	46.7888	1.51632	0							0.151849	0.234873
0.149518	0.234585	0.301616	46.7891	1.51881	0							0.152098	0.234811
0.149767	0.234832	0.302115	46.7895	1.52131	0							0.152348	0.234319
0.150017	0.232526	0.302615	46.7899	1.52381	0							0.152598	0.233126
0.150267	0.231658	0.303114	46.7904	1.52631	0							0.152848	0.232559
0.150517	0.23152	0.303614	46.7907	1.52881	0							0.153097	0.231382
0.150766	0.231868	0.304113	46.7909	1.5313	0							0.153347	0.231978
0.151016	0.232166	0.304613	46.7914	1.5338	0							0.153597	0.232372
0.151266	0.234042	0.305112	46.7917	1.5363	0							0.153847	0.23242
0.151516	0.234541	0.305612	46.7921	1.5388	0							0.154096	0.2335
0.151765	0.234873	0.306111	46.7926	1.5413	0							0.154346	0.234769
0.152015	0.234811	0.306611	46.7931	1.5438	0							0.154596	0.23534
0.152265	0.234319	0.30711	46.7936	1.54629	0							0.154846	0.236051
0.152515	0.233126	0.30761	46.7939	1.54879	0							0.155095	0.236854
0.152764	0.232559	0.308109	46.7942	1.55129	0							0.155345	0.237398
0.153014	0.231382	0.308609	46.7944	1.55379	0							0.155595	0.238823
0.153264	0.231978	0.309108	46.7948	1.55629	0							0.155845	0.237266
0.153514	0.232372	0.309608	46.7953	1.55878	0							0.156094	0.236307
0.153763	0.23242	0.310107	46.7956	1.56128	0							0.156344	0.236762
0.154013	0.2335	0.310607	46.7959	1.56378	0							0.156594	0.237293
0.154263	0.234769	0.311106	46.7961	1.56628	0							0.156844	0.23618
0.154513	0.23534	0.311606	46.7965	1.56878	0							0.157093	0.235835
0.154762	0.236051	0.312105	46.7969	1.57127	0							0.157343	0.236067
0.155012	0.236854	0.312605	46.7972	1.57377	0							0.157593	0.236463
0.155262	0.237398	0.313104	46.7977	1.57627	0							0.157843	0.237573
0.155512	0.238823	0.313604	46.7981	1.57877	0							0.158092	0.237151
0.155761	0.237266	0.314103	46.7983	1.58127	0							0.158342	0.237446
0.156011	0.236307	0.314603	46.7987	1.58377	0							0.158592	0.238254
0.156261	0.236762	0.315102	46.7992	1.58626	0							0.158842	0.239548
0.156511	0.237293	0.315602	46.7995	1.58876	0							0.159091	0.239799
0.15676	0.23618	0.316101	46.7999	1.59126	0							0.159341	0.239222
0.15701	0.235835	0.316601	46.8	1.59376	0							0.159591	0.238914
0.15726	0.236067	0.3171	46.8002	1.59626	0							0.159841	0.239822
0.15751	0.236463	0.3176	46.8003	1.59875	0							0.16009	0.240251
0.157759	0.237573	0.318099	46.8007	1.60125	0							0.16034	0.239505
0.158009	0.237151	0.318599	46.8011	1.60375	0							0.16059	0.238585
0.158259	0.237446	0.319098	46.8013	1.60625	0							0.16084	0.238894
0.158509	0.238254	0.319598	46.8016	1.60875	0							0.161089	0.239554
0.158758	0.239548	0.320097	46.8019	1.61125	0							0.161339	0.238619
0.159008	0.239799	0.320597	46.8022	1.61374	0							0.161589	0.237285
0.159258	0.239222	0.321096	46.8026	1.61624	0							0.161839	0.236389
0.159508	0.238914	0.321596	46.8028	1.61874	0							0.162088	0.236334
0.159757	0.239822	0.322095	46.803	1.62124	0							0.162338	0.236126
0.160007	0.240251	0.322595	46.8032	1.62374	0							0.162588	0.236558
0.160257	0.239505	0.323094	46.8035	1.62624	0							0.162838	0.237922
0.160507	0.238585	0.323594	46.8037	1.62873	0							0.163087	0.239479
0.160756	0.238894	0.324093	46.804	1.63123	0							0.163337	0.240205
0.161006	0.239554	0.324593	46.8042	1.63373	0							0.163587	0.240603
0.161256	0.238619	0.325092	46.8043	1.63623	0							0.163837	0.239951
0.161506	0.237285	0.325592	46.8044	1.63873	0							0.164086	0.240954
0.161755	0.236389	0.326091	46.8046	1.64122	0							0.164336	0.242911
0.162005	0.236334	0.326591	46.8051	1.64372	0							0.164586	0.244327
0.162255	0.236126	0.32709	46.8054	1.64622	0							0.164836	0.243764
0.162505	0.236558	0.32759	46.8056	1.64872	0							0.165085	0.241288
0.162754	0.237922	0.328089	46.8058	1.65122	0							0.165335	0.241531
0.163004	0.239479	0.328589	46.806	1.65372	0							0.165585	0.242928
0.163254	0.240205	0.329088	46.8061	1.65621	0							0.165835	0.242678
0.163504	0.240603	0.329588	46.8063	1.65871	0							0.166084	0.24299
0.163753	0.239951	0.330087	46.8066	1.66121	0							0.166334	0.244198
0.164003	0.240954	0.330587	46.8068	1.66371	0							0.166584	0.245754
0.164253	0.242911	0.331086	46.8071	1.66621	0							0.166834	0.247697
0.164503	0.244327	0.331586	46.8073	1.6687	0							0.167083	0.247921
0.164752	0.243764	0.332085	46.8075	1.6712	0							0.167333	0.246272
0.165002	0.241288	0.332585	46.8077	1.6737	0							0.167583	0.246481
0.165252	0.241531	0.333084	46.8079	1.6762	0							0.167833	0.247833
0.165502	0.242928	0.333584	46.8081	1.6787	0							0.168082	0.249192
0.165751	0.242678	0.334083	46.8084	1.68119	0							0.168332	0.251197
0.166001	0.24299	0.334583	46.8085	1.68369	0							0.168582	0.252821
0.166251	0.244198	0.335082	46.8087	1.68619	0							0.168832	0.2525
0.166501	0.245754	0.335582	46.8088	1.68869	0							0.169081	0.252497
0.16675	0.247697	0.336081	46.809	1.69119	0							0.169331	0.253743
0.167	0.247921	0.336581	46.8093	1.69369	0							0.169581	0.253393
0.16725	0.246272	0.33708	46.8096	1.69618	0							0.169831	0.252658
0.1675	0.246481	0.33758	46.8098	1.69868	0							0.17008	0.25272
0.167749	0.247833	0.338079	46.81	1.70118	0							0.17033	0.251607
0.167999	0.249192	0.338579	46.8104	1.70368	0							0.17058	0.250371
0.168249	0.251197	0.339078	46.8108	1.70618	0							0.17083	0.249362
0.168499	0.252821	0.339578	46.811	1.70867	0							0.171079	0.249587
0.168748	0.2525	0.340077	46.8112	1.71117	0							0.171329	0.251397
0.168998	0.252497	0.340577	46.8113	1.71367	0							0.171579	0.251985
0.169248	0.253743	0.341076	46.8116	1.71617	0							0.171829	0.252683
0.169498	0.253393	0.341576	46.8119	1.71867	0							0.172078	0.254162
0.169747	0.252658	0.342075	46.812	1.72117	0							0.172328	0.253991
0.169997	0.25272	0.342575	46.8121	1.72366	0							0.172578	0.253148
0.170247	0.251607	0.343074	46.8122	1.72616	0							0.172828	0.252905
0.170497	0.250371	0.343574	46.8121	1.72866	0							0.173077	0.25217
0.170746	0.249362	0.344073	46.8124	1.73116	0							0.173327	0.251587
0.170996	0.249587	0.344573	46.8127	1.73366	0							0.173577	0.251303
0.171246	0.251397	0.345072	46.8129	1.73615	0							0.173827	0.250341
0.171496	0.251985	0.345572	46.8132	1.73865	0							0.174076	0.249361
0.171745	0.252683	0.346071	46.8134	1.74115	0							0.174326	0.249827
0.171995	0.254162	0.346571	46.8135	1.74365	0							0.174576	0.250085
0.172245	0.253991	0.34707	46.8135	1.74615	0							0.174826	0.250601
0.172495	0.253148	0.34757	46.8136	1.74865	0							0.175075	0.251798
0.172744	0.252905	0.348069	46.8137	1.75114	0							0.175325	0.252492
0.172994	0.25217	0.348569	46.8139	1.75364	0							0.175575	0.252342
0.173244	0.251587	0.349068	46.8142	1.75614	0							0.175825	0.252899
0.173494	0.251303	0.349568	46.8144	1.75864	0							0.176074	0.253181
0.173743	0.250341	0.350067	46.8145	1.76114	0							0.176324	0.253902
0.173993	0.249361	0.350567	46.8146	1.76364	0							0.176574	0.255278
0.174243	0.249827	0.351066	46.8147	1.76613	0							0.176824	0.256973
0.174493	0.250085	0.351566	46.8147	1.76863	0							0.177073	0.25802
0.174742	0.250601	0.352065	46.815	1.77113	0							0.177323	0.258009
0.174992	0.251798	0.352565	46.8151	1.77363	0							0.177573	0.25924
0.175242	0.252492	0.353064	46.8155	1.77613	0							0.177823	0.261867
0.175492	0.252342	0.353564	46.8155	1.77862	0							0.178072	0.262695
0.175741	0.252899	0.354063	46.8157	1.78112	0							0.178322	0.262438
0.175991	0.253181	0.354563	46.8157	1.78362	0							0.178572	0.263525
0.176241	0.253902	0.355062	46.8159	1.78612	0							0.178822	0.264115
0.176491	0.255278	0.355562	46.8159	1.78862	0							0.179071	0.264017
0.17674	0.256973	0.356061	46.8159	1.79112	0							0.179321	0.264469
0.17699	0.25802	0.356561	46.816	1.79361	0							0.179571	0.265528
0.17724	0.258009	0.35706	46.816	1.79611	0							0.179821	0.268179
0.17749	0.25924	0.35756	46.8161	1.79861	0							0.18007	0.27042
0.177739	0.261867	0.358059	46.8163	1.80111	0							0.18032	0.271594
0.177989	0.262695	0.358559	46.8164	1.80361	0							0.18057	0.270824
0.178239	0.262438	0.359058	46.8167	1.80611	0							0.18082	0.269732
0.178489	0.263525	0.359558	46.817	1.8086	0							0.181069	0.270671
0.178738	0.264115	0.360057	46.8172	1.8111	0							0.181319	0.271053
0.178988	0.264017	0.360557	46.8174	1.8136	0							0.181569	0.271056
0.179238	0.264469	0.361056	46.8177	1.8161	0							0.181819	0.271717
0.179488	0.265528	0.361556	46.8178	1.81859	0							0.182068	0.271261
0.179737	0.268179	0.362055	46.8179	1.82109	0							0.182318	0.270082
0.179987	0.27042	0.362555	46.818	1.82359	0							0.182568	0.268572
0.180237	0.271594	0.363054	46.8182	1.82609	0							0.182818	0.267631
0.180487	0.270824	0.363554	46.8185	1.82859	0							0.183067	0.266626
0.180736	0.269732	0.364053	46.8187	1.83109	0							0.183317	0.266807
0.180986	0.270671	0.364553	46.8188	1.83359	0							0.183567	0.267798
0.181236	0.271053	0.365052	46.8189	1.83608	0							0.183817	0.267795
0.181486	0.271056	0.365552	46.819	1.83858	0							0.184066	0.266499
0.181735	0.271717	0.366051	46.819	1.84108	0							0.184316	0.265649
0.181985	0.271261	0.366551	46.8191	1.84358	0							0.184566	0.265728
0.182235	0.270082	0.36705	46.8191	1.84607	0							0.184816	0.265922
0.182485	0.268572	0.36755	46.8191	1.84857	0							0.185065	0.266507
0.182734	0.267631	0.36805	46.8191	1.85107	0							0.185315	0.267235
0.182984	0.266626	0.368549	46.8192	1.85357	0							0.185565	0.267159
0.183234	0.266807	0.369049	46.8192	1.85607	0							0.185815	0.266802
0.183484	0.267798	0.369548	46.8194	1.85857	0							0.186064	0.264939
0.183733	0.267795	0.370048	46.8196	1.86106	0							0.186314	0.263429
0.183983	0.266499	0.370547	46.8198	1.86356	0							0.186564	0.261629
0.184233	0.265649	0.371047	46.82	1.86606	0							0.186814	0.260903
0.184483	0.265728	0.371546	46.8201	1.86856	0							0.187063	0.259962
0.184732	0.265922	0.372046	46.8203	1.87106	0							0.187313	0.259464
0.184982	0.266507	0.372545	46.8205	1.87356	0							0.187563	0.258339
0.185232	0.267235	0.373045	46.8206	1.87605	0							0.187813	0.257106
0.185482	0.267159	0.373544	46.8207	1.87855	0							0.188062	0.254581
0.185731	0.266802	0.374044	46.821	1.88105	0							0.188312	0.255201
0.185981	0.264939	0.374543	46.8211	1.88355	0							0.188562	0.257735
0.186231	0.263429	0.375043	46.8213	1.88605	0							0.188812	0.25969
0.186481	0.261629	0.375542	46.8214	1.88854	0							0.189061	0.258992
0.18673	0.260903	0.376042	46.8215	1.89104	0							0.189311	0.259729
0.18698	0.259962	0.376541	46.8218	1.89354	0							0.189561	0.260002
0.18723	0.259464	0.377041	46.822	1.89604	0							0.189811	0.260202
0.18748	0.258339	0.37754	46.8221	1.89854	0							0.19006	0.258889
0.187729	0.257106	0.37804	46.8221	1.90104	0							0.19031	0.25701
0.187979	0.254581	0.378539	46.8221	1.90353	0							0.19056	0.256819
0.188229	0.255201	0.379039	46.8222	1.90603	0							0.19081	0.256298
0.188479	0.257735	0.379538	46.8224	1.90853	0							0.191059	0.256604
0.188728	0.25969	0.380038	46.8225	1.91103	0							0.191309	0.256426
0.188978	0.258992	0.380537	46.8226	1.91353	0							0.191559	0.254892
0.189228	0.259729	0.381037	46.8228	1.91603	0							0.191809	0.256055
0.189478	0.260002	0.381536	46.8229	1.91852	0							0.192058	0.255767
0.189727	0.260202	0.382036	46.823	1.92102	0							0.192308	0.255622
0.189977	0.258889	0.382535	46.8231	1.92352	0							0.192558	0.255499
0.190227	0.25701	0.383035	46.8231	1.92602	0							0.192808	0.255947
0.190477	0.256819	0.383534	46.823	1.92852	0							0.193057	0.256295
0.190726	0.256298	0.384034	46.823	1.93101	0							0.193307	0.259325
0.190976	0.256604	0.384533	46.8231	1.93351	0							0.193557	0.257992
0.191226	0.256426	0.385033	46.8233	1.93601	0							0.193807	0.259101
0.191476	0.254892	0.385532	46.8235	1.93851	0							0.194056	0.258712
0.191725	0.256055	0.386032	46.8236	1.94101	0							0.194306	0.259971
0.191975	0.255767	0.386531	46.8236	1.94351	0							0.194556	0.260809
0.192225	0.255622	0.387031	46.8236	1.946	0							0.194806	0.261592
0.192475	0.255499	0.38753	46.8239	1.9485	0							0.195055	0.260987
0.192724	0.255947	0.38803	46.8239	1.951	0							0.195305	0.262593
0.192974	0.256295	0.388529	46.824	1.9535	0							0.195555	0.262417
0.193224	0.259325	0.389029	46.8242	1.956	0							0.195805	0.262287
0.193474	0.257992	0.389528	46.8243	1.95849	0							0.196054	0.26115
0.193723	0.259101	0.390028	46.8244	1.96099	0							0.196304	0.262443
0.193973	0.258712	0.390527	46.8247	1.96349	0							0.196554	0.262289
0.194223	0.259971	0.391027	46.8248	1.96599	0							0.196804	0.263049
0.194473	0.260809	0.391526	46.8249	1.96849	0							0.197053	0.263604
0.194722	0.261592	0.392026	46.8249	1.97098	0							0.197303	0.263244
0.194972	0.260987	0.392525	46.8249	1.97348	0							0.197553	0.263988
0.195222	0.262593	0.393025	46.825	1.97598	0							0.197803	0.2659
0.195472	0.262417	0.393524	46.8252	1.97848	0							0.198052	0.265963
0.195721	0.262287	0.394024	46.8255	1.98098	0							0.198302	0.266888
0.195971	0.26115	0.394523	46.8257	1.98348	0							0.198552	0.268326
0.196221	0.262443	0.395023	46.8257	1.98597	0							0.198802	0.269567
0.196471	0.262289	0.395522	46.8258	1.98847	0							0.199051	0.269949
0.19672	0.263049	0.396022	46.826	1.99097	0							0.199301	0.271691
0.19697	0.263604	0.396521	46.826	1.99347	0							0.199551	0.270468
0.19722	0.263244	0.397021	46.8259	1.99597	0							0.199801	0.273999
0.19747	0.263988	0.39752	46.826	1.99846	0							0.20005	0.274957
0.197719	0.2659	0.39802	46.8263	2.00096	0							0.2003	0.276448
0.197969	0.265963	0.398519	46.8264	2.00346	0							0.20055	0.274546
0.198219	0.266888	0.399019	46.8264	2.00596	0							0.2008	0.275811
0.198469	0.268326	0.399518	46.8265	2.00846	0							0.201049	0.274075
0.198718	0.269567	0.400018	46.8265	2.01096	0							0.201299	0.272807
0.198968	0.269949	0.400517	46.8266	2.01345	0							0.201549	0.272331
0.199218	0.271691	0.401017	46.8267	2.01595	0							0.201799	0.271961
0.199468	0.270468	0.401516	46.827	2.01845	0							0.202048	0.273721
0.199717	0.273999	0.402016	46.8272	2.02095	0							0.202298	0.275973
0.199967	0.274957	0.402515	46.8274	2.02345	0							0.202548	0.275765
0.200217	0.276448	0.403015	46.8274	2.02595	0							0.202798	0.276974
0.200467	0.274546	0.403514	46.8273	2.02844	0							0.203047	0.275494
0.200716	0.275811	0.404014	46.8275	2.03094	0							0.203297	0.27572
0.200966	0.274075	0.404513	46.8277	2.03344	0							0.203547	0.275229
0.201216	0.272807	0.405013	46.8276	2.03594	0							0.203797	0.274615
0.201466	0.272331	0.405512	46.8277	2.03844	0							0.204046	0.271553
0.201715	0.271961	0.406012	46.8278	2.04093	0							0.204296	0.2706
0.201965	0.273721	0.406511	46.828	2.04343	0							0.204546	0.269593
0.202215	0.275973	0.407011	46.8282	2.04593	0							0.204796	0.269318
0.202465	0.275765	0.40751	46.8283	2.04843	0							0.205045	0.270448
0.202714	0.276974	0.40801	46.8284	2.05093	0							0.205295	0.270658
0.202964	0.275494	0.408509	46.8284	2.05342	0							0.205545	0.268932
0.203214	0.27572	0.409009	46.8284	2.05592	0							0.205795	0.26859
0.203464	0.275229	0.409508	46.8284	2.05842	0							0.206044	0.265671
0.203713	0.274615	0.410008	46.8286	2.06092	0							0.206294	0.265637
0.203963	0.271553	0.410507	46.8288	2.06342	0							0.206544	0.264775
0.204213	0.2706	0.411007	46.8289	2.06592	0							0.206794	0.265691
0.204463	0.269593	0.411506	46.829	2.06841	0							0.207043	0.264573
0.204712	0.269318	0.412006	46.8293	2.07091	0							0.207293	0.264658
0.204962	0.270448	0.412505	46.8294	2.07341	0							0.207543	0.264381
0.205212	0.270658	0.413005	46.8295	2.07591	0							0.207793	0.265336
0.205462	0.268932	0.413504	46.8295	2.07841	0							0.208042	0.267454
0.205711	0.26859	0.414004	46.8297	2.08091	0							0.208292	0.266747
0.205961	0.265671	0.414503	46.8299	2.0834	0							0.208542	0.26507
0.206211	0.265637	0.415003	46.8301	2.0859	0							0.208792	0.263699
0.206461	0.264775	0.415502	46.8302	2.0884	0							0.209041	0.264202
0.20671	0.265691	0.416002	46.8302	2.0909	0							0.209291	0.265182
0.20696	0.264573	0.416501	46.8302	2.0934	0							0.209541	0.265501
0.20721	0.264658	0.417001	46.8303	2.09589	0							0.209791	0.266134
0.20746	0.264381	0.4175	46.8302	2.09839	0							0.21004	0.266443
0.207709	0.265336	0.418	46.8303	2.10089	0							0.21029	0.268141
0.207959	0.267454	0.418499	46.8305	2.10339	0							0.21054	0.267933
0.208209	0.266747	0.418999	46.8306	2.10589	0							0.21079	0.269001
0.208459	0.26507	0.419498	46.8307	2.10839	0							0.211039	0.267311
0.208708	0.263699	0.419998	46.8308	2.11088	0							0.211289	0.267265
0.208958	0.264202	0.420497	46.8308	2.11338	0							0.211539	0.268653
0.209208	0.265182	0.420997	46.8308	2.11588	0							0.211789	0.27023
0.209458	0.265501	0.421496	46.8309	2.11838	0							0.212038	0.2697
0.209707	0.266134	0.421996	46.8311	2.12088	0							0.212288	0.269664
0.209957	0.266443	0.422495	46.8311	2.12337	0							0.212538	0.269042
0.210207	0.268141	0.422995	46.8311	2.12587	0							0.212788	0.270585
0.210457	0.267933	0.423494	46.8313	2.12837	0							0.213037	0.270999
0.210706	0.269001	0.423994	46.8313	2.13087	0							0.213287	0.271468
0.210956	0.267311	0.424493	46.8314	2.13337	0							0.213537	0.273416
0.211206	0.267265	0.424993	46.8314	2.13586	0							0.213787	0.274721
0.211456	0.268653	0.425492	46.8317	2.13836	0							0.214036	0.27478
0.211705	0.27023	0.425992	46.8319	2.14086	0							0.214286	0.272895
0.211955	0.2697	0.426491	46.832	2.14336	0							0.214536	0.272284
0.212205	0.269664	0.426991	46.8321	2.14586	0							0.214786	0.273544
0.212455	0.269042	0.42749	46.8322	2.14836	0							0.215035	0.273431
0.212704	0.270585	0.42799	46.832	2.15085	0							0.215285	0.27297
0.212954	0.270999	0.428489	46.8319	2.15335	0							0.215535	0.272067
0.213204	0.271468	0.428989	46.832	2.15585	0							0.215785	0.272857
0.213454	0.273416	0.429488	46.8321	2.15835	0							0.216034	0.274312
0.213703	0.274721	0.429988	46.8323	2.16085	0							0.216284	0.274147
0.213953	0.27478	0.430487	46.8325	2.16335	0							0.216534	0.274372
0.214203	0.272895	0.430987	46.8325	2.16584	0							0.216784	0.276187
0.214453	0.272284	0.431486	46.8324	2.16834	0							0.217033	0.277391
0.214702	0.273544	0.431986	46.8323	2.17084	0							0.217283	0.280634
0.214952	0.273431	0.432485	46.8325	2.17334	0							0.217533	0.281672
0.215202	0.27297	0.432985	46.8326	2.17584	0							0.217783	0.281012
0.215452	0.272067	0.433484	46.8326	2.17833	0							0.218032	0.280687
0.215701	0.272857	0.433984	46.8328	2.18083	0							0.218282	0.28055
0.215951	0.274312	0.434483	46.8328	2.18333	0							0.218532	0.28152
0.216201	0.274147	0.434983	46.8329	2.18583	0							0.218782	0.281228
0.216451	0.274372	0.435482	46.8329	2.18833	0							0.219031	0.280683
0.2167	0.276187	0.435982	46.8331	2.19082	0							0.219281	0.281568
0.21695	0.277391	0.436481	46.8332	2.19332	0							0.219531	0.282384
0.2172	0.280634	0.436981	46.8333	2.19582	0							0.219781	0.283242
0.21745	0.281672	0.43748	46.8334	2.19832	0							0.220031	0.284053
0.217699	0.281012	0.43798	46.8335	2.20082	0							0.22028	0.28222
0.217949	0.280687	0.438479	46.8335	2.20332	0							0.22053	0.282801
0.218199	0.28055	0.438979	46.8334	2.20581	0							0.22078	0.281676
0.218449	0.28152	0.439478	46.8334	2.20831	0							0.22103	0.282416
0.218699	0.281228	0.439978	46.8335	2.21081	0							0.221279	0.283401
0.218948	0.280683	0.440477	46.8337	2.21331	0							0.221529	0.283412
0.219198	0.281568	0.440977	46.8336	2.21581	0							0.221779	0.283642
0.219448	0.282384	0.441476	46.8337	2.2183	0							0.222029	0.28267
0.219698	0.283242	0.441976	46.8338	2.2208	0							0.222278	0.279912
0.219947	0.284053	0.442475	46.8338	2.2233	0							0.222528	0.278699
0.220197	0.28222	0.442975	46.834	2.2258	0							0.222778	0.278924
0.220447	0.282801	0.443474	46.834	2.2283	0							0.223028	0.277477
0.220697	0.281676	0.443974	46.834	2.2308	0							0.223277	0.275985
0.220946	0.282416	0.444473	46.834	2.23329	0							0.223527	0.274681
0.221196	0.283401	0.444973	46.8339	2.23579	0							0.223777	0.272166
0.221446	0.283412	0.445472	46.834	2.23829	0							0.224027	0.270921
0.221695	0.283642	0.445972	46.834	2.24079	0							0.224276	0.270637
0.221945	0.28267	0.446471	46.8342	2.24329	0							0.224526	0.271285
0.222195	0.279912	0.446971	46.8343	2.24579	0							0.224776	0.270466
0.222445	0.278699	0.44747	46.8346	2.24828	0							0.225026	0.27071
0.222695	0.278924	0.44797	46.8346	2.25078	0							0.225275	0.270619
0.222944	0.277477	0.448469	46.8347	2.25328	0							0.225525	0.269361
0.223194	0.275985	0.448969	46.8347	2.25578	0							0.225775	0.268134
0.223444	0.274681	0.449468	46.8349	2.25828	0							0.226025	0.266657
0.223694	0.272166	0.449968	46.8351	2.26077	0							0.226274	0.267093
0.223943	0.270921	0.450467	46.8353	2.26327	0							0.226524	0.268387
0.224193	0.270637	0.450967	46.8355	2.26577	0							0.226774	0.268655
0.224443	0.271285	0.451466	46.8356	2.26827	0							0.227024	0.269346
0.224693	0.270466	0.451966	46.8356	2.27077	0							0.227273	0.269752
0.224942	0.27071	0.452465	46.8356	2.27326	0							0.227523	0.270973
0.225192	0.270619	0.452965	46.8357	2.27576	0							0.227773	0.271905
0.225442	0.269361	0.453464	46.8357	2.27826	0							0.228023	0.272332
0.225692	0.268134	0.453964	46.8357	2.28076	0							0.228272	0.273058
0.225941	0.266657	0.454463	46.8355	2.28326	0							0.228522	0.275131
0.226191	0.267093	0.454963	46.8355	2.28576	0							0.228772	0.27761
0.226441	0.268387	0.455462	46.8355	2.28825	0							0.229022	0.277852
0.226691	0.268655	0.455962	46.8355	2.29075	0							0.229271	0.277931
0.22694	0.269346	0.456461	46.8356	2.29325	0							0.229521	0.278082
0.22719	0.269752	0.456961	46.8359	2.29575	0							0.229771	0.27799
0.22744	0.270973	0.45746	46.8361	2.29825	0							0.230021	0.278975
0.22769	0.271905	0.45796	46.836	2.30075	0							0.23027	0.280098
0.227939	0.272332	0.458459	46.8363	2.30324	0							0.23052	0.281575
0.228189	0.273058	0.458959	46.8361	2.30574	0							0.23077	0.282911
0.228439	0.275131	0.459458	46.8361	2.30824	0							0.23102	0.284225
0.228689	0.27761	0.459958	46.8362	2.31074	0							0.231269	0.284163
0.228938	0.277852	0.460457	46.8363	2.31324	0							0.231519	0.284434
0.229188	0.277931	0.460957	46.8365	2.31573	0							0.231769	0.285272
0.229438	0.278082	0.461456	46.8367	2.31823	0							0.232019	0.285753
0.229688	0.27799	0.461956	46.8367	2.32073	0							0.232268	0.285421
0.229937	0.278975	0.462455	46.8367	2.32323	0							0.232518	0.283919
0.230187	0.280098	0.462955	46.8367	2.32573	0							0.232768	0.28346
0.230437	0.281575	0.463454	46.8368	2.32823	0							0.233018	0.284114
0.230687	0.282911	0.463954	46.8368	2.33072	0							0.233267	0.284608
0.230936	0.284225	0.464453	46.8368	2.33322	0							0.233517	0.282858
0.231186	0.284163	0.464953	46.8366	2.33572	0							0.233767	0.282099
0.231436	0.284434	0.465452	46.8366	2.33822	0							0.234017	0.281851
0.231686	0.285272	0.465952	46.8367	2.34072	0							0.234266	0.282564
0.231935	0.285753	0.466451	46.8369	2.34321	0							0.234516	0.28246
0.232185	0.285421	0.466951	46.837	2.34571	0							0.234766	0.282185
0.232435	0.283919	0.46745	46.8372	2.34821	0							0.235016	0.282653
0.232685	0.28346	0.46795	46.8373	2.35071	0							0.235265	0.284568
0.232934	0.284114	0.468449	46.8374	2.35321	0							0.235515	0.284393
0.233184	0.284608	0.468949	46.8374	2.3557	0							0.235765	0.284641
0.233434	0.282858	0.469448	46.8375	2.3582	0							0.236015	0.285969
0.233684	0.282099	0.469948	46.8376	2.3607	0							0.236264	0.286263
0.233933	0.281851	0.470447	46.8376	2.3632	0							0.236514	0.284222
0.234183	0.282564	0.470947	46.8375	2.3657	0							0.236764	0.283151
0.234433	0.28246	0.471446	46.8377	2.3682	0							0.237014	0.282524
0.234683	0.282185	0.471946	46.8377	2.37069	0							0.237263	0.283095
0.234932	0.282653	0.472445	46.8379	2.37319	0							0.237513	0.283813
0.235182	0.284568	0.472945	46.8381	2.37569	0							0.237763	0.283781
0.235432	0.284393	0.473444	46.8382	2.37819	0							0.238013	0.284123
0.235682	0.284641	0.473944	46.8382	2.38069	0							0.238262	0.283543
0.235931	0.285969	0.474443	46.8384	2.38319	0							0.238512	0.283155
0.236181	0.286263	0.474943	46.8384	2.38568	0							0.238762	0.284432
0.236431	0.284222	0.475442	46.8387	2.38818	0							0.239012	0.284166
0.236681	0.283151	0.475942	46.8388	2.39068	0							0.239261	0.284995
0.23693	0.282524	0.476441	46.839	2.39318	0							0.239511	0.284183
0.23718	0.283095	0.476941	46.8391	2.39568	0							0.239761	0.28473
0.23743	0.283813	0.47744	46.8392	2.39817	0							0.240011	0.28529
0.23768	0.283781	0.47794	46.8393	2.40067	0							0.24026	0.285674
0.237929	0.284123	0.478439	46.8392	2.40317	0							0.24051	0.285665
0.238179	0.283543	0.478939	46.8393	2.40567	0							0.24076	0.286072
0.238429	0.283155	0.479438	46.8396	2.40817	0							0.24101	0.286424
0.238679	0.284432	0.479938	46.8397	2.41066	0							0.241259	0.284272
0.238928	0.284166	0.480437	46.8397	2.41316	0							0.241509	0.284055
0.239178	0.284995	0.480937	46.8398	2.41566	0							0.241759	0.284832
0.239428	0.284183	0.481436	46.84	2.41816	0							0.242009	0.285169
0.239678	0.28473	0.481936	46.8399	2.42066	0							0.242258	0.28384
0.239927	0.28529	0.482435	46.8399	2.42316	0							0.242508	0.283756
0.240177	0.285674	0.482935	46.8401	2.42565	0							0.242758	0.283908
0.240427	0.285665	0.483434	46.8402	2.42815	0							0.243008	0.283866
0.240677	0.286072	0.483934	46.8403	2.43065	0							0.243257	0.283729
0.240926	0.286424	0.484433	46.8404	2.43315	0							0.243507	0.284759
0.241176	0.284272	0.484933	46.8404	2.43565	0							0.243757	0.284807
0.241426	0.284055	0.485432	46.8403	2.43815	0							0.244007	0.284578
0.241676	0.284832	0.485932	46.8403	2.44064	0							0.244256	0.283057
0.241925	0.285169	0.486431	46.8403	2.44314	0							0.244506	0.283456
0.242175	0.28384	0.486931	46.8403	2.44564	0							0.244756	0.282689
0.242425	0.283756	0.48743	46.8404	2.44814	0							0.245006	0.283357
0.242675	0.283908	0.48793	46.8406	2.45064	0							0.245255	0.284076
0.242924	0.283866	0.488429	46.8408	2.45313	0							0.245505	0.284553
0.243174	0.283729	0.488929	46.8409	2.45563	0							0.245755	0.285441
0.243424	0.284759	0.489428	46.841	2.45813	0							0.246005	0.285737
0.243674	0.284807	0.489928	46.8411	2.46063	0							0.246254	0.285789
0.243923	0.284578	0.490427	46.8411	2.46313	0							0.246504	0.286546
0.244173	0.283057	0.490927	46.8412	2.46563	0							0.246754	0.287232
0.244423	0.283456	0.491426	46.841	2.46812	0							0.247004	0.288197
0.244673	0.282689	0.491926	46.8409	2.47062	0							0.247253	0.287784
0.244922	0.283357	0.492425	46.8409	2.47312	0							0.247503	0.289635
0.245172	0.284076	0.492925	46.8408	2.47562	0							0.247753	0.288919
0.245422	0.284553	0.493424	46.841	2.47812	0							0.248003	0.290219
0.245672	0.285441	0.493924	46.841	2.48061	0							0.248252	0.289628
0.245921	0.285737	0.494423	46.8409	2.48311	0							0.248502	0.289895
0.246171	0.285789	0.494923	46.8412	2.48561	0							0.248752	0.290625
0.246421	0.286546	0.495422	46.8414	2.48811	0							0.249002	0.292025
0.246671	0.287232	0.495922	46.8414	2.49061	0							0.249251	0.291119
0.24692	0.288197	0.496421	46.8415	2.4931	0							0.249501	0.292023
0.24717	0.287784	0.496921	46.8416	2.4956	0							0.249751	0.291739
0.24742	0.289635	0.49742	46.8418	2.4981	0							0.250001	0.29259
0.24767	0.288919	0.49792	46.8418	2.5006	0							0.25025	0.293281
0.247919	0.290219	0.498419	46.8417	2.5031	0							0.2505	0.295684
0.248169	0.289628	0.498919	46.8417	2.5056	0							0.25075	0.295999
0.248419	0.289895	0.499418	46.8419	2.50809	0							0.251	0.296649
0.248669	0.290625	0.499918	46.842	2.51059	0							0.251249	0.296698
0.248918	0.292025	0.500417	46.8421	2.51309	0							0.251499	0.29603
0.249168	0.291119	0.500917	46.8421	2.51559	0							0.251749	0.295631
0.249418	0.292023	0.501416	46.8421	2.51809	0							0.251999	0.295244
0.249668	0.291739	0.501916	46.842	2.52059	0							0.252248	0.295145
0.249917	0.29259	0.502415	46.8419	2.52308	0							0.252498	0.295765
0.250167	0.293281	0.502915	46.842	2.52558	0							0.252748	0.296379
0.250417	0.295684	0.503414	46.8421	2.52808	0							0.252998	0.294999
0.250667	0.295999	0.503914	46.8422	2.53058	0							0.253247	0.294168
0.250916	0.296649	0.504413	46.8422	2.53308	0							0.253497	0.294391
0.251166	0.296698	0.504913	46.8423	2.53557	0							0.253747	0.293873
0.251416	0.29603	0.505412	46.8424	2.53807	0							0.253997	0.292987
0.251666	0.295631	0.505912	46.8424	2.54057	0							0.254246	0.292352
0.251915	0.295244	0.506411	46.8425	2.54307	0							0.254496	0.293386
0.252165	0.295145	0.506911	46.8427	2.54557	0							0.254746	0.294701
0.252415	0.295765	0.50741	46.8428	2.54806	0							0.254996	0.295184
0.252665	0.296379	0.50791	46.843	2.55056	0							0.255245	0.295306
0.252914	0.294999	0.50841	46.843	2.55306	0							0.255495	0.296439
0.253164	0.294168	0.508909	46.843	2.55556	0							0.255745	0.295365
0.253414	0.294391	0.509408	46.8432	2.55806	0							0.255995	0.295156
0.253664	0.293873	0.509908	46.8435	2.56056	0							0.256244	0.295623
0.253913	0.292987	0.510408	46.8434	2.56305	0							0.256494	0.296029
0.254163	0.292352	0.510907	46.8436	2.56555	0							0.256744	0.295462
0.254413	0.293386	0.511406	46.8437	2.56805	0							0.256994	0.297605
0.254663	0.294701	0.511906	46.8436	2.57055	0							0.257243	0.299574
0.254912	0.295184	0.512406	46.8437	2.57305	0							0.257493	0.300094
0.255162	0.295306	0.512905	46.8436	2.57554	0							0.257743	0.300102
0.255412	0.296439	0.513404	46.8436	2.57804	0							0.257993	0.299747
0.255662	0.295365	0.513904	46.8439	2.58054	0							0.258242	0.300538
0.255911	0.295156	0.514404	46.844	2.58304	0							0.258492	0.301345
0.256161	0.295623	0.514903	46.8441	2.58554	0							0.258742	0.301601
0.256411	0.296029	0.515402	46.8442	2.58804	0							0.258992	0.302375
0.256661	0.295462	0.515902	46.8443	2.59053	0							0.259241	0.303336
0.25691	0.297605	0.516402	46.8443	2.59303	0							0.259491	0.303464
0.25716	0.299574	0.516901	46.8443	2.59553	0							0.259741	0.303352
0.25741	0.300094	0.517401	46.8445	2.59803	0							0.259991	0.303289
0.25766	0.300102	0.5179	46.8447	2.60053	0							0.26024	0.303276
0.257909	0.299747	0.5184	46.8449	2.60303	0							0.26049	0.302839
0.258159	0.300538	0.518899	46.8449	2.60552	0							0.26074	0.302744
0.258409	0.301345	0.519399	46.8449	2.60802	0							0.26099	0.303178
0.258659	0.301601	0.519898	46.8448	2.61052	0							0.261239	0.303078
0.258908	0.302375	0.520398	46.8449	2.61302	0							0.261489	0.304124
0.259158	0.303336	0.520897	46.845	2.61552	0							0.261739	0.304326
0.259408	0.303464	0.521397	46.8452	2.61801	0							0.261989	0.304513
0.259658	0.303352	0.521896	46.8453	2.62051	0							0.262238	0.30495
0.259907	0.303289	0.522396	46.8453	2.62301	0							0.262488	0.304328
0.260157	0.303276	0.522895	46.8453	2.62551	0							0.262738	0.303908
0.260407	0.302839	0.523395	46.8455	2.62801	0							0.262988	0.30389
0.260657	0.302744	0.523894	46.8456	2.6305	0							0.263237	0.302494
0.260906	0.303178	0.524394	46.8457	2.633	0							0.263487	0.301277
0.261156	0.303078	0.524893	46.8457	2.6355	0							0.263737	0.301379
0.261406	0.304124	0.525393	46.8457	2.638	0							0.263987	0.303499
0.261656	0.304326	0.525892	46.8457	2.6405	0							0.264236	0.304864
0.261905	0.304513	0.526392	46.8457	2.643	0							0.264486	0.305059
0.262155	0.30495	0.526891	46.8457	2.64549	0							0.264736	0.304732
0.262405	0.304328	0.527391	46.8457	2.64799	0							0.264986	0.303427
0.262655	0.303908	0.52789	46.8457	2.65049	0							0.265235	0.303124
0.262904	0.30389	0.52839	46.8458	2.65299	0							0.265485	0.303843
0.263154	0.302494	0.528889	46.8459	2.65549	0							0.265735	0.304231
0.263404	0.301277	0.529389	46.846	2.65799	0							0.265985	0.304449
0.263654	0.301379	0.529888	46.8459	2.66048	0							0.266234	0.304383
0.263903	0.303499	0.530388	46.8459	2.66298	0							0.266484	0.304576
0.264153	0.304864	0.530887	46.8458	2.66548	0							0.266734	0.305515
0.264403	0.305059	0.531387	46.846	2.66798	0							0.266984	0.304861
0.264653	0.304732	0.531886	46.8462	2.67048	0							0.267233	0.30429
0.264902	0.303427	0.532386	46.8462	2.67297	0							0.267483	0.303493
0.265152	0.303124	0.532885	46.8462	2.67547	0							0.267733	0.302446
0.265402	0.303843	0.533385	46.8463	2.67797	0							0.267983	0.302752
0.265652	0.304231	0.533884	46.8463	2.68047	0							0.268232	0.300784
0.265901	0.304449	0.534384	46.8463	2.68297	0							0.268482	0.298311
0.266151	0.304383	0.534883	46.8463	2.68547	0							0.268732	0.297397
0.266401	0.304576	0.535383	46.8464	2.68796	0							0.268982	0.297203
0.266651	0.305515	0.535882	46.8465	2.69046	0							0.269231	0.296898
0.2669	0.304861	0.536382	46.8464	2.69296	0							0.269481	0.297263
0.26715	0.30429	0.536881	46.8462	2.69546	0							0.269731	0.298524
0.2674	0.303493	0.537381	46.8463	2.69796	0							0.269981	0.297455
0.26765	0.302446	0.53788	46.8465	2.70045	0							0.27023	0.294439
0.267899	0.302752	0.53838	46.8467	2.70295	0							0.27048	0.293107
0.268149	0.300784	0.538879	46.8468	2.70545	0							0.27073	0.293098
0.268399	0.298311	0.539379	46.8468	2.70795	0							0.27098	0.294192
0.268649	0.297397	0.539878	46.8469	2.71045	0							0.271229	0.296737
0.268898	0.297203	0.540378	46.8471	2.71294	0							0.271479	0.296703
0.269148	0.296898	0.540877	46.8472	2.71544	0							0.271729	0.297279
0.269398	0.297263	0.541377	46.8473	2.71794	0							0.271979	0.297636
0.269648	0.298524	0.541876	46.8475	2.72044	0							0.272228	0.298283
0.269897	0.297455	0.542376	46.8476	2.72294	0							0.272478	0.299143
0.270147	0.294439	0.542875	46.8477	2.72544	0							0.272728	0.300001
0.270397	0.293107	0.543375	46.8477	2.72793	0							0.272978	0.300039
0.270647	0.293098	0.543874	46.8478	2.73043	0							0.273227	0.300767
0.270896	0.294192	0.544374	46.8479	2.73293	0							0.273477	0.299789
0.271146	0.296737	0.544873	46.8478	2.73543	0							0.273727	0.300806
0.271396	0.296703	0.545373	46.8477	2.73793	0							0.273977	0.300837
0.271646	0.297279	0.545872	46.8479	2.74043	0							0.274226	0.301189
0.271895	0.297636	0.546372	46.848	2.74292	0							0.274476	0.303755
0.272145	0.298283	0.546871	46.8479	2.74542	0							0.274726	0.304993
0.272395	0.299143	0.547371	46.848	2.74792	0							0.274976	0.305313
0.272645	0.300001	0.54787	46.8481	2.75042	0							0.275225	0.305362
0.272894	0.300039	0.54837	46.8482	2.75292	0							0.275475	0.305468
0.273144	0.300767	0.548869	46.8483	2.75541	0							0.275725	0.30472
0.273394	0.299789	0.549369	46.8484	2.75791	0							0.275975	0.30369
0.273644	0.300806	0.549868	46.8484	2.76041	0							0.276224	0.302862
0.273893	0.300837	0.550368	46.8485	2.76291	0							0.276474	0.30342
0.274143	0.301189	0.550867	46.8484	2.76541	0							0.276724	0.304883
0.274393	0.303755	0.551367	46.8483	2.7679	0							0.276974	0.305915
0.274643	0.304993	0.551866	46.8483	2.7704	0							0.277223	0.306011
0.274892	0.305313	0.552366	46.8486	2.7729	0							0.277473	0.302942
0.275142	0.305362	0.552865	46.8486	2.7754	0							0.277723	0.30136
0.275392	0.305468	0.553365	46.8487	2.7779	0							0.277973	0.298673
0.275642	0.30472	0.553864	46.8487	2.7804	0							0.278222	0.298297
0.275891	0.30369	0.554364	46.8489	2.78289	0							0.278472	0.297468
0.276141	0.302862	0.554863	46.8489	2.78539	0							0.278722	0.297996
0.276391	0.30342	0.555363	46.849	2.78789	0							0.278972	0.297161
0.276641	0.304883	0.555862	46.8491	2.79039	0							0.279221	0.298281
0.27689	0.305915	0.556362	46.8491	2.79289	0							0.279471	0.298469
0.27714	0.306011	0.556861	46.8494	2.79539	0							0.279721	0.302301
0.27739	0.302942	0.557361	46.8494	2.79788	0							0.279971	0.302795
0.27764	0.30136	0.55786	46.8495	2.80038	0							0.28022	0.303233
0.277889	0.298673	0.55836	46.8495	2.80288	0							0.28047	0.303449
0.278139	0.298297	0.558859	46.8495	2.80538	0							0.28072	0.302323
0.278389	0.297468	0.559359	46.8495	2.80788	0							0.28097	0.303641
0.278639	0.297996	0.559858	46.8496	2.81037	0							0.281219	0.305957
0.278888	0.297161	0.560358	46.8498	2.81287	0							0.281469	0.305454
0.279138	0.298281	0.560857	46.8499	2.81537	0							0.281719	0.305111
0.279388	0.298469	0.561357	46.8499	2.81787	0							0.281969	0.305179
0.279638	0.302301	0.561856	46.8499	2.82037	0							0.282218	0.30495
0.279887	0.302795	0.562356	46.85	2.82287	0							0.282468	0.306122
0.280137	0.303233	0.562855	46.8501	2.82536	0							0.282718	0.30778
0.280387	0.303449	0.563355	46.8503	2.82786	0							0.282968	0.307223
0.280637	0.302323	0.563854	46.8504	2.83036	0							0.283217	0.306351
0.280886	0.303641	0.564354	46.8506	2.83286	0							0.283467	0.306551
0.281136	0.305957	0.564853	46.8506	2.83536	0							0.283717	0.306988
0.281386	0.305454	0.565353	46.8506	2.83785	0							0.283967	0.307482
0.281636	0.305111	0.565852	46.8506	2.84035	0							0.284216	0.308596
0.281885	0.305179	0.566352	46.8507	2.84285	0							0.284466	0.306965
0.282135	0.30495	0.566851	46.8508	2.84535	0							0.284716	0.30788
0.282385	0.306122	0.567351	46.8509	2.84785	0							0.284966	0.306316
0.282635	0.30778	0.56785	46.8508	2.85034	0							0.285215	0.30747
0.282884	0.307223	0.56835	46.8509	2.85284	0							0.285465	0.306017
0.283134	0.306351	0.568849	46.851	2.85534	0							0.285715	0.303856
0.283384	0.306551	0.569349	46.8511	2.85784	0							0.285965	0.30154
0.283634	0.306988	0.569848	46.851	2.86034	0							0.286214	0.301166
0.283883	0.307482	0.570348	46.851	2.86284	0							0.286464	0.302763
0.284133	0.308596	0.570847	46.8511	2.86533	0							0.286714	0.304242
0.284383	0.306965	0.571347	46.8512	2.86783	0							0.286964	0.305993
0.284633	0.30788	0.571846	46.8514	2.87033	0							0.287213	0.305437
0.284882	0.306316	0.572346	46.8514	2.87283	0							0.287463	0.301895
0.285132	0.30747	0.572845	46.8514	2.87533	0							0.287713	0.302383
0.285382	0.306017	0.573345	46.8513	2.87783	0							0.287963	0.303771
0.285632	0.303856	0.573844	46.8513	2.88032	0							0.288212	0.305112
0.285881	0.30154	0.574344	46.8515	2.88282	0							0.288462	0.306217
0.286131	0.301166	0.574843	46.8516	2.88532	0							0.288712	0.306445
0.286381	0.302763	0.575343	46.8515	2.88782	0							0.288962	0.304422
0.286631	0.304242	0.575842	46.8517	2.89032	0							0.289211	0.304251
0.28688	0.305993	0.576342	46.8518	2.89281	0							0.289461	0.30307
0.28713	0.305437	0.576841	46.8519	2.89531	0							0.289711	0.301169
0.28738	0.301895	0.577341	46.8518	2.89781	0							0.289961	0.301846
0.28763	0.302383	0.57784	46.8522	2.90031	0							0.29021	0.301303
0.287879	0.303771	0.57834	46.8522	2.90281	0							0.29046	0.301163
0.288129	0.305112	0.578839	46.8523	2.9053	0							0.29071	0.302439
0.288379	0.306217	0.579339	46.8524	2.9078	0							0.29096	0.302231
0.288629	0.306445	0.579838	46.8524	2.9103	0							0.291209	0.303969
0.288878	0.304422	0.580338	46.8525	2.9128	0							0.291459	0.303904
0.289128	0.304251	0.580837	46.8526	2.9153	0							0.291709	0.305153
0.289378	0.30307	0.581337	46.8525	2.9178	0							0.291959	0.308185
0.289628	0.301169	0.581836	46.8526	2.92029	0							0.292208	0.309106
0.289877	0.301846	0.582336	46.8526	2.92279	0							0.292458	0.310493
0.290127	0.301303	0.582835	46.8528	2.92529	0							0.292708	0.309733
0.290377	0.301163	0.583335	46.8527	2.92779	0							0.292958	0.309282
0.290627	0.302439	0.583834	46.8528	2.93029	0							0.293207	0.309213
0.290876	0.302231	0.584334	46.8528	2.93279	0							0.293457	0.310453
0.291126	0.303969	0.584833	46.8527	2.93528	0							0.293707	0.312821
0.291376	0.303904	0.585333	46.8528	2.93778	0							0.293957	0.313507
0.291626	0.305153	0.585832	46.8532	2.94028	0							0.294207	0.313364
0.291875	0.308185	0.586332	46.8533	2.94278	0							0.294456	0.312657
0.292125	0.309106	0.586831	46.8533	2.94528	0							0.294706	0.313187
0.292375	0.310493	0.587331	46.8536	2.94778	0							0.294956	0.315253
0.292625	0.309733	0.58783	46.8537	2.95027	0							0.295206	0.316893
0.292874	0.309282	0.58833	46.8537	2.95277	0							0.295455	0.317858
0.293124	0.309213	0.588829	46.8538	2.95527	0							0.295705	0.31899
0.293374	0.310453	0.589329	46.8538	2.95777	0							0.295955	0.320658
0.293624	0.312821	0.589828	46.8539	2.96027	0							0.296205	0.320104
0.293873	0.313507	0.590328	46.854	2.96276	0							0.296454	0.321128
0.294123	0.313364	0.590827	46.8541	2.96526	0							0.296704	0.322374
0.294373	0.312657	0.591327	46.854	2.96776	0							0.296954	0.323474
0.294623	0.313187	0.591826	46.8539	2.97026	0							0.297204	0.324572
0.294872	0.315253	0.592326	46.8539	2.97276	0							0.297453	0.324773
0.295122	0.316893	0.592825	46.8539	2.97526	0							0.297703	0.325165
0.295372	0.317858	0.593325	46.8541	2.97775	0							0.297953	0.324561
0.295622	0.31899	0.593824	46.8542	2.98025	0							0.298203	0.322829
0.295871	0.320658	0.594324	46.8543	2.98275	0							0.298452	0.320742
0.296121	0.320104	0.594823	46.8545	2.98525	0							0.298702	0.319366
0.296371	0.321128	0.595323	46.8545	2.98775	0							0.298952	0.318588
0.296621	0.322374	0.595822	46.8547	2.99024	0							0.299202	0.318343
0.29687	0.323474	0.596322	46.855	2.99274	0							0.299451	0.31768
0.29712	0.324572	0.596821	46.8552	2.99524	0							0.299701	0.317402
0.29737	0.324773	0.597321	46.8553	2.99774	0							0.299951	0.317698
0.29762	0.325165	0.59782	46.8554	3.00024	0							0.300201	0.317853
0.29787	0.324561	0.59832	46.8554	3.00273	0							0.30045	0.317873
0.298119	0.322829	0.598819	46.8553	3.00523	0							0.3007	0.319664
0.298369	0.320742	0.599319	46.8551	3.00773	0							0.30095	0.319795
0.298619	0.319366	0.599818	46.855	3.01023	0							0.3012	0.319085
0.298869	0.318588	0.600318	46.8549	3.01273	0							0.301449	0.318173
0.299118	0.318343	0.600817	46.8548	3.01523	0							0.301699	0.31681
0.299368	0.31768	0.601317	46.8548	3.01772	0							0.301949	0.315826
0.299618	0.317402	0.601816	46.8548	3.02022	0							0.302199	0.316165
0.299868	0.317698	0.602316	46.855	3.02272	0							0.302448	0.317641
0.300117	0.317853	0.602815	46.8552	3.02522	0							0.302698	0.318514
0.300367	0.317873	0.603315	46.8554	3.02772	0							0.302948	0.319443
0.300617	0.319664	0.603814	46.8555	3.03022	0							0.303198	0.319719
0.300867	0.319795	0.604314	46.8556	3.03271	0							0.303447	0.31995
0.301116	0.319085	0.604813	46.8557	3.03521	0							0.303697	0.319698
0.301366	0.318173	0.605313	46.8557	3.03771	0							0.303947	0.319868
0.301616	0.31681	0.605812	46.8557	3.04021	0							0.304197	0.320201
0.301866	0.315826	0.606312	46.8557	3.04271	0							0.304446	0.320323
0.302115	0.316165	0.606811	46.8557	3.0452	0							0.304696	0.321551
0.302365	0.317641	0.607311	46.8559	3.0477	0							0.304946	0.322293
0.302615	0.318514	0.60781	46.8561	3.0502	0							0.305196	0.322396
0.302865	0.319443	0.60831	46.8562	3.0527	0							0.305445	0.322463
0.303114	0.319719	0.608809	46.8564	3.0552	0							0.305695	0.322226
0.303364	0.31995	0.609309	46.8564	3.05769	0							0.305945	0.321803
0.303614	0.319698	0.609808	46.8565	3.06019	0							0.306195	0.322005
0.303864	0.319868	0.610308	46.8565	3.06269	0							0.306444	0.323411
0.304113	0.320201	0.610807	46.8564	3.06519	0							0.306694	0.323816
0.304363	0.320323	0.611307	46.8565	3.06769	0							0.306944	0.32403
0.304613	0.321551	0.611806	46.8568	3.07019	0							0.307194	0.323826
0.304863	0.322293	0.612306	46.857	3.07268	0							0.307443	0.324719
0.305112	0.322396	0.612805	46.8572	3.07518	0							0.307693	0.32643
0.305362	0.322463	0.613305	46.8575	3.07768	0							0.307943	0.328491
0.305612	0.322226	0.613804	46.8576	3.08018	0							0.308193	0.329913
0.305862	0.321803	0.614304	46.8576	3.08268	0							0.308442	0.330768
0.306111	0.322005	0.614803	46.8576	3.08518	0							0.308692	0.331194
0.306361	0.323411	0.615303	46.8577	3.08767	0							0.308942	0.330837
0.306611	0.323816	0.615802	46.8576	3.09017	0							0.309192	0.330013
0.306861	0.32403	0.616302	46.8577	3.09267	0							0.309441	0.32933
0.30711	0.323826	0.616801	46.8577	3.09517	0							0.309691	0.329005
0.30736	0.324719	0.617301	46.8577	3.09767	0							0.309941	0.32966
0.30761	0.32643	0.6178	46.8575	3.10016	0							0.310191	0.329232
0.30786	0.328491	0.6183	46.8575	3.10266	0							0.31044	0.331067
0.308109	0.329913	0.618799	46.8576	3.10516	0							0.31069	0.332942
0.308359	0.330768	0.619299	46.8576	3.10766	0							0.31094	0.332729
0.308609	0.331194	0.619798	46.8575	3.11016	0							0.31119	0.332047
0.308859	0.330837	0.620298	46.8576	3.11266	0							0.311439	0.332191
0.309108	0.330013	0.620797	46.8578	3.11515	0							0.311689	0.333341
0.309358	0.32933	0.621297	46.8579	3.11765	0							0.311939	0.334586
0.309608	0.329005	0.621796	46.858	3.12015	0							0.312189	0.335751
0.309858	0.32966	0.622296	46.8581	3.12265	0							0.312438	0.334679
0.310107	0.329232	0.622795	46.8581	3.12515	0							0.312688	0.332593
0.310357	0.331067	0.623295	46.8581	3.12764	0							0.312938	0.331573
0.310607	0.332942	0.623794	46.8581	3.13014	0							0.313188	0.329281
0.310857	0.332729	0.624294	46.8581	3.13264	0							0.313437	0.330382
0.311106	0.332047	0.624793	46.858	3.13514	0							0.313687	0.329654
0.311356	0.332191	0.625293	46.8581	3.13764	0							0.313937	0.330112
0.311606	0.333341	0.625792	46.8583	3.14013	0							0.314187	0.331166
0.311856	0.334586	0.626292	46.8583	3.14263	0							0.314436	0.332938
0.312105	0.335751	0.626791	46.8584	3.14513	0							0.314686	0.333595
0.312355	0.334679	0.627291	46.8584	3.14763	0							0.314936	0.334269
0.312605	0.332593	0.62779	46.8585	3.15013	0							0.315186	0.332357
0.312855	0.331573	0.62829	46.8585	3.15263	0							0.315435	0.333227
0.313104	0.329281	0.628789	46.8586	3.15512	0							0.315685	0.332531
0.313354	0.330382	0.629289	46.8586	3.15762	0							0.315935	0.332547
0.313604	0.329654	0.629788	46.8587	3.16012	0							0.316185	0.332661
0.313854	0.330112	0.630288	46.8588	3.16262	0							0.316434	0.333325
0.314103	0.331166	0.630787	46.8589	3.16512	0							0.316684	0.331671
0.314353	0.332938	0.631287	46.8588	3.16762	0							0.316934	0.330824
0.314603	0.333595	0.631786	46.8591	3.17011	0							0.317184	0.331164
0.314853	0.334269	0.632286	46.8592	3.17261	0							0.317433	0.333073
0.315102	0.332357	0.632785	46.8593	3.17511	0							0.317683	0.334676
0.315352	0.333227	0.633285	46.8594	3.17761	0							0.317933	0.336207
0.315602	0.332531	0.633784	46.8595	3.18011	0							0.318183	0.335598
0.315852	0.332547	0.634284	46.8596	3.1826	0							0.318432	0.336315
0.316101	0.332661	0.634783	46.8597	3.1851	0							0.318682	0.336988
0.316351	0.333325	0.635283	46.8598	3.1876	0							0.318932	0.337423
0.316601	0.331671	0.635782	46.8599	3.1901	0							0.319182	0.336907
0.316851	0.330824	0.636282	46.86	3.1926	0							0.319431	0.33814
0.3171	0.331164	0.636781	46.8601	3.19509	0							0.319681	0.33712
0.31735	0.333073	0.637281	46.8601	3.19759	0							0.319931	0.338821
0.3176	0.334676	0.63778	46.8602	3.20009	0							0.320181	0.338674
0.31785	0.336207	0.63828	46.8602	3.20259	0							0.32043	0.338743
0.318099	0.335598	0.638779	46.8603	3.20509	0							0.32068	0.337251
0.318349	0.336315	0.639279	46.8605	3.20759	0							0.32093	0.333829
0.318599	0.336988	0.639778	46.8606	3.21008	0							0.32118	0.335547
0.318849	0.337423	0.640278	46.8608	3.21258	0							0.321429	0.336822
0.319098	0.336907	0.640777	46.8609	3.21508	0							0.321679	0.336509
0.319348	0.33814	0.641277	46.8612	3.21758	0							0.321929	0.338187
0.319598	0.33712	0.641776	46.8613	3.22008	0							0.322179	0.339629
0.319848	0.338821	0.642276	46.8616	3.22257	0							0.322428	0.341026
0.320097	0.338674	0.642775	46.8616	3.22507	0							0.322678	0.342192
0.320347	0.338743	0.643275	46.8618	3.22757	0							0.322928	0.342517
0.320597	0.337251	0.643774	46.862	3.23007	0							0.323178	0.342991
0.320847	0.333829	0.644274	46.8623	3.23257	0							0.323427	0.342803
0.321096	0.335547	0.644773	46.8623	3.23507	0							0.323677	0.341923
0.321346	0.336822	0.645273	46.8623	3.23756	0							0.323927	0.341115
0.321596	0.336509	0.645772	46.8622	3.24006	0							0.324177	0.339963
0.321846	0.338187	0.646272	46.8623	3.24256	0							0.324426	0.340431
0.322095	0.339629	0.646771	46.8624	3.24506	0							0.324676	0.339598
0.322345	0.341026	0.647271	46.8624	3.24756	0							0.324926	0.339083
0.322595	0.342192	0.64777	46.8624	3.25006	0							0.325176	0.339311
0.322845	0.342517	0.64827	46.8625	3.25255	0							0.325425	0.340026
0.323094	0.342991	0.648769	46.8625	3.25505	0							0.325675	0.340496
0.323344	0.342803	0.649269	46.8625	3.25755	0							0.325925	0.341187
0.323594	0.341923	0.649768	46.8624	3.26005	0							0.326175	0.340788
0.323844	0.341115	0.650268	46.8623	3.26255	0							0.326424	0.342092
0.324093	0.339963	0.650767	46.8623	3.26504	0							0.326674	0.340766
0.324343	0.340431	0.651267	46.8624	3.26754	0							0.326924	0.340046
0.324593	0.339598	0.651766	46.8627	3.27004	0							0.327174	0.340166
0.324843	0.339083	0.652266	46.8627	3.27254	0							0.327423	0.339722
0.325092	0.339311	0.652765	46.8628	3.27504	0							0.327673	0.341189
0.325342	0.340026	0.653265	46.8629	3.27753	0							0.327923	0.341258
0.325592	0.340496	0.653764	46.863	3.28003	0							0.328173	0.339076
0.325842	0.341187	0.654264	46.8632	3.28253	0							0.328422	0.337663
0.326091	0.340788	0.654763	46.863	3.28503	0							0.328672	0.336646
0.326341	0.342092	0.655263	46.8631	3.28753	0							0.328922	0.336127
0.326591	0.340766	0.655762	46.8631	3.29003	0							0.329172	0.338048
0.326841	0.340046	0.656262	46.863	3.29252	0							0.329421	0.338254
0.32709	0.340166	0.656761	46.8629	3.29502	0							0.329671	0.339038
0.32734	0.339722	0.657261	46.8628	3.29752	0							0.329921	0.34
0.32759	0.341189	0.657761	46.863	3.30002	0							0.330171	0.339313
0.32784	0.341258	0.65826	46.863	3.30252	0							0.33042	0.338922
0.328089	0.339076	0.658759	46.863	3.30502	0							0.33067	0.338748
0.328339	0.337663	0.659259	46.863	3.30751	0							0.33092	0.339119
0.328589	0.336646	0.659759	46.863	3.31001	0							0.33117	0.341199
0.328839	0.336127	0.660258	46.863	3.31251	0							0.331419	0.342444
0.329088	0.338048	0.660757	46.8631	3.31501	0							0.331669	0.34345
0.329338	0.338254	0.661257	46.8632	3.31751	0							0.331919	0.344383
0.329588	0.339038	0.661757	46.8634	3.32	0							0.332169	0.343868
0.329838	0.34	0.662256	46.8635	3.3225	0							0.332418	0.342052
0.330087	0.339313	0.662755	46.8635	3.325	0							0.332668	0.339363
0.330337	0.338922	0.663255	46.8637	3.3275	0							0.332918	0.339708
0.330587	0.338748	0.663755	46.8637	3.33	0							0.333168	0.341634
0.330837	0.339119	0.664254	46.8637	3.3325	0							0.333417	0.34241
0.331086	0.341199	0.664753	46.8638	3.33499	0							0.333667	0.341368
0.331336	0.342444	0.665253	46.864	3.33749	0							0.333917	0.340462
0.331586	0.34345	0.665753	46.8641	3.33999	0							0.334167	0.340584
0.331836	0.344383	0.666252	46.8642	3.34249	0							0.334416	0.341164
0.332085	0.343868	0.666752	46.8642	3.34499	0							0.334666	0.341082
0.332335	0.342052	0.667251	46.8644	3.34748	0							0.334916	0.340529
0.332585	0.339363	0.667751	46.8644	3.34998	0							0.335166	0.33865
0.332835	0.339708	0.66825	46.8644	3.35248	0							0.335415	0.33749
0.333084	0.341634	0.66875	46.8646	3.35498	0							0.335665	0.337673
0.333334	0.34241	0.669249	46.8647	3.35748	0							0.335915	0.337353
0.333584	0.341368	0.669749	46.8649	3.35997	0							0.336165	0.338214
0.333834	0.340462	0.670248	46.865	3.36247	0							0.336414	0.3398
0.334083	0.340584	0.670748	46.865	3.36497	0							0.336664	0.340514
0.334333	0.341164	0.671247	46.8651	3.36747	0							0.336914	0.341638
0.334583	0.341082	0.671747	46.8651	3.36997	0							0.337164	0.341256
0.334833	0.340529	0.672246	46.8651	3.37247	0							0.337413	0.340262
0.335082	0.33865	0.672746	46.8652	3.37496	0							0.337663	0.339514
0.335332	0.33749	0.673245	46.8651	3.37746	0							0.337913	0.337537
0.335582	0.337673	0.673745	46.8652	3.37996	0							0.338163	0.335651
0.335832	0.337353	0.674244	46.8652	3.38246	0							0.338412	0.334298
0.336081	0.338214	0.674744	46.8652	3.38496	0							0.338662	0.334186
0.336331	0.3398	0.675243	46.8652	3.38746	0							0.338912	0.334753
0.336581	0.340514	0.675743	46.8654	3.38995	0							0.339162	0.334905
0.336831	0.341638	0.676242	46.8654	3.39245	0							0.339411	0.33542
0.33708	0.341256	0.676742	46.8655	3.39495	0							0.339661	0.336851
0.33733	0.340262	0.677241	46.8657	3.39745	0							0.339911	0.336657
0.33758	0.339514	0.677741	46.8657	3.39995	0							0.340161	0.337001
0.33783	0.337537	0.67824	46.8657	3.40244	0							0.34041	0.33801
0.338079	0.335651	0.67874	46.8658	3.40494	0							0.34066	0.338997
0.338329	0.334298	0.679239	46.8659	3.40744	0							0.34091	0.338466
0.338579	0.334186	0.679739	46.8658	3.40994	0							0.34116	0.337423
0.338829	0.334753	0.680238	46.866	3.41244	0							0.341409	0.338556
0.339078	0.334905	0.680738	46.866	3.41493	0							0.341659	0.339821
0.339328	0.33542	0.681237	46.8661	3.41743	0							0.341909	0.340642
0.339578	0.336851	0.681737	46.8663	3.41993	0							0.342159	0.341223
0.339828	0.336657	0.682236	46.8666	3.42243	0							0.342408	0.340466
0.340077	0.337001	0.682736	46.8666	3.42493	0							0.342658	0.340567
0.340327	0.33801	0.683235	46.8665	3.42743	0							0.342908	0.340961
0.340577	0.338997	0.683735	46.8664	3.42992	0							0.343158	0.340564
0.340827	0.338466	0.684234	46.8665	3.43242	0							0.343407	0.342573
0.341076	0.337423	0.684734	46.8667	3.43492	0							0.343657	0.342562
0.341326	0.338556	0.685233	46.8667	3.43742	0							0.343907	0.345299
0.341576	0.339821	0.685733	46.8667	3.43992	0							0.344157	0.348049
0.341826	0.340642	0.686232	46.8668	3.44242	0							0.344406	0.349191
0.342075	0.341223	0.686732	46.867	3.44491	0							0.344656	0.350551
0.342325	0.340466	0.687231	46.8671	3.44741	0							0.344906	0.352113
0.342575	0.340567	0.687731	46.8672	3.44991	0							0.345156	0.352173
0.342825	0.340961	0.68823	46.8673	3.45241	0							0.345405	0.350533
0.343074	0.340564	0.68873	46.8673	3.45491	0							0.345655	0.349086
0.343324	0.342573	0.689229	46.8673	3.4574	0							0.345905	0.348693
0.343574	0.342562	0.689729	46.8673	3.4599	0							0.346155	0.35126
0.343824	0.345299	0.690228	46.8675	3.4624	0							0.346404	0.351824
0.344073	0.348049	0.690728	46.8677	3.4649	0							0.346654	0.351363
0.344323	0.349191	0.691227	46.8679	3.4674	0							0.346904	0.351651
0.344573	0.350551	0.691727	46.8679	3.4699	0							0.347154	0.352588
0.344823	0.352113	0.692226	46.8679	3.47239	0							0.347403	0.354513
0.345072	0.352173	0.692726	46.8677	3.47489	0							0.347653	0.353091
0.345322	0.350533	0.693225	46.8677	3.47739	0							0.347903	0.352596
0.345572	0.349086	0.693725	46.8675	3.47989	0							0.348153	0.352882
0.345822	0.348693	0.694224	46.8668	3.48239	0							0.348402	0.352191
0.346071	0.35126	0.694724	46.867	3.48488	0							0.348652	0.35092
0.346321	0.351824	0.695223	46.8667	3.48738	0							0.348902	0.350546
0.346571	0.351363	0.695723	46.8671	3.48988	0							0.349152	0.349052
0.346821	0.351651	0.696222	46.8674	3.49238	0							0.349401	0.348265
0.34707	0.352588	0.696722	46.8677	3.49488	0							0.349651	0.34874
0.34732	0.354513	0.697221	46.8681	3.49737	0							0.349901	0.349729
0.34757	0.353091	0.697721	46.8683	3.49987	0							0.350151	0.349655
0.34782	0.352596	0.69822	46.8685	3.50237	0							0.3504	0.348809
0.348069	0.352882	0.69872	46.8686	3.50487	0							0.35065	0.348494
0.348319	0.352191	0.699219	46.8687	3.50737	0							0.3509	0.348789
0.348569	0.35092	0.699719	46.8687	3.50987	0							0.35115	0.349219
0.348819	0.350546	0.700218	46.8689	3.51236	0							0.351399	0.349296
0.349068	0.349052	0.700718	46.869	3.51486	0							0.351649	0.35058
0.349318	0.348265	0.701217	46.869	3.51736	0							0.351899	0.352507
0.349568	0.34874	0.701717	46.869	3.51986	0							0.352149	0.353545
0.349818	0.349729	0.702216	46.8691	3.52236	0							0.352398	0.353986
0.350067	0.349655	0.702716	46.869	3.52486	0							0.352648	0.353129
0.350317	0.348809	0.703215	46.869	3.52735	0							0.352898	0.3541
0.350567	0.348494	0.703715	46.869	3.52985	0							0.353148	0.355319
0.350817	0.348789	0.704214	46.8691	3.53235	0							0.353397	0.354305
0.351066	0.349219	0.704714	46.8692	3.53485	0							0.353647	0.35409
0.351316	0.349296	0.705213	46.8692	3.53735	0							0.353897	0.355311
0.351566	0.35058	0.705713	46.8693	3.53984	0							0.354147	0.357199
0.351816	0.352507	0.706212	46.8694	3.54234	0							0.354396	0.357886
0.352065	0.353545	0.706712	46.8694	3.54484	0							0.354646	0.357661
0.352315	0.353986	0.707211	46.8694	3.54734	0							0.354896	0.359041
0.352565	0.353129	0.707711	46.8694	3.54984	0							0.355146	0.361331
0.352815	0.3541	0.70821	46.8695	3.55233	0							0.355395	0.36198
0.353064	0.355319	0.70871	46.8694	3.55483	0							0.355645	0.361657
0.353314	0.354305	0.709209	46.8694	3.55733	0							0.355895	0.362091
0.353564	0.35409	0.709709	46.8695	3.55983	0							0.356145	0.361899
0.353814	0.355311	0.710208	46.8695	3.56233	0							0.356394	0.360449
0.354063	0.357199	0.710708	46.8696	3.56483	0							0.356644	0.360972
0.354313	0.357886	0.711207	46.8697	3.56732	0							0.356894	0.361067
0.354563	0.357661	0.711707	46.8696	3.56982	0							0.357144	0.361207
0.354813	0.359041	0.712206	46.8696	3.57232	0							0.357393	0.362181
0.355062	0.361331	0.712706	46.8698	3.57482	0							0.357643	0.362686
0.355312	0.36198	0.713205	46.87	3.57732	0							0.357893	0.362235
0.355562	0.361657	0.713705	46.8702	3.57981	0							0.358143	0.362352
0.355812	0.362091	0.714204	46.8704	3.58231	0							0.358392	0.362236
0.356061	0.361899	0.714704	46.8706	3.58481	0							0.358642	0.363543
0.356311	0.360449	0.715203	46.8707	3.58731	0							0.358892	0.363481
0.356561	0.360972	0.715703	46.8707	3.58981	0							0.359142	0.362119
0.356811	0.361067	0.716202	46.8708	3.59231	0							0.359391	0.360149
0.35706	0.361207	0.716702	46.8709	3.5948	0							0.359641	0.359814
0.35731	0.362181	0.717201	46.8712	3.5973	0							0.359891	0.361408
0.35756	0.362686	0.717701	46.8714	3.5998	0							0.360141	0.362373
0.35781	0.362235	0.7182	46.8717	3.6023	0							0.36039	0.362475
0.358059	0.362352	0.7187	46.8719	3.6048	0							0.36064	0.361875
0.358309	0.362236	0.719199	46.8721	3.6073	0							0.36089	0.360006
0.358559	0.363543	0.719699	46.8722	3.60979	0							0.36114	0.358813
0.358809	0.363481	0.720198	46.8723	3.61229	0							0.361389	0.358136
0.359058	0.362119	0.720698	46.8722	3.61479	0							0.361639	0.355672
0.359308	0.360149	0.721197	46.8722	3.61729	0							0.361889	0.353551
0.359558	0.359814	0.721697	46.8723	3.61979	0							0.362139	0.354078
0.359808	0.361408	0.722196	46.8724	3.62228	0							0.362388	0.355893
0.360057	0.362373	0.722696	46.8727	3.62478	0							0.362638	0.356199
0.360307	0.362475	0.723195	46.8728	3.62728	0							0.362888	0.35704
0.360557	0.361875	0.723695	46.8728	3.62978	0							0.363138	0.355797
0.360807	0.360006	0.724194	46.8728	3.63228	0							0.363387	0.355564
0.361056	0.358813	0.724694	46.8729	3.63477	0							0.363637	0.354337
0.361306	0.358136	0.725193	46.873	3.63727	0							0.363887	0.353962
0.361556	0.355672	0.725693	46.8733	3.63977	0							0.364137	0.353402
0.361806	0.353551	0.726192	46.8735	3.64227	0							0.364386	0.354056
0.362055	0.354078	0.726692	46.8735	3.64477	0							0.364636	0.354721
0.362305	0.355893	0.727191	46.8736	3.64727	0							0.364886	0.355365
0.362555	0.356199	0.727691	46.8736	3.64976	0							0.365136	0.35292
0.362805	0.35704	0.72819	46.8737	3.65226	0							0.365386	0.352733
0.363054	0.355797	0.72869	46.874	3.65476	0							0.365635	0.354562
0.363304	0.355564	0.729189	46.8742	3.65726	0							0.365885	0.355826
0.363554	0.354337	0.729689	46.8745	3.65976	0							0.366135	0.35624
0.363804	0.353962	0.730188	46.8746	3.66226	0							0.366385	0.356253
0.364053	0.353402	0.730688	46.8747	3.66475	0							0.366634	0.356534
0.364303	0.354056	0.731187	46.8746	3.66725	0							0.366884	0.355932
0.364553	0.354721	0.731687	46.8746	3.66975	0							0.367134	0.355533
0.364803	0.355365	0.732186	46.8748	3.67225	0							0.367384	0.356226
0.365052	0.35292	0.732686	46.8751	3.67475	0							0.367633	0.355936
0.365302	0.352733	0.733185	46.8751	3.67724	0							0.367883	0.355241
0.365552	0.354562	0.733685	46.8751	3.67974	0							0.368133	0.356551
0.365802	0.355826	0.734184	46.8752	3.68224	0							0.368383	0.359114
0.366051	0.35624	0.734684	46.8755	3.68474	0							0.368632	0.359327
0.366301	0.356253	0.735183	46.8756	3.68724	0							0.368882	0.358824
0.366551	0.356534	0.735683	46.8756	3.68974	0							0.369132	0.360278
0.366801	0.355932	0.736182	46.8756	3.69223	0							0.369382	0.360147
0.36705	0.355533	0.736682	46.8756	3.69473	0							0.369631	0.360579
0.3673	0.356226	0.737181	46.8756	3.69723	0							0.369881	0.360537
0.36755	0.355936	0.737681	46.8756	3.69973	0							0.370131	0.360766
0.3678	0.355241	0.73818	46.8757	3.70223	0							0.370381	0.359344
0.36805	0.356551	0.73868	46.8757	3.70472	0							0.37063	0.358859
0.368299	0.359114	0.739179	46.8758	3.70722	0							0.37088	0.360339
0.368549	0.359327	0.739679	46.876	3.70972	0							0.37113	0.359983
0.368799	0.358824	0.740178	46.876	3.71222	0							0.37138	0.358403
0.369049	0.360278	0.740678	46.8761	3.71472	0							0.371629	0.362649
0.369298	0.360147	0.741177	46.8761	3.71721	0							0.371879	0.36155
0.369548	0.360579	0.741677	46.8761	3.71971	0							0.372129	0.359878
0.369798	0.360537	0.742176	46.8762	3.72221	0							0.372379	0.360224
0.370048	0.360766	0.742676	46.8763	3.72471	0							0.372628	0.359034
0.370297	0.359344	0.743175	46.8764	3.72721	0							0.372878	0.357025
0.370547	0.358859	0.743675	46.8766	3.72971	0							0.373128	0.355592
0.370797	0.360339	0.744174	46.8769	3.7322	0							0.373378	0.355506
0.371047	0.359983	0.744674	46.8771	3.7347	0							0.373627	0.354886
0.371296	0.358403	0.745173	46.8772	3.7372	0							0.373877	0.355066
0.371546	0.362649	0.745673	46.8774	3.7397	0							0.374127	0.355539
0.371796	0.36155	0.746172	46.8776	3.7422	0							0.374377	0.356616
0.372046	0.359878	0.746672	46.8776	3.7447	0							0.374626	0.356499
0.372295	0.360224	0.747171	46.8777	3.74719	0							0.374876	0.356342
0.372545	0.359034	0.747671	46.8778	3.74969	0							0.375126	0.35717
0.372795	0.357025	0.74817	46.8778	3.75219	0							0.375376	0.355677
0.373045	0.355592	0.74867	46.8778	3.75469	0							0.375625	0.353257
0.373294	0.355506	0.749169	46.878	3.75719	0							0.375875	0.35195
0.373544	0.354886	0.749669	46.878	3.75968	0							0.376125	0.350715
0.373794	0.355066	0.750168	46.8781	3.76218	0							0.376375	0.350222
0.374044	0.355539	0.750668	46.8781	3.76468	0							0.376624	0.351001
0.374293	0.356616	0.751167	46.8782	3.76718	0							0.376874	0.35256
0.374543	0.356499	0.751667	46.8784	3.76968	0							0.377124	0.352968
0.374793	0.356342	0.752166	46.8784	3.77217	0							0.377374	0.352808
0.375043	0.35717	0.752666	46.8786	3.77467	0							0.377623	0.352835
0.375292	0.355677	0.753165	46.8787	3.77717	0							0.377873	0.352988
0.375542	0.353257	0.753665	46.8788	3.77967	0							0.378123	0.351733
0.375792	0.35195	0.754164	46.8791	3.78217	0							0.378373	0.352052
0.376042	0.350715	0.754664	46.8792	3.78467	0							0.378622	0.352183
0.376291	0.350222	0.755163	46.8792	3.78716	0							0.378872	0.351483
0.376541	0.351001	0.755663	46.8792	3.78966	0							0.379122	0.351226
0.376791	0.35256	0.756162	46.8793	3.79216	0							0.379372	0.351532
0.377041	0.352968	0.756662	46.8795	3.79466	0							0.379621	0.352293
0.37729	0.352808	0.757161	46.8796	3.79716	0							0.379871	0.352298
0.37754	0.352835	0.757661	46.8798	3.79966	0							0.380121	0.353278
0.37779	0.352988	0.75816	46.88	3.80215	0							0.380371	0.354581
0.37804	0.351733	0.75866	46.8802	3.80465	0							0.38062	0.353397
0.378289	0.352052	0.759159	46.8802	3.80715	0							0.38087	0.354302
0.378539	0.352183	0.759659	46.8803	3.80965	0							0.38112	0.355006
0.378789	0.351483	0.760158	46.8804	3.81215	0							0.38137	0.355561
0.379039	0.351226	0.760658	46.8805	3.81464	0							0.381619	0.356079
0.379288	0.351532	0.761157	46.8806	3.81714	0							0.381869	0.357689
0.379538	0.352293	0.761657	46.8807	3.81964	0							0.382119	0.358972
0.379788	0.352298	0.762156	46.8809	3.82214	0							0.382369	0.358653
0.380038	0.353278	0.762656	46.881	3.82464	0							0.382618	0.358437
0.380287	0.354581	0.763155	46.8811	3.82714	0							0.382868	0.36092
0.380537	0.353397	0.763655	46.8813	3.82963	0							0.383118	0.360967
0.380787	0.354302	0.764154	46.8816	3.83213	0							0.383368	0.36173
0.381037	0.355006	0.764654	46.882	3.83463	0							0.383617	0.361884
0.381286	0.355561	0.765153	46.8822	3.83713	0							0.383867	0.36221
0.381536	0.356079	0.765653	46.8823	3.83963	0							0.384117	0.362461
0.381786	0.357689	0.766152	46.8824	3.84212	0							0.384367	0.362481
0.382036	0.358972	0.766652	46.8826	3.84462	0							0.384616	0.362484
0.382285	0.358653	0.767151	46.8826	3.84712	0							0.384866	0.362636
0.382535	0.358437	0.767651	46.8826	3.84962	0							0.385116	0.361747
0.382785	0.36092	0.76815	46.8827	3.85212	0							0.385366	0.362635
0.383035	0.360967	0.76865	46.8828	3.85461	0							0.385615	0.364278
0.383284	0.36173	0.769149	46.8829	3.85711	0							0.385865	0.364394
0.383534	0.361884	0.769649	46.883	3.85961	0							0.386115	0.364723
0.383784	0.36221	0.770148	46.8831	3.86211	0							0.386365	0.364281
0.384034	0.362461	0.770648	46.883	3.86461	0							0.386614	0.365168
0.384283	0.362481	0.771147	46.8831	3.86711	0							0.386864	0.366852
0.384533	0.362484	0.771647	46.8832	3.8696	0							0.387114	0.366694
0.384783	0.362636	0.772146	46.8835	3.8721	0							0.387364	0.366669
0.385033	0.361747	0.772646	46.8836	3.8746	0							0.387613	0.36625
0.385282	0.362635	0.773145	46.8838	3.8771	0							0.387863	0.365307
0.385532	0.364278	0.773645	46.8838	3.8796	0							0.388113	0.365477
0.385782	0.364394	0.774144	46.8839	3.8821	0							0.388363	0.365688
0.386032	0.364723	0.774644	46.884	3.88459	0							0.388612	0.366612
0.386281	0.364281	0.775143	46.884	3.88709	0							0.388862	0.368579
0.386531	0.365168	0.775643	46.8842	3.88959	0							0.389112	0.368937
0.386781	0.366852	0.776142	46.8843	3.89209	0							0.389362	0.369102
0.387031	0.366694	0.776642	46.8843	3.89459	0							0.389611	0.369021
0.38728	0.366669	0.777141	46.8844	3.89708	0							0.389861	0.368312
0.38753	0.36625	0.777641	46.8846	3.89958	0							0.390111	0.367831
0.38778	0.365307	0.77814	46.885	3.90208	0							0.390361	0.368026
0.38803	0.365477	0.77864	46.8853	3.90458	0							0.39061	0.367526
0.388279	0.365688	0.779139	46.8852	3.90708	0							0.39086	0.366929
0.388529	0.366612	0.779639	46.8853	3.90957	0							0.39111	0.368421
0.388779	0.368579	0.780138	46.8856	3.91207	0							0.39136	0.369199
0.389029	0.368937	0.780638	46.8857	3.91457	0							0.391609	0.369489
0.389278	0.369102	0.781137	46.8856	3.91707	0							0.391859	0.370417
0.389528	0.369021	0.781637	46.8856	3.91957	0							0.392109	0.37164
0.389778	0.368312	0.782136	46.8857	3.92207	0							0.392359	0.372188
0.390028	0.367831	0.782636	46.8859	3.92456	0							0.392608	0.372383
0.390277	0.368026	0.783135	46.8861	3.92706	0							0.392858	0.3719
0.390527	0.367526	0.783635	46.8863	3.92956	0							0.393108	0.370825
0.390777	0.366929	0.784134	46.8863	3.93206	0							0.393358	0.371036
0.391027	0.368421	0.784634	46.8867	3.93456	0							0.393607	0.370784
0.391276	0.369199	0.785133	46.8871	3.93705	0							0.393857	0.37011
0.391526	0.369489	0.785633	46.8872	3.93955	0							0.394107	0.368369
0.391776	0.370417	0.786132	46.8873	3.94205	0							0.394357	0.367238
0.392026	0.37164	0.786632	46.8873	3.94455	0							0.394606	0.367194
0.392275	0.372188	0.787131	46.8874	3.94705	0							0.394856	0.366769
0.392525	0.372383	0.787631	46.8873	3.94955	0							0.395106	0.366054
0.392775	0.3719	0.78813	46.8874	3.95204	0							0.395356	0.36407
0.393025	0.370825	0.78863	46.8875	3.95454	0							0.395605	0.362559
0.393274	0.371036	0.789129	46.8877	3.95704	0							0.395855	0.362025
0.393524	0.370784	0.789629	46.8876	3.95954	0							0.396105	0.361878
0.393774	0.37011	0.790128	46.8877	3.96204	0							0.396355	0.36154
0.394024	0.368369	0.790628	46.8878	3.96454	0							0.396604	0.361903
0.394273	0.367238	0.791127	46.888	3.96703	0							0.396854	0.361538
0.394523	0.367194	0.791627	46.8882	3.96953	0							0.397104	0.362846
0.394773	0.366769	0.792126	46.8883	3.97203	0							0.397354	0.362405
0.395023	0.366054	0.792626	46.8883	3.97453	0							0.397603	0.362733
0.395272	0.36407	0.793125	46.8883	3.97703	0							0.397853	0.362663
0.395522	0.362559	0.793625	46.8883	3.97953	0							0.398103	0.359613
0.395772	0.362025	0.794124	46.8886	3.98202	0							0.398353	0.357901
0.396022	0.361878	0.794624	46.8886	3.98452	0							0.398602	0.358291
0.396271	0.36154	0.795123	46.8885	3.98702	0							0.398852	0.35871
0.396521	0.361903	0.795623	46.8887	3.98952	0							0.399102	0.358824
0.396771	0.361538	0.796122	46.8887	3.99202	0							0.399352	0.359039
0.397021	0.362846	0.796622	46.8888	3.99451	0							0.399601	0.358972
0.39727	0.362405	0.797121	46.8891	3.99701	0							0.399851	0.357569
0.39752	0.362733	0.797621	46.8891	3.99951	0							0.400101	0.35736
0.39777	0.362663	0.79812	46.8892	4.00201	0							0.400351	0.360309
0.39802	0.359613	0.79862	46.8893	4.00451	0							0.4006	0.362465
0.398269	0.357901	0.799119	46.8894	4.00701	0							0.40085	0.361577
0.398519	0.358291	0.799619	46.8898	4.0095	0							0.4011	0.363038
0.398769	0.35871	0.800119	46.89	4.012	0							0.40135	0.364816
0.399019	0.358824	0.800618	46.8901	4.0145	0							0.401599	0.365991
0.399268	0.359039	0.801117	46.89	4.017	0							0.401849	0.366945
0.399518	0.358972	0.801617	46.8902	4.0195	0							0.402099	0.367355
0.399768	0.357569	0.802117	46.8903	4.02199	0							0.402349	0.36757
0.400018	0.35736	0.802616	46.8903	4.02449	0							0.402598	0.368065
0.400267	0.360309	0.803115	46.8903	4.02699	0							0.402848	0.368592
0.400517	0.362465	0.803615	46.8903	4.02949	0							0.403098	0.369894
0.400767	0.361577	0.804115	46.8904	4.03199	0							0.403348	0.37056
0.401017	0.363038	0.804614	46.8906	4.03449	0							0.403597	0.371661
0.401266	0.364816	0.805113	46.8907	4.03698	0							0.403847	0.372121
0.401516	0.365991	0.805613	46.8908	4.03948	0							0.404097	0.373416
0.401766	0.366945	0.806113	46.8909	4.04198	0							0.404347	0.375801
0.402016	0.367355	0.806612	46.8911	4.04448	0							0.404596	0.377168
0.402265	0.36757	0.807112	46.8912	4.04698	0							0.404846	0.377158
0.402515	0.368065	0.807611	46.8914	4.04947	0							0.405096	0.377602
0.402765	0.368592	0.808111	46.8916	4.05197	0							0.405346	0.377741
0.403015	0.369894	0.80861	46.8918	4.05447	0							0.405595	0.377331
0.403264	0.37056	0.80911	46.8917	4.05697	0							0.405845	0.377154
0.403514	0.371661	0.809609	46.8918	4.05947	0							0.406095	0.378531
0.403764	0.372121	0.810109	46.8918	4.06196	0							0.406345	0.378215
0.404014	0.373416	0.810608	46.892	4.06446	0							0.406594	0.377434
0.404263	0.375801	0.811108	46.8922	4.06696	0							0.406844	0.378782
0.404513	0.377168	0.811607	46.8924	4.06946	0							0.407094	0.380412
0.404763	0.377158	0.812107	46.8926	4.07196	0							0.407344	0.380623
0.405013	0.377602	0.812606	46.8926	4.07446	0							0.407593	0.380054
0.405262	0.377741	0.813106	46.8927	4.07695	0							0.407843	0.379416
0.405512	0.377331	0.813605	46.8927	4.07945	0							0.408093	0.379471
0.405762	0.377154	0.814105	46.8929	4.08195	0							0.408343	0.380534
0.406012	0.378531	0.814604	46.893	4.08445	0							0.408592	0.380993
0.406261	0.378215	0.815104	46.8931	4.08695	0							0.408842	0.381902
0.406511	0.377434	0.815603	46.8933	4.08945	0							0.409092	0.382029
0.406761	0.378782	0.816103	46.8934	4.09194	0							0.409342	0.381595
0.407011	0.380412	0.816602	46.8935	4.09444	0							0.409591	0.380551
0.40726	0.380623	0.817102	46.8936	4.09694	0							0.409841	0.379467
0.40751	0.380054	0.817601	46.8936	4.09944	0							0.410091	0.37874
0.40776	0.379416	0.818101	46.8936	4.10194	0							0.410341	0.378088
0.40801	0.379471	0.8186	46.8936	4.10443	0							0.41059	0.37753
0.408259	0.380534	0.8191	46.8938	4.10693	0							0.41084	0.376646
0.408509	0.380993	0.819599	46.8938	4.10943	0							0.41109	0.375637
0.408759	0.381902	0.820099	46.8938	4.11193	0							0.41134	0.374871
0.409009	0.382029	0.820598	46.8942	4.11443	0							0.411589	0.37603
0.409258	0.381595	0.821098	46.8942	4.11693	0							0.411839	0.378035
0.409508	0.380551	0.821597	46.8941	4.11942	0							0.412089	0.378967
0.409758	0.379467	0.822097	46.8941	4.12192	0							0.412339	0.378103
0.410008	0.37874	0.822596	46.8942	4.12442	0							0.412588	0.378211
0.410257	0.378088	0.823096	46.8945	4.12692	0							0.412838	0.377845
0.410507	0.37753	0.823595	46.8944	4.12942	0							0.413088	0.375878
0.410757	0.376646	0.824095	46.8944	4.13191	0							0.413338	0.37321
0.411007	0.375637	0.824594	46.8946	4.13441	0							0.413587	0.371861
0.411256	0.374871	0.825094	46.8946	4.13691	0							0.413837	0.371736
0.411506	0.37603	0.825593	46.8947	4.13941	0							0.414087	0.373093
0.411756	0.378035	0.826093	46.8949	4.14191	0							0.414337	0.37402
0.412006	0.378967	0.826592	46.8951	4.1444	0							0.414586	0.373882
0.412255	0.378103	0.827092	46.8953	4.1469	0							0.414836	0.373425
0.412505	0.378211	0.827591	46.8952	4.1494	0							0.415086	0.371993
0.412755	0.377845	0.828091	46.8953	4.1519	0							0.415336	0.371483
0.413005	0.375878	0.82859	46.8953	4.1544	0							0.415585	0.371207
0.413254	0.37321	0.82909	46.8954	4.1569	0							0.415835	0.373539
0.413504	0.371861	0.829589	46.8957	4.15939	0							0.416085	0.375444
0.413754	0.371736	0.830089	46.8959	4.16189	0							0.416335	0.377076
0.414004	0.373093	0.830588	46.8962	4.16439	0							0.416584	0.378053
0.414253	0.37402	0.831088	46.8963	4.16689	0							0.416834	0.378953
0.414503	0.373882	0.831587	46.8965	4.16939	0							0.417084	0.379911
0.414753	0.373425	0.832087	46.8966	4.17188	0							0.417334	0.381006
0.415003	0.371993	0.832586	46.8968	4.17438	0							0.417583	0.380961
0.415252	0.371483	0.833086	46.8969	4.17688	0							0.417833	0.379959
0.415502	0.371207	0.833585	46.8969	4.17938	0							0.418083	0.378301
0.415752	0.373539	0.834085	46.8969	4.18188	0							0.418333	0.378
0.416002	0.375444	0.834584	46.8971	4.18438	0							0.418582	0.379158
0.416251	0.377076	0.835084	46.897	4.18687	0							0.418832	0.378757
0.416501	0.378053	0.835583	46.8971	4.18937	0							0.419082	0.378664
0.416751	0.378953	0.836083	46.8972	4.19187	0							0.419332	0.378694
0.417001	0.379911	0.836582	46.8973	4.19437	0							0.419581	0.380809
0.41725	0.381006	0.837082	46.8974	4.19687	0							0.419831	0.383269
0.4175	0.380961	0.837581	46.8973	4.19937	0							0.420081	0.384321
0.41775	0.379959	0.838081	46.8973	4.20186	0							0.420331	0.384516
0.418	0.378301	0.83858	46.8974	4.20436	0							0.42058	0.384565
0.418249	0.378	0.83908	46.8974	4.20686	0							0.42083	0.38332
0.418499	0.379158	0.839579	46.8975	4.20936	0							0.42108	0.382559
0.418749	0.378757	0.840079	46.8977	4.21186	0							0.42133	0.382759
0.418999	0.378664	0.840578	46.8979	4.21435	0							0.421579	0.382828
0.419248	0.378694	0.841078	46.898	4.21685	0							0.421829	0.382648
0.419498	0.380809	0.841577	46.8982	4.21935	0							0.422079	0.380904
0.419748	0.383269	0.842077	46.8984	4.22185	0							0.422329	0.379916
0.419998	0.384321	0.842576	46.8985	4.22435	0							0.422578	0.379077
0.420247	0.384516	0.843076	46.8986	4.22684	0							0.422828	0.378404
0.420497	0.384565	0.843575	46.8988	4.22934	0							0.423078	0.377801
0.420747	0.38332	0.844075	46.8989	4.23184	0							0.423328	0.377884
0.420997	0.382559	0.844574	46.8991	4.23434	0							0.423577	0.377679
0.421246	0.382759	0.845074	46.8992	4.23684	0							0.423827	0.37783
0.421496	0.382828	0.845573	46.8993	4.23934	0							0.424077	0.377656
0.421746	0.382648	0.846073	46.8993	4.24183	0							0.424327	0.377784
0.421996	0.380904	0.846572	46.8995	4.24433	0							0.424576	0.37703
0.422245	0.379916	0.847072	46.8997	4.24683	0							0.424826	0.376558
0.422495	0.379077	0.847571	46.8999	4.24933	0							0.425076	0.377973
0.422745	0.378404	0.848071	46.8998	4.25183	0							0.425326	0.377889
0.422995	0.377801	0.84857	46.9	4.25432	0							0.425575	0.377484
0.423244	0.377884	0.84907	46.9001	4.25682	0							0.425825	0.377043
0.423494	0.377679	0.849569	46.9	4.25932	0							0.426075	0.375987
0.423744	0.37783	0.850069	46.9	4.26182	0							0.426325	0.375175
0.423994	0.377656	0.850568	46.9002	4.26432	0							0.426574	0.375654
0.424243	0.377784	0.851068	46.9005	4.26682	0							0.426824	0.375765
0.424493	0.37703	0.851567	46.9007	4.26931	0							0.427074	0.376101
0.424743	0.376558	0.852067	46.901	4.27181	0							0.427324	0.376847
0.424993	0.377973	0.852566	46.9011	4.27431	0							0.427573	0.377706
0.425242	0.377889	0.853066	46.9011	4.27681	0							0.427823	0.377324
0.425492	0.377484	0.853565	46.9012	4.27931	0							0.428073	0.377107
0.425742	0.377043	0.854065	46.9013	4.28181	0							0.428323	0.376804
0.425992	0.375987	0.854564	46.9013	4.2843	0							0.428572	0.376145
0.426241	0.375175	0.855064	46.9013	4.2868	0							0.428822	0.375735
0.426491	0.375654	0.855563	46.9015	4.2893	0							0.429072	0.375777
0.426741	0.375765	0.856063	46.9016	4.2918	0							0.429322	0.375959
0.426991	0.376101	0.856562	46.9016	4.2943	0							0.429571	0.375561
0.42724	0.376847	0.857062	46.9017	4.29679	0							0.429821	0.375786
0.42749	0.377706	0.857561	46.9018	4.29929	0							0.430071	0.377102
0.42774	0.377324	0.858061	46.902	4.30179	0							0.430321	0.377963
0.42799	0.377107	0.85856	46.9022	4.30429	0							0.43057	0.378078
0.428239	0.376804	0.85906	46.9023	4.30679	0							0.43082	0.37804
0.428489	0.376145	0.859559	46.9024	4.30929	0							0.43107	0.37807
0.428739	0.375735	0.860059	46.9025	4.31178	0							0.43132	0.377654
0.428989	0.375777	0.860558	46.9026	4.31428	0							0.431569	0.378493
0.429238	0.375959	0.861058	46.9027	4.31678	0							0.431819	0.378697
0.429488	0.375561	0.861557	46.9028	4.31928	0							0.432069	0.377099
0.429738	0.375786	0.862057	46.903	4.32178	0							0.432319	0.375502
0.429988	0.377102	0.862556	46.9031	4.32427	0							0.432568	0.37519
0.430237	0.377963	0.863056	46.9033	4.32677	0							0.432818	0.374488
0.430487	0.378078	0.863555	46.9034	4.32927	0							0.433068	0.373181
0.430737	0.37804	0.864055	46.9033	4.33177	0							0.433318	0.372052
0.430987	0.37807	0.864554	46.9032	4.33427	0							0.433567	0.37236
0.431236	0.377654	0.865054	46.9033	4.33676	0							0.433817	0.372997
0.431486	0.378493	0.865553	46.9034	4.33926	0							0.434067	0.373492
0.431736	0.378697	0.866053	46.9034	4.34176	0							0.434317	0.373614
0.431986	0.377099	0.866552	46.9035	4.34426	0							0.434566	0.374153
0.432235	0.375502	0.867052	46.9037	4.34676	0							0.434816	0.37518
0.432485	0.37519	0.867551	46.9038	4.34926	0							0.435066	0.376262
0.432735	0.374488	0.868051	46.9039	4.35175	0							0.435316	0.377703
0.432985	0.373181	0.86855	46.904	4.35425	0							0.435566	0.37882
0.433234	0.372052	0.86905	46.9041	4.35675	0							0.435815	0.379332
0.433484	0.37236	0.869549	46.9042	4.35925	0							0.436065	0.379732
0.433734	0.372997	0.870049	46.9043	4.36175	0							0.436315	0.38031
0.433984	0.373492	0.870548	46.9043	4.36425	0							0.436565	0.380581
0.434233	0.373614	0.871048	46.9042	4.36674	0							0.436814	0.381247
0.434483	0.374153	0.871547	46.9044	4.36924	0							0.437064	0.382813
0.434733	0.37518	0.872047	46.9046	4.37174	0							0.437314	0.384519
0.434983	0.376262	0.872546	46.9045	4.37424	0							0.437564	0.385896
0.435232	0.377703	0.873046	46.9046	4.37674	0							0.437813	0.386744
0.435482	0.37882	0.873545	46.9048	4.37923	0							0.438063	0.387189
0.435732	0.379332	0.874045	46.9049	4.38173	0							0.438313	0.387434
0.435982	0.379732	0.874544	46.905	4.38423	0							0.438563	0.38842
0.436231	0.38031	0.875044	46.9051	4.38673	0							0.438812	0.388627
0.436481	0.380581	0.875543	46.9052	4.38923	0							0.439062	0.38844
0.436731	0.381247	0.876043	46.9052	4.39173	0							0.439312	0.390117
0.436981	0.382813	0.876542	46.9052	4.39422	0							0.439562	0.391407
0.43723	0.384519	0.877042	46.9054	4.39672	0							0.439811	0.390767
0.43748	0.385896	0.877541	46.9054	4.39922	0							0.440061	0.389104
0.43773	0.386744	0.878041	46.9056	4.40172	0							0.440311	0.38897
0.43798	0.387189	0.87854	46.9057	4.40422	0							0.440561	0.389793
0.43823	0.387434	0.87904	46.9058	4.40671	0							0.44081	0.389661
0.438479	0.38842	0.879539	46.906	4.40921	0							0.44106	0.388368
0.438729	0.388627	0.880039	46.9061	4.41171	0							0.44131	0.387184
0.438979	0.38844	0.880538	46.9062	4.41421	0							0.44156	0.386478
0.439229	0.390117	0.881038	46.9063	4.41671	0							0.441809	0.385634
0.439478	0.391407	0.881537	46.9063	4.4192	0							0.442059	0.386465
0.439728	0.390767	0.882037	46.9064	4.4217	0							0.442309	0.387186
0.439978	0.389104	0.882536	46.9066	4.4242	0							0.442559	0.385368
0.440228	0.38897	0.883036	46.9068	4.4267	0							0.442808	0.385598
0.440477	0.389793	0.883535	46.9069	4.4292	0							0.443058	0.385822
0.440727	0.389661	0.884035	46.9071	4.4317	0							0.443308	0.38522
0.440977	0.388368	0.884534	46.9072	4.43419	0							0.443558	0.385219
0.441227	0.387184	0.885034	46.9071	4.43669	0							0.443807	0.385109
0.441476	0.386478	0.885533	46.9071	4.43919	0							0.444057	0.384976
0.441726	0.385634	0.886033	46.9073	4.44169	0							0.444307	0.384557
0.441976	0.386465	0.886532	46.9075	4.44419	0							0.444557	0.38407
0.442226	0.387186	0.887032	46.9075	4.44669	0							0.444806	0.383281
0.442475	0.385368	0.887531	46.9076	4.44918	0							0.445056	0.383444
0.442725	0.385598	0.888031	46.9079	4.45168	0							0.445306	0.382997
0.442975	0.385822	0.88853	46.9079	4.45418	0							0.445556	0.382381
0.443225	0.38522	0.88903	46.9079	4.45668	0							0.445805	0.383021
0.443474	0.385219	0.889529	46.9082	4.45918	0							0.446055	0.383591
0.443724	0.385109	0.890029	46.9084	4.46167	0							0.446305	0.385598
0.443974	0.384976	0.890528	46.9087	4.46417	0							0.446555	0.386144
0.444224	0.384557	0.891028	46.9088	4.46667	0							0.446804	0.385504
0.444473	0.38407	0.891527	46.909	4.46917	0							0.447054	0.384513
0.444723	0.383281	0.892027	46.9091	4.47167	0							0.447304	0.384744
0.444973	0.383444	0.892526	46.9091	4.47417	0							0.447554	0.385171
0.445223	0.382997	0.893026	46.909	4.47666	0							0.447803	0.385355
0.445472	0.382381	0.893525	46.9091	4.47916	0							0.448053	0.386044
0.445722	0.383021	0.894025	46.9093	4.48166	0							0.448303	0.385749
0.445972	0.383591	0.894524	46.9093	4.48416	0							0.448553	0.386461
0.446222	0.385598	0.895024	46.9096	4.48666	0							0.448802	0.388823
0.446471	0.386144	0.895523	46.9096	4.48915	0							0.449052	0.389049
0.446721	0.385504	0.896023	46.9095	4.49165	0							0.449302	0.388721
0.446971	0.384513	0.896522	46.9099	4.49415	0							0.449552	0.388165
0.447221	0.384744	0.897022	46.9102	4.49665	0							0.449801	0.386941
0.44747	0.385171	0.897521	46.9104	4.49915	0							0.450051	0.386219
0.44772	0.385355	0.898021	46.9106	4.50164	0							0.450301	0.387259
0.44797	0.386044	0.89852	46.9107	4.50414	0							0.450551	0.389862
0.44822	0.385749	0.89902	46.9109	4.50664	0							0.4508	0.392724
0.448469	0.386461	0.899519	46.9109	4.50914	0							0.45105	0.395023
0.448719	0.388823	0.900019	46.9111	4.51164	0							0.4513	0.395727
0.448969	0.389049	0.900518	46.9111	4.51414	0							0.45155	0.396399
0.449219	0.388721	0.901018	46.9112	4.51663	0							0.451799	0.396412
0.449468	0.388165	0.901517	46.9112									0.452049	0.395746
0.449718	0.386941	0.902017	46.9112									0.452299	0.395794
0.449968	0.386219	0.902516	46.9112									0.452549	0.394523
0.450218	0.387259	0.903016	46.9114									0.452798	0.394231
0.450467	0.389862	0.903515	46.9116									0.453048	0.394555
0.450717	0.392724	0.904015	46.9115									0.453298	0.395209
0.450967	0.395023	0.904514	46.9115									0.453548	0.396186
0.451217	0.395727	0.905014	46.9117									0.453797	0.397055
0.451466	0.396399	0.905513	46.9119									0.454047	0.396449
0.451716	0.396412	0.906013	46.912									0.454297	0.395086
0.451966	0.395746	0.906512	46.9121									0.454547	0.393527
0.452216	0.395794	0.907012	46.9121									0.454796	0.391514
0.452465	0.394523	0.907511	46.9123									0.455046	0.389639
0.452715	0.394231	0.908011	46.9124									0.455296	0.389852
0.452965	0.394555	0.90851	46.9125									0.455546	0.390737
0.453215	0.395209	0.90901	46.9125									0.455795	0.39126
0.453464	0.396186	0.909509	46.9127									0.456045	0.390857
0.453714	0.397055	0.910009	46.913									0.456295	0.391463
0.453964	0.396449	0.910508	46.9132									0.456545	0.389694
0.454214	0.395086	0.911008	46.9134									0.456794	0.389056
0.454463	0.393527	0.911507	46.9135									0.457044	0.388845
0.454713	0.391514	0.912007	46.9135									0.457294	0.388042
0.454963	0.389639	0.912506	46.9134									0.457544	0.386455
0.455213	0.389852	0.913006	46.9135									0.457793	0.386753
0.455462	0.390737	0.913505	46.9136									0.458043	0.387805
0.455712	0.39126	0.914005	46.9138									0.458293	0.388662
0.455962	0.390857	0.914504	46.914									0.458543	0.388304
0.456212	0.391463	0.915004	46.9143									0.458792	0.388891
0.456461	0.389694	0.915503	46.9144									0.459042	0.389699
0.456711	0.389056	0.916003	46.9145									0.459292	0.389759
0.456961	0.388845	0.916502	46.9145									0.459542	0.39096
0.457211	0.388042	0.917002	46.9146									0.459791	0.39069
0.45746	0.386455	0.917501	46.9145									0.460041	0.390005
0.45771	0.386753	0.918001	46.9146									0.460291	0.390891
0.45796	0.387805	0.9185	46.9147									0.460541	0.391736
0.45821	0.388662	0.919	46.9147									0.46079	0.391776
0.458459	0.388304	0.919499	46.9149									0.46104	0.391216
0.458709	0.388891	0.919999	46.9151									0.46129	0.391653
0.458959	0.389699	0.920498	46.9153									0.46154	0.390798
0.459209	0.389759	0.920998	46.9151									0.461789	0.391106
0.459458	0.39096	0.921497	46.9152									0.462039	0.391005
0.459708	0.39069	0.921997	46.915									0.462289	0.391523
0.459958	0.390005	0.922496	46.9152									0.462539	0.391004
0.460208	0.390891	0.922996	46.9151									0.462788	0.391761
0.460457	0.391736	0.923495	46.9153									0.463038	0.390969
0.460707	0.391776	0.923995	46.9155									0.463288	0.390206
0.460957	0.391216	0.924494	46.9154									0.463538	0.390373
0.461207	0.391653	0.924994	46.9155									0.463787	0.392237
0.461456	0.390798	0.925493	46.9157									0.464037	0.391919
0.461706	0.391106	0.925993	46.9158									0.464287	0.392158
0.461956	0.391005	0.926492	46.9158									0.464537	0.392303
0.462206	0.391523	0.926992	46.9158									0.464786	0.393469
0.462455	0.391004	0.927491	46.916									0.465036	0.394064
0.462705	0.391761	0.927991	46.9162									0.465286	0.393924
0.462955	0.390969	0.92849	46.9164									0.465536	0.393009
0.463205	0.390206	0.92899	46.9166									0.465785	0.391557
0.463454	0.390373	0.929489	46.9166									0.466035	0.391639
0.463704	0.392237	0.929989	46.9166									0.466285	0.39162
0.463954	0.391919	0.930488	46.9166									0.466535	0.390954
0.464204	0.392158	0.930988	46.9168									0.466784	0.391573
0.464453	0.392303	0.931487	46.917									0.467034	0.391697
0.464703	0.393469	0.931987	46.9173									0.467284	0.391424
0.464953	0.394064	0.932486	46.9175									0.467534	0.392597
0.465203	0.393924	0.932986	46.9176									0.467783	0.393878
0.465452	0.393009	0.933485	46.9174									0.468033	0.393557
0.465702	0.391557	0.933985	46.9176									0.468283	0.393752
0.465952	0.391639	0.934484	46.9175									0.468533	0.393536
0.466202	0.39162	0.934984	46.9175									0.468782	0.393994
0.466451	0.390954	0.935483	46.9177									0.469032	0.393715
0.466701	0.391573	0.935983	46.9178									0.469282	0.39427
0.466951	0.391697	0.936482	46.918									0.469532	0.394206
0.467201	0.391424	0.936982	46.9182									0.469781	0.393904
0.46745	0.392597	0.937481	46.9185									0.470031	0.393641
0.4677	0.393878	0.937981	46.9187									0.470281	0.395658
0.46795	0.393557	0.93848	46.9188									0.470531	0.395795
0.4682	0.393752	0.93898	46.9189									0.47078	0.396615
0.468449	0.393536	0.939479	46.919									0.47103	0.39617
0.468699	0.393994	0.939979	46.9191									0.47128	0.395568
0.468949	0.393715	0.940478	46.9192									0.47153	0.39543
0.469199	0.39427	0.940978	46.9193									0.471779	0.396292
0.469448	0.394206	0.941477	46.9195									0.472029	0.397001
0.469698	0.393904	0.941977	46.9198									0.472279	0.396275
0.469948	0.393641	0.942476	46.92									0.472529	0.397335
0.470198	0.395658	0.942976	46.92									0.472778	0.397736
0.470447	0.395795	0.943475	46.9201									0.473028	0.397361
0.470697	0.396615	0.943975	46.92									0.473278	0.398922
0.470947	0.39617	0.944474	46.92									0.473528	0.400117
0.471197	0.395568	0.944974	46.9201									0.473777	0.398836
0.471446	0.39543	0.945473	46.9203									0.474027	0.397604
0.471696	0.396292	0.945973	46.9205									0.474277	0.396731
0.471946	0.397001	0.946472	46.9207									0.474527	0.396151
0.472196	0.396275	0.946972	46.9207									0.474776	0.397459
0.472445	0.397335	0.947471	46.9207									0.475026	0.397953
0.472695	0.397736	0.947971	46.9206									0.475276	0.399039
0.472945	0.397361	0.94847	46.9209									0.475526	0.398664
0.473195	0.398922	0.94897	46.9212									0.475775	0.400684
0.473444	0.400117	0.94947	46.9212									0.476025	0.399475
0.473694	0.398836	0.949969	46.9212									0.476275	0.398865
[truncated: 16,195 more rows]
