# Supplementary material for: Atg18 interaction positions Atg2 for efficient lipid transfer into phagophore elongation
Source: EMBO J. 2026 May 20;45(12):4034–60. doi: 10.1038/s44318-026-00802-3 (PMC13269710; doi:10.1038/s44318-026-00802-3)
Supplement: Supplementary file 7 — Source data Fig. 3 [file 44318_2026_802_MOESM7_ESM.zip]

Archive with 17 entries (12 files):
- Figure 3/
- Figure 3/Figure 3/
- Figure 3/Figure 3/3A/
- Figure 3/Figure 3/3A/3A_README.txt
- Figure 3/Figure 3/3A/Strain # 15120_ST_4_MMStack_Pos0.ome-1.tif
- Figure 3/Figure 3/3A/Strain # 15120_ST_REF_4_MMStack_Pos0.ome-1.tif
- Figure 3/Figure 3/3A/Strain # 15121_ST_6_MMStack_Pos0.ome-1.tif
- Figure 3/Figure 3/3A/Strain # 15121_ST_REF_6_MMStack_Pos0.ome-1.tif
- Figure 3/Figure 3/3A/Strain # 15158_ST_1_MMStack_Pos0.ome-1.tif
- Figure 3/Figure 3/3A/Strain # 15158_ST_REF_1_MMStack_Pos0.ome-1.tif
- Figure 3/Figure 3/3A/Strain # 15159_ST_2_MMStack_Pos0.ome-1.tif
- Figure 3/Figure 3/3A/Strain # 15159_ST_REF_2_MMStack_Pos0.ome-1.tif
- Figure 3/Figure 3/3B/
- Figure 3/Figure 3/3B/Quantification mCh in the vacuole lumen.xlsx
- Figure 3/Figure 3/3B/Thumbs.db
- Figure 3/Figure 3/3C/
- Figure 3/Figure 3/3C/Results_Pho8D60 assay_no tagged Atg2 deletion mutants.xlsx
