# Supplementary material for: Atg18 interaction positions Atg2 for efficient lipid transfer into phagophore elongation
Source: EMBO J. 2026 May 20;45(12):4034–60. doi: 10.1038/s44318-026-00802-3 (PMC13269710; doi:10.1038/s44318-026-00802-3)
Supplement: Supplementary file 7 — Source data Fig. 3 [file 44318_2026_802_MOESM7_ESM.zip › Figure 3/Figure 3/3A/3A_README.txt]

Yeast strains: 

# 15120 [SEY6210 atg2Δ mCherry-Atg8]

# 15121 [SEY6210 atg2Δ + pRS405-ATG2p-ATG2Δ922-934-GFP mCherry-Atg8]

# 15158 [SEY6210 atg2Δ + pRS405-ATG2p-ATG2Δ1124-1157-GFP mCherry-Atg8]

# 15159 [SEY6210 atg2Δ + pRS405-ATG2p-ATG2-GFP mCherry-Atg8]


Cells were incubated under nitrogen starvation for 3 h (ST).

Imaging of the cells in Decon microscope: Z-stacks = 1- to 1; exposure time = 100 ms for all the channels; laser power FITC = 3, A564 = 0.5, DAPI = 0.1
