# Supplementary material for: Atg18 interaction positions Atg2 for efficient lipid transfer into phagophore elongation
Source: EMBO J. 2026 May 20;45(12):4034–60. doi: 10.1038/s44318-026-00802-3 (PMC13269710; doi:10.1038/s44318-026-00802-3)
Supplement: Supplementary file 7 — Source data Fig. 3 [file 44318_2026_802_MOESM7_ESM.zip › Figure 3/Figure 3/3B/Quantification mCh in the vacuole lumen.xlsx]

## Sheet: mCherry Relative F Int n=3
		Dataset I_2025.04.07		mCherry Fluorescence Intensity
				mCherry Mean value _Nutrient Rich conditions				mCherry Mean value _Starvation conditions				mCherry Mean value relative to Average NR_Nutrient Rich conditions				mCherry Mean value relative to Average NR_Starvation conditions
			Cell/ Strain	strain # 15159_Atg2-GFP mCherry-Atg8	strain # 15120_atg2D mCherry-Atg8	strain # 15121_Atg2D922-934-GFP mCherry-Atg8	strain # 15158_Atg2D1149-1157-GFP mCherry-Atg8	strain # 15159_Atg2-GFP mCherry-Atg8	strain # 15120_atg2D mCherry-Atg8	strain # 15121_Atg2D922-934-GFP mCherry-Atg8	strain # 15158_Atg2D1149-1157-GFP mCherry-Atg8	strain # 15159_Atg2-GFP mCherry-Atg8	strain # 15120_atg2D mCherry-Atg8	strain # 15121_Atg2D922-934-GFP mCherry-Atg8	strain # 15158_Atg2D1149-1157-GFP mCherry-Atg8	strain # 15159_Atg2-GFP mCherry-Atg8	strain # 15120_atg2D mCherry-Atg8	strain # 15121_Atg2D922-934-GFP mCherry-Atg8	strain # 15158_Atg2D1149-1157-GFP mCherry-Atg8
			1	660	442	354	1121	1421	849	874	1624	1.29336	0.866157	0.69371	2.19675	2.78464	1.66373	1.71272	3.18244
			2	336	421	321	923	813	717	588	1698	0.658436	0.825005	0.629042	1.80874	1.59318	1.40506	1.15226	3.32745
			3	548	586	516	1009	2790	950	703	1408	1.07388	1.14834	1.01117	1.97727	5.46737	1.86165	1.37762	2.75916
			4	528	315	489	546	1420	680	570	2084	1.03469	0.617284	0.95826	1.06996	2.78268	1.33255	1.11699	4.08387
			5	534	395	526	341	1335	500	480	1233	1.04644	0.774054	1.03077	0.668234	2.61611	0.979816	0.940623	2.41623
			6	466	594	678	600	954	593	721	961	0.913188	1.16402	1.32863	1.17578	1.86949	1.16206	1.41289	1.88321
			7	267	416	396	579	1258	858	569	1640	0.523222	0.815207	0.776014	1.13463	2.46522	1.68136	1.11503	3.2138
			8	485	645	471	505	1163	511	524	1071	0.950421	1.26396	0.922986	0.989614	2.27905	1.00137	1.02685	2.09877
			9	621	525	581	532	1228	603	592	1756	1.21693	1.02881	1.13855	1.04252	2.40643	1.18166	1.1601	3.44111
			10	641	430	477	537	1232	686	328	1912	1.25612	0.842642	0.934744	1.05232	2.41427	1.34431	0.642759	3.74682
			11	563	407	581	361	1341	711	607	1427	1.10327	0.79757	1.13855	0.707427	2.62787	1.3933	1.1895	2.79639
			12	463	320	467	476	1537	589	943	1482	0.907309	0.627082	0.915148	0.932785	3.01195	1.15422	1.84793	2.90417
			13	619	476	679	573	1253	744	495	1764	1.21301	0.932785	1.33059	1.12287	2.45542	1.45797	0.970018	3.45679
			14	528	421	477	492	1505	1003	613	1313	1.03469	0.825005	0.934744	0.964139	2.94925	1.96551	1.20125	2.573
			15	485	438	580	449	1160	806	643	1642	0.950421	0.858319	1.13659	0.879875	2.27317	1.57946	1.26004	3.21772
			16	565	544	496	359	1828	546	1071	1758	1.10719	1.06604	0.971977	0.703508	3.58221	1.06996	2.09877	3.44503
			17	436	435	488	540	2466	837	1225	1149	0.854399	0.85244	0.9563	1.0582	4.83245	1.64021	2.40055	2.25162
			18	570	451	521	462	995	854	776	1245	1.11699	0.883794	1.02097	0.90535	1.94983	1.67353	1.52067	2.43974
			19	483	484	499	452	1540	547	1069	3613	0.946502	0.948462	0.977856	0.885753	3.01783	1.07192	2.09485	7.08015
			20	647	395	732	487	1201	579	900	1535	1.26788	0.774054	1.43445	0.954341	2.35352	1.13463	1.76367	3.00803
			21	646	494	271	649	1254	787	875	1394	1.26592	0.968058	0.53106	1.2718	2.45738	1.54223	1.71468	2.73173
			22	723	481	342	541	1313	685	860	1855	1.41681	0.942583	0.670194	1.06016	2.573	1.34235	1.68528	3.63512
			23	576	608	251	447	930	864	660	1873	1.12875	1.19146	0.491868	0.875955	1.82246	1.69312	1.29336	3.67039
			24	591	610	395	539	1140	811	904	1158	1.15814	1.19538	0.774054	1.05624	2.23398	1.58926	1.77151	2.26925
			25	529	482	478	557	885	945	332	1072	1.03665	0.944542	0.936704	1.09151	1.73427	1.85185	0.650598	2.10073
			26	517	462	472	557	1922	839	500	1157	1.01313	0.90535	0.924946	1.09151	3.76641	1.64413	0.979816	2.26729
			27	505	481	664	389	1580	797	807	1768	0.989614	0.942583	1.3012	0.762297	3.09622	1.56183	1.58142	3.46463
			28	396	465	626	385	1252	609	941	1493	0.776014	0.911229	1.22673	0.754458	2.45346	1.19342	1.84401	2.92573
			29	551	516	615	561	1248	867	815	1021	1.07976	1.01117	1.20517	1.09935	2.44562	1.699	1.5971	2.00078
			30	439	496	439	618	896	387	727	1087	0.860278	0.971977	0.860278	1.21105	1.75583	0.758377	1.42465	2.13012
			31	415	461	478	356	1445	801	762	1284	0.813247	0.90339	0.936704	0.697629	2.83167	1.56966	1.49324	2.51617
			32	389	360	503	374	1150	843	856	1243	0.762297	0.705467	0.985695	0.732902	2.25358	1.65197	1.67744	2.43582
			33	701	491	546	616	1591	537	877	1791	1.3737	0.962179	1.06996	1.20713	3.11777	1.05232	1.7186	3.5097
			34	614	389	444	544	1455	554	1006	742	1.20321	0.762297	0.870076	1.06604	2.85126	1.08564	1.97139	1.45405
			35	502	567	530	540	1532	735	722	1309	0.983735	1.11111	1.0386	1.0582	3.00216	1.44033	1.41485	2.56516
		Average NR	510.3	529.686	471.514	496.657	543.343	1372.37	720.686	741	1501.77	1.03799	0.923994	0.973265	1.06475	2.68934	1.41228	1.45209	2.94292
		Dataset II_2025.04.07		mCherry Fluorescence Intensity
				mCherry Mean value _Nutrient Rich conditions				mCherry Mean value _Starvation conditions				mCherry Mean value relative to Average NR_Nutrient Rich conditions				mCherry Mean value relative to Average NR_Starvation conditions
			Cell/ Strain	strain # 15159_Atg2-GFP mCherry-Atg8	strain # 15120_atg2D mCherry-Atg8	strain # 15121_Atg2D922-934-GFP mCherry-Atg8	strain # 15158_Atg2D1149-1157-GFP mCherry-Atg8	strain # 15159_Atg2-GFP mCherry-Atg8	strain # 15120_atg2D mCherry-Atg8	strain # 15121_Atg2D922-934-GFP mCherry-Atg8	strain # 15158_Atg2D1149-1157-GFP mCherry-Atg8	strain # 15159_Atg2-GFP mCherry-Atg8	strain # 15120_atg2D mCherry-Atg8	strain # 15121_Atg2D922-934-GFP mCherry-Atg8	strain # 15158_Atg2D1149-1157-GFP mCherry-Atg8	strain # 15159_Atg2-GFP mCherry-Atg8	strain # 15120_atg2D mCherry-Atg8	strain # 15121_Atg2D922-934-GFP mCherry-Atg8	strain # 15158_Atg2D1149-1157-GFP mCherry-Atg8
			1	839	956	973	693	2909	1640	1631	3295	0.829842	0.945565	0.962379	0.685436	2.87725	1.6221	1.6132	3.25903
			2	387	827	1092	1286	4216	2169	1272	4032	0.382776	0.817973	1.08008	1.27196	4.16998	2.14532	1.25812	3.98799
			3	544	914	1275	597	1308	1640	1153	2638	0.538062	0.904023	1.26108	0.590484	1.29372	1.6221	1.14041	2.60921
			4	562	1307	1115	1150	4387	1821	1548	5527	0.555866	1.29273	1.10283	1.13745	4.33911	1.80112	1.5311	5.46667
			5	986	1232	1134	755	2864	1566	1871	2087	0.975238	1.21855	1.12162	0.746759	2.83274	1.54891	1.85058	2.06422
			6	761	717	1547	2292	4437	1484	1384	3096	0.752693	0.709174	1.53011	2.26698	4.38857	1.4678	1.36889	3.06221
			7	671	1052	850	1192	3757	1437	1397	2301	0.663676	1.04052	0.840722	1.17899	3.71599	1.42131	1.38175	2.27588
			8	995	1356	635	1066	2980	1730	1625	3232	0.984139	1.3412	0.628069	1.05436	2.94747	1.71112	1.60726	3.19672
			9	991	932	799	996	4083	1753	1788	2393	0.980183	0.921827	0.790279	0.985128	4.03843	1.73387	1.76848	2.36688
			10	763	860	827	666	1084	1968	2237	2626	0.754672	0.850613	0.817973	0.65873	1.07217	1.94652	2.21258	2.59734
			11	896	1233	1335	1192	2506	1735	1831	3488	0.88622	1.21954	1.32043	1.17899	2.47865	1.71606	1.81101	3.44993
			12	1008	1021	714	1317	1881	2124	901	2825	0.996997	1.00986	0.706207	1.30262	1.86047	2.10082	0.891165	2.79416
			13	788	1037	1010	1049	3088	1571	1626	2702	0.779399	1.02568	0.998976	1.03755	3.05429	1.55385	1.60825	2.67251
			14	804	1258	1172	1604	3444	1242	1763	4372	0.795224	1.24427	1.15921	1.58649	3.40641	1.22844	1.74376	4.32428
			15	784	935	1090	1030	3757	800	1267	4810	0.775442	0.924794	1.0781	1.01876	3.71599	0.791268	1.25317	4.7575
			16	1060	1163	1067	1327	3044	1604	1728	3195	1.04843	1.15031	1.05535	1.31252	3.01077	1.58649	1.70914	3.16013
			17	691	1411	1142	1364	840	1854	1728	4489	0.683458	1.3956	1.12953	1.34911	0.830831	1.83376	1.70914	4.44
			18	886	1108	1173	1241	2208	1145	1370	3467	0.876329	1.09591	1.1602	1.22745	2.1839	1.1325	1.35505	3.42916
			19	767	1701	778	1238	1565	1314	1662	3330	0.758628	1.68243	0.769508	1.22449	1.54792	1.29966	1.64386	3.29365
			20	864	1266	1060	1158	2462	1566	793	4035	0.854569	1.25218	1.04843	1.14536	2.43513	1.54891	0.784344	3.99096
			21	690	1006	994	1095	3143	1430	1400	3943	0.682468	0.995019	0.98315	1.08305	3.10869	1.41439	1.38472	3.89996
			22	866	1281	656	1107	2076	1659	738	3653	0.856547	1.26702	0.64884	1.09492	2.05334	1.64089	0.729945	3.61313
			23	819	1275	925	879	3058	1884	1036	2507	0.81006	1.26108	0.914903	0.869405	3.02462	1.86344	1.02469	2.47964
			24	668	1017	894	1187	1306	753	1720	3353	0.660709	1.0059	0.884242	1.17404	1.29174	0.744781	1.70123	3.3164
			25	737	1887	776	1429	3294	1651	1051	2958	0.728955	1.8664	0.76753	1.4134	3.25805	1.63298	1.03953	2.92571
			26	925	1275	1423	1025	3684	1570	650	3348	0.914903	1.26108	1.40747	1.01381	3.64379	1.55286	0.642905	3.31146
			27	833	1072	1375	1088	2467	1712	1293	2430	0.823908	1.0603	1.35999	1.07612	2.44007	1.69331	1.27889	2.40348
			28	710	1014	956	990	3632	1547	1247	3428	0.70225	1.00293	0.945565	0.979194	3.59236	1.53011	1.23339	3.39058
			29	1092	1251	620	1211	2501	1285	1717	1438	1.08008	1.23735	0.613233	1.19778	2.4737	1.27097	1.69826	1.4223
			30	734	806	656	1188	5272	747	2095	3651	0.725988	0.797202	0.64884	1.17503	5.21445	0.738846	2.07213	3.61115
			31	1028	842	775	962	2239	1298	1155	3505	1.01678	0.832809	0.766541	0.9515	2.21456	1.28383	1.14239	3.46674
			32	748	929	870	1251	2121	2431	1445	3513	0.739835	0.91886	0.860504	1.23735	2.09785	2.40447	1.42923	3.47465
			33	1150	641	848	1568	2778	2317	1483	764	1.13745	0.634003	0.838744	1.55088	2.74768	2.29171	1.46681	0.755661
			34	655	676	828	1044	4777	1074	1575	3093	0.647851	0.668621	0.818962	1.0326	4.72486	1.06228	1.55781	3.05924
			35	823	796	1054	1291	3140	1524	1002	3819	0.814017	0.787311	1.0425	1.27691	3.10573	1.50737	0.991063	3.77731
		Average NR	1011.04	815	1087.26	983.943	1157.94	2923.09	1572.71	1433.77	3238.37	0.806104	1.07539	0.973203	1.1453	2.89118	1.55555	1.41812	3.20302
		Dataset III_2025.04.15		mCherry Fluorescence Intensity
				mCherry Mean value _Nutrient Rich conditions				mCherry Mean value _Starvation conditions				mCherry Mean value relative to Average NR_Nutrient Rich conditions				mCherry Mean value relative to Average NR_Starvation conditions
			Cell/ Strain	strain # 15159_Atg2-GFP mCherry-Atg8	strain # 15120_atg2D mCherry-Atg8	strain # 15121_Atg2D922-934-GFP mCherry-Atg8	strain # 15158_Atg2D1149-1157-GFP mCherry-Atg8	strain # 15159_Atg2-GFP mCherry-Atg8	strain # 15120_atg2D mCherry-Atg8	strain # 15121_Atg2D922-934-GFP mCherry-Atg8	strain # 15158_Atg2D1149-1157-GFP mCherry-Atg8	strain # 15159_Atg2-GFP mCherry-Atg8	strain # 15120_atg2D mCherry-Atg8	strain # 15121_Atg2D922-934-GFP mCherry-Atg8	strain # 15158_Atg2D1149-1157-GFP mCherry-Atg8	strain # 15159_Atg2-GFP mCherry-Atg8	strain # 15120_atg2D mCherry-Atg8	strain # 15121_Atg2D922-934-GFP mCherry-Atg8	strain # 15158_Atg2D1149-1157-GFP mCherry-Atg8
			1	199	189	177	178	764	235	264	455	1.01088	0.960081	0.899124	0.904204	3.88096	1.19375	1.34107	2.31131
			2	145	266	294	214	499	190	312	344	0.73657	1.35123	1.49346	1.08708	2.53482	0.965161	1.5849	1.74745
			3	136	232	185	215	566	213	339	429	0.690852	1.17851	0.939762	1.09216	2.87516	1.082	1.72205	2.17923
			4	191	170	175	185	644	207	219	467	0.970241	0.863565	0.888964	0.939762	3.27139	1.05152	1.11248	2.37226
			5	147	144	189	219	491	236	523	433	0.74673	0.73149	0.960081	1.11248	2.49418	1.19883	2.65673	2.19955
			6	235	189	136	274	473	258	231	867	1.19375	0.960081	0.690852	1.39186	2.40274	1.31059	1.17343	4.40418
			7	161	172	122	260	452	227	250	279	0.817847	0.873725	0.619735	1.32075	2.29607	1.15311	1.26995	1.41726
			8	179	143	186	182	478	299	225	540	0.909283	0.726411	0.944842	0.924523	2.42814	1.51886	1.14295	2.74309
			9	273	264	120	243	403	299	165	231	1.38678	1.34107	0.609575	1.23439	2.04716	1.51886	0.838166	1.17343
			10	199	258	150	376	667	333	222	434	1.01088	1.31059	0.761969	1.91	3.38822	1.69157	1.12771	2.20463
			11	154	139	141	333	459	397	252	705	0.782288	0.706092	0.716251	1.69157	2.33163	2.01668	1.28011	3.58126
			12	222	185	162	176	275	308	311	732	1.12771	0.939762	0.822927	0.894044	1.39694	1.56458	1.57982	3.71841
			13	276	185	167	248	349	216	242	986	1.40202	0.939762	0.848326	1.25979	1.77285	1.09724	1.22931	5.00868
			14	187	127	189	230	314	178	255	607	0.949922	0.645134	0.960081	1.16835	1.59506	0.904204	1.29535	3.08344
			15	127	156	229	255	481	235	223	459	0.645134	0.792448	1.16327	1.29535	2.44338	1.19375	1.13279	2.33163
			16	209	168	205	261	602	317	182	604	1.06168	0.853406	1.04136	1.32583	3.05804	1.6103	0.924523	3.0682
			17	178	157	201	145	381	177	235	428	0.904204	0.797528	1.02104	0.73657	1.9354	0.899124	1.19375	2.17415
			18	138	168	111	181	507	182	262	577	0.701012	0.853406	0.563857	0.919443	2.57546	0.924523	1.33091	2.93104
			19	164	191	233	139	336	191	275	428	0.833086	0.970241	1.18359	0.706092	1.70681	0.970241	1.39694	2.17415
			20	179	195	167	218	481	195	262	715	0.909283	0.99056	0.848326	1.1074	2.44338	0.99056	1.33091	3.63205
			21	205	203	194	193	580	329	334	530	1.04136	1.0312	0.98548	0.9804	2.94628	1.67125	1.69665	2.69229
			22	196	263	207	250	405	302	228	450	0.99564	1.33599	1.05152	1.26995	2.05732	1.5341	1.15819	2.28591
			23	140	204	123	165	526	278	242	505	0.711171	1.03628	0.624815	0.838166	2.67197	1.41218	1.22931	2.5653
			24	172	198	204	152	443	159	429	562	0.873725	1.0058	1.03628	0.772129	2.25035	0.807687	2.17923	2.85484
			25	238	165	195	238	557	186	857	520	1.20899	0.838166	0.99056	1.20899	2.82945	0.944842	4.35338	2.64149
			26	260	166	263	181	280	232	423	313	1.32075	0.843246	1.33599	0.919443	1.42234	1.17851	2.14875	1.58998
			27	321	181	170	224	288	227	312	276	1.63061	0.919443	0.863565	1.13787	1.46298	1.15311	1.5849	1.40202
			28	153	190	225	302	432	210	286	533	0.777209	0.965161	1.14295	1.5341	2.19447	1.06676	1.45282	2.70753
			29	173	183	210	261	501	251	339	408	0.878805	0.929603	1.06676	1.32583	2.54498	1.27503	1.72205	2.07256
			30	199	204	209	175	414	146	246	608	1.01088	1.03628	1.06168	0.888964	2.10304	0.74165	1.24963	3.08852
		Average NR	196.858	191.867	188.5	184.633	222.433	468.267	240.433	298.167	514.167	0.974643	0.957541	0.9379	1.12992	2.3787	1.22135	1.51463	2.61186

## Sheet: Exp. 20250407
	Nutrient Rich conditions (NR)- Measurement mCherry-Atg8
	Strain_15159_Atg2-GFP mCherry-Atg8										Strain_15120_atg2D mCherry-Atg8										Strain_15121_Atg2D922-934-GFP mCherry-Atg8										Strain_15158_Atg2D1149-1157-GFP mCherry-Atg8
	Cell	Area	Mean	StdDev	Min	Max	IntDen	RawIntDent	MinThr	MaxThr	Cell	Area	Mean	StdDev	Min	Max	IntDen	RawIntDent	MinThr	MaxThr	Cell	Area	Mean	StdDev	Min	Max	IntDen	RawIntDent	MinThr	MaxThr	Cell	Area	Mean	StdDev	Min	Max	IntDen	RawIntDent	MinThr	MaxThr
	1	3	660	85	389	940	1758	414848	129	1e+33	1	6	442	68	226	643	2623	619000	121	1e+33	1	4	354	122	62	654	1277	301273	3	1e+33	1	1	1121	165	656	1698	1249	294754	7	1e+33
	2	5	336	63	154	533	1734	409176	79	1e+33	2	4	421	74	208	640	1490	351538	98	1e+33	2	3	321	81	107	626	998	235492	2	1e+33	2	2	923	95	657	1199	1560	368168	5	1e+33
	3	3	548	80	322	787	1495	352734	77	1e+33	3	2	586	75	360	820	1313	309885	96	1e+33	3	4	516	85	284	756	2114	498843	3	1e+33	3	2	1009	109	697	1298	1851	436819	5	1e+33
	4	1	528	78	331	749	582	137240	176	1e+33	4	4	315	62	156	531	1366	322384	87	1e+33	4	3	489	83	229	840	1563	368719	3	1e+33	4	3	546	74	340	768	1394	329037	3	1e+33
	5	7	534	102	232	828	3712	875974	133	1e+33	5	2	395	58	235	555	776	183064	61	1e+33	5	5	526	110	251	865	2686	633747	3	1e+33	5	4	341	76	150	622	1527	360254	135	1e+33
	6	4	466	84	227	787	2068	487966	123	1e+33	6	4	594	96	335	917	2255	532016	183	1e+33	6	4	678	111	345	957	2635	621645	4	1e+33	6	3	600	82	383	847	2052	484237	3	1e+33
	7	27	267	125	52	643	7187	1695856	51	1e+33	7	4	416	66	204	719	1559	367903	124	1e+33	7	2	396	70	185	611	617	145481	2	1e+33	7	5	579	88	329	919	3079	726457	4	1e+33
	8	6	485	110	186	829	3133	739364	169	1e+33	8	2	645	83	418	921	1184	279372	130	1e+33	8	4	471	72	224	712	1692	399225	3	1e+33	8	1	505	65	334	702	543	128146	3	1e+33
	9	3	621	97	358	921	2102	495875	166	1e+33	9	1	525	62	326	697	538	126974	172	1e+33	9	6	581	94	319	908	3493	824209	4	1e+33	9	5	532	110	215	897	2620	618310	4	1e+33
	10	4	641	81	391	879	2854	673461	131	1e+33	10	4	430	69	218	681	1789	422103	96	1e+33	10	4	477	125	276	1179	1827	431017	5	1e+33	10	2	537	82	321	880	988	233031	3	1e+33
	11	2	563	72	326	785	1313	309915	182	1e+33	11	3	407	90	190	665	1037	244682	120	1e+33	11	1	581	72	370	829	857	202160	3	1e+33	11	2	361	62	143	557	768	181145	2	1e+33
	12	2	463	72	234	734	971	229054	204	1e+33	12	5	320	69	107	530	1621	382505	71	1e+33	12	3	467	84	235	807	1527	360245	3	1e+33	12	4	476	71	265	767	1823	430066	3	1e+33
	13	3	619	82	353	888	2134	503423	111	1e+33	13	1	476	61	333	647	690	162925	96	1e+33	13	3	679	99	405	1160	1988	469187	5	1e+33	13	6	573	187	277	1988	3392	800259	8	1e+33
	14	3	528	74	264	728	1734	409117	151	1e+33	14	3	421	77	177	659	1150	271389	101	1e+33	14	1	477	69	249	658	685	161653	3	1e+33	14	5	492	83	231	837	2309	544831	3	1e+33
	15	3	485	71	283	677	1622	382820	130	1e+33	15	2	438	72	228	691	893	210660	130	1e+33	15	2	580	77	389	1356	1309	308797	5	1e+33	15	4	449	67	233	656	1824	430498	3	1e+33
	16	1	565	78	357	783	697	164366	187	1e+33	16	3	544	78	280	779	1803	425370	110	1e+33	16	5	496	90	241	923	2598	612930	4	1e+33	16	2	359	61	185	556	572	134897	2	1e+33
	17	4	436	72	198	661	1558	367564	109	1e+33	17	3	435	66	233	614	1095	258329	80	1e+33	17	2	488	62	330	702	974	229885	3	1e+33	17	1	540	64	368	734	774	182533	3	1e+33
	18	5	570	108	278	918	3075	725458	140	1e+33	18	1	451	62	276	639	478	112819	138	1e+33	18	1	521	68	337	762	755	178210	3	1e+33	18	3	462	76	210	700	1327	313044	3	1e+33
	19	3	483	77	278	724	1252	295436	97	1e+33	19	3	484	78	234	750	1537	362626	135	1e+33	19	1	499	73	263	715	524	123655	3	1e+33	19	2	452	66	246	620	764	180232	2	1e+33
	20	3	647	89	364	932	2060	486128	143	1e+33	20	6	395	62	199	588	2196	518191	69	1e+33	20	2	732	86	499	980	1718	405409	4	1e+33	20	2	487	87	256	731	1175	277157	3	1e+33
	21	1	646	75	479	892	951	224302	189	1e+33	21	1	494	77	280	679	575	135713	152	1e+33	21	3	271	75	75	482	827	195037	2	1e+33	21	2	649	83	367	906	1241	292751	4	1e+33
	22	2	723	106	455	1046	1397	329556	246	1e+33	22	2	481	70	291	717	860	202979	127	1e+33	22	3	342	65	169	589	916	216220	2	1e+33	22	6	541	73	319	803	3366	794227	3	1e+33
	23	1	576	72	397	781	837	197475	172	1e+33	23	5	608	87	362	902	2744	647481	106	1e+33	23	3	251	71	68	483	672	158677	2	1e+33	23	1	447	66	258	676	585	138093	3	1e+33
	24	2	591	81	333	849	927	218690	186	1e+33	24	3	610	78	390	829	1700	401233	127	1e+33	24	5	395	94	142	711	1803	425347	3	1e+33	24	3	539	78	321	767	1479	348969	3	1e+33
	25	2	529	69	323	708	1109	261659	147	1e+33	25	3	482	71	189	674	1396	329283	148	1e+33	25	4	478	80	203	802	1948	459632	3	1e+33	25	4	557	76	323	826	2270	535640	3	1e+33
	26	2	517	78	313	749	1061	250244	106	1e+33	26	1	462	64	261	668	502	118387	149	1e+33	26	3	472	75	231	717	1534	362015	3	1e+33	26	3	557	124	300	1258	1543	364113	5	1e+33
	27	3	505	100	255	1075	1334	314845	223	1e+33	27	4	481	69	240	698	1936	456893	148	1e+33	27	3	664	199	354	1640	1757	414552	6	1e+33	27	1	389	66	217	609	431	101643	2	1e+33
	28	3	396	62	242	599	1052	248131	70	1e+33	28	1	465	64	264	671	505	119110	153	1e+33	28	3	626	87	346	866	1626	383680	3	1e+33	28	2	385	85	192	790	723	170541	3	1e+33
	29	2	551	68	352	794	969	228713	115	1e+33	29	3	516	76	275	743	1435	338685	137	1e+33	29	2	615	82	379	846	1285	303244	3	1e+33	29	1	561	77	406	761	783	184700	3	1e+33
	30	1	439	74	181	629	537	126820	123	1e+33	30	4	496	89	255	833	1895	447041	144	1e+33	30	3	439	95	255	790	1227	289632	3	1e+33	30	2	618	114	364	1249	1503	354758	5	1e+33
	31	2	415	68	235	696	888	209625	131	1e+33	31	3	461	64	284	670	1414	333629	113	1e+33	31	3	478	66	270	655	1226	289333	3	1e+33	31	2	356	63	212	549	678	159894	2	1e+33
	32	2	389	66	216	600	619	145944	118	1e+33	32	2	360	80	143	585	617	145494	106	1e+33	32	8	503	85	178	790	4151	979568	3	1e+33	32	5	374	72	160	597	2006	473325	2	1e+33
	33	2	701	74	446	907	1595	376294	231	1e+33	33	2	491	93	264	911	919	216867	172	1e+33	33	4	546	86	288	824	2276	537110	3	1e+33	33	3	616	185	330	1658	1711	403771	218	1e+33
	34	2	614	78	382	831	1261	297640	127	1e+33	34	3	389	73	193	726	1188	280426	125	1e+33	34	4	444	66	246	676	1568	370030	3	1e+33	34	3	544	75	321	787	1826	430742	3	1e+33
	35	3	502	70	273	732	1486	350664	222	1e+33	35	5	567	99	290	1028	2600	613372	161	1e+33	35	3	530	97	239	871	1495	352713	3	1e+33	35	3	540	72	342	832	1848	436069	3	1e+33
	3 h Nitrogen starvation (S) - Measurement mCherry-Atg8
	Strain_15159_Atg2-GFP mCherry-Atg8										Strain_15120_atg2D mCherry-Atg8										Strain_15121_Atg2D922-934-GFP mCherry-Atg8										Strain_15158_Atg2D1149-1157-GFP mCherry-Atg8
	Cell	Area	Mean	StdDev	Min	Max	IntDen	RawIntDent	MinThr	MaxThr	Cell	Area	Mean	StdDev	Min	Max	IntDen	RawIntDent	MinThr	MaxThr	Cell	Area	Mean	StdDev	Min	Max	IntDen	RawIntDent	MinThr	MaxThr	Cell	Area	Mean	StdDev	Min	Max	IntDen	RawIntDent	MinThr	MaxThr
	1	5	1421	313	657	2227	6620	1562000	376	1e+33	1	3	849	116	494	1243	2418	570461	5	1e+33	1	2	874	97	581	1173	1333	314613	5	1e+33	1	8	1624	357	690	2684	13225	3120511	11	1e+33
	2	2	813	156	373	1190	1679	396171	247	1e+33	2	3	717	130	353	1068	2006	473383	4	1e+33	2	20	588	187	207	1204	11723	2766045	206	1e+33	2	5	1698	316	922	2527	7676	1811315	10	1e+33
	3	1	2790	357	1726	3627	4116	971091	939	1e+33	3	2	950	189	593	1745	1888	445504	7	1e+33	3	3	703	107	413	1050	1800	424745	4	1e+33	3	5	1408	280	764	2171	6551	1545690	9	1e+33
	4	3	1420	245	781	2033	4333	1022365	287	1e+33	4	2	680	107	394	1001	1485	350399	4	1e+33	4	3	570	116	273	920	1990	469648	4	1e+33	4	5	2084	553	914	3531	9398	2217559	14	1e+33
	5	6	1335	357	426	2483	8005	1888919	321	1e+33	5	12	500	162	189	985	6030	1422917	188	1e+33	5	7	480	87	216	943	3494	824523	4	1e+33	5	11	1233	353	465	2245	13224	3120301	9	1e+33
	6	6	954	185	691	1643	5667	1337153	691	1e+33	6	3	593	96	318	955	1532	361535	191	1e+33	6	2	721	126	376	1177	1323	312229	5	1e+33	6	3	961	183	536	1419	2559	603800	6	1e+33
	7	4	1258	245	573	1989	5646	1332272	320	1e+33	7	4	858	114	566	1342	3151	743453	5	1e+33	7	2	569	101	298	836	1407	332005	3	1e+33	7	2	1640	167	1155	2091	2481	585523	8	1e+33
	8	4	1163	268	437	1794	5052	1192093	380	1e+33	8	5	511	81	283	865	2679	632013	3	1e+33	8	9	524	304	177	4621	4944	1166540	18	1e+33	8	2	1071	115	669	1400	2193	517352	5	1e+33
	9	8	1228	327	376	2202	10227	2413221	276	1e+33	9	2	603	97	341	910	1295	305478	4	1e+33	9	7	592	289	236	4405	4202	991417	230	1e+33	9	2	1756	264	1069	2402	4354	1027407	9	1e+33
	10	7	1232	296	553	2013	8194	1933416	339	1e+33	10	2	686	97	386	993	1331	314118	4	1e+33	10	6	328	128	135	974	2127	501777	134	1e+33	10	4	1912	535	839	3529	7091	1673174	14	1e+33
	11	5	1341	240	577	2013	6400	1510145	576	1e+33	11	4	711	139	407	1326	2784	656886	5	1e+33	11	7	607	399	236	5739	4155	980321	232	1e+33	11	4	1427	298	739	2313	6122	1444547	9	1e+33
	12	4	1537	255	758	2167	5993	1414128	297	1e+33	12	3	589	113	254	985	2028	478550	4	1e+33	12	1	943	185	645	1669	1314	310132	7	1e+33	12	3	1482	230	696	2025	4717	1113038	8	1e+33
	13	8	1253	238	564	1957	10124	2388727	322	1e+33	13	4	744	233	300	2023	3091	729306	8	1e+33	13	3	495	130	128	1233	1652	389806	120	1e+33	13	3	1764	346	950	2696	5788	1365614	11	1e+33
	14	4	1505	283	633	2080	5869	1384939	367	1e+33	14	2	1003	249	617	2047	1900	448383	8	1e+33	14	12	613	210	219	1508	7598	1792883	219	1e+33	14	4	1313	418	515	2320	5429	1281007	9	1e+33
	15	4	1160	321	475	2144	4372	1031641	387	1e+33	15	1	806	126	552	1312	1168	275582	5	1e+33	15	6	643	103	368	1233	3685	869430	5	1e+33	15	4	1642	318	910	2501	6219	1467527	10	1e+33
	16	2	1828	459	870	2854	3168	747567	548	1e+33	16	5	546	99	190	1030	2559	603732	4	1e+33	16	4	1071	764	386	5429	4371	1031415	21	1e+33	16	3	1758	340	935	2531	4969	1172462	10	1e+33
	17	2	2466	256	1774	3081	4546	1072647	254	1e+33	17	2	837	156	574	1506	1745	411731	6	1e+33	17	9	1225	497	500	5008	11513	2716518	20	1e+33	17	9	1149	386	202	2194	10239	2415934	9	1e+33
	18	6	995	207	517	1651	6262	1477606	214	1e+33	18	1	854	115	604	1252	1104	260592	5	1e+33	18	7	776	565	237	4102	5717	1348878	237	1e+33	18	4	1245	233	642	2126	5473	1291473	8	1e+33
	19	3	1540	378	790	2565	5136	1211970	453	1e+33	19	2	547	124	296	1170	927	218702	5	1e+33	19	3	1069	232	620	1904	3103	732178	7	1e+33	19	12	3613	1584	1200	7947	43838	10344011	31	1e+33
	20	9	1201	241	543	1776	11277	2660934	209	1e+33	20	3	579	96	277	906	2009	474069	4	1e+33	20	1	900	119	655	1251	1052	248278	5	1e+33	20	6	1535	245	883	2117	9023	2129077	8	1e+33
	21	7	1254	228	581	1912	8790	2073961	135	1e+33	21	3	787	90	546	1076	2404	567138	4	1e+33	21	4	875	235	493	2088	3518	830202	8	1e+33	21	3	1394	178	894	1967	4229	997880	8	1e+33
	22	7	1313	320	512	2010	9415	2221555	355	1e+33	22	2	685	114	448	1207	1416	334186	5	1e+33	22	2	860	286	390	1883	1634	385488	7	1e+33	22	4	1855	228	1134	2498	7470	1762599	10	1e+33
	23	12	930	318	318	1818	11468	2706067	221	1e+33	23	4	864	160	433	1428	3498	825346	6	1e+33	23	8	660	651	124	6074	5418	1278401	24	1e+33	23	5	1873	339	1009	2762	9517	2245626	11	1e+33
	24	7	1140	285	436	2029	8420	1986693	231	1e+33	24	3	811	103	555	1150	2079	490596	5	1e+33	24	7	904	1004	207	7466	6132	1446924	29	1e+33	24	6	1158	511	139	2096	6839	1613728	99	1e+33
	25	7	885	231	328	1655	6114	1442744	240	1e+33	25	4	945	114	588	1309	3364	793835	5	1e+33	25	4	332	84	140	738	1483	349861	3	1e+33	25	6	1072	216	491	1584	6840	1613972	6	1e+33
	26	3	1922	353	1001	2764	5832	1376166	542	1e+33	26	4	839	141	444	1211	3291	776526	5	1e+33	26	8	500	123	197	862	4015	947380	197	1e+33	26	4	1157	183	605	1641	4433	1045960	6	1e+33
	27	11	1580	340	722	2580	18158	4284474	233	1e+33	27	1	797	166	469	1592	1064	251117	6	1e+33	27	6	807	163	430	2581	4497	1060987	10	1e+33	27	2	1768	188	1261	2284	3574	843340	9	1e+33
	28	11	1252	275	470	2175	13591	3206882	239	1e+33	28	7	609	125	287	1082	3992	941845	4	1e+33	28	5	941	1158	176	7815	5082	1199035	31	1e+33	28	3	1493	390	648	2386	4815	1136059	9	1e+33
	29	7	1248	287	343	2078	8987	2120630	269	1e+33	29	1	867	121	591	1387	1242	293020	5	1e+33	29	1	815	79	599	1038	1005	237192	4	1e+33	29	9	1021	436	321	2486	9236	2179240	10	1e+33
	30	10	896	363	328	2170	9053	2136052	323	1e+33	30	2	387	96	178	812	918	216567	3	1e+33	30	1	727	115	470	1035	817	192736	4	1e+33	30	8	1087	297	392	1914	9157	2160727	8	1e+33
	31	3	1445	266	707	2174	4071	960687	401	1e+33	31	3	801	112	546	1183	2296	541751	5	1e+33	31	5	762	281	437	3655	3561	840258	14	1e+33	31	6	1284	225	568	1842	7969	1880262	7	1e+33
	32	5	1150	320	495	2065	6093	1437654	308	1e+33	32	5	843	95	576	1278	4168	983517	5	1e+33	32	6	856	690	311	5795	5362	1265237	23	1e+33	32	9	1243	297	370	1967	11010	2597781	8	1e+33
	33	3	1591	178	1109	2067	4047	954847	268	1e+33	33	6	537	108	240	922	3011	710521	4	1e+33	33	5	877	167	492	1681	4053	956295	7	1e+33	33	3	1791	330	954	2809	5557	1311205	11	1e+33
	34	8	1455	373	726	2395	11331	2673533	517	1e+33	34	2	554	113	308	954	996	234958	4	1e+33	34	6	1006	426	520	3769	5587	1318321	15	1e+33	34	6	742	165	253	1159	4136	976017	5	1e+33
	35	6	1532	312	743	2681	9486	2238224	326	1e+33	35	5	735	113	432	1199	3879	915296	5	1e+33	35	5	722	521	219	6163	3788	893786	24	1e+33	35	7	1309	242	624	1968	9456	2231323	8	1e+33

## Sheet: Exp. 20250408
	Nutrient Rich conditions (NR)- Measurement mCherry-Atg8
	Strain_15159_Atg2-GFP mCherry-Atg8										Strain_15120_atg2D mCherry-Atg8										Strain_15121_Atg2D922-934-GFP mCherry-Atg8										Strain_15158_Atg2D1149-1157-GFP mCherry-Atg8
	Cell	Area	Mean	StdDev	Min	Max	IntDen	RawIntDent	MinThr	MaxThr	Cell	Area	Mean	StdDev	Min	Max	IntDen	RawIntDent	MinThr	MaxThr	Cell	Area	Mean	StdDev	Min	Max	IntDen	RawIntDent	MinThr	MaxThr	Cell	Area	Mean	StdDev	Min	Max	IntDen	RawIntDent	MinThr	MaxThr
	1	1	839	100	554	1137	913	215543	4	1e+33	1	1	956	89	717	1283	1159	273396	5	1e+33	1	3	973	176	547	1503	3011	710542	6	1e+33	1	3	693	106	389	1061	2170	511996	4	1e+33
	2	4	387	92	82	640	1490	351682	3	1e+33	2	4	827	143	449	1238	2998	707482	5	1e+33	2	3	1092	94	842	1463	3204	755925	6	1e+33	2	2	1286	340	840	3166	3173	748611	12	1e+33
	3	3	544	365	62	2457	1544	364261	58	1e+33	3	1	914	135	499	1275	1263	297996	5	1e+33	3	1	1275	133	959	1863	1724	406687	7	1e+33	3	4	597	129	228	1021	2494	588508	4	1e+33
	4	1	562	105	238	860	712	168115	222	1e+33	4	3	1307	128	953	1708	4125	973394	7	1e+33	4	3	1115	152	731	1570	3034	715936	6	1e+33	4	6	1150	171	733	1777	6460	1524339	7	1e+33
	5	4	986	111	710	1811	3639	858758	7	1e+33	5	2	1232	109	931	1501	2032	479353	6	1e+33	5	1	1134	120	836	1521	1293	305064	6	1e+33	5	13	755	162	135	1200	9871	2329198	5	1e+33
	6	2	761	83	561	990	1280	301961	4	1e+33	6	4	717	141	373	1226	2514	593301	5	1e+33	6	1	1547	255	1132	2723	2294	541321	11	1e+33	6	1	2292	704	1665	6796	3332	786279	27	1e+33
	7	1	671	79	434	906	981	231582	4	1e+33	7	3	1052	180	538	1543	3421	807210	6	1e+33	7	1	850	85	589	1200	1149	271063	5	1e+33	7	1	1192	113	861	1476	1586	374323	6	1e+33
	8	1	995	107	708	1288	1020	240736	5	1e+33	8	2	1356	157	947	1815	3091	729396	7	1e+33	8	1	635	84	408	884	681	160666	167	1e+33	8	2	1066	127	751	1446	2226	525337	6	1e+33
	9	4	991	111	715	1816	3658	863077	7	1e+33	9	3	932	174	430	1399	2796	659747	5	1e+33	9	2	799	107	527	1206	1960	462464	5	1e+33	9	2	996	99	707	1301	2175	513174	5	1e+33
	10	2	763	83	564	992	1283	302792	4	1e+33	10	14	860	280	347	1597	11829	2791032	347	1e+33	10	3	827	107	442	1174	2607	615161	5	1e+33	10	2	666	112	362	985	1562	368483	4	1e+33
	11	3	896	145	554	1364	2794	659310	5	1e+33	11	2	1233	109	931	1501	1996	470950	6	1e+33	11	3	1335	133	994	1725	3339	787827	7	1e+33	11	1	1192	99	916	1495	1384	326657	6	1e+33
	12	5	1008	108	711	1395	4762	1123554	5	1e+33	12	1	1021	110	749	1410	1502	354449	6	1e+33	12	3	714	113	404	1085	2041	481562	4	1e+33	12	1	1317	116	998	1628	1674	395091	6	1e+33
	13	2	788	103	509	1059	1894	446828	4	1e+33	13	1	1037	105	759	1322	1161	273860	5	1e+33	13	4	1010	218	450	1488	3634	857355	6	1e+33	13	3	1049	116	661	1364	3071	724587	5	1e+33
	14	3	804	107	524	1178	2115	499087	5	1e+33	14	3	1258	127	917	1668	3902	920748	7	1e+33	14	3	1172	155	801	1618	3532	833499	6	1e+33	14	2	1604	362	982	3149	3351	790685	12	1e+33
	15	2	784	102	523	1036	1508	355868	4	1e+33	15	2	935	89	706	1162	2072	489016	5	1e+33	15	3	1090	142	732	1627	3309	780795	6	1e+33	15	1	1030	104	745	1334	1401	330582	5	1e+33
	16	1	1060	608	404	3631	1289	304102	14	1e+33	16	1	1163	133	858	1541	1641	387138	6	1e+33	16	2	1067	138	676	1466	1615	381025	6	1e+33	16	2	1327	120	967	1708	1996	470932	7	1e+33
	17	13	691	270	262	1553	9250	2182525	262	1e+33	17	4	1411	157	873	1884	5143	1213585	7	1e+33	17	2	1142	164	715	1702	1809	426956	7	1e+33	17	2	1364	267	904	2572	2411	568808	10	1e+33
	18	2	886	97	605	1190	1438	339349	5	1e+33	18	3	1108	168	657	1560	3873	913860	6	1e+33	18	2	1173	147	811	1609	2292	540861	6	1e+33	18	2	1241	133	915	1562	2303	543372	6	1e+33
	19	5	767	107	447	1272	3902	920731	5	1e+33	19	3	1701	233	1132	2349	4504	1062863	9	1e+33	19	3	778	120	449	1139	2660	627607	4	1e+33	19	3	1238	153	825	1713	3829	903384	7	1e+33
	20	6	864	134	460	1244	4971	1172826	5	1e+33	20	3	1266	149	898	1700	3837	905445	7	1e+33	20	3	1060	121	724	1366	2809	662737	5	1e+33	20	1	1158	253	820	2036	1163	274447	8	1e+33
	21	3	690	111	415	1049	1746	412047	4	1e+33	21	1	1006	108	731	1296	1147	270593	5	1e+33	21	2	994	106	697	1277	1955	461409	5	1e+33	21	3	1095	236	671	2536	3184	751384	10	1e+33
	22	3	866	102	583	1155	2250	530838	5	1e+33	22	2	1281	100	952	1582	3067	723704	6	1e+33	22	6	656	180	268	1187	4263	1005920	5	1e+33	22	2	1107	91	759	1340	1975	466101	5	1e+33
	23	4	819	138	409	1304	3580	844759	5	1e+33	23	3	1275	139	899	1710	3367	794382	7	1e+33	23	9	925	191	447	1494	8243	1944889	6	1e+33	23	3	879	95	608	1175	2346	553587	5	1e+33
	24	1	668	102	419	981	849	200405	4	1e+33	24	3	1017	140	664	1526	3052	720117	6	1e+33	24	2	894	99	603	1205	2011	474469	5	1e+33	24	5	1187	119	823	1656	6447	1521152	6	1e+33
	25	3	737	109	367	1026	1991	469784	4	1e+33	25	2	1887	148	1493	2313	3551	837776	9	1e+33	25	15	776	265	355	1554	12001	2831671	355	1e+33	25	3	1429	177	937	1873	3913	923291	7	1e+33
	26	2	925	83	675	1124	1473	347641	4	1e+33	26	3	1275	133	892	1660	3955	933299	7	1e+33	26	3	1423	163	943	1937	4287	1011533	8	1e+33	26	3	1025	114	656	1530	3551	837799	6	1e+33
	27	3	833	93	610	1123	2188	516381	4	1e+33	27	2	1072	124	773	1488	1745	411801	6	1e+33	27	1	1375	119	1120	1789	1952	460666	7	1e+33	27	2	1088	127	752	1413	2237	527870	6	1e+33
	28	1	710	79	468	983	792	186789	4	1e+33	28	3	1014	132	665	1452	3017	711880	6	1e+33	28	4	956	183	435	1467	4238	999943	6	1e+33	28	2	990	117	601	1349	2367	558411	5	1e+33
	29	1	1092	91	801	1347	1342	316630	5	1e+33	29	2	1251	133	901	1620	2157	508977	6	1e+33	29	1	620	89	304	896	849	200210	4	1e+33	29	2	1211	138	777	1603	1832	432357	6	1e+33
	30	8	734	93	418	1049	6191	1460711	4	1e+33	30	4	806	131	490	1198	3086	728186	5	1e+33	30	3	656	104	369	991	1893	446553	4	1e+33	30	4	1188	291	670	2580	4432	1045796	410	1e+33
	31	2	1028	105	724	1341	2131	502809	5	1e+33	31	1	842	93	591	1205	917	216318	5	1e+33	31	3	775	186	354	1340	1986	468609	5	1e+33	31	4	962	223	557	2210	3638	858441	9	1e+33
	32	2	748	99	461	1044	1795	423634	4	1e+33	32	2	929	121	594	1314	2319	547253	5	1e+33	32	3	870	120	518	1241	2215	522617	5	1e+33	32	1	1251	142	838	1585	1421	335265	6	1e+33
	33	2	1150	128	845	1567	1940	457870	6	1e+33	33	23	641	225	276	1372	14756	3481813	276	1e+33	33	2	848	111	575	1118	1369	322965	242	1e+33	33	3	1568	168	1118	2082	5271	1243724	8	1e+33
	34	2	655	102	410	979	1088	256691	4	1e+33	34	2	676	139	323	1128	1248	294528	4	1e+33	34	6	828	141	452	1575	4879	1151214	6	1e+33	34	3	1044	157	689	1557	3615	852955	6	1e+33
	35	3	823	249	479	2554	2399	565971	10	1e+33	35	1	796	89	520	1045	958	226042	4	1e+33	35	4	1054	150	687	1511	4400	1038325	6	1e+33	35	5	1291	198	830	2757	5953	1404590	11	1e+33
	3 h Nitrogen starvation (S) - Measurement mCherry-Atg8
	Strain_15159_Atg2-GFP mCherry-Atg8										Strain_15120_atg2D mCherry-Atg8										Strain_15121_Atg2D922-934-GFP mCherry-Atg8										Strain_15158_Atg2D1149-1157-GFP mCherry-Atg8
	Cell	Area	Mean	StdDev	Min	Max	IntDen	RawIntDent	MinThr	MaxThr	Cell	Area	Mean	StdDev	Min	Max	IntDen	RawIntDent	MinThr	MaxThr	Cell	Area	Mean	StdDev	Min	Max	IntDen	RawIntDent	MinThr	MaxThr	Cell	Area	Mean	StdDev	Min	Max	IntDen	RawIntDent	MinThr	MaxThr
	1	2	2909	408	1908	4027	5634	1329462	16	1e+33	1	2	1640	195	1163	2157	2683	632960	8	1e+33	1	4	1631	504	920	4369	6034	1423757	17	1e+33	1	3	3295	723	1917	7543	9886	2332673	30	1e+33
	2	1	4216	355	3341	5099	5504	1298630	20	1e+33	2	2	2169	336	1416	3398	4219	995495	13	1e+33	2	1	1272	109	950	1553	1402	330818	6	1e+33	2	4	4032	462	2517	5098	14233	3358357	20	1e+33
	3	9	1308	626	281	2975	12352	2914617	117	1e+33	3	3	1640	164	1183	2192	4565	1077249	9	1e+33	3	2	1153	338	454	2396	2532	597484	9	1e+33	3	6	2638	834	1055	4686	14871	3509015	18	1e+33
	4	3	4387	1653	1437	7501	12141	2864657	29	1e+33	4	3	1821	256	1225	2765	6003	1416446	11	1e+33	4	2	1548	1275	225	9446	3168	747443	37	1e+33	4	3	5527	996	3035	7390	15155	3575945	29	1e+33
	5	2	2864	267	2116	3537	6166	1454848	14	1e+33	5	9	1566	1687	296	16466	14346	3385130	65	1e+33	5	3	1871	273	1195	2911	6534	1541726	11	1e+33	5	5	2087	857	678	5673	10214	2410185	580	1e+33
	6	2	4437	620	2705	5932	9610	2267453	23	1e+33	6	1	1484	137	1163	1863	1755	414145	7	1e+33	6	16	1384	927	640	11922	22242	5248225	639	1e+33	6	5	3096	1688	1422	11789	16534	3901384	46	1e+33
	7	1	3757	480	2595	4924	3949	931787	19	1e+33	7	5	1437	153	919	1893	6902	1628617	7	1e+33	7	3	1397	515	613	3427	4412	1040957	13	1e+33	7	6	2301	780	1000	5831	13299	3137941	23	1e+33
	8	3	2980	613	1858	4863	7488	1766850	19	1e+33	8	6	1730	236	1041	2621	9848	2323612	10	1e+33	8	2	1625	282	1030	2728	3196	754206	11	1e+33	8	5	3232	660	1657	5814	16479	3888419	23	1e+33
	9	1	4083	431	3024	5357	5693	1343242	21	1e+33	9	3	1753	284	1202	2877	4769	1125227	11	1e+33	9	1	1788	196	1233	2394	2220	523924	9	1e+33	9	3	2393	731	1296	6699	7435	1754260	26	1e+33
	10	10	1084	527	297	2542	10535	2485720	296	1e+33	10	2	1968	205	1485	2588	4054	956677	10	1e+33	10	8	2237	2313	674	19109	17721	4181420	75	1e+33	10	2	2626	587	1586	4707	4163	982182	18	1e+33
	11	7	2506	526	955	3707	17722	4181684	15	1e+33	11	2	1735	197	1305	2492	4095	966196	10	1e+33	11	6	1831	515	963	4593	10694	2523381	18	1e+33	11	4	3488	556	2049	4758	12241	2888343	19	1e+33
	12	8	1881	827	727	4157	14243	3360830	727	1e+33	12	2	2124	151	1678	2555	3529	832630	10	1e+33	12	7	901	208	246	1405	6325	1492433	6	1e+33	12	2	2825	289	2106	3725	4334	1022708	15	1e+33
	13	3	3088	378	2259	4472	8756	2065969	18	1e+33	13	2	1571	157	1153	2094	3355	791682	8	1e+33	13	1	1626	238	1136	2578	2144	505784	10	1e+33	13	3	2702	579	1148	4008	8991	2121388	16	1e+33
	14	4	3444	573	1561	5050	14861	3506466	20	1e+33	14	5	1242	262	472	2692	5759	1358965	11	1e+33	14	3	1763	379	1148	3379	4640	1094924	13	1e+33	14	2	4372	785	2436	5958	10266	2422250	23	1e+33
	15	2	3757	778	1970	5574	7468	1762088	22	1e+33	15	3	800	151	382	1243	2610	615758	5	1e+33	15	9	1267	1266	153	12102	11762	2775376	47	1e+33	15	2	4810	439	3645	5969	8561	2020109	23	1e+33
	16	5	3044	737	1126	4721	15699	3704227	19	1e+33	16	1	1604	169	1186	2019	2067	487719	8	1e+33	16	1	1728	132	1341	2107	1933	456181	8	1e+33	16	3	3195	940	1492	5653	10981	2591054	22	1e+33
	17	5	840	410	317	1957	4618	1089656	317	1e+33	17	3	1854	263	1077	2580	6333	1494239	10	1e+33	17	3	1728	281	1068	2870	4570	1078388	11	1e+33	17	1	4489	1060	2064	6110	5556	1310917	24	1e+33
	18	5	2208	491	892	3458	11885	2804356	14	1e+33	18	1	1145	126	834	1591	1209	285181	6	1e+33	18	1	1370	1027	451	5216	1452	342576	20	1e+33	18	4	3467	815	1542	5392	15105	3564119	21	1e+33
	19	8	1565	791	527	3439	12620	2977835	527	1e+33	19	2	1314	160	923	1697	2066	487480	7	1e+33	19	2	1662	264	1196	2736	2493	588351	11	1e+33	19	3	3330	816	1651	5794	9568	2257674	23	1e+33
	20	4	2462	343	1627	3290	10092	2381180	13	1e+33	20	2	1566	176	1190	2038	2549	601442	8	1e+33	20	6	793	326	145	2261	4631	1092829	9	1e+33	20	3	4035	633	2416	5558	12073	2848618	22	1e+33
	21	1	3143	332	2355	3907	3756	886270	15	1e+33	21	3	1430	219	746	2113	4757	1122540	8	1e+33	21	2	1400	425	551	2207	3316	782464	9	1e+33	21	4	3943	803	2080	5476	16828	3970665	21	1e+33
	22	3	2076	337	1099	2851	6079	1434384	11	1e+33	22	5	1659	284	1070	3017	8100	1911276	12	1e+33	22	2	738	233	384	1746	1167	275378	7	1e+33	22	2	3653	645	2031	4972	6920	1632770	19	1e+33
	23	3	3058	545	1595	4388	9474	2235364	17	1e+33	23	5	1884	194	1393	2456	9503	2242373	10	1e+33	23	3	1036	311	383	1879	2989	705205	7	1e+33	23	1	2507	299	1928	3314	3517	829783	13	1e+33
	24	6	1306	588	522	2881	8081	1906694	521	1e+33	24	6	753	241	247	1532	4625	1091256	6	1e+33	24	1	1720	527	970	3797	2129	502298	15	1e+33	24	3	3353	570	2142	4866	9920	2340741	19	1e+33
	25	4	3294	714	1533	5136	13710	3234891	20	1e+33	25	4	1651	210	1191	2348	6612	1560040	9	1e+33	25	5	1051	314	445	2778	4875	1150244	11	1e+33	25	6	2958	930	1425	5400	18087	4267743	21	1e+33
	26	2	3684	554	2068	4827	8744	2063241	19	1e+33	26	2	1570	175	1102	2045	3041	717478	8	1e+33	26	4	650	398	96	2638	2386	563028	10	1e+33	26	2	3348	442	2328	4179	5123	1208715	16	1e+33
	27	5	2467	782	237	4751	13112	3093896	19	1e+33	27	3	1712	243	1057	2654	4985	1176232	10	1e+33	27	5	1293	139	914	1868	6479	1528719	7	1e+33	27	5	2430	738	1302	6263	11093	2617372	25	1e+33
	28	2	3632	403	2475	4654	7526	1775882	18	1e+33	28	2	1547	419	819	3264	3607	851106	13	1e+33	28	4	1247	320	668	2982	4863	1147436	12	1e+33	28	5	3428	510	2108	4623	17318	4086262	18	1e+33
	29	6	2501	831	290	4278	14194	3349239	285	1e+33	29	2	1285	217	853	2178	2853	673119	9	1e+33	29	4	1717	428	832	3712	7071	1668440	15	1e+33	29	1	1438	280	810	2607	1774	418563	10	1e+33
	30	2	5272	546	3460	6467	11461	2704401	25	1e+33	30	2	747	102	459	1055	1657	390925	4	1e+33	30	2	2095	820	1177	6210	3728	879745	24	1e+33	30	2	3651	495	2679	5341	5695	1343726	21	1e+33
	31	6	2239	812	756	4041	13572	3202362	16	1e+33	31	6	1298	186	766	1860	7296	1721616	7	1e+33	31	2	1155	185	724	1726	2319	547293	7	1e+33	31	2	3505	392	2575	4332	8542	2015564	17	1e+33
	32	5	2121	347	1205	3073	10977	2590039	12	1e+33	32	2	2431	141	2011	2865	4286	1011353	11	1e+33	32	2	1445	201	947	2064	2340	552099	8	1e+33	32	4	3513	860	727	5870	13161	3105473	23	1e+33
	33	3	2778	511	1613	4243	8866	2091932	17	1e+33	33	5	2317	238	1604	2944	10912	2574732	12	1e+33	33	12	1483	590	538	5374	18460	4355672	536	1e+33	33	4	764	482	312	2971	3336	787228	310	1e+33
	34	4	4777	774	2852	6552	19981	4714665	26	1e+33	34	3	1074	135	645	1507	2791	658653	6	1e+33	34	2	1575	356	1096	3375	2536	598445	13	1e+33	34	3	3093	306	2216	3949	8508	2007516	15	1e+33
	35	5	3140	572	1731	4504	14998	3538769	18	1e+33	35	2	1524	260	980	2673	2778	655443	10	1e+33	35	1	1002	682	354	4385	1478	348630	351	1e+33	35	1	3819	721	2396	5773	4079	962352	23	1e+33

## Sheet: Exp 20250415
		Nutrient Rich conditions (NR)- Measurement mCherry-Atg8
		Strain_15159_Atg2-GFP mCherry-Atg8										Strain_15120_atg2D mCherry-Atg8										Strain_15121_Atg2D922-934-GFP mCherry-Atg8										Strain_15158_Atg2D1149-1157-GFP mCherry-Atg8
		Cell	Area	Mean	StdDev	Min	Max	IntDen	RawIntDent	MinThr	MaxThr	Cell	Area	Mean	StdDev	Min	Max	IntDen	RawIntDent	MinThr	MaxThr	Cell	Area	Mean	StdDev	Min	Max	IntDen	RawIntDent	MinThr	MaxThr	Cell	Area	Mean	StdDev	Min	Max	IntDen	RawIntDent	MinThr	MaxThr
		1	1	199	47	60	326	298	70264	1	1e+33	1	2	189	44	59	328	419	98965	1	1e+33	1	4	177	47	41	378	631	148805	1	1e+33	1	3	178	48	51	325	474	111873	1	1e+33
		2	2	145	43	38	278	324	76448	1	1e+33	2	4	266	95	109	826	1065	251353	3	1e+33	2	3	294	61	119	492	817	192780	2	1e+33	2	173.8	214	44	108	298	37	8786	1	1e+33
		3	17	136	47	61	354	2305	543909	61	1e+33	3	2	232	50	81	444	415	97913	2	1e+33	3	4	185	44	31	350	715	168688	1	1e+33	3	1	215	45	91	351	301	71000	1	1e+33
		4	6	191	54	32	368	1095	258337	1	1e+33	4	3	170	46	23	312	465	109770	1	1e+33	4	2	175	50	58	323	434	102294	1	1e+33	4	3	185	44	50	338	594	140047	1	1e+33
		5	2	147	41	49	288	328	77481	1	1e+33	5	11	144	45	42	321	1521	358967	42	1e+33	5	3	189	47	39	332	485	114441	1	1e+33	5	2	219	50	89	398	433	102181	2	1e+33
		6	2	235	49	70	410	361	85110	2	1e+33	6	2	189	47	52	363	409	96481	1	1e+33	6	2	136	37	47	263	234	55153	1	1e+33	6	4	274	53	117	431	1025	241809	2	1e+33
		7	4	161	44	16	314	570	134415	1	1e+33	7	2	172	48	57	347	314	74115	1	1e+33	7	2	122	43	8	303	254	60022	1	1e+33	7	1	260	72	110	491	278	65550	2	1e+33
		8	2	179	49	33	375	444	104772	1	1e+33	8	3	143	53	50	459	486	114725	50	1e+33	8	3	186	48	34	374	633	149451	1	1e+33	8	1	182	49	73	373	189	44503	1	1e+33
		9	2	273	55	99	452	499	117759	2	1e+33	9	1	264	51	133	402	392	92507	2	1e+33	9	2	120	43	45	263	210	49609	38	1e+33	9	3	243	53	78	403	620	146335	2	1e+33
		10	4	199	56	27	389	700	165274	2	1e+33	10	3	258	57	89	469	674	158982	2	1e+33	10	2	150	44	39	328	234	55225	1	1e+33	10	1	376	55	233	604	530	125141	2	1e+33
		11	2	154	44	64	292	343	81045	61	1e+33	11	1	139	39	36	268	155	36483	1	1e+33	11	2	141	41	17	274	346	81737	1	1e+33	11	3	333	64	118	548	848	199976	2	1e+33
		12	3	222	52	57	395	612	144470	2	1e+33	12	3	185	44	52	344	613	144660	1	1e+33	12	2	162	44	58	305	287	67729	1	1e+33	12	8	176	61	72	421	1421	335259	72	1e+33
		13	3	276	90	111	768	790	186523	3	1e+33	13	4	185	63	37	423	691	162976	2	1e+33	13	3	167	45	40	349	463	109342	1	1e+33	13	1	248	49	108	372	363	85557	1	1e+33
		14	2	187	53	46	373	459	108215	1	1e+33	14	2	127	40	51	297	306	72237	50	1e+33	14	2	189	55	15	356	449	105974	1	1e+33	14	3	230	52	55	395	668	157538	2	1e+33
		15	4	127	45	49	311	461	108702	49	1e+33	15	3	156	44	52	325	536	126372	52	1e+33	15	3	229	50	83	392	601	141698	2	1e+33	15	2	255	53	79	450	505	119119	2	1e+33
		16	1	209	49	79	361	233	54876	1	1e+33	16	3	168	43	41	325	543	128147	1	1e+33	16	2	205	47	38	347	332	78343	1	1e+33	16	4	261	55	92	429	1154	272267	2	1e+33
		17	2	178	42	65	334	323	76216	1	1e+33	17	1	157	49	36	291	225	53112	1	1e+33	17	1	201	47	79	353	218	51535	1	1e+33	17	3	145	44	11	298	473	111566	1	1e+33
		18	1	138	42	34	249	148	35010	975.9	1e+33	18	1	168	45	40	328	194	45670	1	1e+33	18	4	111	40	42	263	440	103858	41	1e+33	18	2	181	43	61	319	383	90268	1	1e+33
		19	1	164	48	63	316	221	52224	62	1e+33	19	4	191	48	56	346	693	163601	1	1e+33	19	1	233	45	118	387	322	75903	2	1e+33	19	9	139	47	18	290	1202	283537	14	1e+33
		20	1	179	45	64	313	242	57137	1	1e+33	20	5	195	55	45	384	1043	246058	2	1e+33	20	6	167	43	29	320	946	223118	1	1e+33	20	2	218	45	104	364	364	85784	1	1e+33
		21	2	205	48	65	341	403	95155	1	1e+33	21	2	203	51	66	358	456	107492	1	1e+33	21	3	194	120	18	1036	675	159263	4	1e+33	21	4	193	46	67	387	768	181251	2	1e+33
		22	1	196	46	89	375	229	53917	1	1e+33	22	2	263	62	91	469	530	125146	2	1e+33	22	2	207	63	61	432	376	88769	2	1e+33	22	1	250	50	106	442	318	74982	2	1e+33
		23	4	140	43	45	295	496	117122	43	1e+33	23	2	204	48	30	365	505	119217	1	1e+33	23	2	123	43	19	276	273	64346	1	1e+33	23	2	165	49	36	309	340	80187	1	1e+33
		24	2	172	42	43	284	401	94558	1	1e+33	24	5	198	53	88	458	996	235127	86	1e+33	24	2	204	49	80	345	414	97703	79	1e+33	24	3	152	43	44	319	519	122345	41	1e+33
		25	7	238	51	88	413	1670	394066	2	1e+33	25	6	165	52	19	366	1006	237431	1	1e+33	25	2	195	45	73	332	450	106293	1	1e+33	25	3	238	54	69	433	752	177424	2	1e+33
		26	1	260	55	111	420	329	77667	2	1e+33	26	1	166	49	34	312	172	40545	1	1e+33	26	4	263	51	115	432	1170	276122	2	1e+33	26	7	181	69	25	725	1350	318546	3	1e+33
		27	2	321	59	154	495	494	116482	2	1e+33	27	1	181	45	66	330	201	47371	1	1e+33	27	3	170	45	20	297	593	139817	1	1e+33	27	1	224	49	65	373	313	73834	1	1e+33
		28	3	153	44	22	388	534	125924	2	1e+33	28	2	190	47	59	362	315	74274	1	1e+33	28	2	225	56	84	413	457	107837	2	1e+33	28	2	302	54	140	494	748	176584	2	1e+33
		29	5	173	45	32	337	788	185909	1	1e+33	29	3	183	54	46	363	577	136205	1	1e+33	29	2	210	47	73	334	508	119961	1	1e+33	29	3	261	69	105	742	867	204553	3	1e+33
		30	2	199	53	36	339	462	108905	1	1e+33	30	3	204	55	48	382	615	145231	1	1e+33	30	2	209	47	76	358	485	114467	1	1e+33	30	2	175	43	70	312	272	64258	1	1e+33
		3 h Nitrogen starvation (S) - Measurement mCherry-Atg8
		Strain_15159_Atg2-GFP mCherry-Atg8										Strain_15120_atg2D mCherry-Atg8										Strain_15121_Atg2D922-934-GFP mCherry-Atg8										Strain_15158_Atg2D1149-1157-GFP mCherry-Atg8
		Cell	Area	Mean	StdDev	Min	Max	IntDen	RawIntDent	MinThr	MaxThr	Cell	Area	Mean	StdDev	Min	Max	IntDen	RawIntDent	MinThr	MaxThr	Cell	Area	Mean	StdDev	Min	Max	IntDen	RawIntDent	MinThr	MaxThr	Cell	Area	Mean	StdDev	Min	Max	IntDen	RawIntDent	MinThr	MaxThr
		1	3	764	141	382	1181	2309	544759	5	1e+33	1	2	235	47	86	366	463	109224	1	1e+33	1	2	264	66	108	520	443	104615	2	1e+33	1	6	455	102	198	822	2684	633418	3	1e+33
		2	3	499	83	248	800	1374	324088	3	1e+33	2	3	190	44	65	317	647	152572	1	1e+33	2	2	312	250	64	2008	646	152391	8	1e+33	2	5	344	128	102	810	1576	371897	3	1e+33
		3	3	566	90	294	854	1909	450389	3	1e+33	3	1	213	43	89	365	228	53692	1	1e+33	3	4	339	120	138	1118	1431	337719	4	1e+33	3	6	429	111	158	734	2652	625875	3	1e+33
		4	4	644	156	215	1083	2874	678145	4	1e+33	4	1	207	53	59	359	235	55350	1	1e+33	4	1	219	47	109	336	286	67562	1	1e+33	4	3	467	82	242	798	1278	301652	3	1e+33
		5	3	491	100	213	821	1480	349284	3	1e+33	5	1	236	59	88	403	278	65542	82	1e+33	5	1	523	330	137	2090	649	153209	8	1e+33	5	8	433	136	110	867	3371	795338	3	1e+33
		6	7	473	184	154	1331	3517	829921	5	1e+33	6	2	258	64	88	502	427	100783	2	1e+33	6	2	231	48	118	363	364	85876	1	1e+33	6	1	867	101	606	1195	1117	263619	5	1e+33
		7	2	452	66	269	642	690	162878	3	1e+33	7	12	227	70	96	460	2653	626084	96	1e+33	7	4	250	57	91	434	1035	244249	2	1e+33	7	5	279	73	68	533	1295	305666	2	1e+33
		8	5	478	134	140	921	2457	579697	4	1e+33	8	1	299	62	150	468	427	100808	2	1e+33	8	3	225	60	83	547	568	134047	2	1e+33	8	2	540	91	320	784	1251	295258	3	1e+33
		9	6	403	95	158	731	2412	569210	3	1e+33	9	4	299	61	117	495	1049	247607	2	1e+33	9	5	165	54	19	374	786	185480	15	1e+33	9	10	231	104	96	613	2387	563228	96	1e+33
		10	2	667	88	427	879	1318	310979	3	1e+33	10	5	333	69	129	575	1717	405110	2	1e+33	10	1	222	52	91	356	283	66721	1	1e+33	10	7	434	172	191	1031	3242	765038	191	1e+33
		11	3	459	101	199	769	1479	349013	3	1e+33	11	2	397	159	148	1025	696	164189	141	1e+33	11	6	252	54	105	422	1487	350904	2	1e+33	11	2	705	103	419	990	1638	386473	4	1e+33
		12	9	275	98	53	618	2375	560308	24	1e+33	12	2	308	53	176	490	498	117525	2	1e+33	12	1	311	57	156	494	335	78938	2	1e+33	12	1	732	83	524	972	893	210714	4	1e+33
		13	3	349	68	148	551	1099	259208	2	1e+33	13	3	216	62	82	544	642	151492	81	1e+33	13	4	242	65	96	506	906	213692	94	1e+33	13	1	986	128	635	1322	1266	298811	5	1e+33
		14	5	314	64	154	557	1542	363863	2	1e+33	14	3	178	46	49	367	519	122570	1	1e+33	14	3	255	88	51	683	671	158266	3	1e+33	14	2	607	125	331	978	1312	309512	4	1e+33
		15	3	481	80	250	767	1557	367283	3	1e+33	15	3	235	65	40	405	642	151399	2	1e+33	15	4	223	54	67	401	788	185994	2	1e+33	15	8	459	145	122	900	3769	889315	122	1e+33
		16	1	602	81	375	822	614	144971	3	1e+33	16	2	317	53	186	500	513	121149	2	1e+33	16	6	182	91	67	839	1061	250258	66	1e+33	16	2	604	113	305	910	1394	328943	4	1e+33
		17	4	381	76	165	617	1521	358845	36	1e+33	17	1	177	49	49	321	197	46542	1	1e+33	17	7	235	56	96	490	1591	375414	90	1e+33	17	5	428	104	166	733	2255	531977	3	1e+33
		18	1	507	70	321	743	671	158303	3	1e+33	18	5	182	53	36	438	888	209500	2	1e+33	18	5	262	82	72	612	1330	313897	2	1e+33	18	7	577	133	212	958	4002	944383	4	1e+33
		19	8	336	107	116	686	2835	668921	112	1e+33	19	4	191	52	52	380	834	196796	1	1e+33	19	3	275	69	111	758	945	222923	3	1e+33	19	5	428	104	166	733	2254	531924	3	1e+33
		20	2	481	131	176	742	1030	242967	3	1e+33	20	12	195	64	53	427	2345	553211	52	1e+33	20	2	262	56	103	437	574	135407	2	1e+33	20	3	715	113	395	1030	1909	450382	4	1e+33
		21	6	580	129	267	1006	3344	789102	4	1e+33	21	2	329	56	174	518	797	188083	2	1e+33	21	2	334	68	168	617	813	191753	2	1e+33	21	2	530	80	297	743	1024	241696	3	1e+33
		22	8	405	107	105	728	3117	735474	104	1e+33	22	3	302	59	119	478	961	226782	2	1e+33	22	5	228	59	82	508	1214	286415	2	1e+33	22	4	450	71	229	659	1662	392193	3	1e+33
		23	4	526	103	298	841	2078	490277	3	1e+33	23	3	278	56	97	484	735	173468	2	1e+33	23	2	242	98	63	632	425	100291	2	1e+33	23	4	505	101	189	812	2205	520208	3	1e+33
		24	8	443	108	137	824	3641	859087	3	1e+33	24	3	159	56	51	340	509	120173	51	1e+33	24	4	429	151	143	1086	1643	387726	4	1e+33	24	4	562	96	234	891	2067	487782	3	1e+33
		25	4	557	112	295	894	2054	484577	4	1e+33	25	2	186	58	36	389	322	76062	2	1e+33	25	2	857	737	327	4044	1406	331692	327	1e+33	25	6	520	143	134	955	2971	700993	4	1e+33
		26	8	280	95	57	580	2256	532301	2	1e+33	26	5	232	55	73	434	1053	248571	2	1e+33	26	3	423	203	164	1256	1146	270470	152	1e+33	26	11	313	86	58	567	3491	823816	2	1e+33
		27	9	288	79	49	580	2448	577597	2	1e+33	27	5	227	250	84	2627	1119	263971	83	1e+33	27	2	312	64	148	526	773	182324	2	1e+33	27	6	276	96	80	604	1691	398902	2	1e+33
		28	5	432	104	146	800	2298	542275	3	1e+33	28	4	210	50	54	359	850	200586	1	1e+33	28	1	286	53	159	481	381	89888	2	1e+33	28	6	533	111	208	890	3058	721653	3	1e+33
		29	2	501	107	234	790	1036	244458	3	1e+33	29	2	251	52	95	410	533	125794	2	1e+33	29	5	339	69	106	577	1545	364542	2	1e+33	29	12	408	145	120	901	4752	1121271	4	1e+33
		30	10	414	126	95	840	3947	931353	3	1e+33	30	2	146	84	16	723	257	60615	3	1e+33	30	4	246	61	78	450	1105	260820	2	1e+33	30	5	608	124	289	971	2958	697861	219	1e+33
