# Supplementary material for: Atg18 interaction positions Atg2 for efficient lipid transfer into phagophore elongation
Source: EMBO J. 2026 May 20;45(12):4034–60. doi: 10.1038/s44318-026-00802-3 (PMC13269710; doi:10.1038/s44318-026-00802-3)
Supplement: Supplementary file 7 — Source data Fig. 3 [file 44318_2026_802_MOESM7_ESM.zip › Figure 3/Figure 3/3C/Results_Pho8D60 assay_no tagged Atg2 deletion mutants.xlsx]

## Sheet: Quantification
Instrument Type	C40
Version	NPOS 4.6f build 16350
Serial Number	T41066
Initialization passed	2024-03-19; 08:25
Date	2024-07-05
Time	11:18:23
strain # 10489 (WT)
strain # 15300 (∆atg2)
STEP	EXPLAINATION
Protein Conc.	Protein concentration in the Bradford sample
ug protein/ ul lysate
volume of lysate diluted up to 100 ul (Sample)	Lysate preparation for a final protein concentration in sample (ug/ul)
protein concentration in sample (ug/ul)	Protein concentration in samples to test Pho8D60 activity
[p-nitrophenol]	Calculated acording to lambert and beer law. Extintion coefficient at 400 nm alcaline pH = 18500 M-1 cm-1, and 1 cm optical path lenght
Replicate I. Exp. 20250115
		Sample preparation						Measurement of Pho8D60 activity
		Measurement of protein concentration in the lysate (Bradford)				Dilution of the lysate to be used in the assay		ABS at 400nm after 15 min reaction		[P-nitrophenol] = M		pmol p-nitrophenol		activity units
Condition	Name (sample)	Protein Conc.	Units	Abs. 595nm (Bradford)	ug protein/ ul lysate	volume of lysate diluted up to 100 ul (Sample)	protein concentration in sample (ug/ul)	Technical replicate I	Technical replicate II	Technical replicate I	Technical replicate II	Technical replicate I	Technical replicate II	Technical replicate I	Technical replicate II	Mean	SD	Name (sample)	Condition
BSA standard	Standard 1	0	ug/ml	0
	Standard 2	1	ug/ml	0.053
	Standard 3	2	ug/ml	0.122
	Standard 4	4	ug/ml	0.2
	Standard 5	6	ug/ml	0.297
	Standard 6	8	ug/ml	0.335
Samples_Nutrient Rich	strain # 10489	4.6479	ug/ml	0.217	0.92958	16.1363	0.15	0.072	0.069	3.89189e-06	3.72973e-06	3891.89	3729.73	17.2973	16.5766	16.9369	0.18018	strain # 10489	Samples_Nutrient Rich
	strain # 15300	3.714	ug/ml	0.177	0.7428	20.1939	0.15	0.082	0.085	4.43243e-06	4.59459e-06	4432.43	4594.59	19.6997	20.4204	20.0601	0.18018	strain # 15300
	strain # 16292	4.5078	ug/ml	0.211	0.90156	16.6378	0.15	0.078	0.091	4.21622e-06	4.91892e-06	4216.22	4918.92	18.7387	21.8619	20.3003	0.780781	strain # 16292
	strain # 16293	5.2549	ug/ml	0.243	1.05098	14.2724	0.15	0.08	0.073	4.32432e-06	3.94595e-06	4324.32	3945.95	19.2192	17.5375	18.3784	0.42042	strain # 16293
	strain # 16302	4.9047	ug/ml	0.228	0.98094	15.2915	0.15	0.085	0.095	4.59459e-06	5.13514e-06	4594.59	5135.14	20.4204	22.8228	21.6216	0.600601	strain # 16302
Samples_Starvation 3 h	strain # 10489	2.3832	ug/ml	0.12	0.47664	31.4703	0.15	0.375	0.396	2.02703e-05	2.14054e-05	20270.3	21405.4	90.0901	95.1351	92.6126	1.26126	strain # 10489	Samples_Starvation 3 h
	strain # 15300	1.7762	ug/ml	0.094	0.35524	42.225	0.15	0.142	0.145	7.67568e-06	7.83784e-06	7675.68	7837.84	34.1141	34.8348	34.4745	0.18018	strain # 15300
	strain # 16292	2.3132	ug/ml	0.117	0.46264	32.4226	0.15	0.125	0.129	6.75676e-06	6.97297e-06	6756.76	6972.97	30.03	30.991	30.5105	0.24024	strain # 16292
	strain # 16293	1.9396	ug/ml	0.101	0.38792	38.6678	0.15	0.509	0.521	2.75135e-05	2.81622e-05	27513.5	28162.2	122.282	125.165	123.724	0.720721	strain # 16293
	strain # 16302	2.033	ug/ml	0.105	0.4066	36.8913	0.15	0.431	0.436	2.32973e-05	2.35676e-05	23297.3	23567.6	103.544	104.745	104.144	0.3003	strain # 16302
Replicate II. Exp. 20250116
		Sample preparation						Measurement of Pho8D60 activity
		Measurement of protein concentration in the lysate (Bradford)				Dilution of the lysate to be used in the assay		ABS at 400nm after 15 min reaction		[P-nitrophenol] = M		pmol p-nitrophenol		activity units
Condition	Name (sample)	Protein Conc.	Units	Abs. 595nm (Bradford)	ug protein/ ul lysate	volume of lysate diluted up to 100 ul (Sample)	protein concentration in sample (ug/ul)	Technical replicate I	Technical replicate II	Technical replicate I	Technical replicate II	Technical replicate I	Technical replicate II	Technical replicate I	Technical replicate II	Mean	SD	Name (sample)	Condition
BSA standard	Standard 1	0	ug/ml	0.001
	Standard 2	1	ug/ml	0.092
	Standard 3	2	ug/ml	0.188
	Standard 4	4	ug/ml	0.361
	Standard 5	6	ug/ml	0.37
	Standard 6	8	ug/ml	0.469
Samples_Nutrient Rich	strain # 10489	3.2215	ug/ml	0.231	0.6443	31.0414	0.2	0.079	0.084	4.27027e-06	4.54054e-06	4270.27	4540.54	14.2342	15.1351	14.6847	0.225225	strain # 10489	Samples_Nutrient Rich
	strain # 15300	2.7466	ug/ml	0.204	0.54932	36.4087	0.2	0.079	0.086	4.27027e-06	4.64865e-06	4270.27	4648.65	14.2342	15.4955	14.8649	0.315315	strain # 15300
	strain # 16292	2.9928	ug/ml	0.218	0.59856	33.4135	0.2	0.066	0.076	3.56757e-06	4.10811e-06	3567.57	4108.11	11.8919	13.6937	12.7928	0.45045	strain # 16292
	strain # 16293	2.6059	ug/ml	0.196	0.52118	38.3745	0.2	0.065	0.068	3.51351e-06	3.67568e-06	3513.51	3675.68	11.7117	12.2523	11.982	0.135135	strain # 16293
	strain # 16302	4.2417	ug/ml	0.289	0.84834	23.5755	0.2	0.072	0.066	3.89189e-06	3.56757e-06	3891.89	3567.57	12.973	11.8919	12.4324	0.27027	strain # 16302
Samples_Starvation 3 h	strain # 10489	1.2163	ug/ml	0.117	0.24326	82.2166	0.2	0.683	0.71	3.69189e-05	3.83784e-05	36918.9	38378.4	123.063	127.928	125.495	1.21622	strain # 10489	Samples_Starvation 3 h
	strain # 15300	0.6007	ug/ml	0.082	0.12014	99.8835	0.12	0.177	0.174	9.56757e-06	9.40541e-06	9567.57	9405.41	53.1532	52.2523	52.7027	0.225225	strain # 15300
	strain # 16292	1.2339	ug/ml	0.118	0.24678	81.0438	0.2	0.154	0.142	8.32432e-06	7.67568e-06	8324.32	7675.68	27.7477	25.5856	26.6667	0.540541	strain # 16292
	strain # 16293	1.1108	ug/ml	0.111	0.22216	90.0252	0.2	0.82	0.858	4.43243e-05	4.63784e-05	44324.3	46378.4	147.748	154.595	151.171	1.71171	strain # 16293
	strain # 16302	1.3219	ug/ml	0.123	0.26438	75.6487	0.2	0.893	0.946	4.82703e-05	5.11351e-05	48270.3	51135.1	160.901	170.45	165.676	2.38739	strain # 16302
Replicate III. Exp. 20250120
		Sample preparation						Measurement of Pho8D60 activity
		Measurement of protein concentration in the lysate (Bradford)				Dilution of the lysate to be used in the assay		ABS at 400nm after 15 min reaction		[P-nitrophenol] = M		pmol p-nitrophenol		activity units
Condition	Name (sample)	Protein Conc.	Units	Abs. 595nm (Bradford)	ug protein/ ul lysate	volume of lysate diluted up to 100 ul (Sample)	protein concentration in sample (ug/ul)	Technical replicate I	Technical replicate II	Technical replicate I	Technical replicate II	Technical replicate I	Technical replicate II	Technical replicate I	Technical replicate II	Mean	SD	Name (sample)	Condition
BSA standard	Standard 1	0	ug/ml	0
	Standard 2	1	ug/ml	0.041
	Standard 3	2	ug/ml	0.1
	Standard 4	4	ug/ml	0.195
	Standard 5	6	ug/ml	0.312
	Standard 6	8	ug/ml	0.402
Samples_Nutrient Rich	strain # 10489	3.8122	ug/ml	0.191	0.76244	26.2316	0.2	0.051	0.049	2.75676e-06	2.64865e-06	2756.76	2648.65	9.18919	8.82883	9.00901	0.0900901	strain # 10489	Samples_Nutrient Rich
	strain # 15300	3.8903	ug/ml	0.195	0.77806	25.705	0.2	0.056	0.057	3.02703e-06	3.08108e-06	3027.03	3081.08	10.0901	10.2703	10.1802	0.045045	strain # 15300
	strain # 16292	3.6756	ug/ml	0.184	0.73512	27.2064	0.2	0.042	0.042	2.27027e-06	2.27027e-06	2270.27	2270.27	7.56757	7.56757	7.56757	0	strain # 16292
	strain # 16293	3.8318	ug/ml	0.192	0.76636	26.0974	0.2	0.056	0.04	3.02703e-06	2.16216e-06	3027.03	2162.16	10.0901	7.20721	8.64865	0.720721	strain # 16293
	strain # 16302	4.6709	ug/ml	0.235	0.93418	21.4092	0.2	0.024	0.023	1.2973e-06	1.24324e-06	1297.3	1243.24	4.32432	4.14414	4.23423	0.045045	strain # 16302
Samples_Starvation 3 h	strain # 10489	1.9388	ug/ml	0.095	0.38776	51.5783	0.2	1.05	0.963	5.67568e-05	5.20541e-05	56756.8	52054.1	189.189	173.514	181.351	3.91892	strain # 10489	Samples_Starvation 3 h
	strain # 15300	2.0949	ug/ml	0.103	0.41898	28.641	0.12	0.06	0.067	3.24324e-06	3.62162e-06	3243.24	3621.62	18.018	20.1201	19.0691	0.525526	strain # 15300
	strain # 16292	2.895	ug/ml	0.144	0.579	34.5423	0.2	0.073	0.067	3.94595e-06	3.62162e-06	3945.95	3621.62	13.1532	12.0721	12.6126	0.27027	strain # 16292
	strain # 16293	2.2315	ug/ml	0.11	0.4463	44.8129	0.2	0.894	0.913	4.83243e-05	4.93514e-05	48324.3	49351.4	161.081	164.505	162.793	0.855856	strain # 16293
	strain # 16302	2.4852	ug/ml	0.123	0.49704	40.2382	0.2	1.011	0.744	5.46486e-05	4.02162e-05	54648.6	40216.2	182.162	134.054	158.108	12.027	strain # 16302
