# Supplementary material for: Atg18 interaction positions Atg2 for efficient lipid transfer into phagophore elongation
Source: EMBO J. 2026 May 20;45(12):4034–60. doi: 10.1038/s44318-026-00802-3 (PMC13269710; doi:10.1038/s44318-026-00802-3)
Supplement: Supplementary file 8 — Source data Fig. 4 [file 44318_2026_802_MOESM8_ESM.zip]

Archive with 72 entries (66 files):
- Figure 4/
- Figure 4/4A/
- Figure 4/4A/4A_README.txt
- Figure 4/4A/GiantAPE1_strain# 15121_Deconvolved.ome
- Figure 4/4A/GiantAPE1_strain # 15159.ome.tif
- Figure 4/4A/GiantAPE1_strain # 15159_Deconvolved.ome
- Figure 4/4A/Thumbs.db
- Figure 4/4A/GiantAPE1_strain # 15121.ome.tif
- Figure 4/4B/
- Figure 4/4B/GiantAPE1_Round phagophore.tif
- Figure 4/4B/Thumbs.db
- Figure 4/4B/GiantAPE1_slightly elongated.tif
- Figure 4/4B/GiantAPE1_Elongated phagophore.tif
- Figure 4/4C/
- Figure 4/4C/4C_README.txt
- Figure 4/4C/Giant ApeI_quantification.xlsx
- Figure 4/4C/Strain # 15159_Analyzed cells/
- Figure 4/4C/Strain # 15159_Analyzed cells/GiantAPE1_15159_6_1.ome-1.tif
- Figure 4/4C/Strain # 15159_Analyzed cells/GiantAPE1_15159_9_5.ome-1.tif
- Figure 4/4C/Strain # 15159_Analyzed cells/GiantAPE1_15159_4_1.ome-1.tif
- Figure 4/4C/Strain # 15159_Analyzed cells/GiantAPE1_15159_2_2.ome-1.tif
- Figure 4/4C/Strain # 15159_Analyzed cells/GiantAPE1_15159_5_3.ome-1.tif
- Figure 4/4C/Strain # 15159_Analyzed cells/GiantAPE1_15159_8_2.ome-1.tif
- Figure 4/4C/Strain # 15159_Analyzed cells/GiantAPE1_15159_3_3.ome-1.tif
- Figure 4/4C/Strain # 15159_Analyzed cells/GiantAPE1_15159_5_2.ome-1.tif
- Figure 4/4C/Strain # 15159_Analyzed cells/GiantAPE1_15159_7_2.ome-1.tif
- Figure 4/4C/Strain # 15159_Analyzed cells/GiantAPE1_15159_3_1.ome-1.tif
- Figure 4/4C/Strain # 15159_Analyzed cells/GiantAPE1_15159_7_4.ome-1.tif
- Figure 4/4C/Strain # 15159_Analyzed cells/GiantAPE1_15159_1_2.ome-1.tif
- Figure 4/4C/Strain # 15159_Analyzed cells/GiantAPE1_15159_8_4.ome-1.tif
- Figure 4/4C/Strain # 15159_Analyzed cells/GiantAPE1_15159_9_1.ome-1.tif
- Figure 4/4C/Strain # 15159_Analyzed cells/GiantAPE1_15159_5_1.ome-1.tif
- Figure 4/4C/Strain # 15159_Analyzed cells/GiantAPE1_15159_1_1.ome-1.tif
- Figure 4/4C/Strain # 15159_Analyzed cells/Thumbs.db
- Figure 4/4C/Strain # 15159_Analyzed cells/GiantAPE1_15159_4_5.ome-1.tif
- Figure 4/4C/Strain # 15159_Analyzed cells/GiantAPE1_15159_4_3.ome-1.tif
- Figure 4/4C/Strain # 15159_Analyzed cells/GiantAPE1_15159_7_3.ome-1.tif
- Figure 4/4C/Strain # 15159_Analyzed cells/GiantAPE1_15159_8_5.ome-1.tif
- Figure 4/4C/Strain # 15159_Analyzed cells/GiantAPE1_15159_4_2.ome-1.tif
- Figure 4/4C/Strain # 15159_Analyzed cells/GiantAPE1_15159_9_2.ome-1.tif
- Figure 4/4C/Strain # 15159_Analyzed cells/GiantAPE1_15159_7_1.ome-1.tif
- Figure 4/4C/Strain # 15159_Analyzed cells/GiantAPE1_15159_6_2.ome-1.tif
- Figure 4/4C/Strain # 15159_Analyzed cells/GiantAPE1_15159_9_4.ome-1.tif
- Figure 4/4C/Strain # 15159_Analyzed cells/GiantAPE1_15159_2_1.ome-1.tif
- Figure 4/4C/Strain # 15159_Analyzed cells/GiantAPE1_15159_5_4.ome-1.tif
- Figure 4/4C/Strain # 15121_Analyzed cells/
- Figure 4/4C/Strain # 15121_Analyzed cells/GiantAPE1_15121_1.ome-1.tif
- Figure 4/4C/Strain # 15121_Analyzed cells/GiantAPE1_15121_B_3_2.ome-1.tif
- Figure 4/4C/Strain # 15121_Analyzed cells/GiantAPE1_15121_B_1_1.ome-1.tif
- Figure 4/4C/Strain # 15121_Analyzed cells/GiantAPE1_15121_B_4_2.ome-1.tif
- Figure 4/4C/Strain # 15121_Analyzed cells/GiantAPE1_15121_3_3.ome-1.tif
- Figure 4/4C/Strain # 15121_Analyzed cells/GiantAPE1_15121_B_5_5.ome-1.tif
- Figure 4/4C/Strain # 15121_Analyzed cells/GiantAPE1_15121_7_1.ome-1.tif
- Figure 4/4C/Strain # 15121_Analyzed cells/GiantAPE1_15121_B_1_2.ome-1.tif
- Figure 4/4C/Strain # 15121_Analyzed cells/GiantAPE1_15121_3.ome-1.tif
- Figure 4/4C/Strain # 15121_Analyzed cells/GiantAPE1_15121_B_5_2.ome-1.tif
- Figure 4/4C/Strain # 15121_Analyzed cells/GiantAPE1_15121_B_3_1ome-1.tif
- Figure 4/4C/Strain # 15121_Analyzed cells/GiantAPE1_15121_B_5_1.ome-1.tif
- Figure 4/4C/Strain # 15121_Analyzed cells/GiantAPE1_15121_4_1.ome-1.tif
- Figure 4/4C/Strain # 15121_Analyzed cells/GiantAPE1_15121_7_2.ome-1.tif
- Figure 4/4C/Strain # 15121_Analyzed cells/GiantAPE1_15121_6_2.ome-1.tif
- Figure 4/4C/Strain # 15121_Analyzed cells/Thumbs.db
- Figure 4/4C/Strain # 15121_Analyzed cells/GiantAPE1_15121_9_1.ome-1.tif
- Figure 4/4C/Strain # 15121_Analyzed cells/GiantAPE1_15121_3_2.ome-1.tif
- Figure 4/4C/Strain # 15121_Analyzed cells/GiantAPE1_15121_B_6_2.ome-1.tif
- Figure 4/4C/Strain # 15121_Analyzed cells/GiantAPE1_15121_5_1.ome-1.tif
- Figure 4/4C/Strain # 15121_Analyzed cells/GiantAPE1_15121_4_3.ome-1.tif
- Figure 4/4C/Strain # 15121_Analyzed cells/GiantAPE1_15121_B_4_1.ome-1.tif
- Figure 4/4C/Strain # 15121_Analyzed cells/GiantAPE1_15121_B_5_4.ome-1.tif
- Figure 4/4C/Strain # 15121_Analyzed cells/GiantAPE1_15121_8_2.ome-1.tif
- Figure 4/4C/Strain # 15121_Analyzed cells/GiantAPE1_15121_8_3.ome-1.tif
- Figure 4/4C/Strain # 15121_Analyzed cells/GiantAPE1_15121_2.ome-1.tif
