# Supplementary material for: Atg18 interaction positions Atg2 for efficient lipid transfer into phagophore elongation
Source: EMBO J. 2026 May 20;45(12):4034–60. doi: 10.1038/s44318-026-00802-3 (PMC13269710; doi:10.1038/s44318-026-00802-3)
Supplement: Supplementary file 8 — Source data Fig. 4 [file 44318_2026_802_MOESM8_ESM.zip › Figure 4/4A/4A_README.txt]

Yeast strains: 

# 15121 [SEY6210 atg2Δ + pRS405-ATG2p-ATG2Δ922-934-GFP mCherry-Atg8]

# 15159 [SEY6210 atg2Δ + pRS405-ATG2p-ATG2-GFP mCherry-Atg8]

Imaging of the cells in Decon microcope. All the channels were expose 100 ms with the following lamp intensity: FITC = 3, mCherry = 1, DAPI = 0.3.

Images were deconvolved using Huygens Essentials
