# Supplementary material for: Atg18 interaction positions Atg2 for efficient lipid transfer into phagophore elongation
Source: EMBO J. 2026 May 20;45(12):4034–60. doi: 10.1038/s44318-026-00802-3 (PMC13269710; doi:10.1038/s44318-026-00802-3)
Supplement: Supplementary file 8 — Source data Fig. 4 [file 44318_2026_802_MOESM8_ESM.zip › Figure 4/4A/GiantAPE1_strain# 15121_Deconvolved.ome]

<?xml version = "1.0" encoding = "UTF-8"?>
<ome:OME xmlns:ome="http://www.openmicroscopy.org/Schemas/OME/2008-09"
    xmlns:STD="http://www.openmicroscopy.org/Schemas/STD/2008-09"
    xmlns:Bin="http://www.openmicroscopy.org/Schemas/BinaryFile/2008-09"
    xmlns:CA="http://www.openmicroscopy.org/Schemas/CA/2008-09"
    xmlns:SPW="http://www.openmicroscopy.org/Schemas/SPW/2008-09"
    xmlns:AML="http://www.openmicroscopy.org/Schemas/AnalysisModule/2008-09"
    xmlns:xsi="http://www.w3.org/2001/XMLSchema-instance"
    xsi:schemaLocation="http://www.openmicroscopy.org/Schemas/OME/2008-09 http://www.openmicroscopy.org/Schemas/OME/2008-09/ome.xsd">
    <ome:Instrument ID="Instrument:0">
        <ome:Objective ID="Objective:0">
            <ome:Correction>Unknown</ome:Correction>
            <ome:Immersion>Oil</ome:Immersion>
            <ome:LensNA>1.490000</ome:LensNA>
            <ome:NominalMagnification>10</ome:NominalMagnification>
        </ome:Objective>
    </ome:Instrument>
  <ome:Image ID="Image:0" DefaultPixels="Pixels:0">
        <ome:ObjectiveRef ID="Objective:0" RefractiveIndex="1.515000"/>
        <ome:LogicalChannel ID="LogicalChannel:0" Mode="WideField" PinholeSize="5600.000000" ExWave="590" EmWave="610">
             <ome:ChannelComponent Pixels="Pixels:0" Index="0"/>
        </ome:LogicalChannel>
        <ome:LogicalChannel ID="LogicalChannel:1" Mode="WideField" PinholeSize="5600.000000" ExWave="488" EmWave="510">
             <ome:ChannelComponent Pixels="Pixels:0" Index="1"/>
        </ome:LogicalChannel>
        <ome:LogicalChannel ID="LogicalChannel:2" Mode="WideField" PinholeSize="5600.000000" ExWave="405" EmWave="440">
             <ome:ChannelComponent Pixels="Pixels:0" Index="2"/>
        </ome:LogicalChannel>
        <ome:Pixels ID="Pixels:0" DimensionOrder="XYZTC" PixelType="float" BigEndian="false" SizeX="156" SizeY="156" SizeZ="17" SizeC="3" SizeT="1" PhysicalSizeX="0.064500" PhysicalSizeY="0.064500" PhysicalSizeZ="0.250000" TimeIncrement="1.000000" >
            <Bin:BinData Compression="bzip2" Length="110632">QlpoMTFBWSZTWc1k+BgAaXP/////////////////////////////////////////////4Na+u+6++9717Hfd3n3ue29fduvNl3d133uc9m+xve5kc5vduu9zzvPdb273e3M7e4t3N53X3We7e+dnkezNvd199ubu6d3c+Wu7dZa+bLm17u6z7nu873vuPu31nd2RMXbjlr3sdvcbfc7d7zvt1997zbxve593c9253Yvhz7lsHfAAObvMus19e9n2+9Pbruwy7WrLTLbISdm7FhuxNa1mdu7S6x2a7Y13NW2h2NZu7XZ27Vs6q2oK2s7dO2m0bbd3dsyaLZERY2ZtorrVbYXbRkkXa2bLm3dOVtt3ddy7mXW5NWbuxcmrR13ZY1s0W07Mu3Wq7Kcdu2arbQ23Lk3VdzQSKsda6u3Z8Pe+O9sbtzvdz725e7cyzu7nu+97uc93ee033ve8+7G2582vvbq7sbtfNnfbr33c+7uu+5bun1rm29uLrW7c5Nvfed98733d99ut263uddZ9sffbr2HOz7nNsbY3afLe9jJn3jz2fe7n327mzdufe3Xe53Tfduu+u6zY77un33H3b1ucWZ25uZ7dd73eve93nn3GXTex93d7OxZuee57Xn273r7u673vee+4fJ6+7nvu763u6t9uu7db73evex83u93veu+53vc7333j7vuZF7debW+3b5iureZLnLO7c3vvevrLfOSJze+4+3ufdn32fdavvu67s7fc8e1mO3ud2Pkn2d2PdjfZvfL7u877i7O7d7ufd7jbG7nfduu7E7W+7rvcvb11q+2dG9jt3Om9tcze+3XZ99j6+b7m97re5e3vWaPtutrb2O7W+42x9vH15vuLs9Z3Z3o+94+nvWd93ffd19s326+s82e2ffdz7Z9aOqn+Jo00ZAAAAAAAEwAJgAATEaZMSeATJgAJgBMAAmTAmAACaZMmAAAAAAGgAACohU/0Gk9MhoAAAAmAABMJhoJgBMTAAJgATAAAGgAGgDQaDQNBoaAAEyYTBGKeJhGRppoGIUOqn+ACAADQ0ACYTAAATACYGjEaZGhkDRoAGgAENNNMEYmmJppkMAjTRgU2mmmTJkyaNNNMTI0ZGgYjEodVT/wATAgGg00A0aGQGjTExJ6GjIAFPAjTTTKeEwmhgmRpgBMJkyGp4jEyaYp5GmTJiZMTBGQxMmTTRkFPTExkmGTVQqqp/+IABMQBACZGJkNAMgyaaMmTTRpkGjRoANNBlMDQGgAaamEwA0aDIAAGjQA0DQE9BoZMiYNAaAKFTACBNAEARpkGgA0ABoAAaDQDQAAAAAAAAAAAAAAAJgIwmAAAAATAp4BSvChkrRyqvqJQ8LDc07v4UgB+SJucTPBPaOQoIvDf7f4JuS5Q/jio1bRe9539ki739k6lYfk/VN69TB+kaUQWh113HPxk7uZbz77JFtrqHkCyVXUHgoub/AllikxtwNFF42PJSFv3eWDtXqFWjBZsDZjGsWn1d/bh/g1M5OA/jEYWgzVC9eKd8XDlWg+tW4IqEAtwHi1/NjoxeDTkpexahpTao8hFwCA0FNiQKfqJ0dkfweFPa9SBp3onjP4+meMzcTX2T28WKPrEm84yNiqbFNGLRawIOAhG8lFZkKYESng37ORJ/XNlkCR3EZg1VBlZEzRcgr0aPOzSyafQzTNsQczP6t+3bo4naBdl+Ij+Cg62ETMPXdxAnBOPiPN3LFO9b/m6HMfdtsWmlCT79pb4CGlEr+1HOZWS96a/60CLw40rVWnw/7mjpOp4jtUVPsb0z9ilRTi0czcmc3ieRcOUNYXpYco2ZEhH1F38aGuLycvcjiZa3tUjeNQlEeNQNyFOlbOaDZ+i5jO8cV3O1Qj3y/ZQeQRO0uLCgn1NmwIATSgYDkA97yihq8J/9fkcBnCy74E8cXaBbCpuqGxR0b4xq1aYKkyGG9ERWpqdZ7NUVJJTWVdG6+CyglYLqF8SAgZTblXc7XGEdBRmG9nLgujqUZgMxeawbAUL+5orvN29BeWb2OEF+MnthgvRAqmEgohMD7pCx3Mq/+qdVrOFiT2sBVeeQPuyv0/M60/7B16u83bLyP9TfE9FbvEnsfYPbxpQplI+VDLINaN0KZi1ZeKwr0H0h6Dbc1LfoQR/b/UUgi0mMtklKKsfKw3GzeS7GanRcBW8pnSQdtNPBCFQnxnPVOosH4rnE/hOzJWmmUapg9TE3IRDFgv7sfHScnp+LXi5eosB7eaja9qd1/Bt4fTKd6FJvfC2XKjHdaL4pph49jgIOFPt7mA+mWK49wyRseqndpyXaaFY1ARbZLv6KA6d5BJKVksiR6/ka7rlx4s8jzbGYCGBFlA/dRHnbDnuAC+RoEA0wMYhiqCS8qZo2cnJ0I/6cZy6EecIrmfvp3oRPgHq28cASrRe9Dj87cV7P5ec5vmramtHFu/0WUX3qvFsU8EGkpfMHxNOMkV2e/l5Jnt8+/JVAEsQ+y9G1PB68L7Q1SHdyfOwL5h29AIUjo1IAov2a9D4vfEFRMKtqAUINUAjoSoEhwMXNGSbO25pfahXqwioJvZVccxqMxa2IV78ef6hm4nEQv3R1Rg3RrjLA6UO/Ddka8YBDR1ErgSFSg+mo2aJmSl1dcqT+hIs1jmxXMsqpVS261IfoEPO0UP7/JpX4oo7kbaYGq01KINa2oCkB9XHMbtfbYwpZ0zWWHW/AihJJm1pv5VVjyGD+7elhX/LeiJiNH7ZL5tGLKYOdn9sn31e/HS+vFaco0/oVDQrrR2SRoKXxc812QkeXHXdRRTZUV/S94L25/hX/lFrWTWRo53ULagsneQSn51/7E5jesID8DwiAFdzMRwWjtqLEJwsBRkEPA3MhSiEqQcdxWcasNK5nzV86/WEEism6cL2wiiSXF888p1WL+CNXdljFLvOe7YrYnJmETLIhjd9oeIJKvtrxBGUYQXQcjVKdtbhq0IDVwizsyXT4wjuhCBAMninwHZ98dXF4K8TJx6rS3FP/TX8kjPvLiS7Gqqdj/QJk19IYqahjwD5kWJWcnYZsZwrF/+zU/cQR7D/ZW+ElXkjArb2ly8CYe7MdFoSuhsNymzjmesg83Kq1T/tNhb/p3dJjxA5dee0Yvsv/qlZM4Q/vMSQOxLtI61sFSgD0rpWpoidUUtkTpiAs0+UlkE7/McP7po06OQyNfruRnJdWxILdd21qjGYO8cch8AxyHcwrMA1BIT4htBz8wpRazruOuul5g1Vvid7hvnE24K7APSOxBdshB3NJm+P310LtSq4xXEwZAuNyBHOM8/ckbyqAyNfDgy3VHT6lP6o5XR/pBBe1StFWR0qfY2QKqdFwVssVcOxvxFp0VNG6x5k8w2+ygx8G4BlMz+LYK35Nr8zweOJ4iAFck8AWGF7uWjhc0FAfw8fTri9z6/XJ5/MdCOY1yyWY+VMOgUqMSf5cRG2H60N2ttaODn/nlsmNaw7x/wymCrtwUf7ySaumGZ5qnF2lSWe7D0Jlz/LuKXVTvtL6i0tAm+eM7GXiWRaqB/8aMdxd0qF0xTXYtIpglDAK91CdkYwDqB+SqVbWwC1wUeBeOHxFUAOaubsYJ0FvtsggIN1BAgfOsQhMCl/utAvHPNKzm4qVad/ynyMbtiU3jcDnQpdXwLAlpUt/NYjeUev+IzBqTf/rjTI8oe9TOQTE5OGW6LYb0e1wtDKAa0l2NW55WkcleytYV2flD1VubDFxR/TQ4H78OMcYR8hup6XO5cey3ih68BrCxQclnyLW7WA8WwJNfyFCqg0omz382EKFxQmptOS4/D0Uk0BBd+O4LDuTLdHaJZhDV19NLppQM+ARwo0IqdpHpmhZrbzPqu1NM+PILgY7dAQPNCK32VGB/jAz39AJDXqOA50nh+IaKJkNfsq78MHzc9lUu6fxKOCJ99MtDMmbEsyGiW3xLcqdgAZ0rXEZ+90EVr7el62na0rH84Zy7b28hXUIW2G5ILJNRkfnptQWZY0rSngooIaVCTWvKDdU2RW/lwMTPty/9jzevtJUczpBGljnwN+Uyqxwd0++ZbSVNt4bo7+/9OEJGGnIDeEme3U1akeQbITEVoII2AoR9Agv44u4mzBQF5W8X3f3mbMBW+9jG2+rUqgRUPGtN/ZjUexm93wcURFOYvJfFThkuUm7nqA+O8RnEXFLw88eT6HhqdDVEg4MAwtywgdw2VCRIy2jepHsFUmDElDjS4chuYliiTB2iJZIEXaOT5c85/vabuMB/297bJQc4IiG091YI4UYR9WnCCsBGDGDme7P2hDOCSq7Yih6MK4U9WF98n4YJrSjgd9nATIk9gRaxPKSe04m9vrik1ZWjMWmIDaxwCIHV64zBP9BCL5HASJL2F2MWHi/RRP3QTtnLM1MwXUnrRqWAZ1L8pgVHzXFR5jD5E1vlXKMRhNhyc5wEuxvMw7a4GSh4E94wIdihBi/VP7xgwrqH/ftoAgSNAwffI1GbaPfO1B0Eb6doR/dSniXQsAFzpp59B66lV2TTlO1RmwTnNqHjtRr3NWVuR9M1MEfbFyyHPU/8857woSDo7uDN7imBCu/Xl032zXqPkHUOilzUjqd0wwNtIQDaPWp2NfwxwvJekjNKx5ZsHVMJ98vgL8bpavpqbHSNuUemaI5XaxTgYbl/1QKHzq0hCeB3raO/4k/bNh6MxPUd1mxl8FEoOIUEuxA9S4x9q7KCy7Fc8LywqEnKl8MT+bO4Hk9rZ27nuLreb7YRXUuAvAoMJgJ/6HjonDv3DkPXqqC2sHhzyjbHLIL5KbXGoHOeclQ+6QUKYo84f2uZ7qyrj/FfmBOtas2rl/ilIRkkbpqMmToduD6fbRlznykurPmLDUvY4F7cDXGGIgmPJ69BMAOPxWXV/d/kqchHtTd3IlP3/Bbr3f2/ZX0NnIhvCFt4aCfWldgMM8ndN3Pw/5avEOP2B0QyPlnhtCxXuL+/1wCPtWkeIPBb8dUdGeO3met66VowFSEHH7d4fqXMOGSK2Xqp7APK9ry0Gt0SNfBjUJYzZSDZi63ucm4+9wY0wE+wP9WIdUv5meoSLj3V4ztY4uk+i8s2k7hH8vwR731sYd9HZi05uubHB27JxILl7PM+eFDFfPVRACA5QokI5bO+y+L9rZIzKVtFXRaUMwOd5ahFmOMjgc+1mhgmL/Oh9mF5l+Bb4ak6Udw6/wH58Rh13CgF5sXux6AsgM//hx04Jt7zX0JhClYNh1gQoEfLAKDGtYVBARsDV70k+GPQp8Y2ze2NaTU21zKqAdiNZJ51K9jCMv/UlanTE8cF1oztYAPOpthH8CzFQ7E/zDPL5hQVtweSgyHow0mryIr2qwWNO8LdNPnEAAmNBaqsrkaO3YMjsx1SfaviVfkkTxFydJ2iugWSsBuHA+A9719RDb4m7h/lUkxXgk+RSZCJRdzQZtPoWJc4IThdaSCTYFZoE2KCLYBOPCLNY9r8sZvik3SG6AfnkhB6wvq76gatvp2gmdhMKKW0y+Yh4G/fc67P1dVel91v+mUIXFJjxbp2Xlc8e0t9WqqxRVcQJNhsdMdEf32t/O/yqKui4HKQaabxvxzZTgHcszhpVdFd5Z1y9vqCizIUt+FzkL3CpRP3Y2dNHU4Cvy8Yu1KZTFDagwDvKpfdHTo25k2Jvl1BN/ppPV5c+J+Dlujl2r1n9biImXENeY1EbzMpxL2RtbwBd7MKZy8F6CLy7fSxs0hyWnElzoDy3nFukjX1QX32zPGzRCgPphLqJvbhxuMzrJa7Mw4VbXr4LAl7MS8d9fdZOaX4zSLPtPDNGAudeYILSxUAgiTNlOX/0Xi737uUNfl9qF+HTV37tzuyTZfjBck9V0DMsQkWauBirwNZAN9GcOezCkmlr5P0Frs9Exl/ftfMb19BQizfjbkc/qq77/GbUqAkQpf0aoP2hYVgivD+ReWD1Ptmwei/syvSfIljIMspa9/a9LsC39WFK2lAMmTYifMUQDCR0q4sOAeduuV1OuuY4+RwIiHqRkqMsmXMq99tOcgYzNr9JDYdio9V5PwkIsPRBjSO9foF/pHGCOxZ3iyt8nHJHhTksezBpmFeo/FIlAa0BoBseDEWbrKlhEaAx0E95/mckbIJovDTBWU5+TaTuQ0VTDs2/aGOhjMiZhQCtn8Jq/euwUnVQCkOvH7KK2n9whjpdmMD5i4aFTUwQRNpptMr31T1U6wEytL0yn+p4e6P4/9XBeghzU2qPd2x2vqgkzyV1wUE9ve5wvEe96MvdXv0wFUBHUtoJ/c1M1FyxX4Cx674G6NcPs+n9a+uADZiUgYHZklXvbF5aRzcmmrhr0mHAnENpntgeGpx3ba6f5T+pzoGdsfY9zccG2vf0nHVm03xXdmV6LNqggi8x+rkZ+cZbL3l+yLc4a6vXI8j5kmiYEQgERc9QQ+u7SD8w/4a3VWNmpcwrf7/a0FTCkY5Grqher2BXTKTKa5u0UTuD7cpqN5u5TwS3QveN024VdJ32/WJ1NtXkBG3efnjgntYRI9IHltGPfvedKb45Uxa/YVdkwEqOfBoItS/L07De4qNAXIqF6T7sFVjb1RWXI6J4TUjwmB8EudA5AvY85pqHEfJeSwIkDAPoIADIAZbULwbNo+qiRB80JOvJWRSfKA8MVkwVgvPKpuR/3O1m3S0XdSwR+DMyx2MdtksyJaHKiREzD6TP+kDDS+0MFEegH7SlTyCAWIyxDwnSrmzITW+Cr0fZPzVtW9V2EcNu73A0qzjEeLg9DFc3o/wlI/10CQY50OmT5ZNLG21ue1cPdQ6XrzbtEB8z+/6BGbGOe4bGuJQ4po3mD9fHyXERoNZ/AxjAp31noIr2HPsQ1lT7jOVGakdKArFTCncdfimaFWIHMXyLTyKSYlHtNsWaonMkBzeLT2YEAM0Xo1XtcB6qFlCddyU+6fU8MznYDZ+Zyb6onwqEae45CL/9GsM3wUB04gOwJtWMghGKiVUJ8Asm1yF2V6+fyBBlLAzpAnmeToE4tfV2J0PWQTEf/mC5YlXCP1QQKITkxoj8tUIFzYsq4M9uBeLcsbnh2dmAFoC3Akxm+INiLB+nSKanuhUKpiUs1xv1qlNY/qjSqnU/w2bc+uwBzC6VSSPS+ZpRpnBttec2onX+tWgHnvYnLHD9yUZroBu3MPVau67vv6S2/Wqdc8Y1FBJYaHEbdhDi1a6/ov7Zybis2P/tGFnhzEVbzcEECMbcGDP4YA9iMs9Y4IYuGEEGJT1iAWZM2sPXR979PSnGQ62XrBImrykU71JoPukC9341irai7y5U5kJl4t/iKRQeN9eku8frh4YhXYl3Jxgu/XLxPoF/PL19sg1OefnPzZ7mph2VmJEb+xY/I+qahL+gaEDLr/JTnhTn+Wo+hHV9iFKXsyYDaeQumHTQcAeQiUI5MP+bL/UT+NT7e2ewWvSnfTSNbhE0vo8b6he/og8qmZB/66V4swKFrn2nGHI8SiFF78Sf+SzllrOBVKefClaGBI2C2Vn1I+qTvNXXoHV9J2DNrOOIyT9+7Lx9dkUmzhqNBkHYBBqgxHrf6whsVEDgDgDqi83cGZcs+wz/rZrsIO371JAIwx1Xk8DbK6nzuXJig4l0mbRBUr2wuVva8V5PaSOvFTcfpoGOd6EJ0YUdIpkj/MJ1Fsbc7lshbIpUBcQ5fnuQXA9A7/c9nY9N88OocN6FEvwhGd60Q8Js0ngzYsOxfUoKZDcuHTJIbot8jxh/LRxqOAFwIZYQguM6I6mHBCVy79spAsQbl2TQBXdJhRHS1mWOt/L37v3tZAN8IPGvRmpWc8Z3mEBzwKP9qkm69qZedxKNUS1un0NX4CK+aXixa8zf3KpWmqXih6DFLisjopXIXB25Xar2/oEUXfYBRnw55SwWmm0kXDn6X4QfaBc/MYrK+rLcg5jYWpmQCKJu/jnvgZQgP+7W228xgUROSgt+a7oLqhehvOXPHX1tmRSBHcmTnz0GQ+JMsEGcgKj/l347qoN+Dicx1nHMyMBxxP4O8SQjdYMPSfs567BLKnGvdFFE/C2FVXD7rQ/7Il8FcaoKIdWH5lgtdjVc0xYhQgfGrIa/usTjwDPcWauI0S+XxedDcHDYPkqUKCOGaXK7iV/NlqFvI0aNsrjm5ztz1OZHNea6JxC+Mfy3fc1xRaSkKLRxwKYwOrKb7DzeNmcruUXDjHtAgBXkrRfxAyC0xKb4gJPXQVCPSUwZRY48hWFykfyhrJcK9SPUyz9mWCPhUeVLmYsrt1L3XyRg1VC6Wvs/zcyLMO26CB9qLsNbF1z4DhePM6RfGaIR1rS/qA97DZcMS/bCrvP4u/E20MyqyClZMg2vZiWdR/Zz/vJvHUMH3lv1LSsezK7kMX0QDj42+aHU+Lsh1deBNsFPSNYv1Rft6SW7vBpD4nEY5fBKZOdMY8KxfaWBKN7uE61Ulu/W0/MlkRF0PXk9qvv20+vfxXbQq0x1pD9jw3UKfnunOAiYTkvjmpzyWfCJzMuTZ7JmIp/qfT5thVA3hd+BTOo9EivWFZigqV1k7MEncQ0oe9cRXCpRPZ3NB38V5YPOBFh8a5pIr20IFTNcIW4M7xC8eLxbIzKQ0D6XytJOF2DyiqcQL/S9TkVAcF7grooqgGcFiJ89kylRGWVp62AzfuXVc7kaUIKaBeA/zAZtT+nOq6kHY3pgPGGjQBdhV2ZNovrg6/zCtM+xIra0ybFgB0GBHfF04x79K/yM+erPS/KnNFKHUXAeT0tgGrBevl1YzCOzkrPsPUQGrKH4jHJmgWIAMgik0o3aF+D+1/Sn+mjF+U/Adphw+5HfS8JvYObo6NteoiJ/kRnQFWxzx2XzoZz10fysDs79hTrpm0cSLenip8OoyA7CEgtAEJfhQ3zhcBcDg70Ed2jOKF64ZvN6Jvv4F5LOMtHyYJFWvYz/i5NV+kO5Wdzcb3hpAUwBrDDCBPMnNmy5PnJP1YcrzOANC8nGwQUgJ24IlvDqDgpQQIIDO+wlcVIQBNXneRNaT0OS9zjp8AfSrn+EbUX5MOIggmGoRkEnp8bnaw4xR5Gkcc1CLDzBUBnMN6eXQ/7csp2QY2OfVNdO46R5hbtO+zcbKuEskGrAWZdySnshmxGMKxDfqjHp4lAl4Pj72WVZJ2UThLcfMsv04EB/ajn8OlMtO1AgW/lEWNW1VfNbzGN/nTtajCnWh5Y01bmzsm/Sw530H14SZnalBqzCdEGx1q3tRNyBBACW7g++8iAMv4scF+t4YYbFs2zYQsmTpGMrNjITZGeCrZLssmS+ACYpICLW2g1nYIv1gcRpzEmJedCi6dTlJV80BxQiJSaQ2UWSyXCSbTyFDefXteyeyyqJioNFRVfL9ipX9mr8YhiNtZwtceTbM75HZI6V0Rm3tH4gbV74aclqzC8Jw+dWgO02XK3Xh4lukgKb8BmrTT6Rk6S4vqO3meHu+/S7aagiHJYc+j3s69irELeLrOjQt8DtRs/b7FvDq+pukx9qmzps4CVyxDBJx9gxgRjiwILPdQBIQTIRvoGhQvLbwRsMxiaE++cprvEAKy1H+ltOxYGGQOQsTjfPphvtBNrHuW1urXmlYtX6ezVYLcsARGLM4Kf7zlF3m0OqcvxjffkY5yLnfqJ/cR9aPE82XRsNn9sT0bcSKeiB34BhgnvGRsbsYkIz/gcBhRba8XPKRHx2GBTBb2CFg2aCWdq8ChvHKaH6TTZJR1ffe9CJ8Q2OMn+c5yGHw5sjotEgXOdBq+qMfh8a/6DKSrh7wsqvmh8bCLIdxYiUn/l1YYvbz0iKDpOl2HXj7MrlwcXfh4qESd0TTtEKtGYLj2fVi+gwrf3uwnacB4DiGu/2C5TOgkVwDooYQHzB0EUlTMjAORDQidFI8HxZ9wJ5p5RXxUhhufu4rSFdTJMAfaLhkkDVaBqZvbzQhsDei0wvwQHc9Ri1B1AdFQDZXK1/13zWVDCSDhPikZfFrcik9v0yScG0kogm87Y8ChH/aBOw5/hGTHERWKyb5+XjYtZtz5CkdJb7Yy7ReRKDUQPNQ7plZ0lImxhWCzCAsM8hEyjefW+ceS+pjSEYzWa1bzomNnox/pOkZDQ5YtRua8en9lOnIfpXu/IlYvZ65rfJ+49nWidyM62BNMMEoOq1ySrlj00/IljlYCr/+x6ruiSc2FaZY8JTtLe7FiWIh+G2Kt0Jhcl7qakBxTAwr2VDJdL/mBOiAigt2QJVBvEu32abUZAxjHjg/7PMmeAdkEV3fIpDhwPA62HYf/1dJmOHDN2RUGPpLK96MysN8APXbgEfyjZYI1zi9Z07/z6FA3w9AQD/YJhbcJs8lcYkWJo22f7Vaa+tR++mwscPpUUWbt5S28SjuvgGNQ31COnVzUP08TSZ5uit/0woVrT6l+3Hb6Ng/3UDqGJ4LFXY93Ne7FLFLV7qSUwbErWNnH8WcYUgDsbmEL3ODU84a+vlG9jrBskGffSBgHgBYEdnDaoZtA8zxGTjphh+nGQKPi6RMyha7Z6nrCNGoYhmDa3N3w6MOPpmt/vb1thiKkPuvdsmd2Djh5MwAV9oGVHICtkOO3TVj8Fux3EWEK/jOkeC68iuvJVTCXlIGfS+Trk9Qhb65oBy2XmEp9BHBENAbO/erFom1WVos/t/vpF4ZBLG0VH6h+DV93iRHd8eHwJ8My/J9u7xWlQ3ItPVu4A1YCdLVE3fpVlXYPasyTnfK+BjnuiNWSmov0mTYtqrRVWQvPg+8LojYpsOJA+D507+qb6atPZ10GOEJKmxLkADy6PWL/AK+JGuffgxM3nttGNSpkDbQDSJLQ+HHjJSjOqvMFVSZVJWG5+2dZz78PsJYsdaYd0D3FYhSeS9EWBRudL/KQiypxAMoDbHZ22KeP207qTEHZPqyOSPEqH18rfIPtWTu2ro0f48WAGhwA5LdtUQPbKBOy0o1G+9HuRiWg54ygDiQ1zt84/kgej5b3u/Ld3hf/tbwXO9l9Dfr3FfYN2jA1847aK3pXpsW02tOQDH0SxFOAvonlBS4HFXwJrFLL2BOSzv3onBdykuPwwHmfupjrDzcVpWf9nZksb4dakUnYDALYqFdmlFzyASqe0F4EFQ/iFZAYUAEieSSEsoY/GL0bVkFtJqwr0Zp1y+2ak3D97K50Gd0XksFZ+sOyHw/R5zyFT3J2PX2YRQmU9EbaM6VYVqFToO/wpGwRvTQ01k+fh1rlzdH9m0Q6aHCCiuwGDMiyp17O0UJhGpCe7qotT2/Xg/fnXZaU92WdGtd69KNZSmunrNA7lNcTGHAybsD93NcNZ68BeT9eYz/t9lzzAu+CRg+bg6j47t2gTbPYk4R/0k5sf5ZY+qdyewdEEKpIndAxhzqzZHb75KT7cu+rJZzh+rXLh3W+FtbVzU750KY3fELqtChFZs+VerT2KD9N7slz1mmt1q+qKOPNwtBh8D7Cm9c4El3ThSh7lSx+lBtmIErYZnljIXFB1Y75z8rokblqIRgtox4c7QOB5a5Dl0+pEgp8IiuZkjTfPNVOQdgOrvQ2K2YCBKdVzRBBQ0A7HTSvyqbBZnI80VrhuMQDYfCcQNRW5RVNQo754LglXiD3M0EMwJyN1m6Zj/nzfxEL/+5IwDB+o8TyFBcF5hZrmGOaSiIf9kHV1N7I9PVSBpsWtQm8br/YNX7kTSa/U6VoLvmcbPNjdw5pLpxzZuZEv8YURO1bH+ohGD7PT/eZVl6HkqLssRjnYlCtDWfPHRSLF9iGndQeXv0yx1Du8wxoMVqN6eVqbfmIm5zzQi+hgtNkDZT5XkT4Z2RktzYPYuu8howLLIu57PG/hnQopBsHnGRiM8IYwggsDtnwkrXh1GDdmGarSPN2Z70eCN91ErdDnbRi8kCdaMmJN4EENNjMzferYeJRUOG/DFw8GaGd7b9kJVKFwDMdK6iAXpb1/Ql2lbGHNt1RGhxeeIunX1kiLJLm+kibN9WmziCV07I0+lhcP4b7QZKU7n58XguyafSaN0i0p2w25Ld8Lgfy/zITH4ixjO7ujEs6MkM3qBr0tXVyTSsY4uvE2nY+fcw/T1IT/0HP0P5rdq6wSy0hSWOnxJVpmuSjtI6CJHvOxY9093kjGJuedZWFfaUi9lKBVNAAWcGUAwQbKjP/YQPpmE0oQSL0wScqMYMt2YFY0H35XfYT9GhBZAJ93xWqWs6cmnokOYGvzwRsW/40J8DzbxTkTarLeTI7Q7gpiuIoLQbO6tJZmGQRkCQEmg7R7UskwQ12Uf4knG/Ypg4a5FteLPCmAtu65eQf9eGpIxIDcF2B+KDVQnuFtu1wZveoJVz4pJ20MBWgZkxhpElrwEJ+lBURje6M+SRUWaDO7VgaecKeHWVJviIfxuoAQ0fnRpyIPz/44xv1J8PqmF1IxmQKDyEPDN8TC71dMFe43Mqs+KAh6t+kF12vzgCJj58U0/TQSsBVOeDxvvH0XI+fk6Ggk6kE/yti/7fmxPcourOraSbLucF4JKeqm66ctcBdWZCDrvQmFF2d7h+/KHtghNtGanScKYjh73Pkn3UTZkHMn3DB1XtcjeKzp8DfGpAd1vt1NopfoUx8oH3onYv0RI1SHNCeb11LVabx/P5O+eV2sZWm1KuAAsAGKCD2hWWWB/7/wD/3/v/ANeyk+dX1n9SzccSJKip1lU70k3hAQay8CHReTT/vKdvz0TWrZSVaNtR2B5Sfr1qJmLj62yqtRTI9RjvzqRN3jKZ2jyZzTYLUnTEUGMaTe1P+s3Klo3qE+/vj0Np1JtpJtG3Cl2wlzqINS1bigs4/Lt2bXNw3Bc+3V4yiXLSyefsYWdLnRx+ePl0RhwBpknL9wrGqiS9UEvtjyQwa9oGx34uMHjXOSUU1tTnh25sweBcz0kASOoi2dzlwmDhKuIJGwEN16iQzCP6Pw119CHwU+8BvxGblKLt/WrbN272phce/z11DhQHtHzm9nDxAYEq+8UpDKyxtZF3pKv3dZrjETlttbX5btdTGWZstGv9q2yABGWrL2FPhy+hQf8BbLsiYmJyqzMQ1BN7fr3ydzxtL+7EeU6XnJSSD9TXEmXDgD2oD0RDvk+P/G2iiIzO5+AigXLQQQOKGRJgPwJ7UjiSxaaKg9CRijsFMvWHe+rW8fjzUVhCQcX8xhPJb45q7XpfdBQ/axOSZJEutiNCa4pYcWIghFpISo+ylTlfx1xlhfzXVWPj3Z0N98N2D2SGGaKGDaNt8sxiPxbihLrv+5JXxMM62F5awGeLUWV/Eep9ng+cIE+wGNRQSbGSAZzR6NuY5ums0EN5Jf4Yp6jLh/cvxY3he3M6I6O0108ZtTzPPw+uicp4LcWu1P2L2fUtnUjaUFzTEg8rq/6OZD86L9tyhm7ldZ570Zq/G+u9SSuwDv8/1e9PuPzLP8LxlJWApCgmLtXDRhFBUUzz+ILulgDlvqloVqqCy4XjRBKEXAKAH16tkoNfEw3pvHjazGbi0hzBQYNWvmG/qljOk8KyvNqXFMXNN1h1wuxLfFj3zmTyYzGL8dxvd12+fZ77WL5NHHtsj4iMuoYDy55c0svBdVQl5mnTOwCsEFCA5BzRj1bSfv4FkEZeoWtcbtBiC4peoOXKRt9uPr6eQgxna2dV7EtieDs+7BzDKvpVsAtcWAI4zYJ2edFwcPMNv2IAZBA9jtaf07c6qmR4/TsISTP0XHFYfgI/r8v/lQusV/cNjv8vEzJHCzr89b8B9nKnAqtjZ0axQAD9p2CQxSHoBRcWiMHMhQGAkFwMuog5hIYOWKFyB2Jsdkfctl4Hh1bkiegDZhF97uS2aeBaVvunyTA3dWT0KEQT06zsMr7vd5XdrkOYffaWF3qzEmexQJ7FooRWpfgJio/vuAomA3ZbSXOtFyq4/WLbuPsrxKM+Je0Jcru6NIsrfDGFHeDHNna5U0Fc+HPHqnJqfJeMjnhlEuA1yvH85e1aSvAjdSlGVqOnY13jDOVkkYd+LbpCH+YS9vDnYQYYnarWLGr5LJ6IL+DxyIKytC8VlEEoBZckOrRd+D3NkRwSM3wP/Wl+VmzbvVn/gg2svb9/6O7RviISW7r5eEL4CHD3ULKsF0FAKoZKOTYB/aMi6VwgUDCA/w+2Ao5Ds4PU7oRjlFF/l2woHrmc1C1i4GxKr7JtkOGei6e9tqiRIJfC9hSMWSNOSaR4qUHAJ60EgHh056yTJl0Yy6A+lQDl5HoOUCEWU5EWb9/8MiJsoSpxhxCXz4kJCcDwyaC/28kf6MqjlTmNbBmjemld8fss0NnDHpGDt19ATRdaF8om9U7eI0R1fjuednC59Jnj68qfn8Um9cDb9IqTPE9t3OxS/cQ0yMGA1al6L/7t/aStq8HINE3BVepsY/IYf1BbgLaXrLqkUaLJl0NvL9Xt8pthCr3vK3ODThcLLMtHp+a+gslprtiqOrD1/zo9bAAFO1sQ7VjxFKYUeF1WDshzm8GrTeCXBfUsCWOA5n5KVrZfSxjxysQY0CWx/0NDx5BfXLg6VRxY06lwTMwCcOrhX3AupT92fHF8I9aUgWP4PQO3WoSJigHaORVqnNsa+6F05m2irLbW1u+kS26FuqUJWTnPJ8vvNp5IgQCfNiRmyz1BuZbH6sZ5srlHH/D+Rj4t/7z05nvGj77CsLyt5d+TlBOhS3G3OrM7AkIC0Q3Y1Tu1cXD+X9QXiop8k2dfEsDHSqVIzKNIvpVWkq6fdkeCRjpN0bfZ7fL8FofEZV/7XSx86KD69lr3PXej9JFyii6fyAtAJgMdUbRoaIcQCQQgmwmlGZTkYkrcdforlsloNzxdD+syfWTRc2IYsb4YIQG/EoHvJXjYfzr/d6P18EuUCFUFtqisitkxOnUOoZnqSS5/ekDVfJCkZoGSTBScYsU9OURhYaaDOjw2Z1veWbRPBT9PMpFIZ5xzQKMWlX3Vbjbn16kOl6JDizkporiiMtHcHjMuWQXc7VZZxcdL6Zwqa5XWMDf1bh4gMUF0xzJ+EUTD/CZ4W5uBCgFTmiKbqA1xWdXOTcxz3CmLaika4+Yj3l0u03zpfQXbUlVODo5dmblwWxfWoKr642xrXn3gKxqzVX9nIfWvkGRwXzAZp5dW7nZCX9z0yHO3u038sqn25jwtcSbXl7YODRfiThj21Qgx4Sd6Vqdtxb7kMwFAMcAgBAA1bW4yXX1JGRLqAs7S6jlRCyekEriAqrKvK5d47VieUn9ATkIBgNv74JAz9lG67DwA8DJMe2ksHOz8TkBy+3nMGzeuE9ilXifiPqrcP8e4Se/rx4MTWHLYnJFirJLSi9D0txk86oI/pPcG8LXNsnRB2UT9A35qqeOthQ9KS6fxrzo9rErX063yhcao76Uv3D4TWEWE+v1Un8mOZ1qe9EbvsOH4Ks847sHEeI5yufaTupZXdgi1Qnfd4krNazVuFn8JPtIkn+Ligsnv+aJdVNAxIH0sJHw0iUtJMwa6x3/wk1mVgMH5AXBMkekr+Iv93w9kYQNCd82j7rMhk3udE+UKJ/RP/0vyEO5YQ1KZX2NA5e6zGY5BKz+pJTHoleF/l0Npl2qGvUXn2sH7iyUf1UlcnpYqjTQJTzCG79iSKFx8Q6dUhSAKIM4oFAnBeXhFFqDV0fuf9Fd/9Ucdwr0w6EKG+21RBDSCoxBgZO8APl5rkpxpo8ur1GNFAsmO6B+tPKq3j4inYeU3z94jD9hjBnlFK8JWnWoHHIT9cV5oaxxiCPv1uuCtjvkJZ1SvffjjodT9s7sH3NApaILmNpmwpHAP+AxyM5Xl/SJITHb6tGIC+9iwD+8s8Uv4w/fDFnIQEu5/zgTYkgL40lP/BE+NazeeGhRB3SCqiKaNDC3KUM/6iFIxBjnyroHxtInlGEBc7wCWBi0QyyZ9BSoiGt9ORrGoTeib40XaKS/6SE5mOTn2VCE39LHGojj+zXWfL/tijo+Z3bqT5QQkhxcHsM2GHNj3grN+Q6/g+1cIgo0MyUS4AIVjbW6UMTesz9kBs8hCbH98ucCCloWA9162NM9v1FXYe92MUw5gjQ88C1T395KFK1GVkFdO8HN96/jM/cdYUAKaPXSnlINYbB8yNKZDR7BK1oRNwGj8ZwRfk/amHCY3Qu9EcmBltNi2PWKdhWtAjPoZZVf+RRlpPYDng5DgyaZ7KsCuMT92TgXpzknfP/N3PSAESG67LGB9HlffGqf4PetnyU1PkwplNRjazN6p6O/HRYpkd944aTMDqn6QcJFkAYLyEeUDvhHRF3Ir3hxCEG+n7oXIUZa0lcro3inudYmC35TBU1/WoId3D6pMjKvw4MGU/lMoxGpB2VYM1kIYpHZ14DZn61cmedUkeQmafk9ag5RZ6ApsT4APXJWJWbcdmve6CpOv/uNkII/qaFz4cdtf9d36MEgYPHRFkF3z8qaXA2EkWyzRQCiZEukfXyURFbwVpmHXfr1UXzdPABcE40KuzJFyPOEnqD4tXY5wn+hR+FQPIrZPy2wQDBCjU55jPXn31aClL0KJGdNzoquqJ0BfmUcjAOTkIAEsO13WeEZLLRgI6M5+KSxng0wyO2BxYoRGABbm/0NYSgSei1qeFjtdirczMcB8vPwNTnqo7M+0Tzfw4/oRQdaXr60glLCektKH5orh9HuLNzU4mm+NUSXsB+pjsD8wRzYcOWeQjQrdp428qcm/hBUejj8KTWt/VdzcaITaZ1dQ/2bSNh71Qh0c6tFdFD5G5dXyE460P3KwtXgIr+pJrLNvMUvuN/tslcZWz+pyjOVpwgepIOzKAa5dFA6KvNXcOk777fmuSH42sc7P5wl7DJa0n7v7GkaWRsQXC17j2hruWFxW7Lle+/xFSCn8NwgUW664YcWROBdnfk04N1qUFPWBu3AhE3OdRHZVMcnFdIQFXekUojOMm0mqNcXp+yoLhJX2BWQIAHKAE7k+ZUqt0t4Kzq5qVCnfA0W9m5QRR3VXGg+Ksit819Hy/hIcjQzoSqbNW+7l6AoaGe02LAhgLlv6en4LOVfkmgYKvdI86kqcOthanbrsp+0uBiPvjQRo7veFSkx5lf6NRtWW1FK9EhfqTGQRVsYV63o5a9IrGFhlcrs/WxHUlndOikMPICJHEpgbPOrwcFmcINcAZrW59+82Ty/JqhbJXKg3V+fqui8kTycwFyG1mJsEOQ16V9y9YYFPd52sQ2UGoron04nfsYISiDuCnhcbbzL/Y8X55yYBOou0RgYsEGX+zOyzr4C5we16S6HCDD1y/fmcJVAfqDsfFsSga3fNzt6aeDt6Xq9B0v/Syu21mMfeb1jRyKWM92WzbFdpTL11G0Z4rwDLcrb5D3yskRiMknTFoG3oZy7Wj7kw/j/SvD4AEkb8rwhu1nevgYHaEnEkUl3BDWB3id/3GAv+un3HJMyv6Ll9lFDyr3osWQk1XsSH8DpOCuyUSRo0mV+xAH3U6FJCl7Rl83zkEJjvvZ84vV163fCPb9RvXi7K+d1DCScFdvbTLH1HxkhofkoErK8vSduiZQ4FTd8nH6kYK8mlv24xg713MLtb13Cp2AfVTr8Va+elrGeZvWHEvZ9FPp+bxwJiH4E1V8EvEAcAGgtpiPGjpUYQDVSgq4H8XjaDjsLvWcEhZlRanJ9D0/9cSvFZhRZtZYNiYQs0ZfcFldxStelsOETY7hRnMaES9iDfhV2eix/deY+Nx2rUQC9Vuq9uqHpCJY1/wZn3TLWw5GpU6Wlwd11hwE6SEVTbANR9gd2ZwsdXRZR28+g3EYCY40P3G90BhQA/UFfGNAjw8S6fAZBsFoHWeW5lL34RVUIVo+1RzprA0od3720VraXo6CSI+czZeCkymA0+uRvfLedHS11GO0vY7m1+qiWczcsc1Mh2qyELtkm2QfI42FwHfTP89rHNpdnXytbm+krl1npXMnXGh3lkHehkWo1irTwYEZOjKna0BRQASZBW0RxXrgM61qqntNE2J8OMmJIs+J9PP+B9Z8zoE23ly5ZZxHvlIezwGI7Xi+VZ5huJVl44TZhk1HEzQo3Q3obKIT+7Ne3JTOmKX4vcLEOetk7r78Mr2SEtsezCzuzAGA0mv0Sc8l/WmJDAl8DHwtR0Ugc+s25EvzRXxCi866kLgLjfT1lELjGePFgm2TYA5AQP/5T84cqs+jFcAwmDaQFAKG2NxgQbo5UeO5T0SuLuoKk0QfudXBxHA3BV42caWZszsX4lSWUQktNUVEHw2i1ZydqpzDEMRTL7SGLr5261hSnEJGo0hSEn6Pt7iuvq6S3dr39F72dOB1e2e3d5zkqr5hL+BgVNji7d6xVA1LirgKs38twYhTdgpi/1eF9tlo/IPXS8Wfucony6rxPa/MRLxHJd8otOVViPchMzCp8Kkclw3JppZBE+HnLn1Gxf4hwdm6BWCWTjSheaOfslao9F7RZVSnnPbq0IIBmaIIDAgEYtJgaAX1l+k3H4Piw0lgXDU8rWXlKe7piYZciFW0ZNLPyjJaZ2rAmh8yhjRUHeaH6zKZ9k8PCtXPUVwDbq/jhlPCLILIRBiRNjjVfe6C0PQP9p4jrWuKxBIgDhFD/5EVaSyW0fLwBdym4bUmsKhX3OUCLYjaU/sdEcXYDBr54JbEKwe8TZU9UhuyCSysGWsFfHBPy95s4waV/o6acIM5onWuXVSAwq1ysIWjEr+HhFXSKqVYA19H1wRG9Hu3vtNR7bYA2vsawgPgERumgzrqSIOKChGeyog6zza06ZyDNL+ssbbJAUK9b5BFcfu9swt4yllOCGLeFd1glpL6sGPfg40En0OIxCPUJ4TwEu6UZCmZgWJTBIPPsTjGmWbB+hCQ0KgLDuYN6VYrhEXM/MkjwunRLxTXA8y82tKtOnCsXTHmSupFCTrtfHkol6WKgCkPVauHQIrgC53VE79e0oeig0t/XvBYp1J81RmOVuyuEzFP1uh+XQ/3RCFvJAg4/IkJRUOv/NjDSufzxr+knt8/HoX+H2/am0Js9yKBtpKhb0o5PYMC9Mattz2w0euDkBfzTruDR986XRvhTJPrDX3p0Jq4DvUa/hmnycX4f62CxtE8M613Lk0eotxEfK5VNXtD7ueHp+mn1C1irFd3XZNHv7UOzHTew0CcgFu2qEhJTBDWLYfJTBtB+LubdYDF3QcOHU0v3OF4fJTFlhsa9YC3c4OxsMzTXl/UFqFnVTz8ibObqjvaXZZhobWmRfP6KQCgBAqj/V1eSIN1W9sMuiXeOBhjCvchHt3dmubQ2Z8e74G2V/dcWRP415OzoNVcEUk4MOq6v04+UPpGkymiXaBSoXns+ZeossRgTlVYxavxxObWyklilTNax4nDDTbutUyYIo/kRPgxRcAwie6Hy/IpK2zTMa/qSBWn63AO1MmeJbbxZduKjd+QAI9r+5IrUK/ToGub3ruKRqKrOjLlA3bB0alMWDCN/1QD+wUDLq3IN+Mg4IluqshxjeM+4KWd78tshR8THTaO1pwbdxExDZnRA+dxo2xHlF7xN3DlmS/CZWLcf4w1FFN40l9miMD/A2K1vYdK8dx2x7TfbZilJlqEKhxDa9yTjwlr2Yv0fExcgLku2dUOa/Elak1ELg9bzR1p1Q4x9apSg9SL8sSuFr1v3DPqgHk+khXPAhuBpBQJVvJZb9URLh8E5Out1pWy10FZ6k9do/TlN8bV7nLBcWiotGy+b5pW0jt7+1Zk+tMA/ldM0S9bf4+a/1XCZx2sHYhe03I1PP7a2B+DlHRYWmjHDMwY6/8PyXlG+loBAvuSSTdpuDAhoOJP1A7y2NAYYeWVTYSur2N/rKw7YYoVKtbsqVDwSKGG0rt/0gSUj/W3K8L20/FAPgZldGfduyG/da8CXSmPnVC7mTxFz6aEzyS/9dIRsmzNNsR19SQO09i0xlra9kF7XaIDXZQTiQAe0yHKcD/wz01+135OT3KX3Ktkf3TA7Jz41vIT6GC+VOoReUMGGfm/C+decWH2KUyz9RZzb+QsOulLLTsYZgWmSvCygDmjgNM6UAyL8VMeLpMWduGqyCrHZtKjukbkAVtzu1HLj5I5mEZwCyciJveYQ7Wtax2kYfl1WOi0dLyoY5h1ZWkYNzgOTCSINBcnbDkcv9ZbcXFFKrTjK//JBJaUU3K/eCOZwj2l6A33X1tERpbvYXIjsWmmbEWnwmkedFl9EAKhZbn9W8mHkrRbo5a85vKLkeGwdOyEc7iLLnlkUMrgchHLKMefrw2j3BE3W3LG7f1G3BMxH1jhWHVg1W8El3OjA9eIVcAw2WB0gG3x/XRIB9LK9+apYeAxzRG1pTCfsYiT/fursllSD8c4uAT9iocs/TW2irUhwiDUHYTUgjbg9929+mU2DxGSn9E4HViN3RCPf7ZRVwP7khXhruycUj6Sj4HkNzSXfNeQhCVrV+uAkQMj1DdX94X3FSRiTgQgua9kvMXUE3UTVz3RwktGFjB9aZ1LaJLAd5v7ZfVIz6JAzX2exu95OajjxXo8vc6MS3U5AjGDGyRpOHyjeXicpD3imlozpr2v15sL0Fs7McKb0eGfa3BkwUvOtCsfCEHMMYGPLXpZ6FF5l4+RnDMmL8cPMr9sC47meMBtXi9qwggYRvncqWj/VENzUdbxV/JhQYGhLBt0iQCCwF4EJuEEFqCfgYXsbFsohDIBYs+nA33bhxPb0oN3mDVWHQ++438lfq259l3AvaLPnN9OrBcnVpvJLhVddAAWK7L+CplBnvE2OGU4RD76+vFEGbi2+F8WejASZWjj/+m40BblfMC8Hi4ov4aRhkqJuHUYFuK6FReCC+RHqeju9CZ73GrKVTYVSvUvy2GaUsvjmw8mhA0MGYPz9gx6Oys3Thg1j/D5BEZoLehd3GIs0U6Eg959PuXhZETsBzIjtxWQrZxLLeY5Jy8soh7pf5aHnYWXcv9rdTujNNPBrn2AZOogWYsEN6+dj6lzbeq3FmW4jTL9o19OPOddJlJJhio8MYLS9/eyJv0n27yp/alHWrapuvKhaNR/TYkc1d9CHerAuNeUDlBL9et2ogFeBjNlooIL4P0qLsWFg9Eya45ltjuoISK/i9hNcNYFj+jhOW4jmnQZR1rQQHXTh2Q3WCPsSQGnUqicZ5f6N9ORyU2SOjJBOi3S1rssGK0iSvMF7EfjjtnrjFFnz4i4rPqTUM0wZb4RS9dLjXtOqg1hbnN+EVxHeOVsKOFWAM7GN60n/eBGZzCcrqqrvH7liloLkqdQixyTbSY5hivR86zYj/5NeErLmBnNlRl0e5c++FCyZS64YeCGo8GADqItKl90TooqMSPM7no64kv1pNVSF92Y2LDyE7N6CcZNeQVAoZ7huONWMJfox9ot/Gh3MssORGUnhuZeJrFNfYdU9P8qbO2UQ9olT6/RzA49s7DT6YuSY4NqxU/NbhEo6GgcLjnAlXIrZG//hsDVT726Dgl1uiotn7KgUChIyx/WsS6qMnoGgdCroMotAKElHsuB1c90au+j38OxnnOn8/CDkLiqgfGiZZbzyHYUZYTKPzO9kpywtc4LPS57eA0iXPytpUIyRRGPoB1TYgKWi3lOr59VrRzCIScfQlq1TQOAToYTeY1HdS1viMzRmF5KvjUxKVX1mYL+LMxvgmEhdpxcZnSFc952GajaPzYsGwsmqcFGPWIHxQ7Yky290K24bSgV7J6dByR6wMXiTg4RdgP+bdUVtvRRMaDrnqaNvBENh//sHQ07RBzRFdLsVTk7rhWmfpmo2LFcc1z9nc8JlcoxU8jrx9PRxwwA6AQAWBduoJYAKuFYGsCtvwrABOggxYQAW5gVlgem1iWWSHnBWAAH/BWnAZykVtCB0FZgKyyxArAByQgowYAVgLc0IAAAsC7hWWWAsgKyyz0KywOUFZYCwPkFZYCyy05CBZZQQAWpAVgLLAbCsAC3ACBYCy3TCACwFlY8QFllgAOEAFgAqQVgLA4AVgLdUNMCAEqFYALaECyQgWWBTgrAzwcWFZYAMaFYCyyzoIM+GJDpIgQAAB0Z58x7oLUcIC2DCAHwCBYCy0cFZYAQgWWjwgWAYKyyyywIoIFgLAyYVgLLUQNxCAAAGCAAFuYECyy3PCsACwL8EAFlgVEKwAAuQVlgZwKwAAAB+GbhWWACsBAssAAKiFYAP2FYCwFpEIAAAt9AgWAttgrLLTcIALeAIFo0IALAAB0EAFlmQgAssDHhBRQgWWWWnIQAWWGEAAABHhAsD3BABYCyzgVgAWCFZYCyxwrLLLUAKywAS4IAAWoIVlgRIVgLECsssAgQAWAtMQgWWWACghAYIAAiaGJZbPBAsDnBWWWWWWnYVgLAWogVgRIQLcYIFogIADCsBbSyIpwFYAP9CCmBADoBWAss9CAAJkGJCssIKy3pCCAFYAGgrAW7AVo0IFhBWWAtPArLABZQgBEhWtAVgczHfMGA/8Ao1kaBnj8REm3GmdBOfqnm72KYMNmeVexS8whrKvTuxGDPQ21DfWYADOm/PRMofZv7jcg2iWIkB8ljZ/boyuvyDPbw9U8sHncB9F3C32MwGeYss6G5Dpth1DbINyshkAg3Y6Tn6byTSuM+j5GrYczIH8wxw/ROGMlXEMoYQqq/cTc+Ap+LbfBhC6hizw1Y5z2xTMJ1oQjvaPLOWqExRThOwarDJflSALslOrsF8lykFqRqJpQ7qzWXApMp5xZdFVAtWGCWncqzgpmFkUsRIAU6C2eWlwkPkKIlhAlL/xm92P6XMenFJNSh+0jqIE+I6rnOyqxoR4UXO+TndOERbPrCyhd3Yj87ykKG7YqYdK2+yiIaNhKwHfgZOyxZNOWJMJVG/U2CjH+y4QooWhG0cuJhhHs4MYE+5XVa3+AsW4HsRgec8qnErdL5c7b+BrHk5fjn3juoZCt0o/fMQjNDp3iB+jL8OZiJr9d+1NLLPeRTTpluffGR8gVlzgqZe2ZQVuyrVOXIahDnBJ/bP+cMozDcK553excFnsh8PKj5xKRwAFG7VtPDK+cSw78iIWOqAgkCcwb87HgdrCTqrnBAG/6zTYKZlCDmM1SaRYepTUVGDhQLOEKqwhsM0FgCh150Pv6+MLcVt8YunaJSHBKUkLZxnAveN59F7iG4xMTBuZpijT1RFMXZdwPkeENBZrlapJE2xJe4uZCVBixAcuVQONF1YtaSh/bLA5+sBrmcHAoWK49cBqB/vDJS/AXwazeHQeEI40+rgLtzmmWQ8Bh1YTpE1o9ptMj6ZocisrQFqpECXpdc58puVsFgddba+RlvlNMuwffqEnSGFe7hQbgosSOk2pnf8GEvtRgLyIh2A3P8MWl9rLaGXUENvrtd9Ldx1tjF+QZ5MdU9OaI+tAXZaI66UVsye4DfyFa5xcdMaHw1NOQLq1yqAX0UGYsguT0eeDNXrQrP/VK6QhyMQ/dCJWg1wLJwGwyEXpEz75XBJajLYNau6bJGRnWiowiTeBb667+Tlo7avCq7vCKpNmttwl4VxktKX5gioKVhEusf2gw3+U6TscFMgxEBIuLaEmrnWF93rJgzCFH3SGW38YnrZuf6ehkBhFcfVj1dyrpMbCA6nsGaqaAcsLGuG5TSt9hN3walKZmen2tJlL9NlyAKWxRGMxTeNdvdCzrNV+9VGVqoDQ3ryQwdPNsFF0EYFkqrg6GpmNPhnUWTVBdWsadYJ45g6CCmkVW0iqJAL71XxmyxX7UCKNws5/L/iOVVwyBKQfgSWN4jkJQ23UmtW6FqjOCH3IKg8J8cohcL6xMnazLXDvKyS38q/neGMdKDx6uH305EbBOdirt3hCobJZxAQ214w8CM9RS0QNBGWqw34hDynXrD6hUOlouOiExJs3agr5q6cbVEtkNKjrTNMX5c1Yx19y6HKB1DmDajpgVr9OgnSNYWl9R+bCZmupsb6oiB8ikTAtQ7ECiO+SRvFMfROSf26ldg0orKXrqO2RgQMAoeoDadmKeymFF9gccxmbeVCsLYZm6FIVtaPB7FQvZ5D87yFvAwv3JecUh6xMrDvqoOMrb7TPBYy/hYpsFE87HAk9fKnAXxsc1QHZdI9DBBY/5pdPKFqZ+iU1nxekUGdW4Qkm0d45XSE08qp20QrpaCpz37y1mv9LhseUb+lveWhOeSRnd+mfRPiJu6J0XiNIIf7bh79GEerbfUmoDeJnLDE682gbGTwTmlFKSS30V5T+azo+/HWyatz5iNrBnNAtr5Cc56nYcDbc0Js/Aihdv8MuKujduSc9M5wa6KZnTOrrnLIb+fakd7/rxdnLLz+6mZ3fMtvN0EX8Vb0pF7Rk70k80HzlCmtOFkj6zl2MmhGxH1fRxIneNnET7JZVUyXPjtTzQR+FM4j39P89WAJ3ynSVWaHhB5wM4AZcD1Y1AjhO7OxYZzgjQ1ueju/9MvTXRlEdU2JEOFmmsPBzoxCiFO94e8OLyDB3H5+Yc57t20ZMQ39YXpMJt3qAEA5VPi02KalQIY4PN5GauwA+kAdJO2c2K6N3Ix4n7wv43vS1uFQq/qhWgWk+Hm5PhgRXXRMLa/bnNdCmI2Cm5r+A98OgmHkmQvZlC65OMpqLHxJtw+3ULQ429tFsjeOUQAek6q/lvklU1bxIDaj0iVV4VC2/gSRYeqj8jMnfH+zTxtZE8zVAv4dj7OExHIFTZHhy3uglXt6jbATE5uaCbEsTVBzX3JRQhA5goCUx5w87flsXT7i1FPS21zGTyOV2RZy1JQCMrlXpIuLd94piqpAsm1eLKjDu4dA+hVA6x0FfpN+Sh4/3fcgsPhG/SM8cMyN9KqBvHMCYThhxFdx+0QHTAwM5/3BPD6ZTbDpZOO11ebwjsa3rvE6HGL+38z5IOP9ECkQ75/sUQ+SZvpTnJ9newFhDGMxd5Yke8qp1VLlMBPLNihmlcYpuUsAooxVwzSjz+gTREdx15f9nInFUXffZfUMAEiP7tQg1s6jSRxCIkLKHK6uR1VfCDAtSNp0qm1qsyjjWRYS464rubECXvvHg6aMppH8vmeeapJD5z7zebpbA7HBq05EBamBiSA8VZC7RAP9ujIr7ORwCKQ1m9e9DsOTheE90HBgzEGSUpXR0Wp6E3D/Cf4uqdmh3qsa89YpPDbdZKqJqFHkb8wmkFrdKWq36y3Uh4qVuv6z9yWQFW3ZhrdgIrs78E6iGF3AHnpQnhXTBTmo6+6PidpAa8VyvmVbQO9OxjyI0FquvN3zDtP2tRl3aY+Djmj7rtmqaTYweKID3ZbQHt83++a6EZdUBtyHJG85R8U8HW0+SHQjOJ9jTHuYpB4G8Xh2s9dIxzS3eD0eMX38BZ8RHsRrycRgx/aK3Uvs9NbzXYeTDWJxWPvsZF5O8ahFZeLn7dqd0y23KA+AclYl/XwWd683tohMadAhltRM6RZsjiss0/VfMLyvDsVGqzpr1W/4quvEeaEbSxZPOvR7CKVPoPMzZhKCoohXuvDLHX+sydaeGKURdfdKWJbdO6cx4cryGiS59CwDT+9h7xukAKij73Z9kSfwBXDk1dzTXTUBqm8H2kksx4Yx0jrhxjc7ro+mUW6oamQt5w6mhF+W1yQk5mnes2PJ5xlrTbxHnmRloWvF7kuB5i3daQL6ukqSWYQjsen9FHkVzH4AHOWEGS8GRymIqf+k1tq7zcrXbZGV6rkSNitsnsH7zTLQcicU29t3ifp5JZW91jdnqW5n6WCqvkXV5FRyGgZCzijBNLI5ItKxtCwPtHufZkt132OuUOkiWdUy/sxXc+0d2gSyE7S4r084MyLY/sZJMM6nA8gKbzRQ3Z6hSGDJmxB7P4bun8VZHM0D2xTMZbkf+doK4NH7/vjS9vaqCWKUHIVlYVT/5NqjbhhjkyBtIquLByc4YuZn/PuM+Nb+ppwhroah1LWcGz6wVG9oVBMb2ReHk2KFH3fywmHhnt7kvFL6S4H30Oa+FrMa3niQHD75EG5I/xsM7y7rqm6OfeYHh+ansMadplL+v+bi0coi1I+FTiGM8fVHUHJ54S0zN7myhhZFKJJfMDN3hjTRypQrLH/a0ZYD/cNqe4eF+8rjfpLLEiFzOPDRNmvcm6c6hzzsCTl9dhiQc6zeGy9PrxdZBxvcSy9JHHpeaLLndizoQ8xKRzNBFIqnSV9bXj0/ydS9H2fAzKqFDJRnpdu6QrvOzcWYw8ug5ktNVvTnbmjH6uMHFZiCe+nNybZEPT2WOdsCqeXKoJGa8Ky8wiry41Dcvv+yek5Cf4T0TvmyWdT0qFBusZ7IamhSrFbo8KjxvFa0nLMsLkvfFT1+Dt+MtfiVrpRpRGxRtZ7d/qGmELBO4w6ew5bA/x3xONYuvKlFl4Re2rZhUlUrVqyNX7m7kQMarzi9CDz+r5poBluDpZJ8n7hG334IpoZjtBHroPz2stMQmwmlOq12v94fb+s55+bsSGySJzIg1d5P7lBYw5JN35zXmx84xgECfIKEwcaU+JB6X38ZO9ol/G2RuXB2TaBhRTLTvG7DvEN3ALGE3p+BhzUBSdhjwkljOyb7DYU/XXISjlr+38DP3V073AWsWWcFS6sK/kn1LVN380ARfZZk3LUoGxQ/WJt8Uf8K/BkssYflGFo9JSwADBHEvolcNAhIv6yuILTNRP4YNj9V/+Qr20FfmCNVLvZNmj4Zp3wAOUW7jwbkYaufyI6bysDxKtQenAlzszYduV0jFGMQzlwWzChu0pdLMAfGPr+++8r7YZ1mmLSf2LKTLxH5jTD2zlIbdj3InyFHz4yr3n4rhZffMQRdXdIOV5eJVcrIQZgCq34c559u8BLla+oDe8t2m7ks8fyfT4KxNKbgo892Elj31OVnYBIvNU1dS0fOJ6N7726oH9iVOJebNOXi/TolPf4NSFHUdtIXNiy6MP5VaI4g4645XujK3xnhLyOGoLvYn5mzsMWJ62gqzf8w+jTuXkNWWX+0Aali1ih8MQoAr0hj+5Zzr9QgNgv/ElbyVvXaaT9ByDrHr6nDa9DKiHVshODSBxoDBEe1ExwWJKLT6/IXx6/ZyVhCH+zPwq/Z4ISrHrxyJa01JfDc47PPTQfnUzTqYKmptU1IinedVqqtseuRPdk2SnL+39X05HwhjpGPW9Ui9L9Jn3ANCXwmbiEGHb8jfgj3pcocrhIc2Dc3x0iXog6grfUOGs2nyPCw/S4aw6ytO/g6tZ3tTcnyPJwwIdXbE/6sMZQ8y0th2EDZRS10LovAfWQdfYV8BzFml537wfMufUTWX8hCdrDiZmdR5DHikzHc3NqQVcjp87qYZVPqJDNOehhYCKtpqyX9Y6YftbLT+VwaCQqO2vyJBUcyOKUM0lJRCeAsEyRlP+5LAhm68dGPZtC1bDakNzhF0zhsvy9d3PWVTTYXomp5sUPG8jPH0qkEDj6PJdI9aYYLYWBmxIFqVUCuLrEOy3fSw497DHzVkpgMRX+XsB1y3E4AdnmPm5bOihEH5abf6E0p+HE+547xKgktxBwjWHxsKqEL8TmBpIJn39qSpFxytFzy27VRrOs3rpt4lF4A3r++0/Frimx9ITGJLy0QTYyRnO+Xk4Hqrpn8nbUFW9uVBGLagmYTOMmDRuo2AYPAoymWrJnJKKvhImExY9e6ddLjSdXbm6qQaHS9zCcB7JBfVpBZJuFUpmpxFaqQ0nBSTg2PlC5c/kUOTFaD4oYy7b5RgEkp62/LKoA2UEjD5+pK9fm4B1GqsmsO2WV2n3ofzeIVewJ7oXEPLjhPaKB8Wmhv3pluQpgLjrJmN97dR6HSzthZp55Fzcsbe27eBYJGma4N14YOZZANYcBUJCSjKKjE3/+abalWBBqqKEM1+n6+o9n1pu7pmhnvacTPtc3G9icfVSoJfNl0ZB5cNKjw3KnAdblzer5Aa8SrYxd2cCIPNWErtF83awr6WZBvO/ix/QhKKrQC/3h+qaWO8QmneOKlZ2vdMjPvz0rRHXqCV5tlXSpP/xuJvdyPFX8b50KyS4O/SYRJJhxpdHM7/Qbq5Ztvg1LGh1yL1/IMZOUKITDPAIvhukyNsVJGI7c/wUqcqiOqQ+dkjYCdSDu/xRtCbS34LtymG3RU3lG3p+E6PKpf7yXLIipAcESSyJv+ZrTdNw3svTjy7SuTomnflu1hSVaaCwqvkHMQaC+pTF0ZGVncDCzA7T4+An3n0AtbjkPPZba8Aph7O3bMxGaGqOPN8LJ+TxZkIVTn+gFqYEJfakjiSLihYbDzJiSEJ+LhLsWX+TZQjEwBOuc2UnDCLnvldBWxq+ffCOQ+oysBH3Cao/dTyYZ9d6Wm1NcrQ2ANAXeL1pbusbKOegjXUlY56OYe/WNvyWj55IhGmJO/YCOfigtFpJe/O4mznKl7o1tUumD0TgwFR5mO6USFqNJbFTg5TPuW1vDT64/0lzZaVFIkP+dnkrlWNTPMO1xIVHbt845MUBdIdhPkVO7iITnS+NRNqt9C/ICq6u6MBuN/CZrQupgQ7ZD5ipftHOyBn5FqH7bGPeLVZghaew0nvqymGZCxR7RjP6WHosTHsQ+VwBx3HWDF3rLhwXoyEfj6LyWYZ+FdzwcWNbga9FpMVVx5cMs4KtaiuVzBsHLPDKxZIFJOvjTB5EU9CP7Y1u+/cfce1muoHvxnIq6tV+ya06STCxZhdoP8Vi7WUsSJEoEXTr+Ytl3p59U4xALPOosfxJLCScatx1CmqpWE967GiHmziOfSU4sms0DjxREHTNvvKuwXmHTDpLihSCw5RQn+LRhCVAuVBOeaop2P+rwo4WfgCslMf0AIVvC/ySwQkwpQ5Ce3s7ABL2xK9AvIq4Vd/VRvVoajkL3PBoJYNORKTDgV8Wn2ocX+3O56vyncXYi+hibKXXN8Mh5r9LUMLVGK44v1+1TQ3RSSxU1Nt1ZfNENT4xGLf7yG7C0+qaAntnvk20AJqwFwwOJKv6iUbsnCv4ygqThlmW+z0ajOYfUUH4N05VajQMri2ozx0NnyCPpDfMZ2Us9w30TLGe+VsfVNrG+MdT8PP9K/GUmz/fk4HfbLRHbS9HT9iX9IFwZPeFsID/0ZGW1H+V/luBWCjzFnOHC871tWaYGzfocj14nYU297ECUW7iIwevhN9T7J527Gs6fPDjUm6d2lCo9pj1gkOvemTrYGPPPvLJAVlb+UMDvhwnvJf4+306ghigvGH8pcQgnC1S/Y28qerbRkxHf2M3JvKl2E+PwdZ3c4MUPXkptFREFQKGg/8f9/UbsywcPDUGcU9pIgf11x/dDyLDSMVLY1T+VX+h7NbyM22OUYq9QPpmQbaKbE/Horp6niTAm8TXJEknSHxZVOzQ0TB+YRDzVLlPbS7RqZ47i/u0pQwzrZdUpH0wvKXWDjfqRpfvXb8b7Eezkm8aK3keWTpK22EgNS2w/HSP5T18fHnOhTfarN0cOPBFVvTqciw/L0XqIR1oie0k73lFR7f/iyNeOSUVEn+EYyprtKiQdQa4+D2XzIL7i/OaaV6aT0ZO6u1vl/nVnH6c4BV3vhNeh+nT10IzmavwBBy9Dz/hqbj6lBTTYR4Kd+2dXBs8vurbe1p6lScgXD5Mvornf2tlJCXmdvv06ZoIyvGoJmDTYLnqqqNRidE8DaInnQlPdSVzLxqWyfApdq2WfcZe2s0hcw9UXuRKJuyoXgryy1NbNRlbeR+Pt6wBRlxGhiCybHq6FQT9aG55nHWOVaCEolH6SqNXsMvMDYv+M2j4r0zx9ZEmbXXFCSKwgylkc7kZ95RkKjcE0UtYVy4oIHKUo4XLtQI98aGXc/HkNQ2ltI1b+BIZTpAx5Je+rJffAn6lvMdeVMRh96jqVnOtmiOz7Bz+ixfYNUusuNyQwNQ6d0m8vcv8SU2+wmOBHnF1jxgiqx03RJ/mrVs9awUdf13iwFnMJyF0qheM06OKelsKfYdbdDvJ9DN5YIdiuAUOgZp33O2QEVyLVO2UcxZf0abl83wrF2lhWGok3+HsUEDR3WerxMfztyBsB5Ht99HsphiF73IqkIfpFkazjbaXnoZjbXtRdnE5Lz/Ofsk90VBRfCg3ZbkcW3QikjX55SLP2GRrzodGOgHbVNNdaCUnlychtaYNPfrlOIQgfwg+hUTK+LMwCcG6BfRZXLrJKwmH5DptX4N4AaR54EzM4lemxxXtGw/wzDIOz3NpodTJ2MVyx8m+Kp1c1kVVs1R2/1RM6WkT0QLk9M5int+3S3YIJSdPzCRsLYvmZdt3YyK8dc/9A4urbzScGrZD25FmXD3jKvQvrIWz42xHkZPN8tizH3zHd9Kd/y7cypCVHkUbopDqzzWB2Z90k17EeJkeAEnOAVXpAnCsvsvUnvlW8lkuYmSGWiKtexUYqWYcvP2U4nLAikV7dudGXFsG7M6PYiw/YO0Sm7qz4VrOzCFVpR6vxxxfpZMzM6+cAauJQ7NfR+s7Dc7V2wV93q9KGa/tZ6FyeflQymd/aDlJ8TU/wUtXFhXIOtF4S4fwkyC4irlLEiq01EidxWYhv52IFHmMQayMXKAEH3cN4WmKw2ba7nt1ofLBsxOhyDyaNkOqRXxYAtHhETmocvuMevboNQbGFynXesQkvihqQ8cG9h9ZY8V1TKvjK2u1VkMzVKVlSvQLzBhRTzGADbLcK2UI1w/aXl8zWhj1fI1v1F8zxanbcdw/fMjVgJsMOvrMCVEvjF+uByF3Y7QvIFisovo4zRvvnuwMaOpHiGURc4a7tNK2HQOiEHQe/5H/Hhxs/V/EquQDLE0DhWr1obD2IUt0tTt5kHMz9LY6mB9eM5l8SWBtB/Z5fsEnRmM0F2QHeCm8OUY2jVCRFxLy+Fz+DOr1YlufISXh8we+1i5GsC+Kv4XuI2pXvp097WwWQtU4ZHm4WMr1wt7EB22Q96zzr+aQAAyI/kaLDfirptqwfUvSD28Ln4tx81O3+TFQZWcXCQ3QDDiWe04xhdp9ZpTdOh7OS5fPHLoCT51lreQb7A21edrEQj8PYmi2FlX8krgznsrGOB9UlHKJ9NUPzUb9m4FA0fUbtsjq3JEZE0GRP7WrSWm51J2asZS/mPmeT7h5xNeHclsCHP/O2m0uYCzFBnWJI+q5FCFjGwTexWnMmeowRmZLlW64KqUZTgYEXznkvO72g+8m1VJt+UWuTFU8k3174/gfTn1ktmFwa8u0al+tWQt6Nn36ZeP4inVCnGPUi4+J2YqPtaszajm2y1gj462S0vbqXJtuh4DPPHhg1jPc8FM6nMNb05KfMzImU6wAOZwcFPP4tbrVXWtcBCrP9qs+WN4xLVVvB1Ilyy6k3wvMHeMnS/7M8UtXRLUiVEI/Z8kGNS8HqT/GtqaNxeU6/Br5uu4fWT9ixG4jn9AYTxU+LaB26GUpsjrtlbxWuyz8tj6EfVGaryHPmsX8fU1s688gFPKhbBd5GAUNrf15Bxd+HQwb6gxDvytgVrY5ZV7DiWuKie6+7sPDnUCQEs6v+ZWXdELxaM76m8FtgCf3zde2dyb/gN0NJj650BOnt+dwT4GmmKt/uvJlYPVgjMC8V75+5cXWG0bviL36SeeliJmWTFvUo3dtLkXyG+ufazI04vS10GNpkxQrVfHb2NcjVDZdn53E2tPBQOWIlo+5CWHveTAb0UJ/HCw+oCB0E7tpQOWTyTkmwX/1ubrHgzFXP7ihfRKNbGl3Hyh7xV9J2erTfVpMHmnkfuq5WmkkW5jLxQ2G8OupgsIHfJfLpxgyYhjdQpxVSjVG+/Rc6fzENBtpPFzcQqp00efAOkvTZMWJUNKZtYxr4UNFMHbML0v1fOrB1U9zeKnimbwf3a3fM//c2EC5iRSyypF32z1qHUxhJ1D90n3vQmcjiKCzH2dR/TTSeHmk2G0aVJO63A6WKVnIcF9fop/xHNBYGj2LlXnGqhHogXxYaCG4CUJhCA8H0SzGfCPGdFhte05//QyujE65vj44VZR7rK+elRTh9YL5Uj4YrtOgXSuKNqjrT48ID1x5I6HlUQxTsaxF1W96x64NJTJxiYoVKynALrJh05in+sKdJwS/UtWp2vgyLhkwE8r20Q4uD5vDR08cR2uYPWtRJ/Fdg+7ZTizrcTLq9dHw9AgbYHaa83QM9kL7dtRSteC6SCJzSni8nqfyPnrS4wOtlQTNbWjOeUKH/LxGKRnKdIYEpnHTi74g9HAU1xz/l2dF8kYnwGiVxc0pzFXgAbDyn3deeUXmSscw1NekOJ00hKd+cU55JEORmPm36zFqng2gzkPQn6n30YfYqUug2V0lr9mvdu2VpMwsU4tH6JqUCd2FxunbcLAguVFmw/EdG6UA0gtif3p5xvM7tW0BcBECkLxafex8H0CFFPtX9POSKAcsAf2BTU5PfZWTx0VXZpBRrUP2a2Yi32oXiAwZri+5XQjwQe46RqO76ggvV17gqZ6GY3Q7Cfi8+zgHmfWWPAisKCJYBwYPZc76+kMMxzvJdaMOmwQHFTVKkojeQ6wGpAsDai7MU4o+CT2Nneuzn0mkO0Av59KQfnJsyNfBkGEAEy0IJcV6Xe62ih7q+j84QSd5rKq/Ea8OzpVL+GpKeKbzV11f8gVJS14v+UWzoIC+UCCSmEgG5KZPPY/g3VrFt7fOTe1J2adGLjhh2kMxXj2W4+dDtknuOkWKQom+SjM/9+S5fbZ5bFwi3tPqN7WIXS0ahhkxP9zWNPXq3S3eGIhfL2Gt8iEvnznQo7dWIzs2Clj9hPLp8GAea9VLjyCFLsVn8M7l4N1QPWXvj2/8vGbkUhkptcqyYmw4xa5H+WlTXnlfkclPlfT4E9IEUrgkgDB8z7ClZ2Y5iUIMf6QgxJPnveTpgsGrgbIiUmCM2fmjf+FXEUXneRZ+7+L3ITzo8OQTf82RSzYGIeNfTVD1CwD7j2xRd1KeL7NLMZwzUHbLfl0O4tRk8Qg+diY0JRBFqZxOa1+HT076jRlV9h453JevV1pszRzNNN+J5I7kJ/ImEHn4ko/eVZ0ytdKlHdshZ5s4/qM1orTrF+mMxS+6WC2OH16KyxQ6EFGCwrue/vOkf941WS2NOC+ZSKNi9Kx287Dv7OEP2lCslZKwbw1ZQR4MGQHtnlR0EOKx8SDDxpBCNB6plUL/mHzsKkw9rSJ+UM9b1Q+dgCaDxEaT5cIFllqX2XAoJpPn4WtWt/XEeTB+6BlD9WVqdjEIonO778iC5PttfdOLHs7lroK9zaiY2ZIICP4u8oa2WqWpVwh6vDPIyQF+lrBxbQB/upnwIV93rxAR2r8OFfz7xVpIH9U1kUo5eVIfQQnB/+uXyFaJg9zprUMw5MDgzXcsShZ6ad8mfoe+6xKxDtfZqZGyTXz78kO/XeZC7mpPfK3pZTVm3W39oKmdQDKLdlYFIykJ7ramQ6RWpR39XaDBFnBsOCzitu6aNHxjz9zPf0i2t6V8weztlkgz5h8+b+YWN7PmKmZZi05AyWW2vq6li5ko0r6GJrzEYhpedjWtstp5DYvlCQJsysTswlBz4q5Nue0QzZX+WlXy8R8JRT1VLn5b77BkoenFtfkTFjkNu2utx0k+yEMcz/kklbqsJyde328tZEkaKLerVjIP/Wfzwx8+XV/QlkbvVsNvjr32t3/Xb+iY8kDvwqEXfZIb8EVno/rDQjup1+MWLyXf8NAsLEKxSyZzXzHlps9dteNd42hX4mYVM3x6sDG2how+pCp/tFIFjPgdT1OoJy9jjEmxt3iYW0ey0jEcpq+qdkndgaBeKbC7WRCqIrZgRjJrzmGxc75XhrXXi+GZy2OdAA0Xq7zwEBiYRMQEspkkdy1tf5w/fh2j434cnRxVxqPOc/+EuW+m+9vILSHWRZEijZicDbWOE2MA8DajI2eT02hVZDNBINV3EhL+USPOXwjj9FjAVdOoS7trEE9qLFCSM6jyjHmhHnKjiWePISzeY8+XboyLsjNy7oU+4vYD+j0Q4l6U4cYl+JHa2fyKEpRDpfQyEm0uCho0HqqqXqDpxFtOR1Pw5Temft4Okk7SYHn/ykKp3QTbChO2WpN7H7c3Gn5s5D7tdtlcNBHE9zwWYyCkT3twJDCeducHF1u5EV66FJK72IrpWGcHPWVd1x9/wMH/RpL+qDU1LGbD3k4CFn2LV3nDmcJmOjLb/Q4kz44zlQyErPCW7f/lkm9Qz9tjuWwtQC3kdeqn6jJ+rsEQK+0FffWeTHsu1zIy+hZWD2lntsO/hTr20Id0CGamHZw5AVXBbRdyN/J/iM06WMO8M1WoEQ9U4t/15oEVJOZ3haTlxGAyM+owY5iRdHS5tS/uDthhIFez9fGCmGfeXSSx9fJVz08pOnwRtVvZMaFtZCMtVpwzBrXcBo9VCeXiiBzYHNCdGAoMhB6HwBdRhAiS5lbDNJtHgliBBcPi2dtLlg56h8cWbUILvj4d7lUuQw8hMiCunPZ73ilUoRdxHcs9wRQPZVSp/6xdw80JXagHhv5aTresed0UQB6OQw6rn2ZFLKWGSXmpK2OWmV6vVlukXQ3H7yi5lh4ljzTyF/EXNX8nERTig3a6wPj9OxHDdgZaXegRP5NhvApbdbur22Zueveyi6HzfYNZ11b9mFOU2HxyNn0y3Jzqv54obV8RXN/HbLZTzqGOS56oL3UvKf7PLFv0uiqwL/DrDuoxiNQ1A01afCnDP0hQMDtt6RMs+ZkfTQm0K4ZNf3iHL4UtSfINW/8s4h+iiQvHpaiK2MrlI+aUxWvG/NNScN2modJNwYJyXi5w/7gWF9IpKkyZHYg5QssIlzLXJAsjfutroQReJj2zbJ8I4Sr08YBX6hPOK8V+5qIx79wyuIz1utCSfq/1FGts8z3kcthooyqb8qtpt5a1P7iSxCwmsx6/kJtbmDAu0E9zMdHsJjb2HHbM69PPI9cME+NUSk/t8qvXhiP4/hAR4gaxWvm8KBn+rC01l4LNr9cbHTdBH4xoVl/fG7/MhOMjw2aG46WlaDIyRWxzRLzH94oE7gEDBNLj8ze3plfX+OVBk7FW5A+lQcP4Hw2LvLk+91UhYZl+tx5btBqH1sQLvaqOYld9wpe67PxAacJWB/D6qXKHJtuISXt/cFAdJASFWld+tWxKn1sU9f4bIvkQnEDT/2sYAez3CUrxY02Fe2AMKyMo8qk7j2h/gz2+oQ9MPrtU24Y9h2geKf/com5uKbje+1wvhzDhcJdadmHrxRLO4jCRpJSN9mVK3HIrhX6izIzLwsL6Rw9DeiBeKF2Y6q+wVnD3t6rk4UmKahUmGz/oC3Ey7REhDIDsvLpLWRb0/nJRPdom6oGgPY9v7SViU6ctFCR/fkwqiid/OxwYtoDnygJS8twVDr3jNarVSK3/ia0IESYVDv2AGO19rRaJA5jS3hTc9+uvyZId/F2q1d+h7F8DN6oEQXJaNLGZ/AYBJn0R3jFNkjzgiyiISCqVmJAMJkbNcf4uTL7VrTc5pP9bEX7sOAvIb1Y1iqpJ757Wnj3b2UZf+5T1UeqbIYWAQe4iYq9KMs4VBk92UZ9+X2jP/fZRLFj1X2zb1mbaiCje9RZbHjGSqfSEtuaQafnuWEYP2+qVuO8SeUSWxwjWqrGlKJKgbfXOHFkxtSFxI/bLTD5UDW2ZHL7b9oBAqaBR84KXPyC9lVs7YDY02j4L1OFtMhqbqVXlsz++FSzzmP8lYHZRB0LJtsNA/uwy8f/cOcBNdP5SffuvTQZNnNEKaNNraOqUgr5B+zyIKUPo+/tNDFt2uoHnqdwnDiZjGxQGNgg/7KSokZY/ufaqim30/vWXk87bRgBvzc2hnLf36iPyYWGyU3DDVZXmqZGSZfEZ826tuRhGll+Cs+quvqz39NKuZTLlswmjtbbz4Dunp+bECfnp7fs30yLvbhNsD4btShUBXktAGcaUcNqF3RYe0SoCzLfqOrOKi0AkGYClASW2WiR92b2HnvE1j2HQoywfeIxgX8Xv7u35T4sO/fn55Dxmt9PDvmf7mslwiub0PjnLQ2LxMqOTA5Wuso9NuocvJMJchKRFGOgqtYkocY4NdyU6s54++4tAQhitkqwOqDrcLK7Hl1aG59JA9edMpPSocmJIDeGauQxGz7ZtsRSGeQxMxuWjcuHwFMtOZu4flUlJM4P/3XAZzkHFLJnhpV5ts5DUev2+K39s6zjB116fw3E4W6SdpaclAI7fhgwafpwtPf0LOTy64a2Z8nwzOBtJ2njgnTBD14jdPirP/S20lK8rMiTaKOrZittL/GJiSwlAuy3pM+dFxddswF4uO+9srqiQovP8fy+XkoDu+u1Ilc25Ou6Ws4+o/QIUH7NBr+h8bqYv1XKYsVjI5mdvEEV/JJnJ35vQ0Sl4ljf/nX36FJ3V94J82OwQtUfDTzO0TBqfVLTx3mKjM3uIoVj+x54RA03k2Qu1ndKwbfYuLLfzgthHG3MfFJLm4KnjyUpxY2UxfL1sifDKh9FxqtyOx+upQRF5HhkIIGpqi0PgvqTXbqnmFJbz38IVBt9XSMB30o5I0iXiKWcFQEu1XELLo2s5SY4zK4GcG2uKchTRlxrm328TXeDoo3IyP8T3jB6HzPAnF+hl1jpm7iCbAofCiGo0odwhEc4u304Q3RuFwHGN9qtfummPA2g+g7eyptE68WWa7MivpemcD2Wt+Mh2GrrioGeQx39pnBLGvV2eK+atv34jieeBpu8MPmFKch+5HdGdOfUcDfdg/7dzJ5UTUaRuV/zbQlVKtpg2iU8Xv90sPdcjZpChs4gibEo39ONxmvayW0TL5Ry3KEjSoF454kkF54Qaus9u6IbxnQosB9TbgJkKex4R9GBXzeYeiHEjRoKAtHIzn6Wz08cLcvvK1MZLzvRorjaVap1JMfNQyDEVWkBpSMqwbnxFH2w/4dtQDIv8iO7oGh/6o8CdDvLGphg/WSpL0xdzQ7JvPBGW6vkZd7xZG1xzN4pPeQFSNHVH3s0yNXFJaT86L0XnpAl/7OHPjzj/ETPdqHlTCFdu3Qu48N53CpMGTG97nr6udcT2AW9g8tySIuh7CXsayHId/RN7bf2x8K/P8sq+8qB38j+mOr7Mn29Xq4snWP68AbMB2d2wXvsdTyStPqE4q8dzwz8MiJ6+Cs42DkohtXA5fspyE16bY9CJwZkNCLwaRmPWikNoJlNQtpZdoRqN0tJtWdKGwnLjTpT6MhKZ8c8cinOJEx3J8Z5w6v91+tEsWmcbJAwMpfJo/teamRWla4S+A8JbGr6LKjqEQeJYSPiQ9zew5G/VU5gnS8J65SNb41sTeDifVliAd0m8pJmE6nXceMsShq4w4C3p82HC+lJOv9vsohia3AL3T91kld9vwT0U1Jttlq5qtyCutUyFTPAl3hVNhimwILIzlkQUdmt3KUSTrUZ6HdPRiF4afduXdwjjffNr8hSBRv7c7/G+bzB/ZWCWTI0GDoVV78b4FiUtKc9ZLok6ddoxJknAWYWaZj2aHLbPjRIFfaP6G77wLCYosc5F+zBSvYZ1Ho4KYrlXuZmdxKxdavhseThZDUVI9a46VQdFxBohPuYw5rYJvUVlAepEMUzYzlGoc5IzlG0fS+j/KODUPfjMGDz7hWZH/G0ejayOFT0JV9484n09o/ozFZC402+nzxLH9JzE1J9Cdi2vbwJum/ZKZskNT27CgUqIl1m0TIWKz86KI7GVn2Q75ZMAfD0htnK9mSCE6kOBLxI9jI7diiyUOjyYhe1fvedgFIoplcPXSV76rPEAH0T7EAwoSGuxB2jlxG5pvyZQ2i6VGgafqob/fdfS/vGKO/QxY3uf/zCSHfmEpwtGF+Xwjl80cRf07fpsNTQVYgtgsEIHPjZdHPvd199mbH+guY6OWACwAN1IIznftk9941PzYQD9UqFwBmBxI+bDppeI6XeBOgyBcL7PhlP8fIaxc+QIMJ3iLBOcrg9bAp3F54ZgaUlVe1cAVdm6nL/wio6dzUgnvaaoGjzCkdppkjy0kSnx+MNECg+q5JB6EMnxxPfzk/F4Yf7VnuQ1r+tkHDRIYuBN/rUV+5ZQHvQmNd3UGJdg3pScnE7y2Auq8AtyZGLl7ymwhN8PFU8G/rrJK1fjumvWwz5Udei8yyfXf0J5GUY7JbpmAfFEToSdknfhsW2L7oeSWf9Cd7thmqi7mSM7yto+mXOq+M05mF6OP26esWZ8Jbo47YxTp33r1z19YMXlIenAy5lI/s599gK/2IYsbgBh8qHK0EU7w5G4n76LapEVb8h51PBCTXmglYOSREPTyXRojHGKXMmHvUKjDH6rzFnTqleje2XWz+X5wo+Yfk3iOZ7V4vuYMPxEPLWhCsswQs+L9qBZrXqoU73M9pn67XXr5PjJhfmB3Yb7GKOfy58sFt2FEuDIxeefpDY5IK7umOhDTZJH7tgp9RWSUYsdfBdKRKHio3Cf4FYSEQt3GBcT6qH7jlzM68847X/UC5+6SblAVIFtpKCm3wNCduzRLyoo+AICZMunOAf/YPJzaEj37/vv3DyE62z2ZmXpLT8qER9I85aTVj6Fb3fuRM4jyLTW5qZVAUWJXyma3W3uj7p2rL3ZR0T+kCLMdaBigglrIyzmaQWSHPU7BajCgy0LEFp9Vy53rTqO0bclj6E23je1GC7/jTkPPzAuntQyGBs12oufkmJ7eYSzCp4hRx6sQHOkTFyGMingGR4qa3xq4Ltuv6Z/1aviJMZbPNJq0PLD+v485nYkOJWG8assGW1YsKomyg8+lCt7fFy7tWQxWohdN8YRLI9m4RQVj9ot9lTp/yrdCj1/QIFgFrK4iDstd1Oqka6yjGpzTMyWfQZZRx7vAz79LCeRxKej8p2oyKFvF9G4psnky1KwDcJm65M8VqjIDn96mTOR63udbtQOH+/vAZ3DurD1iTAtevn8omzEw4nh1z8Ui3s5md97583pDVS2C1Y6aoI+bAX7iDyG+i/W0jNDFqqEf0EsfHf3dC7DykM0aR/6R/Dd5RItAmM76/oSkOHBRGbVjDTHlWSLzei0cSUsk1ekV6aRe5ycQA+tmE2x7BgZT+b4apVy/saZKfoH85SxK0Kd+/JzaVBnzbdOPGlYZaRWRxL0vyZGjzHBQYEqTRS1Y2sqURWaI+fwl6/yMqTMskWngm1aTh6hDAYtHhvMnGsacxfk0b0sYCItO1dILgzbdATwTQxW67JTWB8WZvCcTqqcWne6+1as1xLIdKqhYcG8vOULPhwaO1DmWzxJWUTujv/nCXaxkRAnq9BRcsZl17qNZZYfSISeYSaLp24Os7+EtjtEt45SF6N/HmXUKuqBq+6h3xg7mLmXD5WakUzwzErWfOwfueQsNOv8Z6jca8Iq9igE2JsUFLgjqhODDxgfMmK4lkbPMiNsUfgrxqBQwy50UdwjTFwRBgMKurNMrAzFtqlcqqj3iNMl3UpE1FkdOdw5qsH+pf63BZcXBsEdh0jPDEurL98wZBkQCmupLtdF3B2V39uiiQlpEZG91nTUv4FEmvkeLirWnxZ0mSWvS/P6p4y8pJ0oTz7PieOph8XiAVjhX7WittGpkM5GmreFWqRfH24VsGavwXvyM5KPVV3U65f0i7e1aRfwx/X3DkX8dt4xze+NbXql8WJJmJ6ky/X318dZecQee99le+ZRjEdvWSPPj8passFWV0mqjEh9MqKggzf0umRzZmyj5cnugkbsxKyFTUn0gvW2rpVrjEFqayOb76JbRTluVK1AtGvUwhpNf/qMQ2Srra8fU3otJN8i0wXTShV+kyeyJD8rpys6JH4920KzscdrDe6E0RF2WYs5DmqDooow26e+B9TasJkNKloTRjEm91YMQg3khbvYS7oPRt5xacUypSB/Pp0J0MgZGIpke6cB/tmz6ixOkYy8iJIH7xztuw14Wmp2/M0ORHqr+AP/CR3C74qF5wjSxQ49lji+wPPOkn6jscCkNHoEu6bsF0sFlQOlTkYf08uWfTRIaJ+XTrF0LIj6+gTniRP4U5BjaXXo62gNkn1zeXu6ImEd98w9xrzt13pOZafZRm8xgGbqXunbJG1QvQqFFXlH6a5BreJU9mAoSH1/EXCsCiu4meRq0uv3EjsbkxcjSL052DT0Qf25kbDCkxvCMLG0YUIZ+GX93RYTyuCKk/zm1c5kJm2XwaRQbWfZkek8Ac9b+lT3q044/Ss77qsY6IzeMuRYb66hqB9OS0oQjvu8ZQC9R6/RgM/26LFFdzTeu7O5pYufBkUIg5FHNR19eDeyUD9cwGgvzQKQZKwucd1bd3V1eW4+mYtd0qBOzgtnMUxt6RlbSojVz4Y+032jcsqrVjFWTritSHk3S26kAUrrNBoRKD9WKlr48HZ4Wi5YqOlzz2tZgPYP4IcIfM3cdl6vLy6fhfZI50/Uzkm15lkDlKgW1zEIYP9Plvjo9LoZ53D1fZjrwquoS0HwGu1ccZcrZFMbtsXCKUWTUxRzU3Af3dUfpSFjdVywzou/nEIxwcF05IVuA5cP5Jdvrh2BBWumg67Gsq2Qvpx9xoVItLkmYKtcdKU/YUvdWRv5AX6BejU/SksR8COi27UwmFVp8RCSlACKI83u/DYbujHiFDeaoYwyiPvfuVlmUjamWdWOF83mPG3Fi50ZHPyIncde+XUXC2k0rNMzlJoi5TW+ETuyw5eD7cKqRZVMhD4RRtIyd8JyYSksUBiXCC4Qfcj8e4pDKIycmL8eZgI5YQ2nrp/kj0d7uaSOboWJnWQBL0RPDIxbFPqVkQnqgEfgpCcvpWgT3U4Ji4l4i6ebje/572aLTJN7ng0zjbGohax3Vc1Qse5iviA5VO1lMcbiN6CvfXqjzCuE4fMZnBv/tDMX6XsMHU1vWZZy7wr5BOrv2j+ug6FK23LagdhroHJaCwKUaevfHSpzVxa1tsPy7s+DadQ1HZqp/DhVKCuLV6qsddVeH5d9V6I/y20NxuWkyO1wLihFaBQxRWwJXXbghPSftYJJtZH9fPrd1DV7Q425Y9NJKJAtXvKSE5qV53MxzAFn3SN5E6tjysm9wQQXEGfP6S5eEvKvkvgh4B7stRNaph9j0m4faW2IWtvo8+tx4YGaccfz43dWNDDe9CB4okwbWTHT3LDzqk1I74zGUiSCFl1jKRyl/03cU5jH/NRZspGxMluWzqaA/bfAPMWxqXLbCBy0sucwqx98hbuUmZu79FzslBh3N1/EQTEL1RFMlniaGvrqhijK58V25lbCK4RKdje7Tu7xR3SYMpfdVbyqjBSM76n5hadFzWNHlknabHAdE/46/gbMRYOgUolBxrUK8Yxi2maYIAr5G83cLben87YY8Tt4R1m5fRkul2kgXp3+FC8PYQ8rkZfx6F9Zv0/bpZD+cK8290OtP074u+H9sywtoNO/O/2eSQnXs7NAaV2hkb3n7yM7AVrNlGI5JIvgNp1qcqCoMq1DwI9tKCjny8g3zmx2X/1D6yqa18replf7kXNV+601HIlG45D+XrhqXa1zQFNnHvXsSNEk97PT1nKW5leXPKDuya/UmP44ethyazYyzI/a9XvGT5hG08fhg1W7f0rX8yI3gM2H9cqEoGKM2WdT2/P5vl2jhVApCgHJUlM4OfV83u8khd3XWrU7eBAVjBcYk+V2lLfUS61q2MorxSVv40mdR32ANcGmz3djaeKzobBgLjixLFrfSnGw1xIaK0InwksC7k5C3D/CBv6YXMRsX52q3R3qKWRU2ZBFE6pyuotnRUZ6c0NvFjJmiknaqLTb+Hktu2MBJFHdAd1lr04bG3+B1dwSgPz2JlbI8dOiqpB0OWWi3bxreMpSH+aKR97yGB3ke9mYgm6gx6M9pMPdRVHuuPdk7x9WshqGh2WUDWGleFrzdpaKSFlV2TLT2cxMdcPWExmsk68orK610e0ZQC5IDwrbVsYtBQGu1bWH1+7VBQP2eXJ8nCKvHqu5qNj2P8JW+QmJ+haZLTeGNLSeOcq2US48iq7MtKxMj+rQ/Y2UPrl/+7GXL04hmikjQpeVApfkmlhHMmj+q1hLQaBnV0aqSGyOfxAV9CAPNYTqpB7SoL7/Olrb7WK0EKmpj4ofXosq0iVzgXJ3dKU1FvAVWVbcsyNsWHGo/0Yqc55y5n+ScP7G20rtsjL60qsop8T3yd1REOCZlo0oh0wQZJvRYaUOpDm/hZkBF01bZ1YnPbribz5M5icFfdUm6JH+zV4Xn8Ldrs+oc9JmiTz9lBUyw3USFabZ5YLlwfQorYgrIrxUOTpRJXQkQtCItAqK8WU4Y1max5dFbTsO1m7j+rNIUxIZypIDELiYwzLEsgnzbS1Rkrdvm4WL4vKX44+ELWHI4ynyevPoGceAaUEJsR3BoGfif7d0ri3YNuw4UORdslGZWjU5QEMuCzWIubM58p+vao/La04cOnR6bTcFv0R4+QUHH6p67KwyQ10eBj35Rkw1urnWQ9i3mv0JHpP3PWfSdQqCACjZ6Z9yy/Y97T1mYD9dBpmG2NmIjM7En6KDxU/znJxbVyK6Qs9MryR4l18o2gha2f+ZLNZScgDmry9ElEvcMh5yplsDMyhGhXgjzxpXPpTTTfREFWf6t3yfOLADiH0pst+dn1snmrJREsOKga8RSuwdeYsRg9XlGu/nqE5+4XOFuIX2K5779iWcUgN4M0PmHIrZdAQG5301+S1QW141frz0xoM/hGklLC/3QTkeHcRQrj2KnW8BIpb1LQSllPk/uyFQ0uTWodx04iuA/R2yLZmjiHTqM1yMQgVvucZNUOJUF/NnH16uorado+CkXJZXoMXdA/a1NPimoczmGtzmO7VDi/lu9SzeHEpagGhzpt/bH9OhG54jLxYg+mQ7P7v1I4f/V1ODkfpKGSU4b/nfPqfu2qC9zwlYsct2wUQ+qPedyxlV0Jm9Y70gJMBPL7mt0vSKfUQZn5MGISEJlyyifuz24yGhYivJ4kNmBKM7i0Ns3m6c1sChlBBt6G0UjXJNjLH/eZQn6Om9JhR2TPZ1jv+uiLfcvGkIrThuP8+ulXLGaaePr/5hHX3uvTuX2iiKIcJeZg7aymlfZoh9Xfx50x9enPZxKt5hgyFPc7R2x92DHZS9aNO1L7akfyhnCScEmLjKTVfb1f63/2+8o15aODqPCx3KeqA+JBxk5BxESWQl/fPFr7E0MiFXWZrkLq/f64Vswaw6s/qo8Jw4jeev2AVxzTL8uDz2djNI1q2V3SJxKg1mWMHBECJ7xCeWhm0WgtNvkFNGU/HZOJ/ETxOLhhEcETHFETZpt+EXjeQhjbfesXSzSrbOlgmYcSCJhDFteRZzgaIZ9vM/Md/qSRdi3pa39ltCufO8DhPLZbXOKGj8dwunKm26d5P96bWGXU3TMGQK+/b+FpB2v68Msn4oK8qoS51pNOCsbdvr8tgKrio5NgyuEVHgMp+loV0PNToDF1+KwWxhkRB+yXupZDWWqmRS4HIKuAeXVZjOTD8+W+wEGSaSBlOyBqp9cwTPT9jH/OAVKkwsYY8mU6pbFCeE7unaxCVZ5P8xM4uV1Nszh5sTBo/1auJbfBcR5Xf31FIL1r6R4dMl1/Ug0rszT3MfsWxmg2UT21Va5q9ymyEAMVPL4Ded9HzK4C4LDrU2+d5xjhaMZ0xUJ0ujutk9pLmt5QU6sC/wgj+tZW0E1ThbbF9FytD6fr5VxzxkkIZjTE1oDY8utlZk6uwQhwzFF3LcyH49xIebABGFsoEK2T1tOn+MHMk1zFR/KLSBnNnGZr4XWcmsRMX+g2lgqOmnTJvbV2ks102Oo4vGxKUkuHPbVcEPwZ3DgYbx+teL3eZ4vmtF1kEg1egW/zo49lj2CeshtWVhiql3PwQpWY5rMBJtP1SIZ2VnDRsm2/j2EETi2mf1L4DGJ9eKyw2xhu3YoIpM4/msNk4U8N5ZMc3bPKagK6bVymdy2SB3Yc5lCFDzlPnou40dCJldKttfnuqjPlvqYxhnN9JW0KGZc+xjiKKZR8HIccMx8Jtw0B1bSr5/GvGRznoXeapgrng6a3qfvrHNetUY0vlNT5pxSEgMBhPlqQrdJeHQwfg5PrDDFbNenHjjWBUbZnGzcB/uV2v8WmTx3rRwPIms19/b70lzLOh/Bxmpz4KpW5yl6K9PbrUq/ZJ/AzYbTY97etuoT/Fgxbpyo9C2bfqcexzuPBeifkEiCe8leKBEuWEznncf01YoaFSIjwtCfD4OwwIpFysvX5pgps4FK2PHEFNXt8N2bQn+FWVYrjept9uZnGHgzYCMxIaFQ07go4OPIM9jYida2w4CvaXLKKpW9kDMjzLE84PgMTmkf0KM9wv/+VkhX3BjDqS6nabL+4fBHJWD4z34NDIpW+KelS7XLrDOdFicYJRQnbHnjJL5xG+vzUUc8zJ/urhqFkapx+Fr+cip4LZVLAbAqtVoC+7Uv6Foi0r+sl7FZyDuTWhxjGuUeXywkrVf10x7lvqTNpZLCzT1hTxwb1GAmf3IfbvUvzFUGSe1lMcqc8IcFD7ZTr8Kolu/QdbV1h8Wpzo8pX+r20v6EMuYgOTdnNF7Z6hU1zLXibtb3FKH2MM3VfAPzHLjz6ZCAPvGGZoP/RhQlisEAS0GJLe6Sm/ZxcplkXChtb6Id3hdYVbXvfuqclPP0P10zU5B4XjfVou/53qIH48c3cRjiWsCPwpgtU7iFbAD3ooFrZU533Q7N6Dlo4Ns4Yg7cOO3X0vRpQ0U1eRFTsxBTIb8ypy6vMqytb0sCd/s9+9jrSvlvuljlMWEKwDN2Jf1TkdYgJc6sehcStJ7ReMjQDoZQJOMEvuanlQvHdHps9vpRxGwZSDXNjYCnQGtU+vIb5h3yn3f/dMstEBT7R4zQf5t6/f1XSmU52P+MB5psXyMP1hkvg2b/6DD78wItOZHRBsWNwzuCH36+wEFaHug5if6+7v1iKWM5lbj2+tO61Xjppug+dLKi72XIr1yuGgyJp3NHJoagdxkapxM/xylDFtZBjJRVPzv5N99yiioxv4btuMNo7QZQeYvNNPavZ+SBGR5VLeAHmCsSR5m50AdVUykX8X8THTO4b8eO9tBW4cM/ZusfN3yX6ddRmdY9pDSRyTrwob/1CvSiN6YpB5t5Yyqyl9ljLQj7cKCjF68JxLdQpXuN9YBAZX2Bd8mNYgfB7yxqf13COlPyTKU3bO1nQ9ZFxws2j7NUX1T8ecssXP8fOnsnbgv0wKXnNSDeYSvYhXmCL8C4aEbf5gTIzE5Ti2E/EPgvPYrqYlvnpnUdKOhiNL/uP1uZvmgZPk3Vtc+eJH2P9oqrnJrRLnl9VFrY+ZKxNsQa9IHbsdUIidp/h6Hm7cDLtVtWsr48dlqOJ1ElhnJmGuS9sevaid5315NwZ1nqt/jnKi8y2MZTCDM6ymmFalDE+L9KX8WD8MY21VcGt0KCK8zOCFBhWfh1ZKO05ZDDn26ILKuFpqP6FjylfNtTgqnwB/9mKwdnq/koxfGx5Tz8mWcQ+rE1HfLFQ8iMldItpngmsriynv8ntlsb8Sr6Lhd5IRTHXud46tDZd0KIjPiz5vTE52VmRAS6Yo3T9kP45SzaBCqSMa6HExpVabnMg5OcggSHLo6E9sOnipX1nNw7a3snYWnYX+CnVIySfUNKj7aae1geGnpjcN8VOm3rw4RJ+8qO6gLImppn4d/xf6Z7I3Sc4vuGVCWQkiKFFTHyx3KRiq+VxeNsvcG9iMSrYAGWqNEzwTUfqemMVA3YZkO+XkfTd9z+otF7xWx0/50xGOR69OhUQRsJpKeMF2C1PW9JsOGbdjVB5qIh0XnWbEE5rpX2HC/ugWbKyHO1137Likb2CNdXbfWKRGpykKaQX+PKMd2ay6X0bAY/TXscMttkKcs0ymHAip1jQwojTFbsSyYrZEIHeWs9aUHcoOZJZEIpz5nES+bk6ic3rxz5NJ/34/6ixgOeaIfjsgh9iM+gd0j6LjACD9wcrNtjStkyNM0WO1KpdAtPZs55873vcfigXhMHa76DuSkHL31n08yp8PdY7VIUnypjMGCpyl3Y1svp1qBGbeDJViGcE3L31hi2N28E8oYBKujSY3riBqbqm0F+sQEK9Cr0omvncN3wdgizbwdS9SiKde4P/SDznV3x1T958yMLt5NQEQEm1hWfCfHK5W/zqwKCi3rqn42HKq5DpPjmgNQSORzHy84rhctDyJLwtzekTM2HtUP5GH2BAI6kEP2c9fhbUqpBVEo6aGcYbOs69Rzpo+lMxw/3Z6Ge2sUGo8bcEP/TtQFXDczuDO8pTv3h7XC/d4RSDEoa2K0W9o23WwKnTSxGsLr8v2oIFE3sCFgGtpX1rNwNa+t5yXw9P9wtrEYq6XEQwt83acWKr9S0zp4eL/UZf0xjI16KXWbivRH+w0HcE1Dj0zhYL0BQJiRua0z0rqwP4gepTejnz6Pfz9aot7FLUJU1ZZz5yyfPfUgORnXnjUstB9BdcI4D91hkBbdawuEdlXr8xjoy8llaECvir478jxa4/gzyg6KSgtZKSqVj7jh6UPex4SC1wYk6ctDlpD7XnfumELBSlkULpj+c3qghIbnKPtGiNWb8cPfxPmYUAxzZD8E1dK7hShIrEqG16I3tzb6qw6ALuxcU9pznzI9bvqQ0NHHbLYjm2ll+b70VslipsNvjG5DDOYzEX0kleEVjiHV1C+lvAoONsR/euCiKQlw4y1Sfe08Oc6jyP9W5pl+gwiog+tVp4k7Iba2G9Y1G3n+A3gHiB6UWU+7rI/Ak5H1Cos20FWjAogJMBigyQGemICWIBcsB8pwodXaxMnGY1E8IGTy3F5315oXwOPJeRzgqxFGzJkI4qQVa19mEyQu/fxb3oLATsHS61HWwY/3U01U01iIFnGQR4UvnjV9vvjFC3J8tD86m/EFukpIb3UmheP21tkl7HjXv0XOYyJRMLCayltADel3mB7umphxn0up8g6sgtWBg2t+MhkPezccVxE37rQ2f+jGpCjqeSlCrf211w+0LfyB1x1thbcAFnxYKpiXJN8caY8xeEuqkUlruyS5qPpZsHx37RSYX4LspvGKltK+SJw0DWn5LeFKmyrUdEv+tYinHdB27so7edTTeODkXFJCapopKhzc/NwZzUkjIh0oiYqyVFsEWmFjR0K2pPDwNT6LeN4J3fKaFmGZXzHRuTFkMnT8wjVKf6rueidu/TNtfZ4BiqiLj1LChb36kG1Lg4zxnoK2quBRsdc25009K82H2uaVarbduxgeVL3XYI4rPOpZFbz2oT3CAxTzz89ZR6G2LaU6BEYdoRiCGWU94654ShzQEXbc3rx0Zks6txhMFFXlf2ZUeRaG3HmeVvSN9hpwAWxCzytVsFca4ZjMbRac6ccsN9RYnhs1yxO13j3/UaqyBw4h0mI0kmVWi6ZaB6lZehQ7Vk+DPj5Qj7WdGRG/T691DNWyQu8r0SRIfgQ9V3Qz/X3oY7pj4jx9MZdRZaUn5ci6GbpBHc/nSBpR7jp83hnPXenWECKV8cmtN9Nyrd/iHAmrwpd+yqTveTkRlEX9r1T+JBvjDm8YqhhO61MwPvLHJIIRVQEAZeKBnhiU1dRzvEhcOxucFHmgPqZGTHqbC8t04NhlFAWONP5na32bxKOd4Xdbm8QEW636mZWF/cy48IhKXJSzpyLJYYhGlUtRmg0Tipk9TU6fDa1A6I+nrLMMC+W0lsj91cuwOJh35acmg7Wbi/H8LeFttENjdcZJUIBQTYBo5ZfGraH0mJCld0TeNQSZ95nDMkSNHSXKeWAA8/xfmkaAvqdOsiJirQjE//OSaPMUXLafWfwHcIPua41VthOyx1uqO8sPANetUwFTkLB45/ZDIDSWYxbHitMnaNz1WJd/gj6Psq56Mma+u2FdU1YRXsgF9O9owihyuEGx+cpD9Qa4cJomNwm+hmww+5Arj6/RRqsTr48HrrM5BBvJJQsMP0Qh9YiCNYxln2ElqEIP0oDbD/ZyqZV0hGHKZKON6i2nDjnMjDuZny5MXdzEnljiIwCNG7OqZU9OLIYZScWTtQF5gECLolaX0G8LPr4q5uIf7x4ZJDpkTwmxp/RNHWT3Ce6XYH1wlWmDZhFyfNCsvWMMopIT/o7BXSQTzWYVWOXfkvx/Y5rrRpnpqjQ+uVPnK04tSRS6TIXdQyUQhbwQ5yEonAsahkP3kXqLmT1LVJmV1bJAXtcN6Nf9jWuIM9iQLDFyJCiplsQJi8E26iydmmb2qEKnt7gZOS+x2Oy1ZEY59OXozeYZodOvxJDOMiHXAkr8gd9GB4KAP6EXksDcjf22Vvdi/ijTfKK/q4bEa+oR/xzsezrsgtAgVta7Cs0O+ZZqt4MbTkiff33LoHCq8d9LO2GXWquRKa5FUoT6tHeGWnzfR0dtK7j7EqL7MMIOsbW1FHn8mCVya3O4lOzwud5AyaE70RGJ5Qhnrego+NX57avHNOK4WDaal7crud7PfDFVCB8nbY+uVZXpXBqMqCuGcuwud+an9dAaWKP8QOJMw52M+Gq26s5/z402cH4qiq5wq3iMt+oyFcezSITm03zRmCHctorBW6x84+Q0KKaJHwN4yun5lqGaajRBSbOyHzfqta87rJleuSZZBFEVuzlIZgRMq/M0HTzMewlainFe8i1nvlvFNPnS4b6z5ZTLZlyM4o307IbDljgfKwR43aLvIy3ur7MvscgrPA+r8tFzU2aXwgFGxxDufxYTYk8OnX/jMIQgKwF279K+N2aCLsTc5iqYSnSFRYQr8p5xS+PY9pyLFkHaue2kKEs47+CK9IjW/VL4RXmygOE90F2M5QSJceQautY9iVE6XYc1EaWSwWs+nW8yzmOFy0g3iO4681dKVKMOhYCEH8r+dJdBJqWuFVUAHHLQuEa+cn9BIfAr5iKZo1ByZqR1qEE8LknCTmDORsRg4hm9AA56lDxpBgl+B1rNkXFixsMNXlw1w/V5nLtS3WO7gebBo/k0+No4YWmySggSG+YRFtG0FWP0Ou3ou5ZURFAIxuwDBCnuJiHaBVsdKRgOCSrDh4d8b1wsbInTPbPY0swrJU+LrUFdWc93cY21pMyOHIbEyYvrSu2BVDuFhaN1b3LkWaJ1RPeV7n/MIVus4Ip5IoWnk4rU7NSTqS6MsFbiJZsMCJvLqh4m0uha56t4WqGa6EO625RKpBwTyGDaCovl5GLKCOAztBWS4M1SGizQhukZAmVaxRzQQrw2McckPUmOxYkLmUWwp+S+cQCmO5pkUhJzB3o1PkSEOVQ+HLY7JRrlExuNEjQM5J1Qo6yyZXHPK/kUrMF/N47oXWDP6WhLNWejmzWvoG2QEpjNnyzWJs8cOA3LPvNsd+eHqyyT2GCa/6Yc7mEcGtQRTNiS2C4tXVr8XCDe6MSWTQOxIt5isvfJvN0AQ/eqwa8Ywtw2FKEHRRRWeojsG8VeevJc3mx419RLVK61E1b41+y2l2pAEm+yVzlTnoOPywbR4remLOgHvYDYc6koIXgwqWoEmZIpizWDpiobk+3VzZ87dHH1DkcfrG5aXvjoWEkjZwPgZZisarVFbZHCg7t7SMslfYKdkLJc1CwjaxmWFsm2UqGRJBna2JFdkeJw5BgYrOuWJQVRYYyYxaZh+D8aNJ+usec5D761rE+0kCBQ18F8q7KXXGlx7aY72QcbOBI6eZ465m2XxXmcFvnYTFXvggeyaKj1fm0qoLHbIuF502Z1ANaLXl9/74r1UwaRWvpBZ+ifTlshbfaPaxpd90ef0jS+zc86WPYT7eNqbEqSHHblsdy5nVzORBTHcKm/A9RNUh1vc0WBXF75Delo80Bov7ziG42M9HZT/NSm5D+1GFn1yhIOqgTbYPGXwUNkgU95oYxYUx0p+6BCgZnfhM9VIzh4s9O2jjudGnJ3MQE+ol33cB0DpOeXsECmvImJ83fefLlOpJKuHlDJMmtn5KSkse6bIdmkkprOODtedBWIoXuWeI7XTUn6qAvVsMbz2A3zZxzQltTlEU0MqSEjxMIrWAu+Wn4KTWYG3KYpicIPVu/ZoGbL0NOo53bHL6abFk7Fhq7mori0G39YU+95hvY7jREZ3kZQbF8U4xn/rbcg67UrA3o0xaPqmniMQx202uvLyCPM5OxWeK6wM5MxBfNFuRIPU4PflqpJ87g+SJRioHkQy5+Tp0eAuBuyTDnScRZQ/lWdzvKPke66yMn22wq+hUeIYVzBEg5qZMD10LtSCPqEWuHe3RhDczVn3C6TraORvnSI04qIwPuoS7W69tCk69FNhASo9ylGp2IjxtOzIkUt3IBz6XFecwMQoky05IDtdKRfLlSNJDgBggDCUoTxRjPf2xDWZNtrPlLhArZV8XSbHWoXoSvFKb0Yg198muwDQQRGLsmvZme933QFOLUuiBLq1jVr/Remj95t1cWoFr41BgG9spuAmDxXvBtXjkJYRi4xglzEqHTXqD4eP2XpDrPiyJAPhFqwS/lip/MWzJzhLFjCajrRG6ZWHPFgVrS1loMAT4bY5pU9nhIl4hwctJmcOqKEB7btllYGKk8NZ1FTF+b5eHfu1xhjHYr88Jy1lfKowKt99GA/BCUV9U5XU9xmpfGfUjn9cupdUc4XuqOGe20NL4vzOo9994kM+5nN68mwV5wt85EIUGveq6tnRxE+SJPw4+G7JODXesCEfaCAw1F02zyYTU+6J8QMYIRMnAqiCXl6FXujbjo9PpcLTwJol7nk2zorojBChrU7RS69NqijIKxxy4BgZTNdI8C7bcIhLC9ZqWppAXbI0pOI3gzmBKHBsh4lktYJexkBa5+0KuTZXI9PwzBCrc4+YsnUKvaueuWFZBmX7Kku+s37k2f4nou3Knl6UrHLNtQ8dAnL0ipvDPFu7vdXMHPYsk2y2BTpCSM9TvlDY9grs+o1c1osNYM7d8aZZxa0lVXxFKGpLi9S507bOXiDG1HitdzdUlavE+FrpU/ZUL21W3uLMNf9wjyKmQnA94WtGRzkGW9IMe3g+VQZTzTHYVIeI2OtRuYVROS8jljWZkM4EGbbfYE2gQhvDXSGVmDV7hNDXBnH2gXnBVbpZZ1wWnQsHDF/hMfgYnPjSvViZszNAopwytlvE17KI4akx4V/y0m2wLMNx7F5XxyVZXGYDNLVEo0i8va5BSX38UyUbYJL5Nw+0tZLd8lwVRmr8yNBhRthJzxCuyISyHbgHqgM5nw2oLgGUoGZlncMTPyxDPNqDMpqof1HKZqNqs2bnXpEqYWBkjk2aQKXqnR3R5nZWH01WakH4E2eD1LKrR8c54lVdTnch8RTa6OQvVQ6ZCy3lgj2EazuYJ7c4z6sxzyWkrWTsgxZFY4DhR3ojwPfEgHpYKaR6oSZMJxrtNC4uWxPtPO6hXRYtk/OJWNhrR2HPWtJDy8MM429CQfGTYhlX8aP5TaVXilzKbhWz4eFhmVM0DwjL5Ta8CHMeUejKDMfe9fYMzj/3KZbRqGCDmuyOtiVwBGA6T0A5wqL+KHbY4j69B0ASdpYlSy8O/kl5zkUIZuMz1BYNZ5HdsyMJqk/eZprr79ILrOIFp9QL88FcmwSFIlwncPARbQ63EBY+HwsgBFIpXxheGoTLfbwTJUT46RMQTS204hdvpSZxpY7W85zb7MLlP0RRGxRU2onngPK5PJ00Fi3omtRoGp/HDxxWU7ozyZV7od6y7rqnt9csM5MrKA9xL0/BMQjyZbXdPDpctjmpSzYT4I3ElyhtazE/x4DFGIp5MadmtOwrpeaE3adJrzZm9g3mM0GpB9z4YrruWRdLrwVrFoo2+NjA+zoXUzwHt2bs0OTXuaOYAxu/558PHTndX3mbXPbNZzyDe7fDVIcIeAwh81ziQZ4orzkloWmyPnultCkUaUWulJXHN0FQMA6Vyol28UVQz9T0+1JF+qxVmMWvKp5i0IEemOWdmimPEdRUarJj+rRw5+kQTfqBrEq8MPacn88eymY0LdvThgZS8ZkhvavNF0mEyN7GQg2j6xdmGMpuAaC0rYIBQwFN1uyDSPRznXn4/0VWkYBwUAbm5pL1fCSPkQ+Ps03TWud2U9y+RDPZPTzQtNFGCSMlB9WfnXfsCRcoKqycIxThKLh7ahxuC/VfyoTDRmp63TOQxcGBltvopnrNPRPFUnNPRfZfBZlbqHAzqp7Kudg98al8CzeWyOa3LeDJncfXuto3zZymJOiU7sW6uhLdg7amakVzJQOr3z4VMR68zRDtgKHsCKuM1ZZWyyld0L7FR4TQdLrBs3ndHncstxMkJNKRL85uiB+PgqGevnpPS0t6oM4nx89fRvao7Po5/6yGQ8e+wkF+gpnDG8UB89jrP2hx+CjEsavwsQjLH/BawcLqllt6DpLTFkoLkLTnuEohAODIgk4EB83pocV+/7XWKedeKKDP3tauPKHkLpZeYU65isy5otLXz+ASPtN52xJTzLwE0MSA3lLoSVirnR1Zwt0CH2KWlf6wxrsLfeuTEiVbzDFdWMTYUaE9ISC/LRGhp+V2L1a6awhbXvXzfLR1ty66zQ10jTV5gahF48Mg7QJh1fMtcBghrmCTSA3MNx27QGX0QRr2XyRs+Rlc8XvxkuM1sYSn5ocEQFAjYYT9Jb05Q8t0jlEqfFVl104vtPArkabs7kqQMhplc/gImPawuvw9B/IMSG7p5gd5Ryylw3sxGgq5vJ4eOnAjONFXCpDJCyTFSzHLsTXiIEUfNvxsJHPuzgAoyUuzEdFJYhscZDqQr+cMpG7Zy4p/eeMq/bOz3xTDjOZXgh7L9NhiGuDT+Cl+a/Ce87+mp2i9EkVhoWVZW4Xza3+uMnJ1hKuX4dKvPm8UdgyoT1UWbPsideWn0MPgHV/wNTjbMpQiUcF6kqiiBcLmiBbrxRubrZbPKwDy7FF2oT1gLYCvBenRXGGEe17taifT0rqRhg/ZKf8jyclbFGlKLW+O0FpXCzJoqoWjU4XRoU3WdFc68pZmd9mNbszYjXSDGtVuoN6pLfcdR5Rj93yMG/I/ZeNRaMUoFXCHYiswnz+Rbgf6zxk2IT5oaUWmXw2rFGR+EqVS/v1r5Nv2qtUDzBkyqmqaa/C9gjZfTdF/I7TqQnK8Pzq0DKrSabfrX32k/lHXmb+BUxbvvqb86pq+4Em8KybkRm865lLVex1oVG2XkOx+UnQDT3udRTw2lrY05FVn89NTcQ0ANf8f91lmTw9ThNwvfjLm1yjTE5Lr/3Z9J8TfTgmrwUaGLJhR1WPIN8ZHmp3CGSon5pEVVQDkzGJ3KZhZZnFMWmRuHZwWrbMbefh/MF3RJ2I8uFkfHhmeDkjxE4/NcLiCIWr6s0NY4jXj+7OCrPJrXN24njuuKc1n1r8pHZbmxDeT9Pesc4mYPPIZ3c/5OWR3leDDtOPc53hiHDqEIN8kTaHt7TmhwpxBJy5PdOQMueWi2S28v0D9uVrqZ6fxlvXnVlRZG023oM6zrdAo2hru21mPvc65lbBHfD4FW9GCr84ky38WDxxKqHzVuIdFKCbEH1jFsWJuZTscNJ9HvaeG9v70E7p0WFd1D9koNlmjMbPmsJdmxL6Hc9tTqbrkaj0cI/GYwVBnEx6hhhMi24mol336n+QKD1eQ9obvYHcsBwhEiYZNIkChAvAXE37ywWKEwj/JYTdj4002NEIpYKtAz+pRJLzxYAbfkK6si8mgoeQ5efgxO2gGclX7+les1mP7zP2skkGp+GjqhykIW/DtpbLPYLs8nZrbYoAqlbVVeTOIQApT+cx2Jl+eE3G1JKsyjsXoAb9acGZMCpVqhIbeFz+e0OfrroOf7TNPwwX7QPA6oL3/ism9OkJmlCiqo/QOvAbSYBdk8B3r2RDkWWxSROEQ845h/XGYqOlIBd0SNqFK4ogKoF89zOwk5nhAikClZkDmB9scl43Ixl/n6eE7RQC4ycNeyXRAowLlrA9GB4EDGsRcLf/42vT2psuAoWdLM2gFpD7m0Xvl7jxft4QrlDKK2EqiAMjl8sejkJXo7XErZ9TQF5tETnHDsQHDheVOIc9nwJsmICYp+DukjJzPDvevhmBLB3Fuhyx1SwnE+TzIp6kofJIYtNV2RxhVbZ13XKD41+31XHdoc2E9DP/KH3MgvN1rJ1uUBqU9VnVsVbytUkS2EdIlUQxQS/9uTeOh08FzNpE8Q8UXBbIcnhHUovhYwrGADdMW4GH4n4TWdbQJKW5uef2yYZfLHppKFupb7k6dq2TiFNLPXp4/rOxnLOdGuWIax1mRXW8k1D6vKMsusq+HadRyv/HeGSG4i+cSVucPLkpXVICBRUV5klTID3kxeQYA3QWAQWxB+6dcw0UCIQL1Xg+KmQtMfS67sJg0e9e+rIbgX2f2QWcTG+iU7iiz95UgmySI8kR2mn0f36rA9F+7YxrDu+w03pfTzFaJ2IJ8X+5UZftaJ53rMxuJT0fUdz6d516hcoBrwgwfzlzvEGrjjbPN8HXS20np8Rcfn1qtiu/bBykbZGB1mUkjnj0ZbNlyF5Oqm2AyrTZsvxBaspgbRUU/21iCggdAlQX29+HhSsF/JNhVJa7vCsCcrfHmw/F14pAqnrGvMf2cPcjWgSlIcaComSA28aQC2XOym9x9SAzUsl1Srz4XyWcyNixPNF+wrhYfYnZZsmADyVxGFF9owsnWvS0mAF2Hasff8FKw8XIRQSjRaJXj3Pg6SbuWvYffscTGTWBTsIfRaSuoMvuhEjBn8VypBFHt8FQWV30cdme5VWEpzXFgEPNJDuEGLV+QqtN01XsPRM8PE/HhyFUrZmVSNPS2sA6WgP70lZ2kElEcoVSRaMMXj7m+rCytrgNknv9BDFAOiwNFeGGVVXi6ce/Nkjis+WwhGoO9zdVx4TN9R2+JaRwnRyh8vOJj4kQY/O0RfyW90yOPN7vF/tZ5mO+wIWmbFJENPwLHVxYH71stElgdU/W407iHiyCgB/zPLcjbNF1zQbRR42JLwuEOTmdLeScchvzEsXt2Zhf8rsp9MPwuw9zfhXjf091HJ63fW0Gx3J+NKCbw4wKWzR3N/2G/0DvwRq7npyu+OzCWxrgzIlNH+jM5EO8soOKGZVbE8bFqUebiUxjBPSPpqZaVWdiDJ1UjJXKd1mW509gmyqxa+u/isUXeAmX4j++sO5Hp/AWAI8EaDGejcE8H9lh/4RJdxFkOsSrW5Uox88UCx/pK7VmNmHWzaRVPuzHSSdSZKAaF3d7aIUj72WBoDCAzT17irw76WSiaBg+YmHsSmjly3yL3HXtiIZKSkImhiGZIRL93vxxKEZ6OUX9zbJji/WnH4aeLbO6lnU/Uz5kSUVXWhF5eDFRPYmrW3qnformzdmEfK6Ev+hCtrJKa/cCu3s3ExtmLRG4uGfhqkM3bPTbOLGJ1vBzYhe0J+dacTW6jQdsr+WT0/2mv1xd7GIejZAIPoarcLUcyLatNdbl4edoCEORYNeRdnlgIuRGCSdYhyC3S+7qgdNgQSHopOFCMyYfnQq0gZsnv48oB50L4xye8HqY72TcVkzcLOpJV+9rnLehRNLw8L+jxYzyQ641DnjZoycajgGCLOMsqMmfM4hqvEUBC4QW489jKwf0LgSkUUURNwqb/1oZ50rilX1Z/jJWCC+MPGhgHNUqSJhXAGv24MfpYYyemkXNvB27Zuuu5m5VR2fcysKKWcSw/pOSYAgVxrm91Slb9P+uXG/u7uq+HvwfVltynaY5mUXI1nQoWtBAqyhWCKxHsHbfSvxauVP0FxLlI9D0P5iod6Sr7T5PPDcnJQqR2hpuUeieXpuzAE1gcZ5h8Us7QPxvwBRKcQvRo3WIwaiDFnxMODOQWeFB9xvfjvPtnFtvd7UGlwjciekwDqIdwWa4t1Ly5lpzKoqP86jCfChaV7UH2f4zB+/q/x1WZyatDuQ9+N6qlP/QdDrOcxMlgY3ZHiKiqJdsgGUXKCIMrzl9suhQDjboI8htd89ESYcZ2PoPAzEQFqDaEbvcjh6tl4cgu/SvcD8SwXZSnCyOfaOfCQaLIkPfSan5HtxrWBriU92ah9LY2/JQgMdgm1qUPZSLTArlKzKooir+DmXHQ9ZkqcckG9+Plc59dyJp1iqQj0Pd5m3nb2GxYpvHU/mjPT8EB2kEi1xFMlBAgoECDukhDv+n5kwcUF+Y2BAOQqOKvbAroFaL8TpjGhEaEzZ+49PnrOpkTOS8ew/2L2Vq1uIXPDaKz2LXAn0qiA7rCYEVvPGx3O0TjeKivqB+J4WDKdfmbImR1bgBmGRHvwEFavurooI+ghRAuyL5XVAabDCr0oCrWsGoB+iNIiEdkIXvwGr0/qzeINWNCb40nw+gWuNIelEO/W5j9sw6wtfjznK51WxBhkPIgnC2vz7zyugNFnMDjsG8QjKQ36HKlpQItShfzntUWnLc987+8zVM/2PryETrgPMZicP+lE378MbPB5h2019SXUvmAzTkD/ywX7wWjNBzpcFhkIK+vgSewXgTHT6+pTQOK1MdpmV0N/bDId7aem+MuMqhdu9Y4pmvIpN0/dzggjJrIqG9EyMRZMS6LEdkPuCpRxBF70EKJjPiMk9K5FHavAWaro7CurOCdBurSh96k/tiUks3PEEYmrPBE/HpypGT63rMjeb8uB52fs3sZLOvNVpPO1cKz9VGsucUzhrjgK2suq6p6BvmVbLRu7GxpewhUIOD6h3GZzRBSO0RXK8StX1aocm9wzFACi6b9A1hx39VlK6xwDnoouxDps9cOZ2fvb2bMqlhLRYXP1lEtn381hJn04MTBdhI8N0xxDgjxXAcbpncd4LEDHcnCdDMg9zPHB2YTrZlBQrOtfkQuRKDedrMMLkehn2iD04PBgoYpJnsQAlY1pv8OxWuXsd4RtfnWkeFqFUam/RSCER8+FFS70ldbkxoZED6kAdWxiKZb0FYn3kIVrHQ6XQWMr0cvzeq5mh7r/Z3i4ZMNq1P+25PBN7wh8y/hf7oMLAAMq3RT9m48FS4KT9B/B4D8toV4Fkk9J9LdUyy9BbNxIfQk4UZdAJf1I43hsi5caQ/nZk0kzA3c/stHIG/DC9ne4MIykPFba7IN4alfeZCQW4ngQkkJEjQP4uAZulBoLD/z4dEf2WdXvPKVV+orAou19y2R2POG+I2vLKyl07iBpj/0Wi5ICekI8b9+vQTTvIptwIGF/vBbR1FNx4ROsvM2rv2RlvF1UvO0r+MgMCTT3NJzYkMLlQRlZZuRBBA4F80ix6WtrvkXRc5bqbkBAz4zjaVZGiFuw7vbv6Lm2/LqtHv9l96R0nnVsNx638rvebuPuIbmCRfZQEoVr6R/v/ChUjnh3XN0s8vFhnH9oZhq8S2hNBHpmndtJ73yi5lxNc21sa/wMucHOneW/hYavybF84C4dbjBjLlikZlhb7k5Weoz0hEo9LTs67KBSDU3aXeisCbzaThtOmH2ZkIEg4oFBKsPPE7bNoL2YQuTlUM+zhvNrQJRzrp+Q5AcqxYLyJY2Cs4nufD3x26GQHy8lrKQ4BRNXOMPEupSKxpiMorTq9IMm4c6M/NJYUnCtLjIOqbvIII1szom30F8yHG63iu9wvHvrZsd5dv+tjLTH7mE0o8EAZ4wkQHC/sFsKFNbMcoWptT0sFLHcb03zVRB6FQbdFt67Yd5Zlv4/ErGZO/BXEuagAT2FAwXT2mwSpCkg1W80XWqxv4Hbdjxp/zEwA/VkErkGZPQ7bd6kQP8M/pMvyrU363bzUwRwedP8oSbQbFzax1KgGEiUZtQ10EF/UWcBbsa6Nxnn1o8KhgDH+d1ljaOaG20ZR/o+/WjbTW6UxeC3LHb7HdjzpjuwE7hxEzmCH16cjQBHmfbi+TxUjlDeUEUkGt3iKksf8hM+Sd779OKFdlK02gVGErneJyR+sOgZeQkuqY6ZflORTt02G5woTprbhgXqxJwKsqvdaY439wKQdzVOfP3cBxWyTaOTL/iMe2kWwcKyKFAQfkob2NKWkPRoTAmuAeZmeWdt2wNfxRH1z7D30sODAJe2eQGsrq84TD5mtrs3GdWX5EUvPug+ijRBlOHsR1dyVfZMdfa3oT+RsQEqZJkPuJG7aghu5bX0L152VPHVYICG2lWaBhOTvNd2DT/6RxEh/W+VrDGmSIECgdTwO8DjRFqfSL3J5B0qJ4QdLxNKLLKlnCdA3m/N2Gi/2myOZS4pOhi2+VRZA88mqRyYvgGn+7SXyL4sOpl2+c3HIq93fYgjZ4H6TQefyj9uvEkngC7x+PIpkMVe1/8cNGFqiXWMJmS1HoNWat7WMhvZq51aP/y644Hk2w9ldvIeAz7IbOylRinpFf6Bq4fq/kzoVbKWCuSv4JthzqeP5uz1cNg0p5KKz0l/PJhpLgQeb5M5YPyFoOrihXjnZ3oNSFvj8ow8GJcFcqkn1K2U4I4oQhktUjSlAeYxAEegHA7+VYyPREaFAVSG0HIDgN4mtLxaCBDLkznIzk4/aCzNEVZlNqycctWVgnToeOgdOzBoaVwTJ12uUQB4gJakrthaICvYLxq7atkyJrZ4ykWB4VlU2DBIGcYokByEUUznoAxtfkVEA6VE/r/Tid+buf7wmQ99g7M8nPS1U3rmQemQVSp3NNO/cX0pcO7zTkPr+BpPNK8InnZUKrd8bCDtspzUadf3JCRk0jKv31ZAnyUwFQ07NLlesuH7Y1UlMSJgPIGG9GPyFTMfsvZtkV9tTXcHtmq4LmTLBgf/oDmRLnXkxAZ/m4bpHzgcJanNxrtvyPkkl4dNiiCFsNd7jdoPhXkvudubQPhiwZ3jkwLhgYgDm4sGKJ5NciH6p9dif0dj95AaCi2Q+o+yRcb5iSXGKKaNrejc8WVS7uYWgT9Bzk0sDr9ptTgXM4QFQeTQQhEQ4YqqHNhA4WBKh1y8AW8Y+wJ3PGu7lLV3Q3Dmr/z09X8YxlomRinWaZEedM7DtmLN8aPVTWiF7HlQ6ezNBiRi25s/qRcDwc+eEJnqy20SmwFbbYrSXl2qRk+yPeygqZS6kC7wpYf8y0aPYmoHxVIs98yLqIH7NQg6JcDre2X/dNp4Dk1mLl28IiveGBVLlOtJezN4vytDWsSk5MRAT4WwtUOxbIdr4jOAgIPnULSgAgOPJzP/rrHqAYX7q7DUkxYXOhT4mf/GIX/5/r3YF8aQ0Z4XYifU+pe1OznP6KnY1Qku/sEHGAujT8zaqq/Borq/4aFH8+GpzL3gUS3xuQjulp1QlJrf7w/p91WKFevC+/e0khhFyoZZBMrGd3HK+/8W/3J7P6f7z4Nqr4DrOdy/3CShm3DAVGD3wHnOsQyVzWUFkSXfWEIdoREXcjjYwr/b9DRiBKWyvB+UkCl6gWFt09Ve23URckHyJLdVjbdI/OjUHfXBKy3GHXj9kdIDq9mU/1zwLV6CzTQWhfMYo1enBZkSKFNRwQlANg3eyHENwi6Ze+0GCXAtJjZJtSKPm8wfov+qFeeZ4RrvmTOm9IPr7l9bw4Kbsv+PcfbtBAdFyTuVDDwqCC0VrGZjlq3fcCFR6Geopo5dvSklgmZ2TW7CTVe7ipzDfdp3el1/kWc+84M36Qa3uP9GXMU8q5qvzwuLukmmm9mfygASaJ0Lu0t/kUiTT+qr9WHKTjnyhH5QLM8bSPftQeyDWZIdymUpsTWiJrvDMidKl24QynIblXzz5WFygqVp/dEnHc2FCnqGJzkiA+6O5F178pF1i3FIox/SxxNkNANBqPbf43AQQJweOvBEN9nBnAblG0yvkMTnT3r/IhrgKwjc929XGCkhFEPbsq/x/BfSfFg7HA9cbXiRsiCxtFz/mnC11lTtKM4/7UYdcCKhY8WNRJtOsRC4xvCWrQiGr7XClHf1CqOkRRFA0/WcBebrmik68Iaq7Sk+zJbtEcFVi+1i5w3d72Gg4mhnSRMv1P4ttZElmZSlVfiBihWo5QnJ9v+2+hRmrXwPV8O5UbLx9a+6ZpeLbAsLkKFtmmGNzgyiMOiGF/sw4snYvVerFESn5EHvTkrNgHUu3VCqv97Q3Jj7nC4zZoYAi3fLWvDf4ZAQ91BCEXOHMrwi3IO6QtEmX2gRhMoHhMpARWsRdLLhb858z2s5tvaucHD2/JU8dneVnYFcNiwupvjT3TIqLG4TQn7qnjlfkdfjiZnaBte3HegyhvtM+aA4fy0jHP41IKylnboN48ITY/0/AD8HAF8v7nrU7FvXGQApuFuFd/sqwu+Dn8tDq8brCm9sNiatbdgK7y0GehxQCVZfnNZLoWd8VB/SkRxkIbe1F6RCbHag70j/nMyxCtU2oXj9GqRrguwPYflNQltkFRgFxWiZAWp4LG7nIZIkNW2ORtC21cD7I49xMlCEC2Q+0HP15jzfHBcoCOO/TiqpCcJGDOwhxNeCIIWXnL2bljpP4kq589Jvhs1bZQmsgX+0okntULUzyuzkcTpLndcRbHi6cEasveYb0SGTwMHgkN2I7YhU3NPPm05AVq3AgLyHrYqK4gwCJit+WF101w/KhS0TUujAR9+BCfvh4IJcryMDg86xCjSu3c+ipCB1QfGU4K0Ri9anP90kZEjcZGy0a1ruvnJH8xepR3Qz4LCJO6uJr1xmzAybWOEQGPk7g+h/TxXkzSa5Lvf9zFyM7uCULkH3R8+MF4QmiFQ5Im3GXGU2hCygoQAFXMz9pmRJ0Z0kD2U0uGbFi37rNiR4ljbNEDkaSBKiXjAYQFFAWHVP/57FBTndBGcSaj/QJwQika3nPl9Ulv7SA/OxYgayuhEil81eKpmqvlCxCs6fw6K6kC7NQXoRdtEPHsErmy9tLCYP/X181yzWQsZGaldPPW6aS8lLXHKvlyie97d2wrLqvNtsTGTDUEbzZwEH3Jp0kSjo2QP5ITJ0oHgKtNa3BN3ZFVjj5pNWGxhI1xsMTu/7U//E9GMTddcxo31Vm5x+66Ds0COFFHX8ZTOAKfyhmxh/zPOkcL9zaA7DmGYxzJxCoMpFnrg6jHCICffb+0esFo+QFB0Isq/sGBsJwc0NXb8ge7wRo0BdIRgDv6xHqc73OUV/6u9jNDeqL7/S2MfLWeXzbes7O/Kp5r6t3igG1ziHXrVErOCKPfDtAhhez15Z4r/cEyBwBToQZWv7TJQujXZNt+cCgWJ5BA6SsLufHAYUxQmtoYRr5B4p2mfJP9CGrxqcRDeooBMCbgiMCdb1nCOOs3z+2subdu7uMAIB02EXxJPQ6cjDaSoDgjLXce5ZBLpfNH/79plPfuKGP9PSI09859l1/MMBocDw2PYagQnHgzEORgCrNVm5GaFBnao4RAuqcP2hbthRnaG3drTlM8RfQBQrRdjFNRmYO9vz58uhYCKqm038CjNJ2K6rXFrfJcgfMVD+067FORexRw/iVuLTfa+PkqU5+bAyiiw+0Yw8iGnUAajcGM80yN3SZtbVEww9jHW+db7l5jGi7L6cUKcBWAXs9IBzinG3HB3mlT2dGwmnp3WRekT0KE65SgOD6GErJLjRNyxvoHoxTupXmB6iCcheZqRNMQRFe0oyQNTe793lF1dW53KaoDIrBX3XpeD09SlmDFF4C2TBJKmHvG8eAvwxcWISWnkEx3QkuLjRRPE8KUxP1Te42G2Ks4iORaXzAJz0s7fIxsNodceZ0b48N8ymcb/YSSkKPpKu3er/oCirtWzpelUlqo7iIZWYcy0e7vjGAFQlviFMcOGly25ymex8/4X0PVYJ9OUfZPHB+FzoR6K4SFtwEIfxZ0//sHeEXk/ghORKrYRJ0w5bIl5etblqYfvQ+1djTP423d7N7VmuP0ZF6WzkGXRQun/juMIfY5l6p1pUo2BfcqymxkgbFcya1lpn4cScML8rXuvpFfI9V2OSP6QzYz2LUUOSnw/DtkaqYiNcE/FNuDA3EaulESssEKwAAWWAsssAIVlgAAfHsDuJAC0FDHo8QeiVt1RmCsxQhJ7pmjqvkfvLuUuXuRnkb0kYMCReYb7xtTrHv7Z+53fA8jRuum216/t3nKCcrLO8Y0K8DPMM3sC190Jhlz/8/8IOiS34dSp1qozv/4i3NiCsYLJJRSiZIuVUt1Hh4mqtUGsD6SQz+lmaK5E3cQeKoJ5IPspL/1GmWuz9qbLGgHHQ9Ny1CWRYNwrk/g/oLr2VwGFn1MNfEb9dyP9Wr0FwpjtldvPEGGb4UTj76OlUvUiwz37IJjgi5TBvwv8KEIHPY4Yie9pXwaHjTNyoxXNNSgJ3BmBnVGMFFJuiOyO2fzVwf26nn6H70U0jkTjAlILVN5CZLIsSMeHpu9dVln6oETI054+8Hbwbj5VhGWFyN4dcYu+tG0wT9ice7k/I4dW1hKl9D4OWzXoyO2/2jjUOItvWcRy8F5vpp4WYyH+gCjnxle0gfXqEqeAQ8wgNcCY1y/KwNxvW91Wl5+uxz6rHPgrLzf4jjGk1U3Vv28VNqJs45gyndM66o31NjE2MKKafEfALq5sgrVHh2GVe4TJAXbhkMzrtrc0FXmy//fy2DPvnTOP+U0ZZf5fLsFxUOZogJ5Z4KOIIoRgY8d/Km7Bpf1znWX1YRhA6YR0Z0Ucz1O5b5zzUxe/rxgwAD3Eh3wNs0aFB5sGsMtrhQIjjcME/EKX1sizH0g7FJv94SCKt5JPwcHbmM/SqXX3HpuEnH0f1C+SxnplzGtu+cf5c5kPoWYU8llUPi8jDUNsUGzam/wcZ+BrcNNIyaXmwffS/xJfb3WWwUKmdr+xyRZ1xiEFFlaleBc7HFkUCRrMfQStWbGKIDWFbPTWc40CiaiNHjMInyP3Tvczly1cow4p+vrRkusBwAcyh6Q5XdDR28Ll0ML0G+Oo8zSUYSB9hKp9dTfBndUvErcmnUrmFW/Fik2Kj63GMApwPncyUZlCofKZctAJnMGxAQLYwDBAfMW7y/UxHWP/g93BDczAaQEYcWLym9TI48yU1OsprNpiDVWOMvS8NSfUTgMa4ef2lZSWuQLoDcH2jXj6AbQ/Uf/l7yoVyPmCH6PAjnTH97c+QwWAqqEU3W4XmuDoVcPgJyIhlqAwBA/gOogGaXUvMbzxX4yfNV/QCxii1nCwuqCBDAClTc1KQ5Gt7NEv0uVoGnpZp2QkjnKfbi+N3kpiKkdWXtUJoWvbbGnN+jwugJaOK3EjMl6DdYL5vDOkdZjKSidtvf4YHhfvmJtpWrfBgQwJ6Ln0UzWc6BmePtbBZaf873cvVVuTR0EHRlKGUEZ+8DpXv0NH1o+bIv3E778GSeS6rLFbgU788eWuPw2yhduZhL97ch7DAzYNBqBqrdhmZ77hNx5MD8cwbfZGeBbvxg86GwVIWnliwyxNmNcuLaUGL+D83MgEE+IQMq1juGFrvAp/N8pTqSk82wemiE7XuR55VmiW9w55RgQFBKdmohimy5ifqMQ4Jwv4PdkE35nIEN8YUflEViqtsKGuhj8/q+LAoORAhO/Q8C/bQ4H3IeTu/whciMN6VntSnEGAO0hidw+lT7GfHPm2dNPiVf28CuOQ9lbhSDwDpvoyPsKFcxJUP7hzY9jYKfeDf8F5V9eQDctzm9Q8/1lgVFBhMwEB8IqoQ59atWotfjzSd6+54ZbdToSh+1fkkahoRqsoo9Mjn3tJ3RpJBKaX2PGLsTNqxJsOqkFCGil6BVZsELWOcHAEQOu8oFKrsigYj0ogrQw9ZnechIyZ5f/Kgjw2EmtQ4m0EoXt1BQYp0zY3DImkM/QHBD4PrkrZGHq523BeiHG0AVDrsmd8GFX+BbprePp6cVt6I6Oxl3xAevPCGb1v8wlCnJPDbhKOUoFjbJOH8pk7eWYyCRB/jq2OHkIzzX1DjGoYIiG6yUv7rGBkEVHXz/wV0J0E26cSNDBZLGl3B2n9rFduSd7RuY6M7gVdhlevSeV5oIKdVvz09but5jGpm7Q8xJH6ZlAllARPAcVNTKyk3t2JbvYimkfp8bGYrx0F8VOjozP/Q1ItlnoH72S8HR8cYGlnX5jHFXyIXao7HmeDl4l74yKpeGuPwwrlzqIvN05+tbTfXs5L/Mtckv+syQ5l0dM53kaAwzRZiuTcRYYi5gX/a+FxndbG1U5lffdtLqTbaw4iZPDPOynraThroItHgbWQFMC9U1jGAYiGdPbgcRq3WuuU2VxCl2wpJ9FODNizNJ4v3MTqVOiv+CfcSb9Wn+jU/e0hxn70O51B2MFXqZCIZG/LdMTYb09b0BDX/n+yYrtlXLIvcvSAQPHrOCf98DoyvwrdCqFDRknlnEmnwt5WetYl58w3/ym5ujgkThfcNn6BB/gfwV3Qb1icJvdnPapugHsqAtYdSTpcBY30iH5X6cjnFQTWX+7kvAHp/+MIf98EuNNVrqLhhOg7F0D3oO7HRhMMtRRBwIFHNNDmFoh4BPNp4r03+Btti8PxI2AMzxIwArR3fcIC6AVKTigdNCUyo+t6xVD3AVnsAMSWMVjI7ztMmQAH7liypK9tTrgyxFyl/IAv+it6UlznVaogPVRU9LX9doPy6XI/7Q68axul9PlVgpitiAv3YNmnCUmdhoGp28fqIHWTYsiWuELetNEbonMMvLxePCw+2t8b3uUFIjec0ojkr44PXmzR16zSl9Rr4kM+ZhsG4z6Oxp7CVeySzSGVc9Tzt/Nw69q63Ss0+q1YNVaq/3Qg3p+lz0h0p/DKtUQNmGNcvW5Cel/wL4AQATAaBGC8okgOWfm1xP+COpBNsEQzbQ2AWSVqHAXOCZooI70SeEPEnktLZ873yDsX6XhNj8Ny1/8PS5ElyuN7+D77/sPeP8iux9FH+er8tfaa7PuM633myNEDx8nSNBUfsWqpKprZdPJAS4wOie0HpgFwrGVMj0liPovsEt5ACi60E4kzPewl5ee1Fw9y2hsaRweDMxW5zAizAmMShaX04q+RFTbUIU0m+R1awf5Kaq0uLFtWQOjsyf3L+aOA9oDPYFNAsVyAmHGh4S1maAOrpEAao4JAJSUZJUh8Z0joa4yUbhr1rk/AlTtsvDwhh+cRbU6fMiKu3O6FCmndu8dteDSOXTaBUqpO+PDWBbzM3dgXVPEQdxRSE7pp8dODhFQdMogu4iwJa7ubG472J1tK8fnVpg8mdb5ogdY4vmf5xvJMW65v0JA/9M6G9RuiDDnyXKsVx3EbGONuVoCdXVkZuDB+ziAhA5R45SdHX2ErFrs1R3EBaMAl3QikBarv1mrFTocen7+1ixzb9X/U/Tiv/Ql8+4c4mNl6ErEYhGbVgtSIGCO82OooOYm8g+i9xWMOR/IPRgno/FDFLFBnATFupBjt4lNgPaA/bZXPco3prrM8Yu1G+xIpJ6O/P7Wm3ta+bCwuzZYh7kv9PQ69qcU4p9tvS9KwXCZyTlUfOPX2OlHncOJmpZhtMBosi0o/2rTAgz1G7Kd7dB5ddNurB5f6kXPZ8BNgQRZbqtKoNnOfZxB8qYTtqg1k2bGdH+spk67NhvZ5pW/9STDhX3Lp5WJlEfJ/fkBGXxhdcmj6bauU69ZnOJgqD58OiNZEn3CR3o8zgdY71duQaIv0v6XHesBmezqmI2JsjTkZa6NH0M0YzGF3Zm2YgWNae+IiWcLcjKlkft3Mn1dHo7qm03yawhDY5kEMrrV5x7MrRHyQQjeUJJNUjQC3wNUVPwp4k9eUu5wsLjYRnYTDtG5RCkaIaWx7Z3wDDB/eARxwb/yDLQmz7690/2B/m6yb7E0GYDw5XHePy1YlFL8hLlQiVBMLUHnqgCdN/Mef3KYLwbTwzW8M43A5AZFDJ+tftd64Rti6VwrkQQCFhVm5Bd+xFrKQDWjUCd+Ryj1v9IRn855v4Yult9e1pPAWiZqPzLetabv6aq+5bgbVcteN66klXNiPTXpK7M0yutE3v3H3bVUaGUPK79x069OUJdhGZ2eHqkHyjEgfahkh6wWwBiAKmphcTN2eJpGKLYAUAgEgrnQ32oPqsad5N32eYvQalVTJUvIL4JM0P0YGha+7ILDBMd5+WQilfH1AsycILxxC7a2vOj3frkD8IbOd7wLn9lnGXZ19oi6qK6ZaQf55Or/v/mWe29xjMXE70eSU518FxtVI3n8bKlYuJ+hFeteOmooHQBaEC2yKxvP3foxn+l7nPVV7m5UJxN9q9Xrq5LUjOfMgwSTIqaCjTXADbqBi2VV7Ivm6USvlxVhUCS99g+sNPf4emuUgZrsa9GvGPQ0uz6fkwYtsjiBZJDJK+En7J9N74A6hLBjwyLrGEcUiaD7kGdWsMy3AZjcDy3Iqlo1rS2GjdigWi04lNhyrSX82OIkcAwob474oz4OCx+V3G5kpByBQIP0p3Yj4TWwHgScC1BwPWnxVEYFLjJ8oDn/GQ9wl816lpav9BWFCT9hWg5Il676XptNg4O3vSCii/exm/Ryr6DyY7GvOynIOO0l0oWyF47SA/bOzkRyA73R90DhrFDR/oLIAXpWsmbtO0zppYkoCR2a0XJJbtMxKQgF9iIm+mXy0QHovSELekMSA1K3CAogJ/yOKXe5FH1q9or8GLTLwRAd+MCnXFzvo4XIhzLrqEES4V30zpJAWopzaAQsULCzS75jJM4xdTM4AUQ1yza6ToZ3wdAMAkqyhBRzBV+5cDzkwplw/TlBynyo72RKzyOCV0sVq7FYgkFjw1Rq5TFDmuienu4PNiQ2y1FMamk1z2oAECtSGWEQBueU5BoNWwTe5kR10VLrI77wyX6nat1AwWryOFi3lcWluL1hTv0ek5gyh0GrATSwGe4Ip87WRl8WO3CcDlxL7YNBqbliajNQlHUPvJvprfcYPkPG2CcF4rvbfaKfaHDI02oLMNNC0XoZj9Xyay6kYxR3TQ9PJm6akQlwJeLrkFBiEWLaM08JQgCUNfYTAxIj4oQreJoYg8X/CDCAICADyssOGeiA20dEiMpy4eb7rvp9YUHA4Qp1BxkQXDDxrmECjjMStAwokYM1fQe/2GKJL/WlHy0eGSlyjsnS8f48sY+i5z2d/L0HziOqziIDWwpLgIiulxeNPKWxextcO+J4bZ4AN5bSuOOQBkbQTBnXYFCaxj0Lw3mY/3xO31jFFnuUrMIrYGRApQSD2wRboP4ulg1BDBRFBFNnnnNrSzHGCc3m2HlF5moAq62230LvPUFpTDZACAQIkxAYYu8lJ560l09f6ah80z6pN1AYOBW/N2yXZIkBEGHhL4r5YNxLUOci6qcd+TpIQ0aLOor/IYy6XXX+LUZS8MFRUOsCbbEjxupDys7RnvdP82rLuLLrTaZ9TMWwm12AgjHEu56VLzcE9TuAdzc9Q9HmMnsVZHMtRAFhstx0Gx92r0MFbfLBzMCJOI4w/OMAogT+e99Qj2xGTNyZtwG+dWV1BmjhOxaDOi8iXoT6C1H8sTGtVifuqqGrhdL92x/GCyXG+dI5sHEaExwb2FhmvDx0hza86NPj5B0WJf2ThJ01y4G+o9cpYyUinI+mREiEUEHTmCYw3aQ/nLgy8rw8ueQDs47urkDhaLEEPuP+uiIWdxf0mQDUdIQ23rhcyz8n67Dzs3dmZN/Xj6rUcgYV74Ye2L7vBxnHXrVsvF1NWhbC5AVr1URSP0mZWsdvwea8GOZILxwjh/gzKp/epJz4oE6ZhZPr1y2GjWDZ0c2lmin0x8rjUcMbrrPxOFkTkREuMmqZNzHta00VKJE/+YHYBAoxsqGx4LLgyHIZ2FyRxMpLwdvZGosHTe5vddPV6xWJVvE6iAXjfPSQqoGrzItxL4iA0lIylhy34lg7aa2g8gyx5gxgY4JKb0BjsqJpp+1wGe0586CKDCalQiaP232JCs4gOj9YUIJHxoSutSRDV4+k+nK8lCVlJAyLS3WuJGUeDY+885Lu/reZz7Vs0NQxiG/78rBoH5jssQ0WQFuzIUc2u+KTO3+LOZpbnyqU7u2W+cy/KDuvSKn1qa5qeAihVMU3nuu+vQ0SNKi3h6CRZ6yT/AVt8ENrcF6erZ7PYd5AVqvk/YqcvPUrpbYBULwXqTOD4XfOU4n5wuBmoZj0RbC89IbWllV2iu+xdilnTuhhRrs0+HKSxozKdM3E1ztTjmdfLvO0uhqqDyrE7Qdi5peBzxisniFH/EiRo5ww2tqQ0p8wccd7wwu+rQYMA3TIvOgS3PDiE8EvpvzD2qxHPG40OuzCONsir/cs48lKc1tu1qrv17kZ30etudTc+FIU3nWEdT/i7XxD+6DUDROXetmbAh+Hbdv4V1RPHG3tNP/ThxCoa2/1OlyMmDh/SmT05xU2Qk77WTZQrF06YwxzFVCA/MG9PR+xkig/24+7fcBzz6/tDZhCy/cJCaKLpQSjt2t+zdUZXz7MuHGaD6DdBIFz9noDn91nxpthU7Be/g1C/FU/pDA18iDbosU1j6ECtoht/3gT1cuv2AXEHwUGq9MrD2f86IlqrfGlh9prfZbj8Lywr9Z9mh64onQ4BlOCrMPDyOVc8Lq13Zm4H6eX7Iv6lWYkU3ItPD+S22DAvhyBR0ZGcUq4/j9dV6fzpQnGtzxO8tTO7dvTlHIKLaY80myHASIsjMS4gHNAVoCIvsCV9gRhxjgDvCyFtz9CUeDgFjjKPy3e7cTPt7Z01neVqUekqovjcIOyMQOC9fJ1795tc4zt3sQIE9kpXpc0NZBlGBJBF32nJzqG2GW6bvUdgjbrLYgW70WFQ4bGzcJB4CwpCQbAg4KPel2eL3BIBtb2fjJhPPcLqTP2M+AXN7hfEfqWfgZ8QdZNvEnb254+2Sc3KC41YL86QKyNUqQv1Hvt8HTtoNk27Jcre3SuZgSF2FBlc3GKAcChVHVkuv+e4yutjNDLdDxEiXAg1fT2Q2plG8/OoOVmx8a8BMsAJ/Rj0Ne+4VxhE5cLyTAIUJMbKnYyuLnr3u8r2gBvWQkUS7r4Q/QyFabqEBR4Iha/7lt5+xyom0rgh195qGv1uXcUGk0jNKzVKSdSJt6Pyt9nI9MAdjMx/eqPKon/45OKddzY3kwzyqCCs6Yrwk58Oc+ZlrV1GxLkfXGpTGuw0+QsaydwaURJIAhBrdngv15NDnvQ68KS/x3p93m5O0bGxasSVSveKa06y5HEmtAaHfpxaWyf5yG7lLsMsHGxh4qTytvhNuu7nIqPIpmXct9shr3+6Gr8ZFBrWhaMyXT6IqjgjWWZdT3iYTlw3WCIZGRLydy8jK2GDGwEAoAYAE/nWHur73yc9QmFv2zo9cxhzeBc7rY47KynQMm7Q2TxnmZdS3HFtUwJxcJw3GUMVX4O20O9vECjWd76vpw60N2qsoOpqHvJB7jrKNlK+UsIoHkinAFK2SiYdV5jsleVPbqZwllXrcSlRKlEYTNMN4HUMlHLEXOYIp+JMxXWmnRJaqXP6dG4Kt+VBftRVXbBe3dBHpPIk1hhbIdJa5CXpF6P7lHEV3iMyjck3wNCyVGY/ykCf6lWcU0i6dOfAPY45TDa2qCqWEaxE1+eSoQXT4r3cPJpA7LaFlH2yrarGPAiyQFaoDnT1AwBVA40D2pkJhJQeTCMettbo0bA75fLxoqMvr4jDV1TlIS4zuiHUn3eQ7gwaM4QPgJ3p3wwLloMdGLqsERHXAxPCmMV2FvKORa66Uo2pfCXHajaOXnDG/FNrAwhNa24xqaxOq+T0agwCOI1soFDqG77VvGY3k5PXBg8CF80RKa2KA0NkQOWlJyeTnd3pbGF6qcp6RQl0jv1tynGOWBFoCRTDs6xx7UttmlUPeuxDvjaZnmEmmNEae17RFnkSkATRQpDqTDSJ61rC3cGBWELfp5KnTufbrzDw7LXoFeBKsC1yzNttup9iy8oUyIR0N8IANZk1HBfoni02rsN9vCeteXUc7qDDPhnFVbvr7J5dj6WkM4cTxiHNXBrFvMvLPIhfO4NchpSdsNMnHTEEsgUmm9DTmw1aZorvueG8i+AcIG8fyO4J+dy1cbNa8u2wl83193sTlSp5MkOAD+BCrcofOzrTf7vC2hSqUN0XbAaxnNCGj9vgkXKas+ayZ8TOmgX5dH751vKmqdTWIR4Z9/4l5PvbNmASe3VIE1CuEzUBulgAQuAxiAPDFeSJ8gnPVigDlgWcJHfqPEWHZyvPQXYs5KwRvrN9l2N+KCGhClAjKkY8d0ZdyMEyk//Uci2ZbpeFaNKZBbEAIakOslWpdvBWJ9sP29WYSv7XSrsI++4sZSoA+5VnKBuJJ4z+aNMmCfETExdmEdBgNKaimdv1Ck/qoPusx49yXyy9X9svpcZm1Nhpuw41NHZ6l45ti0J6aIRi0YgDfcRpVvYVO4l1MRIAmfdXn0Dir49XiRDsL9FEqJ5BmJpCW8PiJe63K6KH4IG708g1879gwctKilZR9pb3xBcvDUOCdlbwtiwY11/9tnEEHOzI9AAwxBJ0Eu99UOj5NkRN+6ZZG7Lc1MSfMd80GhWv6Yabd++SP5NumjVZQJWIZk1WLkVssSqb/TgWAZmJ7DbhLkKrD942hCQsuZ8pZ4TzsCAbI9sWBK3yHpWODU13Sc0FxcX6V1bwtmyydQaBgws5KZkHGlnAv5yutIQW09Hqutn2hcvT/BfuY6R5mdurav9WD5Zs9dvnaRty0lQSHLCuhjLd/YRZqAiM2HPuRcFoe07xHIWVUF11SMjbizyxhWq3ShrN3/P0BjKtdVrXkR8gFQUypzNnI/LouI1o6Z5IaGX7nUSw/lhUp4FPP/g6YGLCB4mmCvvYIOiBYOyR2heQ5yAH+mZc77AMz3dKN0qliTjI6m5R9QqJftmxqGBjPctEOGxwjwBeilCJ6jxBAC5eyJk4YSI5ruFUBpe3O/MX4fQgMvo0mJpx6bZMuX3H7PgHK+cJnjEgAZPFwfFbKptzgmnRh/CI+/eee90H6MVmcTWaRLKaqhwXxzcBPfun1LjEoVsU1f57Qw2TVqNb57zR5k0XUp/ejHNaMUh2rVl/v29C/f/4vrJMxbRdbRMJw759KTExtki6nX5oi4XKNwMdTW39FA/UfVHJ0JhxBhQQCBwp273cL9p0TgbMkfnOTURKMT/UnP6uqnq9SW/SJ862K8JRzHGO/fZEfrRs10iQUZY9tNHGUISk06u70ijPpNMP2Zdpj0ZjqXXBTNegC2RxQgTQQH4wfgbZMmJQ/7K7HCXD0jiyWHhqS6F2KU2ZZoKL/mAmJlaWQIxMQEHSZwYwPPAwQA9QHiWKiwGZgdXluuibEmuhN3QkhyBrwsHk3QRpkXee6GCun4RYCK1/DNqiG7qBJencpmttkQp2vwX+jcPhaOd7gvaTXz/mAxWt3uclcqNE0iizr/rHUoktu10elc3smxGRC2X7ONi/hlPj+C7HyNVnRSdJbVahBNQBG8ubq3xnxLHgzGwUPx8tb8jbkWLT7F+GB163TuDBSPzz3gLsmgCKRCD3BFjjFDTREu5B0UxRh5JYIXOtG5H3QbADcsaxpp2zvrlS4vRDKqy059/42EDgd7ToXFcdE/3pH1jz5cItp5InvZUEFYYH7iwGmXXSaD5oh0bWvv07tYPaLWpTmoI3pZrkCgzG0tpTHk1NkjBoE4nJheNqmO9vpgEuGmVh5UtZg8NGBquGfEpnBUUYTnazQewrcmOvgHSbOp3lefIZEb8ZfMEyilldEH1p/NnWWD1p3s7vIiEdFI7qWKeYcxNubMjOe+v4q0U4jMGAnLtER4MvbQcwdosVtpmuLnVsv8a13ULYXADGI2HNiFvllD/ESjWHKjZZZfWMo9YJYQAZy7dVNXmp1wraKgVzfwz5xAG0ywtBuSQTNRQjRBrAnhk6+bry7/NkS57TTVJNmuZQ0rr2WYCWvL7/9deeRx3Z41ssEXd83cqfbR7jO9FtxirHUTGkKrNqiJbyk3K9nS4rUq7f2b3yKVQgsNiej34bJ7gC3Cu6jjOiKttmgj2bihzaTafMs9UQRHD9zJi+dtxpRihFLNfgUxLNceH/TC1L+mTpSK/L0OBWfvECbLhVy2yTrf693UznQtlqo/7Byf3ePT6UTGeB7i4qS6tlmt/J3t/4PEKplhlwl9yrg54J4O5/HK7QcEG64rrxMmsB/jzOuQLm14Q/X0Wf8zxHxLZUWx5Rrq1sOCY0hRXuZIlIuowtqHpHXP8oZlw7IoCq+flyBMN66+RNySAghKj/3MPjROvSb8dnUCsSROBsm1duNl4LQKfJBoAyFQTDWmmHjWftKL1+7dkoepP7mkSv9+0bi1YGnxPSbUFf3XvYIIx21NWapVTsLq223nGhplBxNBgZ7Uh3w2xwc1apFAQPEI9hXDtSKWJGoeVKfqAAWX4Wz+PeAEP2qd9kIEfGfQVR5Dt5i6bmcautuo3bUr+Qj3VUNTYP1hxv/KEsjvTcU2SPv787v2MsqQyF79Yp+DebQdBmrFoIDhkAIBLWYOt2GU4pj2UOGrC463uK8OLCvSF5obANnvZd1JrymwQci4rXCgZSyMHphoRn9xve/kWU7rlJC95SpGE5Is9b04iq0oyg/ekiMFudGdToI6uEhQ4Q6zwMaGJsavZBeWkWjY81SzLnW1dEeqK4spojwZuQZKHX/osp3kVchaPF/LhTL71XE9i9/qgbS7crBTH4bDzeeal/qbU8lkSpkRJFn9MWtQpIYFDpe3MLPeboaDuS0ZLQSH2RNTP1NtP9h43VhIoXk0i2Y7/V2cx5ziC/WT4psjJNGuxtRk4cUUS/eSwv2eZZVY4amrx29cJD5aGJDHRDL/MwVSizeH4b2ZtUjp/aNgyZ4N4h5oLAN6v2cx82gA7uxxpwNoz8E/jzy5bzSfCdljGtr99+4BGMCGF1rFRpRDjb71fgVN+NBY08b04JYECq1ljKAKMqQQ84gol3IPzUhoEjK+gj8xH8UqoCgRex1MoZElEtppNhc3pEsAZjZ8O4UmurUeFSth1PM9Fcy5uDkt1tglt4GYx26Qh3LHn5rhjSCSEZdSyHMrMnuCmE9d6L9BBa0EDFjgO0m+V2IsurtTDESxJ9QALZVOba87gWybs66b33ObJxgkTv3nQn5fLw2Ugs0H+2jKGQVklPJv96Z8g1TzXF1q00Ftvs1r1liL7brdhONJ5grLYB4JB/d2756IYDNlpbWwSxDvy2B4O4HDnSd4TCXGTh+1zH27SUDlp/vYL/K8iPxkskpS9s9bk7pG3hoxhfWsz10cMOpHXCkLr0YTGEEAnkfqRYYrFHuxsKWmEYQaF6lJoRAfKyEfzBvkFwonKuUBdxCYH+nuiCAGCK5XsiBANV7CHBJzwpAbXnu799agreZq9Q0fKB+KWkXXcwT8964xtUpfCOFygmSlfGVUeCFiVe1kI7gwZar20JX6tRzqNfGpK1FG+C+EmMai6Mm4pa8DrhzWfrNvbx/wq9uOGQI62o+M0wgKwcyXRG0vYgmKFjiKyss2T87fPSYXkVju2UFxL4tMuWcblrtovNeN+ot+/UMThJj2I4JvMnS/u7mzjVq3/gLkG/FaW2qtN5hsh2Hpl9KNy9bGJq4aTA+u4Lm5yQcnKLvcIUJA5e3fiUdplvxg45RcsecTf1TfG9bwPc1loaDPIiqOGzZE5l6r+l+6b3IO/vT2YJR3jA4Tm4i74xqU5t5vtxapw6SGbPHNt6BefZ2KnEjwuhkDegk4fCVeeN29obaOpDmL+9vHYH9g/MVgUNnOnrzdvkQe6XhHU2O9lVP+X0W0S2RFWGS+fMQN2YNWWSkbru8e41ILrQZWeSkKxlcx6ZQ/Wttfa5xZXAs6pmlxBi5B72YVWNs0NzDXMa1u9+xs8+iVzcg/Kcvh1iuNwvSVUCDUGPp0To3nnPJtB9c88AJsDseA9WT6Oz8LhQKOzEtrxvwqrsofrnGJJLK4CdIiQm6A+p/U1rJxgom7Xos50mrtv13MB9eLyduBHaG/fPCYYtQgiAzYevYPMWxNxiHonJ2czAeKYV3FQkxc0IZcJ7jmbW6UTDV8C7pX59wloI0rzUULfVUOqas254mov/LvXU6ZKBWckHSHDwHr+jEdNTaj22jEipKICxOLDM9v+W38i7amRmfLj1vPqk3RoE4+Vm8IRuhA/T589f2QDsudV4RRLwy1CbEda/fppmtYa+3OeRELs/8U7ssgU9soBXXK+k8id2p6T7KOlfKcZShAbrSCw9xL8XerJFJP5Oe15SkqqZ0Ah7WqgIqkVOEo4OnfQ/BNq14LcbpbPLDtflPcywxGhtL3/B9sM8ZbcFz4u95rH2oyI7GWycsWtsX4mZI3fl7/OKv1lPtS+hVQsgsl0LkNmxBwwrkFHR3dJL8NZvpXoE5bfjoT65lLvfNvDPiujggjp+7Ef9iAhAsKUfsDcyGgHPmiCgkFDxIBvw4yQMMBQB25iBaqOr55cQmn1TXzNnXu2ex/zpc5bFoSkviMLDgxpl4wB/QYMBeomzVco3b4PdKc74ZRsCbNY8tZpLLZOCv+4mKzu6+jUtl0jMo/c4NBL6hZdUx2Iv/Bfy3DRZc+V3NS1GkvLVKbJZwMLw2adAecdKRRs/X7JkMBJqNFnxIprwsxn4T+WmL2i/U2gTEttVkuXL5vTfVp/qyi+BxpJljtRVjJ1Tp10shYRddRXsGysYxrpDL6PVxgiAQeahNWKIp6N3jkSBASoLng9wLe099UalNi6RYJV01jsxgC8JULzzM3hF/JDMLb4sQbL/t7l6mu+r2pHN6TccAmtU4WQ1x80Vg98LaLmSynQ1AU5QYZrDaakJOVIBS/YD6lkLtGvYaXDE5S8bIWOB4jv3FDHuScjHWquDzUchyQYBAQKin/QUIRscuQvPBWp5BVVIlxYbxeQQJcSDo3c3hm1x6VuKqWafHi9K2+OZbLOmXKTvG00Os4fd4i9hmkKhHOrL3lqor98UvCYcyebj6K2bhtOOfEY0h4mVQcvZwqg/2LVjAgwPjPra0hVyeHFbXI4ss77pvaxVTODs+virNLoMhcxAJG4FQQQ9AlyIK8x1IkrWW5VWfGUMQgl2hGSfBKlujmZ/5sDkjZNAobt7mgXRuboKR3A1u6FBBXhAa6+rYG9K5uJPyFIA+vWQYt2OM2CfRpP8uSOXK24TmjwJinCNREHf4MyDt5eYXkXZhG7bGgbFvoQooHDjJegkXeu2zkO0aVtfn3Dz28D4Sl+mH1oUZqH3qwXlIMCx0kw3ZYm5K9cFzH9J7m5YbHjxrDOnQ/MT7Lgi2Ig419M6Ki7RmzzJPSJgxanq0Hmnw6z71txs9deu+IXWXuQ4836qpKZ+P1dyMKecf9qCfBJ4pORXO3OXrBAZrbaXD81KH+op5/rcUjR17N6seprfUbqTej7lKP+rLp2aQoUjqqjoGQe69GCgQEaFlQQFj6gm+EQ4bpeJa+k1odVR2wTWziAc+mtzsmNXlSPqiSlTquXyJL2URNPLFm6nfap/Xq2Or5lEfSRlggim6PwDZyKd39daaypUT3HIy03VM4JiXDJWG8Fb27PjU7d5s1dST3XVoVk8ZkfT4DiV67579uWNbupnUabT/typXYL/FZ5VNByuKQKwfPypxXK/vxZrlzfDNQbtU4Sp0PQf88jvWvQmft2X59d05QdosUEOfq2oHZRi2+9H7js/SmEk3iUOpl5pWv6M2Nt8mvERpfykGL0/PyRvhHyVgc0jZ0kO0JzFR4+pdfdxEWSvtfwErtk9YzZIWTSJ5S/A1uLYuffcP6295lms3nBUVh2XArdPctCN8M0gD0Ox91lmwcUGQO5cV7gps4IugM/+XvGdl02Y630LAILtBciQp2PN7PUPMTWAYn9aX1RIrnnKA4KU71MT48ahf7JQ7IWqbC6mOCt29l1xIc+Ioj9VLLnXIM5eWxHJwooawO3hAX/VuEJEBYOGWKB0QQSPyQMsVs0cHhn6l5Jmmk9ywFG0355fu8LJ4WXdBegsed6SIjddsa8khtB3lF/Y3vgTy1RwKLFMb+9ckToGZsKnTcgS6lWxcniXxtr8lbn57RzancbFfGQu/w048zki6z/+DIZHFaXi38IvC1mNvKMKQMvp0bpK4ykVQjPfiv1l9yiskMDZZY4+ZY/yy7bStGvyG4bTXrh9qjWC0fu1WQlYpotcTqmq4FAoC6CltOHlaWZ5ZcAlRdN3nQE7HaRAKLBy7Vdyd2xOo6sR3FoxFSoMIkQMXAxRbgr4M3tFx0FUVklDyBDUQlIUX87qOoJd2fSbRVdoGcoO6cd46bYN+uW4VO3QoXe5yYGR7p2A+Fn9uia8ORVFtiDRU8nkiJdMO2sgAcuUfhw3vrxXYc3MObSNN4sRbq7QIuZWsHItlGyM8oWvfpxUx1oV2nGK61r/Utw911oEzUTH5w1feuk1/PLi7yGCIgmmwQgxbWHEvWgkiLojYtlhrlRVo2OfYaN1VdvduGEV719UCllDqfVQpa2h3fhwYb5d6Q7r4ehuvH7uVBnLD+kW1pX09874EGfirF6yvV9Nxw197N6spbfOvByBZAPHoenUi8wqOgcNbBawLoqBAhOCBMyhvRozVavWEsu5TJtTwa7TFTvea6aat1Jl2SLlsbxlraGE9muXIQND+nMjkRWudIJsBCH3AjPMBOuucGiMfoCmHqadmF+hGMldg8VM0K9v/JGcqclffQKiTgurZH4auJSnxD5MVAwROBLWyaB4kO/45ctoFHRwlBArVN3SA7SeDBG6Wq9JaF4l4L3y0Os5ew2AzLIZClTwYfIqRfH7GWsI5FHHlXhmU7kH/BqL85Hl43MZhL8EiHTOd4xyAcbHDmuv1OLB/Pv1A/usVyFG0aBQGoj+n5NIJVgPHIHhRP1AxQrFiys1EUlBiWcGgHgHWBtHaFMxind7HDnn7/FFYL0GM6zU9u3AMIsbxCRIfQxXdD6OkE5VCGHNniCDZ+sbItNLP7s1AMIHoGulTPHH48SOqy3WOx3u4eNUsB34CzRZ8yBQjitDCMYsbhAKjfzhU4EjRAA2ckWUDYl6gOtgxUrHJSaXrHMitIkbpT6L/I+Rky3tCt+98icCosG3F+hKGvPsY0Wf6rHx47gKXV8uJdd+x8/0P9kTwbM9tFs2KyFvV31+hwcJnX2RDu6CxV2l0j6eWwDAacaCYWy5NQ0gW6XmvLSHxu87u4vrp9FY1M5buoD1wkgu/se/dQbSFvrjEGmYZpXyBgDCscpCkLglVvwgRg5gSeuuukzZ3Ex593TzaAgkbiE7jae3VzN9QU1wBTEiRvR/6RRB7DtsmJ518CMfbGZ9v0VBU+0uziVutO/dVm9qXQ0SybcgoP9cPZksoQ7mECiLKVraKQGEq9JChMff8evv2T3axNo/SpWWmNU2RpK+Put6PwIs1cZyY54/59/bO7QqIsMKyvZ9XNbxrecGvbR/LN7S1buhWezbPXhnDdqAnwMtBLpfxos5eH2wZcOqjbId+AWj5AaWSVZ9UuAlvNd9vyC9uPZ+Iq4yvljooUZTieN56CauKcHYwLIkxr9u5UAgwsMJN8yccggvGGLouFAqq6I9eGgD7UKobnr5yLDr8prcsasBzdak1PzOvsTrpVLiTlYZ5bHrJNx5hb61SAIsP+nn3o6eZ5HvstRl+65OWW+P3Bar3F9aMY97bejgoOuIH14JOVGCNm2BAl4k609TwP2p9QVLsPXmyYSagF7iGO6N19P8BlO4O6L4an9g5mAmFfcdO6Boap/XlkrHlsb1pn4Kzy/5bfScs8ZWuOMjEPwNOvTbxl/2TKdLFdi0Txd/D5wbBn1i3/aGzEuksHSYWqvSDI2vREo3JZpRPSMd3YdU4mEyEX1MRcYwb+VaPov8RZDXIWDx814q+V/UcX5m/3TkVKzrr0LOQzypuicUwAWyphhkm8a3UAN1CUmgL0CEodKZFFKkmhklqyUWynDFEZQQeqs29FDFWFUOxwR4UQpYtXJnf2pLISUNnC+dVFVq9KcdAznh5dqWWPszE+3vBWiIAPAXRy/L0rZUldP/B+25L9ZOea6WCNlCtBJnM1SdE2GxDSSRGnMZpeQLvw+/n00qKz54gZdhvkEKRZ1GHlzG3mdhIE26TDdSKD3SDxaOlObJuti3F/knK9VNaJlLqSfSpWEV20+yoQh88i+sd+KWuneU0QBCdn7w0hjQjNIXolunSzOhfWbXB3Xgy66/kwcR+F/+R4pjnljwSX2eIlHbiPRYDlFWNSRaRCZ78WMQBLRfgmgC6cA7LEU4GsIUZLosUKblwNcdPIW8MqOos+6hTV5XPUixY2/iZgKweg8mlbi5vATT6uxKM8QPpvH8MzUYTBN9/1N3xvxoc9D6Yq9hajEXhGODYC1+B/bASSg/kBpJ42Hz/sKCypqDHm03x4rB4yOEAgYRPAhCGxH9X/3yDbRPs83SLNESo2iq4Wr1IuDfS0LQkFZgcnrQycUmDknC+Xz+lvX2nvPeW029RAe6MMy3ZQedPc+Ke4jI/coLxQhf0Gy/v5JzFtlEThsPg4ChonAHaVLShLaq046csxplMHsfbupurssZ5Y33EO0XZ58lYzBd4r8HKoAgwYD5wiSd4/6ZXMQ6DKgMBYxYNQTlCmG+MmZfRMbUIoPWbIdcvLlCyG5z5GK/qI1VmRfC27IgWZW6ZMf2sa8/6AbFMFnlg1TZDxTYHCCBW5d+aYWsNH4pMjamMM0Vx11K2xfTcXavrTyOUisSj1KyOksUn0zHgLCnWRCAwllNvWeLJ7OtiHe1W3uucvG5d+L2Ge6rlJ4/WeGTG23pAG3GR0bpDNZktCEpCboGc6Asl/x46drb5q3e7vDMNPqzh3LzeWvKM6bqvnLlAWt4LrGSUsfcX7l9RPBAt+KffJmyDy5BrSUUJx3on8NMvQ6hnEidG42nM4DwbKw6+4xH8KWSq02HMFiQ808b5Uos9EQyUIFf6LrYEvTx4nKNvnGNrisUNpv1bDcsuwHsfx8aTD91+Ny9JK4ertNqXToxKjCBmg5Nv4UyICKTMpIE8GzQJAHFtjZKvMuold/7HCkYBcV8eXsu5e7wgUnEcaJUy/xy8vNVnQFwSLG4wIfxbzVibTIqBzgG/AEJUagf+fQK82vH+XWWxRMKLrJEa64cwKKC1wfcCezyis9KOgzYs6DOGfYX8JrUR5rf2FTZ7OtDS5iDa+j/1oy5AJgyGh86USUqpadowjspNQME/75SsUn4jF6fQ+Hx/2GdXexdw18Qogt3k98kblf1rb0bMnXg1Aqnn6Y8bp/aoqATMTQDFPB6KfD2G/r6C9hwJ8xgUpLDhSh97qMWSUdZ7Vg9a4M2cp7JGs3eDMxFbbb66Krlk/lr+M6SPyb+cHFwBMTD/3ZIRkXxdCRf/2ezzJzAn16pGMCThTVc0hs5d3zJPsUNPCGlBUOli/RZ8dcrnTJ/o9BGyfURjHZ0kPXbYO3UQRgGbGKqiAonO6Pv/jUvkmIN67nAgN4kETjxBeJOGKiIX7OuV8sBFH5nsxE2TNOJBTqNyzrRe2VJVuoC1UGw7MKaUneFLW1ZA4Ibsa0peOwB6tiAfNAk5UsniixtMMp/uIV0lb5PlThXzMS5e55F1rPgtzGcaKz0TwfjfNn6PTYU41+7ze5wIq7lZHgEH2AgOSQ7IdIXpKlyJmOTvEUJwW7LKVNApfaE7X+dp06dU8C583ibvfORRL40POwwt3PQjICmNqNDfV7Y7TRujsBTXUElFkUdvzxRlHtXhWOPBhW2DObpoPrVAGz1cW+m12y333JK+ARaSSXvUMpzPCE3iPLLKolV8XPsyZJAUURQrfe67X2i6SPHyyL2g3QaZ3oXaAX6Bnzd2F91Fay8fPB03EbDj5v9d+SSJdTKM/ES6Z7g/8M2lyVhHXRyJ/Vok5spseEWGKZ0/JbSuSoSqXNNMSAG/eb9/vfPNxbcSoO4Kp1uNk5KfcWCBDGVLVzxGhXvIjnKg199I9X/zeVUyAoGBDAnQCR9PxJGlh1tQeQ77Y6YriMYogP2QcONG04He9+BeL4gzS8bRkizbKDl5/Bn7ckE6kKHex/DKLehd3G7mQecocsk8R7NqcwKtbJLbWZtus0fwwn5Ceifg/qazoi6VpFP17FBFBxUAZP7pGUOA0w1D/5ZaLwyGA1I+d9T0aP4Ofk2eneFx7LzDERxhcTGRTdqEkv+M9pSu6e7xL2f82F/gZb8n3kuuxsw6cvnHYFzy9c0fZ3Nl4W+Jlj/U8qOjiW0x0tMREIJtx4sD/06NwFF4jlMElwsVGQeuWHt3ZaI9P8llp/H8bQ7n9NVxdnFh1bQLAX1TMKxTh7T3Pqr0tu6iws+DRBwH1yn7jetErsiIS5EAzdsEiDGEGDBbNm2gj5Ij2m3/7CHojMSjiooXeTT2rPdrZpkHY9W2qPy1T2au4OiVns80bOJ0ToSMIO+wPxEhFooCQHSVwIc1UhNnPV+PGzw+cM5olWGmehzzTboQH1pqTpi/XaAQPSeJPIWk0GIiAXldlnSWRsJTXy8rp7A8H77rxUc3avy7DJvMTShEa2yIQxO4zMK0dergJwyOT4p9XvsvRZkOQ78szPKkl9ObuhGoBpOiL2dBFWhkdRYrrRB73/f9F0tvcsPalMHV3h/5/cDFKihhcp2pK2Lt8gFOwuPgchNsz42yVqeJLz1Y1v0R73Qq3DA26CBZK9kTxmEveCSBNxEBnbWxRATmAYNwCS+C4ml13l6zeBwsqu7XzPeJSXiD9gIBzPmGhPmrk4hkR7zFmMXySOW/uBtcELjNumFNKy3frodedSb55l/mNaKnKW84z8u8RQGkqL4qAQk7ZXC8+I14eI650h57Wfnz3rbQvcQuC6BE2sv7sHltljf1WOJzt1fH7DFgJ9Rdq9RI7MOH35SLBIevno+RM9MVJQtCwykB3o6j8eUAmiDSV5VLk1uzes/e8fsgFjh50EStYGZu1E8lAZ4C0XbISdyr1WckRlzsp1yplG9zHYNReNZuNpGy0uNxfdnX33JcrImMWNTfYBECL7bpkMBfDyryMZnK/c76igfA3vfRGTpruY3jN5wunO8bDvu4/y7rhxggc/ejQ6yUiQPdI9aCLjygiXb805sEXIdRHU7bvht/wyni3PGR6FUwl6UPGCBFrFiNSMGEPxFFZOoRsF2YLHn3oj1yOPzdqPkJk6HYr2hn5JdaT4KRNvMkYD8rlGyhadJGu7jeiaBiY/oD0u9Z63Gpv1Xu+gn/k1ydpw88Xcm9zyo01PVMVIGxj8qFt6M0KXZ5pV7Q8vOtVIB8LioFwfpYOp/Se5PE70/n1xm94l09Ll63Syq4ExcUz7EWRdcdiNh0yoIFSzzhTPNGYLyywRhBA+YOqs+9p4+koCJyp9hVIh/5uMTTaDJi+ga9oLOWfkPj+uKwb+f3hNEZIwSSIljJh4XwCW32nw/4mi87e60mk3accqlDMRXw2d5/TXjceKN1WGQ0yLbeCdXRQvJTcj8iWZhkSFIhEnPw4tzHcN+wVDsQVfuFniZDfwOsvNtAyVFq/z11zXPncNzg9Xl7iE7AcMFzyXyjcvwumnwiJBi5Mb571oaltQUeQy4iMid72kul8JrfdM162dxbgV5icgQehrlXb7BWVc9/72cxRR9lUzjFCdNziUO//uLkyQWMWOK3v74WqhuVOHbXCln62aqsguDUvcbc9HlrS9Rssq9LX6f1rTStjTKWg06FdrV5/8wI+tfj6i42M29dUFx0nNYgVEDagg8NLECCeGTftqShgEzeub9R6mEtd3t3NK9uTVxGb5CpZLAdxIieSQtBy410z+lDKNjkfQWoRitpTSVZKUCFdhiKLFORjBgSP0mUsn2BX5lpMmK8op8FnS63D7l4p/7aE6cXE608MCLDHbeIaL8bBioel7PMtf1vLokIRZDEhIV8Tvzg/06omigDbV05oQAZcjknHvAIs8lm+E4Jk9fSO6cxMJAEsUgTcIZ5mQaSEZw6zXFj95EPaSQQTwRgCntRxTpdS978mYm99CtK3m2H+u/6N2faKRtmbPN98vv4TioewHCNMJuvB6ZtRtruDkoCBryTqEMa0Zv0J3ToApkQU46FiggD9jZpXDHDeRdZNw4I9V3hQh7yrERWbFfoTkjVK8g1YqlaHb4uj+e11gS3oOU1yI1c6/CAhpf5euQ/W9lYzFEiB0td91SUq4Nvs1NkyMqye0lgfAixZYM5zfl9r9X/ko5AneuXl1OxF5tENTGP7fxBeU7HyePQHhAoFTT/DsPzz2DmYnCgK0z24LUmvLQoK5iXHIwOsaLYfal2mkhqPibZ8wS4Gfr4vWojaBvY2mx39RosFVTnq0IFtvw3qqg9owUebRsyMsIH4EZaSABcGuuEhGULSajZDfAzoPGRbs+slcFfN75495877Uq9QP3N7IMCBVZ7ahkkyCvwiTO9Fsipx52+5sCwP0zKVduwfgWy0kM/2z2Gd6CpE5oQFLm7rcVG+cQh0LlwqEOgQlZY3DSxhXN6u1dqadi+oVGst2A5l7JYxeg5ehxxsZt3ytmu7UH7GFd8DYneItT88a6EANEyZYDMaHALYjuIIcQCiO4TgvkFDvzvfYgxy03Mx3oU/8Npev+TVwTYE1Cf1Qb3qVBXZhlPh05oxTJE13bdRVmPBxXRHVUCtvr1AmppL+HWt5uFL6Csl/f0IqKS6DP65iYMa7xDcknvXCXmqO1NsmrHDoX3/s47EF9rJToGE8a2MZuwyB/0EzUZZq5VHNYeLna6SYDygF0wpT0tDKwla+eFtT6pVw7sURACYIk9IoYZf0PdRoOiaBfInIYTwZOB5/OR7X9/0kyp/AvLeGU7Gx3e09kGRucSKHc79Okh9qlx4FyfPSPylm98nrbfazvsZsJIzrsAuXkX7U6WKTBmBBAgE+xIii0MFizJi7D/eMhM0TnpGK1rm7ko7cExrQ3ouivX5pXM17tCH0k8lXzbFYs3/6b815f+mLyjfcCOkLFEuxc8ojlHZpHXLKKpeGbwLPBn07bDqf6SlHVfp+FSyUsfcgFP+zY0y8e95Z3jld6oggvLm/J5fcejiJXgoOS1+iGIcooWEQmzsYwV4tsP2HhpKAC110eHU5TbPWwNL1uD3JEDiZRuYFWPqV//E1dTeaUm8P3R2/w7pR6YvJ7H7dx8G+zTUJkKjDTIdiwVca05jZu1yTVHY/qAlV6vgyS7/zQ+xs3H8I3CxIka7RDd1mIHL7EyCByN3yI6MmpueeR13TYJBMRHv/v7jZqxupYTtufMRU1a1DM6snPlkzA/OP9v6lx6by7NZUg+s9spQKp7NJpiPWEQet3dF3L+SWrQUDIRiPIm/MkHXahUWJU1wozLTmAlOhfj8GmeGK6dvZgqZKuj/s3U8n2KNd23/g8jQK6LwABK6NP6oO9gMzzJssFNhExaqOQs89TpAdIECY1Trmz9S+ghufw+jd4GRgPOnp+OuA4QPb8dshaT1SkWPDm70MOZmAqtIQS39X2HT/EUDViU3WeMgkuz5hBpAXhXBxxJKmmRQbimdjDiQwnPwNvJ8k8aPbUcVjkK7dYvBG2HYf7fnVY+tRdZENLZFWb2tf3G3XQD/6R0AcowNB80kDAo8NfgqsHNuiyD7uetEUIZXgslxYcZBkTds+SOE+/eOmHIbY7edFy0Kw3oqVpYD6yoUKTqdv3p/JqPU1C9DKzwWL4nb7T6gEB6r3yJAxuz8UdKFcXaJkKDG0V9atsKkTrfbgmOodtsjFX3Z1wT+6ADOxdn2lGfumlSMTrDDJ5Bbkh6Sv2Iq/u04tEnw4bNTua7x5fuu4Ne4R2f8hn0Od7vP0LZ+JC1TaRNo8sPPBiUY91IInYFEBvdH3MLf9eg11igDyITLCRUJtGaz83R6bicyeT16CAwBByQ8zpRfe+t8/C/LygxRVBwNyBomfgWYgLv1oC3XLQ2Vdx4qMxw5iplUhRQw7a478Um/d+oWLR9iRSVcFpeWg4bTdWznpatEJ62VxIkHr1LUSjbM0RNqxGqPOeEbvNoR0SF+Sd8tJ3iRirQtjEREufTbqw6f82PSRau0h6/PHWSGXJgNWvJbdr5g3jiIOO88b7yFKa6FmKTlVMPZcIjhrE855fnQcAXsyohMZNdOh/HhycRdrDvmfQvNeAyVOkdHxNWNHQI90fFict7XAijmXAWyOfZpzzEEzMvox1DS412ZaGHdYVzLJWa7PNtC+KXqW5vdpw57cxhKIRwDqS/yNLccqP3E6Qb5jhRvyzDgwkjMP4Rg1MQYZwx8+0n25SIMu3+91itp6vmZWjKgISOraYHq988rzOmxzezD/lYQokuy/dZWgKnmXihoNCsEa+tDgxhX7wJ8afoyrnjkaPylD9y5HpjJtQ6y5TjswuIqCqI51dLwobik+Es9doeiyihdMgi+u/Bu5nqrI113uuJQRGFum/JZi2OhICJJYffQc51hx9DgjwbuaeUt+X4aphvMuu1xD7wiwNArxQz4ImoGrkxpIiZW+e9qIhfP0NLnKNRwSzkMPaO0HEQaA838GgKFchrDGc9pz17GwdzqjBcuPe580jKKxa6rgRxFE63Pq9AdXa6odRHyxt+iMpadJzaNgbpZkPfgtnAyDVIWaDDoR/RrJfE2Vm2i7wBRgS+10+6za3/qWxBzmYR0T139l25oz84UVTpwS+fFzTEOS9qP085gM5KYmbYoCd+cEqq7MbTPKEYCQCeC5cxAr2mFA+4J8Putenb7KP512nZAV2dLZS6wHf94jE0X8G0uxZxzooA123CdQT34YshxZAA1WsZUd59zF2AKqpxrkBD34tqKkN8lUjqSp76iNs+l5mYHJsyAcKuY7WE/HWcec+8A6PLQXYvcmkj/IR40PoarxK6uOhYSN5L5mWzos8Z4MeqpGR1AzCyG4Hq6G9nmXKxUpnPv4V5KTfE/gmTPWTH0qOO2HJk+Ghryu9fXNdiocVTq8dMg4KWV+0JcsEjs+RcAdlga3O5cLyIJRpxTOxYAdyfRz32WoD1sZjprFUmT7jCUrPbZPGlnC6I5r/lMjrKBfKQlcJqJq+7QbTJTECVnUxbHUmqi16XW4dbvEKZ98yURLwW523gez01I9TK+5EryXgaQAzMYzNQJhrJlMLkHPZFia8NP0hBxHYAgl2UYs784wpUDHFGGMSgmE0C1ZgpnKIg5AF3/kOuBcWQ399p37Mv0k3JUumgyTk5PZyLo+O+fUIMSDd7KwiXdYjz37AeedaaIyZh2NVVan1U64w0lg1eJ9zlDh223mkN/gpnl1M/LcL7YbNGCa0KToqMKypcwXHSECN7trxbIGonl0j5sExNNb0qhP2MLGsVl7js55sXp1Up3acrvn5rnasfHbmRp9SRyFAT/zLu5WC8UlBgUDYAB72a0UEzsPGNHgg+jRf1iSrudR79scB/lEV0cIJgv52QQ+9ejDQECu7R7WXZqyIUTpNCLqWz96aeoPP9hmpnIDG49jJC8reUsnPEYKQ24wJaY+kyov1ovqkNZ+vyFeVXLTddZuTMztSYhNOK7mZ8lED871HcZOdjx9YBaWKQIfXj+cDMwQiwuGp2ADva6O3pB3UvU9GEjNkn+r/wWJ3yw1A2aeu5d2buhUF40MnmF/wxOqVfHtomQz7QzspL8lf2xZd5qxjhwCEAHCfktMJGJzB1vb7SyPeZvBnhkbImZqN47XLWO/O/aJW65aDPM34tnr1l9vlnQ/Z1AgNEnB3EeEYD0KthCs0pcEzC9+OiO6bSEF0HRwg6xHAuHIwSykOFRR0UYrETDi6gGmCyKGhnewlBhwIAdXKglFU/irgHkkS/Gtc/5fBoZ079iyi2W/jvbHmX95qYmZ0NrLJx3U5rPlgsm4GObsofTpdS/zU/eVGR13QuaIltYudYjdqX35DLwX6XfU+B1se+xGvFFWLJagsR3SPX2PqfcjmyYAJbhoBhYPQHqhAJ2gG0niA8oX4f4ZCBo6iB2/0hbkEWN44Jw731uidqH3w3LxeM0a9s2aqsFSraVokIJoc1F0kh/6inN1g0NrDuiKmJaSSJvnsYppSu3hU7suCnjYE29KB/G5ClD+LvttqpczY1oYRjy0znJO+dp/SgiH42x+Qnfr6gG2rYjEgWz1TyWk/djeATK+HrUT5XDv6zAW3lWLqZe96b9/WDdbykIT7fYKTsJel+mPtlmZIRGyyxmED/URIIDNKsbMy7d5pC3CBpjsf0Cui8CDRwEc/6yPg/3+tnUNfU/16ZiCHmZzSFOMGnw5pdSDDQeoUIZBrC4qcj5C1triIvq7Z2omPh82ngWOkTOXCC7f2YiVZxCyghNwzxwOkP8JfnOuh3WYDnN3n7o+tPJte3dYXcZsrrPs5p8QBrvqRLwsp47+YwMvFw1VpVnXLcbbDNLqnZ/6S8fZykIT/DpIwPOtpNq0ezc023QEsH/knaKv5TAHAiSyLHivE31CT+3Dwpyl9EswcBAprP135AelFBBVtv8VyUbaAXreOIZ3ozfH0zM4eqQc+rsenjtvYNMVTA3jBwzQ4Pk0/zol8lKSX/bCm2P4JxTHD3zFywGs0/GnIWqrBozaJbk4l8rnaCdMCySOu2eawMn1O9AbvNeM7ro4kHIPNkYvJ9E9sr6XhzARwCW6EpeYAni9NCBKYKoHASdqxgoTL1+Of0GUGFRtgG+4Gd4rZbNXl0yzE/jqZct01MWZ0CRIiF4A+hA/i4eEM4zHm+I/xdA9ZTw9F26BRPpLHMHidGMNbUPdK3hSVuyirfSIt1FCiCx+4jdlrXeF1RxDcInuWd7BbazT4upv1rTd4V1nlMwgAIWV9UuFJMMv+eWzc3ZVHfoDkvXqlQb9jD13TjZSSIZxm2X21fq6dCsK6itdmJi+G0fcp8AtFRZ9PPthr/ebrc2F63EqSZaezZeYtejeyf7ynGUZB2TJlYfXsNlVEZOWHab8gb82BK7atXS+70T+OjD45tZDTwRuneSnQISOyNE+zPhbDe2Zx+teKb5ZmpVaadNxAcULdzS6jdgNHQSMiL/H0VgsehAasVJFwTvZjtv+lO0zgdwMC7KjiEf/OnNEWxgAlIHzR4BnN4g2aQu6e71dn10d4D62llTFsvk7CBocllAIgaV8YLx/A5sUUvKHdaonqvt/SpnmaLvMrt15hDwtwquAAgTN1x504qwhaH6okLIHMdTjZtPaPrPPSOj+BTKAhpeO4OKHZsmoX1vGiE52TSO0VZ9UuVF5gDYI54R1u2yxW3nWp+vt2OypT7IvtBXJlUK7LtrPjVz92Ye2QjBlGeyyJBoCWc8+4oqcs9SRldkBENhT/Qho/OmeBksDx35lg2E6mwAbiZDOGNH/yoeLHLK75h45kR/4z8rQIzpR7FkCaPaFSkE9D6RU5K87D59PcRzex24R90p9auQTxc63bE9zVuLHeKAekMQLECnCka2T0uzaEiAVD8ylXGtq9clNxlYB81ub5ipICu4UNZJFYYVLj2TEypvT5IdcLsVuzccbtGtjEt75ohUNdlZmB1bqtcHmSoluIw2Tam2TVA/Lx9+9G0RQ6OPYO9wlCuOyYf+NqK1tfd2x8LQuY4/wOt4tnMxMo8SZob4Fw/26es6J0YZ4T7wMTouDfm7orXfTpl8u61Z7Q5/KzCLWXX4IAURRxvpv/vojCYdL3HuDVDlBpdi3649mwE8Sm2WZqFkBcEPwDV04ZKmDCQ/zY8ddIHnZdAzLLXC45fzIMmB2RObeHqA9c3ATQjYhKJFUMIAb7roTLbTjIoqEsmLYTo7skMWlBHF/XYft/VYjPhVe7jH3Hwxg/R5eJPYSpUTeFKkKSFswp3x31aF1+439JbLMzXm5VGYp62FqVMeZ8hDI+93Z/mj1Kv9V039fUUdtzCN6WNvr/crMvNsZ2uXXsARj/oSwgywH/8VWawCHjQ1B9gTEcBgIMDT8zVh2ErvsYoZvmXQ6X3zdxJnISb5mjObXvDzJ+Fba3DpS0azAh/ssmoPmvgDQbNxdjCAkI8Cv6NInBXsS2cCdcS4Qhjrb2rl4rhsT24N5dipIdH1BXiaZujEepnL66jro30poYDecMq0lG/BeL9XcJKMWEKB4J2M6fiyk9Gy9RXF8jCYyx45jv99wMTb++LO8a7sNmseEHA3MBKRBZl18IWxXD3dvjv94ZGZG2l/Pfl/EVLr70roSejOC3kL2ccQK2+6lb+mORpHKtWKySjQIrpEW9HmLz58Y913sugotOvICRfvwWWUEkBQbnycyQblmKS6XOhe+gl66gZL8U2JJnLkIcaF7g8tA59LqU1ocmu86rIlQ8cZ1lS7sPyJLsw+5DOEQzkb0Met/ycvAehu32ISuho1/DpHHgGHynEDCQ3x3goeIOmchqIwR3El+Pgbg93Nb+3/q7bnrteKzVB/LzfmpdMWWn7AjSQ245DjXsx9zjnp9ZGUErhSt303jScrPzcrz9vPdcG80vcypebi0at5yDXIjsDZEjHGe2i5fJVodqXlxtGYMjPVnCWLZiMDIW8+PFai5hpfTY28kwjWEJglfdc10pSheL7PFlKKLvRJtCVQ26uCSrm8pbvND+YaQzaekLN7+f13YKe97SDROYikRvBy/++PSES19tw34Ja/nxB46KQ8NpYDKEXL2ar9vZrMHtxfSlwMHG4aZuHCuXqZ7AXWEApw30TJK4wvG9A3BepXv6UkCf2fGV0hU+dGCge8ul84uSUR9lT+oMsm+ew1YU/6MwG9PgzZELPfxKAKoEfHnyVHkZGDvBwUQ4RA9xEsoxjVxxvWP6CN49vj4ZFn5qO5hjJvVOWcwX1pEcVPinsXJdM8AVb/cPNbx7RPTVAGNPZazWxKdDUYYc4NWki9JhgBnzxOxwTyqzWpcVH0KVG5z94JJWeU77O5cdRtfBOf2STicl6yb5sSQWDgi9bylh7znYtQL/T9jDrzxCwrQEP2kMc81nBcG+8rn1HYsVvxldIQ2WoWXXc+3p6X9r7ZUFyLQaUNcQk44SvEhBmVM8InIkN0iABnwdAUUUsuug8f6HeUwpVdB7bhCIvXLBgtsYyXBlpNKeHL/UNFDDIQ/XhQGDcjVAY/6Bjfzm2mcJKalMPChsmyzYcODwiVUyD13+a1HRwFD7qo3Ob+DgBpKwn8C/OZJUD9f1YtDOCm2Foj9q3n1hdy5hOQfB61ynyK/UJaHapEjwKR+FW+0NgvtcjHvEdIoEZwh5aXaqi/cpTII20xgQgfB835cMnZ7zXzr+aczpng5REN883P6VwomiH7/OhPazxaeLJG4nT5t9/ZhWDu/O6ZFZ63NJMCicq8X8gYyjgFFzA/iOaNew9aU+PzS1DRsaxfLSKNd0NIwEGxaCQSFBWIRbeoUjSku6hz/yObpPuIfDv9X/dtpznRPeSWaYWUlOP5Orx2vpnM4x4ztNn/g0BiLVjgvdy8THVG/iL/T41Fx8qu/60zfSNY7k9ZTO7NeX1rigiV2RunHvWsZ9INYQY6G004V4IsOedW0bEgctBtd0qeDORav+Ea0PO3CXznDbM7nafFsOMWTPFrUoZUOKd2npQ2OLojATWbFcEgSvx+WL3/16jRXt1Vcf/eoVpHp8LDClNsjyuQdRFbHbHDlEVgWhuk46MNUmm0BR9NbTki+3rZ327uQwLmZwvc4USSiXlY4rmlM6ck0hH+XwgH8OdZYQMMF/VQDuC5P23mmnXd8FSAz8ecsgLgntJHCuUJaRbFoGwzOs/Dg/1bntjTnwyf980zU+qdi3mafQnJ2+jba9lz8afU0cp0pdPfdN2iVd5J/ci1iu/PBnBz2mp0+wQFEgZ8OdSFkPA7GlbCBQUE7NqyBGyHnxCWC3fXaOG8RfPv7n3XAruep1QnYinm3GJXt1FvybzgjfKYMTtQkJAYCjC4/OGRRfP8SuNEU1AQg6K68gkYAr0tmNGwEV+3Ym0qxB5kyUAvBpc1As4PSrmyJQgTZTdJNqpRGnM+z/ZUS55sbhf95eOc+jzrRd/UnuJfvzXIqNvnszvNBwbKuMa8ij8xZGEPMHzaL3xGtV3Ik5py/kMKukRwRozpQeBwO1J53z29qPH0aHIUf1mL89jX7rg8+xR4hL0Twa+DQiRPTID+DwTAVgjsIASva4es8y4cT4zL4BTEwoHHZIbxslcwSQzzBnhYL5Hk8pXL2WxqH8O/vfpd780q3Q4Yto0U0vXL+lqypxG++br82RT0+XK3nMAMqwaxtk2CBFvxY2u6NKx1AUAogB8hblFMQrR6V8aAUumQFC0Qp+oBSGDY0GwmzxzBcBiNzT6CefExQhf41UXbEarRhPJ+tZI9nD2jMHXnucxKGF0pSTZxSEZY9vBxgASzQK0y9rn0rlcoO4VUSkb+/KiKwHhy48SxbKphE9azqxbLo7SlYJu2tJoZEjKwJZGsyBlFx1j0rRF9iMvBANukq0T3ml2e3WvyyGKdMWxodfuo1hqpM9cJvgFsMNTGoGOkWF9dHI/vkjuFOSPHicKinQgiVAc0cA+lnKk+QxPoEk5XJJ6iIHny6MM9YG2pLXFLL6BXjqLv1bt96Y1ooL02T4MZfOFh8ae71/Vw48rQ/8clSiZPFNGY/Eke30uDkLLcTFzwm2h9TL7kjOi5cWOP7qbyux3vcgEUZmXMpbKuALPmuNjt9ytc5mpn4eX/egxP8+MmxiJPPUpNPJO4fx8c9/95Tf4gEQ2/CtvAvg5RDbL7sxPwIThCwBldbwau8QBbMUYcUw3jBTzxb3AHQqXpabDAIa3pJGfFZAggDhYvJfHjailPG1Br6ugxyrCSEgcN0zmvvDGN6gPWXKvKMI3qOgEE68TMmDDVmiOi5DrsmJIffhfmoNj5cFTdUh8sB/Zc0ikAUEf0Y1gY6kBrm5OJkcxmc3dCBBV+YTEv9RRqxIVeOPjPvaxHvr6klUotBRD4WpLMwxKHDS9a7YWFBpuHLS5lBYaXPXa8/NJwBrlfdpuacqqQMU3ixjuXQaDMNxoncKTBd+wI5gfm8EwoxVB0RWnEj7pjF+18IDCdMPihGH08A5/5PabKRWXtdDoW0bjGPpzokoHWUwf5fgJRsX/X1w+91qHMAmDdqd0motpTwab7tUsQbm14Djc6sjFXp1X5xA2CWTw5OeIV+ISKn+CzDZAzEfe/jgxT0eZJ8W2YkDQT63RlJyzpod52OwOCIAnRCrqZ4YBoVdi8CN+TB24QF7mmX+JWk5I4F1cBYkh5+5pcFjmBaQgnuCsosT4/mjmTL+EDvscF3CW9V5Z33Sf094Bn19SVy5/af+Vaj2TrwST5rwxeAA2xX/l8bXkOhDARYMgDCUwSTENeQ8XQPAl9CbeLghuVT741bHdjo+bqol8aQf/Q6m+dD5Ih9guDNphF9pyEF2uKYhc7Xsa15oE/bFeuf32YWsU7mxRWj7Fh2dg9fFQO7CJ6DimLA0B1FwjVzdfs4JdIcoJLqadI4JBOVMAMPm6N2beHI7M9CgEBReZ7Tnv86voje/XvbBWveXi6N397FobOmkJlGUl225cj7fTmhIW4QPAylefKpbvRrNNEtWkrU3RfiUtys5BzSvGHe9xknqyJnI9g6mY8/yc0iZvXaO7UqTJPVT0GU0O45P8/EwxNGP1TVPwusuwa8WhPr6hOWxgm81FQQz488LEClofBWaijIH85Ano3sRF+BhO6zq+gXemg1QFRpk2xhC8WtobTih5hgXM/4RydFjBRF7vxwOjc5d947I7VstXXOYhlbqBz/BUXG10wNgVfDPx+qU98sUKfUu93N7EscD3WqZChcXiAIsCSAkznu3zFLZ8K9cQMivOBAYk1ffDEKuPHolac2T8EIA/iaRMAn+H2VKuqYfVT+NczSnu4H+2VtJWzTxzhmvwydVmhuD9nJTCXziU+V1ZLIcmykeydPaaqOcyClVcUe+/tKG58UHeW1nv2a2bjgBaANy3jfat2f2FFQoa78GJuACgDEBmYw0El6Y4RV+NU8GArZUfkssPwHlefN4jN+m9Lt9xHo6hPbB8Nt3F3OrJhy/TKUHMrf7fgS4xOug2JdYxcgEs4hDMS5MPDE99XOQohevDM+AIGJjXa+oTIsQgP8Br8zlR/+7lCaCrf7QoXBFCRb3HSsZle/j2ngR/9aIao5bs5KSdCrJebQmX38ffEpusmaPoEwp+DB95v4Pv9gaaHyLak6ODE+BCgMtkVXY10nI/cAxWZsenr/B+YxtGbQsa8WMjUTSrrRptsaf32TSDVSeWgAhIsbLqFZTlCak+amKRUW3u/750IIMpAGtTgh9P/gJMHXvgUxf/v80Gf0JzAXrvL79edn/2fO6vrIvUfFpbgxTDgKbgDdONiWG08ZcgxL9neectI2eb3zANrjjxDVHH+m7cOmXGC9Aplc8uznJhUJoVSOjvezTmtXiScgm5G6zjTvWkvQKITeqJODYWWEAhQNBfkUcy98YhlCySXNDLzgfLABRi3Uk6ZoAFVqxC6zISjXC7w1uB80VQB6mD3Vd2b46B5XETz6+4fXW8gRRUKMIeB+xKrm1bFjakCp0Oblh1QiIbSD2fbKElI2LaPU7VJ8/gL+ilpaqr1uE/wjItSm8L0GbuRvYNLzU8qmYtI/J59eBurzLw0A63pXnv4xalZsQMr46TZ2wVSgW1N558I+qMgggg4mpOD8hpOof7GBQFWwLUvErVE86CvjyQ6SzvF8yfUnA7ZAj0yYpD0y+HcRqeMdHluj8GfuKvE9fge7mST/WC4/wdUCReDYCGquutBxk9dpy+GfaFHtp3CTHPhSBIdScYpjr7VG4ZIhbn/2aY762gJPA+l3+T4px5v3Im6MFffGT9uWKkGBpekIWVFEfl0B7IzCRyaA+90i2E9FoHa9MtsXSOruEMJ+iktxf5+mEXebwO7wlRuKjxDpZUaOWTYv6KVAbbcKQpisSAQDOED7NUAvUDx6L1kZXeXqpIoHHtgwaKGArcYNka8tB5vot6j915EQa7MZ9zU5PIHfsCjXPz7zGN8wjGA0y5DACFMItXK7J0kumrgcXym9477KTL8NPumrsphFrHHVt/exW4EiGArtsNBpEARQ2ro7B7bfebg/k2Bt9waJEDdwuJ7T9TLilsfXRbJNycSRCSafdPp7yXtRXnGAs0Ssl0J9hDj4P7zv3xnOfYbwloqahtvA0wOjj6trUDPYMcwfYRgl76AYWIsssIiMBdoABO2CEg9h0CdcFLBehWSG5QfuQE6XEisgNTwjBQoK9c55Uy6p2tlekdhgbAt8Zc5sdb6Pn4Xs7J7g0B4w2B/xwkGWXkchq+mLQxc0LphxF2ueaGcKwvIakJIzGn81yLlxIfy+oQs8ybYa0SLFSoPfzAa/+WLH1hW1SdqUTob3VnhI9Phnmw0nj6FKUWxJuaN1l5OQ1VXuVG5RYtbtVNC9FXFnVmutw/o7FEdpYcDpVP6ISGidXtNsd05bFSuAuMy006W95Evhtmvm7GbI+q/1LskhX4G3W8De6sM/oOQVdXPg2HCTV/hEC/45jGF3d3y/WSSegO/cpUrWozglEgAuRTETELWgmUfQigwQYu7iBH6lX1cr2FidrwOqaxRJoNXLyIe5wWbeQzi4LsQZxPpPxV3B3qCwwnMiqemZ7cBEtpv6eMaoD09w10SP22Jn5h+0VQ8W0kOh5Xf7U1b5V9w967HtInr9Tdf8izHvSNSIubRDjmhvdmptKkxrmGRRDJTQoG1nAj7C6YeubfiZae8mdFhPLnO5t/8kGVaDVMDRnFc/Zz9W1kXQgcIIcaigDJYYLIoR+yyr39VIyUDGWYL59SNlUBzhcHf4/2ZxITPcRMCRS5aQRsdYfGpdTovAnmy2G9iYhpgFiprQHWbMD6hPcy7UOBCBjOCCX/j4LbMumL2oYCB+UoRIOs/mIHlTEpWI+3bHDvzg71cbHG1gbh4wagx4C5ONjiw02PwbnScL9rRT7X7OsdSq1a/EUiRcL+T/AHG0OzZNyVi0eimFuozV/GfmHo5H60fw6Gou1PBB/WyJtJSqBEoBvBi7fH5Kz8keclH1RRgvnRmWWnjx7LHq3xKloTYlbAoseYmczEMEAEUpxQ7WAIoWgX21IpUJBJnSU1Bgdq+o/+NkE3CAhW2vaCqTpYFNCbTMnXjXVmRyAxStpox5G9fN40HjKhk8dyc3rGjnUYvxV3IP7HyxgvxdymC9QxZPqVGc0Y1MKHYnbCTCH1DS8I/73w9qRDtQoHEp5WdSG0JE4EAtUndlAuzReDw5dg65Tl8L5sIvZ8rRCKRdBRxV5by8RGPK+fJgjapmPT2aC55vV9ECGjWjTw8S3X13bxQiTmco2w8VQdkOp6U+zVdI+OV9vryRnRA5A8w0lbLRcBngb/Z2SNF6m4SQC9/EFEQy8QAYrL8ip16Q8RdGzZeWmA6dJ9KmVqe7n0NSURtZF98CGb3NtiwQxPlAIeCEGUEC9+kv8DI7jzUlTz3BbG+/OiKvSTjGYUtSJtFLoJd9wazpUdcX9Yu3lnrMh1Ul0JQbKQxRQfFEVOHQ0rBBOcACJfDiHU24IeDieo9mv0y8sHt5CXaDkK1qf5WH3x4Gm8A/5bOVUwNdyeHsrcVUIUxIo1z0HNtagvP+SDBSz/EqJ/MfxJIiirJF8mr06XI4gheoGU9jgW3p6U9973uemmU9dNjbKDxULOyuOvHR8GILzdhR9atgjQXVxXyGS9JG6VE4FskzSA06wyliUTtbrH58Ku0dBzXrbq9aMdTkp59H9Mo8Mxii2tRBGda/lufY6RpUaABNvPcLIonGT8FWdhwST8KBql+SBhFvi73SKq1UMrpIeMrbFKZuXbhuV3NX7e0SNEfKBKCUj6OMQagH++oBcZqIA2GU7U/pxAMWSif2sJTFqiAU7Cyt7VFRIoKkx6HjYujqfkVrZHWcTnieJQmxtPw8jVPSWd6qHiFegGz6nHUww1DQp6TUI9ejvGQprlKr9/EMW3ihdzCWmMB/u3Hjc/ylYRTFjZhPYwtgkSnVYXGyg0O0WbytTVdtLYI10but+S9zukaOePFYiefPmUaC2F+GcwR+tszJa5cilSFvQ5/1XySYTuy74dRl9vZ0ZXccQH/idbQvQQZthvlBnrfSbas9GFS1+c4KGKMaDaE0vPr9ce2BM+0AmOKHlkYsMCn/gbmB74UexeD5eKhOuUl0oaAw94MlTA0nDSmuUNfm3kse/kfz8bxOlwiAnLxn5Zfikx1wVdhtzd05Jd4nxnx3wEX2DDEyxqVB00S9g+o1gilZ3AkH8oCxtVuIA4RkYcGGUmh/TkXkv/JHQFkQPv07LIpfx110hc7w15Ved3k8a/reHQsrX0jPc6FshatWtD5pH6BqOm3Byd5EWnwa1fZY52YngS5CzgYiKU4DSf/RhGdaioUUKpGxBVpvamf9vo1eNZiD2YfAxXIbSk9nimRe8VFc86IGvPS5nmT1yN4K3Vo62Xu9r+5PLct8WaYTpcmuIk678PxcdvF1nI1O5vYvJXqwtrhCM2Y82AcXmRc0pOg7AEtW4mrYkvGPZK/Bt9Mog3kpk0VwwggDvI34zede4/86WsMC1ccBnJS2Uw74tZD88bqn0iHTYlQ9nG1UeqUj9R8kM5wP310bdRtEGxN7StqNt9Twx4DvsOWnpH0Sc8NVQlOVGNHTLvBaI0C7EeL+xFnn/z8CNT5EER2UjUZOPHLrpjR6wTbZLGxzArW0tXOdgVdTsKRIGdtEbR5pNuVeLPEUa8200oSx3dv3E66Jp4aWXAwXAnkzosr/qv9PZ/XPiSJPSrbuEsuDKWZ5lV1tVABU7aaAbyF23Tj9MY4ZPuEKJvWzi1aQFL6N5ePgln3AQO/hMVIcx3yodMtVvbKWS2ifz9rluqxUD8r9Z0tlXC9lvqCy1VooETMhQ23sdd+K9Bghuxhd3iJiyeZFpLtez+tcZmwaf6aaQM0di1415L4H5VRVKo3jSyQJYPaUYyiyCBNxIP0ADpx2Mvev+/pGLKjqbNtLtLbZ48BuHSkHb3w9CA7PGzP0wk5zi3Ru5LFGYftI6xkJBjHGKgku+MDLBv1m8IRx6YPXMmR1EjJGZZw7c79MZQP5Fd+j/yKD75vGawsWjKGeEh/oxmfIzXnk6juCsr5mN5XkE3jg4ZbU2OtdWuKR2KEDlQ8HeLLx5NRc1rZg3wgbxo8grWgNG5YOD5JVHT+JIdj3rhHEoohL3Dkjv7VPyxiQPz0rqPYYBgclgCezhxn4lAeXhWQu3Tz1zaDZGUufTgj7pfu1+Pe6FvfSiqxMbBPKOARnap0sEo1kon+lP7b8n5OoIVJq9a+4qtP+zxs96/7ODnZiCU1bcY5CjMiOU6h6Y4c/HRBgOTjkHceRo+h+D0qTLZ6fHVkPAD74bzhQHNzn/bPH407pbncbhVmgp/CKcnj9PDOyS/c9WwiKK+Icooa3kxjyquTL1P7X4GeyjzcUZ9Llj/T0vdco20nnldG0J8nN8+kIfKVYdxWAN1gXgpzzo9fpGquNjcYc/XdNT049Kb8UHHlp8WihXunsjbiLmhOJaFEiyjl4GUoWLsiZA2RiI41hDD50IbJhivylA6faY4BfYgfDzL5I/DPLXL7c9b8+xnjsJntMRZTxsK2oFTfhZ9M/F/5G+Od3JJagVQHW+Pi0pZVXCkiWDCAS/lTrit+I3UDRbbXHMmmf92gYgz33CNViQk8kYuVOsR5CH8B89GgXyrI47VKvflgVvIfrcZ4rAJRsAQ+v8W/K/1Rs509ZVEbijHk1HeKtSB5JfePJXI434FFOuZSxPXFVE2OVUAJGcHvYoXUTKCEfS/STEoFpofk0XbCWDRGmsvT64bqRzmWcu3GiMAgMxcchEf6awhB1wFkvmZ+AollGjCzyJFDLGcszp2ORQBtbjGG/zWYeEknrq3SRql236PO7DOkQtRQydz1JprFw22pQEotKgt8+CBRP459oflBQSDXy/CUz/LkPlhtqgErBgez/VeB4pVtijg9oLE9m3uLGh1irpQ85yMAroDf83L/MB41BJ8Zkz4RUP3eqjUJR2iFbW96q4xZEBnVcqmpNMCmxGVuPpsDCEBc769lxGB71uVlb67TWxND7Im4l0YpRK8RRImaNyXmDOkCQNiYweF9PZTf/W6XcuAmMuQoyaXIEKF4aRI4Pul6kkQYiLWsMoYdZaFHwq/ASyFCmeOzZz44u9aRYub+1EwH5M+lfPDSqnkoC8iuNBa4/6p8gGdC2DK+t0pkTx2DDTrkD5TaD8RWRA/QzExt+yf2OgPGQpFTPNm/f5yCgb3jNRsp1ktoVlaTbXK5WifmnGiquv6lfeUbHIH6X4Z3yblHnbxDXt3l8VAHzatcdblA2S9f14Nz6GveU6zG0lnvqSd19/PXeSsgwIGY/CHloYoYNNSfzrdRE6AAx2Fr37ZE5sNGEK9AoMIYcfX1FkjrvkmNisOMlb1DJMFNqeyQAerNZFt0ywgn/kjJ+g0h2LAX9rDctpekCajib9twN9reOeC483+R7hZ3UOYM3Ahf+ejB7oSQ9PCCnizC4qVApb/mFglVbD++wlN6ovE932HM9SD8AWB8FI4p0hIupC7XUsgiVjNVyR+9fHcbb4ldpwYLRXQqv+dwWj1omJkmES+Kq+SsFJ/93rseBpsLLPxZIhu3bEZaeLfAKzkw2oSu8ipYm491w7kCtHyCihXZAo4ppObI2bt7NPDXiI0BiIEfiPQLPV8ULAzNXLBKM44svNXSHN/IQHaK1iwktZFAMfZF3A1zs6zFPI7j3syEpx9EZVuBskuqavL+QvfBISCA3Obr3FcKZgFYdrfUaA3K7/l/tocH1ryN7uidwcKBHr+N/yr114PIZfcNKLMOqUMMefQn59vcvQFQdIlhjdz0PBFNZJ/nVfdkwh9FKSIw8bn4ISbjka7JEZyemlZ0SPzud9SsYzN7xm7uE5zFhO8gUSI89Rcz+25JMNnnIBdANkL9hwM/AzQcBjkyIWQ0oDy/JikHHZJcNIJ99ZSZo+F29fzMmZHc6oXY+zFSGiqXbXoaIhrKMuAeCi28Ltyty5vid72Xhou69GfHbiXw54wDc2kEzUKIKGIVq/LchMwQY4QdgyZIjR9LZhAUUMqJsCJwYUuta4+RgLbomfUaaPPQGd2Z+7cBJmev8RQmy1UHDn4sMEgmk4DgDgC5Uhkfsp9vq5PXxs+U/KlzuX/22Z5Vz24m9tCKVLpDp+3jvi4rHjx7cScTdtHJ3PZus0a/D9coddAaJ0pTnqkZXRNx/ci/j8Lt7+ol1UGFFqBASUxA7ndonSbCXK1/NNjq+mAXwLPbZ4ryawXJwb2aQy1e6U7A0rdIqXv2eK2xN5Xm66b/fOexl+cBMaZ/kKCDSmGEYDMBuMOL1mOPpNCiv5Jubu6HI3Mh15WsvTz6fCyHfWA2yKLFcYsHRckhs2zJpgIUpYYkVbsj0Gfo17Fp13n/hpEBxA2nAWFhAoB8so+j7QhsimRJ4F/PsNZUzROFuEtwD29OV9gcZGWRuEyN1WXrjFPnQNAtsyBZuJEN8+h9hkV55AmNKRMlFt8DZ8Ol+SfKKF1H4in3/a4+HMUm4FHSwD6D4AYwD6GoHo5inlKcBKQyEK47HkYg8Fp4MYqCvOeVU+0g7og5RC+oNP89YVHT+0358TGnrOL6Y5Fw/5FEBaN6Xk/flCYwJoovtEQogz8aWixwzXZIxlBStXVCgVz7oevQJOPnYKgWME3JBmr9BwgAKKBfOBPjmBTd6OnyNxLlydoTLa+RSsZeEDST159NQQZlnVCjV831p3ZQSYhnLPeXARPV7esSD282xLIw25stZOYUUOtTTGY0QIoAxNyJgEbPuHAjNm/sPZrvrPMUGZjdcOgAmmx/xCMevKE2iqZL4GbNMErzCrCEEHDv+76n4dtInbENAgLMhsHb6gwUuAEXkWWf/DYYNZfTKEkXQyVUg5bR45u5SwRcC4B7Cpaj2J9X1c54Iq4a8FIM0Fg32eEZD2CoX1CT/d3InpK9Oxh+Rmd7HZebcsMnoCT2GAxOHcX2YWq1MZFE/7kMuESfP5nx1CTCnGf1myFoLOJOPLW4n5S2Y5krJ6Mc638XnQ7ng8vP/urTz0qblW5PZ1KfEeY/Am5c1KkAeYLorkXwFUNTzDTvy5OOrAz6eHx2FPrJGuo22y26cckkN3mHogGXaL+xr7yCiQwrTMUNbcmxvRtpz4S6lo6CbPgLIixUlGEP1oog4ldoEgYDxy0ohwWEvROLi4Uy6DBAI2k6RCZx9x43olGtmwwoCIw841tRaNpdpnpFq7+MRAQ8ySn/qW+by9dDDTCOY3WI2Eg9NvjYffhv0ra9cZRxMOVnD1oSyR8oFTYuNAtpt3NNVGRoLDAxAcllaSqkki9tnEFoVeg1gH+SKx6VwjMNR/9xXLpdt+KB1PZdW75bOno3dFP1CjPg/4KDRjNb/qTBGm5isl6bf+WUue+u5DMHkuOUSO7BdwxCGrn9sS8Id2t1zLYS+VRyPPTefIneW+163dvqtAYBEF0rW695MXUmj0e98teg3WVMvPc1eW2Ww9GPU3IUAqhZ64QIL50tixi3ESl/p+TwcS+anek5XvS9S6+03nyGsf5EeROjGpuy8cmXb0q0KhzFFLP1aOmeuDO1VFgdDKv4ncRNtGpKCt3l8xq9eb2OLc5awST27wl4gthz02kDO/6pae9FcDERAQ7w48DnJAF+/4vvuMKuMNX9Fr/ONOkR+r3uBgZaHzRjRtvtHpM/yXIE+iZlf7XzQUTGDy7+nbfniEx5qZdnh7TbIbIlscjhdbbSVg5ROPuZNBKFtQVWmcEA3ZLntgnDEUFaCTNycCTr5F3tiGeDDvW2vBXrKQ8MJzRtDSR4chKIKOLORnmk+tNf9PRujxRLXP8p+GetoOBRKscY0xjom4BZv2eAGrip+KKgo+/Ycl0X5pfOX9XnRsmkPMMKIgqeuwCVn8UttQKtI99novAMO/Qg3Kq6Vvvcbu4DhQ6C5/0+LFOYQmOOKLJ4JZAJpKEcyGGELfPnq4q4sjfkwYnTF8aue4otHQGRTTuaE6Gc1o+dyQyMCAXh8DMmgCpvzFMuSBMeuNe2Qt/OFoHxIdYqSgaK54btGnF4LTqgpNmgVt+JEQJ76GxcGogcRaf6GqZg/7bbqa+ESjQfeMA1pUmvq7Hhwp/Uw3ZnE1RJN47fNMSleuWd5fO0L6MJYMkZbkhzf9WyntrTeqU2UU8J5Wmsf6lXKfXd3j98Ws3XZaeVPyjJ0RuwglDjq3GRDsngOwcv3+gKib8iAfuJqzumaRFyjXr5f2xFRJWH4QCMEO7+9C3/O+eCQBNiFjo+KyJIjhwUmcuojgCHRhATJBKfIz7eWNKjD8+6/8pOy8CSW7ZgVSHzI3LzvhxUm+3AgzldDUETuDVc0AnuHW3Pu4kus5fwO/U2CR4Tk0g+DD248z9cErOU314WtafCx7vJ1rwz2+bTnct2P3T56t+90H9wg1q5mzGY1tUscrMcR8Sc9P+Hr13/SIutMeLmjz0biT97AYO11wsKcIBxT3es91XYrZuQ28OLuOXi7w65OLru8kfEG+kJJYm3lG+lIYBhL5hHEdCMQGLu9d+KmpQZqvVWM8OMnsD4F8lON0PlshTqjYAZELid4EjC+hkAL9EcNltm0s/8VQGqYAFpmhS8IYDlSpwyXvUS0gxz/kckdcHgNGWudCXr7za+tyIBAWyWJ06megjAbKReQ18aHhn9gAtS+iaQNm4ZdW8foWCaTlRQ2C5P1FJ5HDyuGg77kGXhmU13ytkh+Nfh4nxtrF6HN2rO4xsb4UCrc9Td7lUK8SK6/oYAStYEoAm6i05FgUNrwbaWsPTmL5TDNupxro6aFwt/blMhV/zvmfRqkKJRH9AfgZYQHW/z1yhJgwCrqBYGiAG0KVdtCTn1BINhH0w1RmgJeybbT9ZTeYKsSOeBViIJ2D/ROIM7MzY0yLbnmyLkz5glSNjQYCMJvFn/qqO8te2y/zSPiWlnHPRgSYm45SK9OumlB4S4YEn2JVjM7UO+eQDrzgmeyPOHZ3bGnV77TxKeOn19w1dk1XnxHjQnXAx5ac+SGQhpqCkgj8wuSFCY4+WRAaUWsMrgirdueIROKvkiZbx/RnSbGOl/55/llEhT/5nMzAVcBRTRwSwhZDuwgMYzYr13Tpas+vbBnAo7RmWSBdBMOKGTNGAwN52A4ogpBSb8kn0/kuOd1y71GkHFWGgGnu38qR1TJzM/9e/lI/QijYi0lfUZt7RIbb6QXUjpLjSjCc5fFI6WkyuUwXe847WyHP712mEnv9UH2AN8xRlgVg+M+uJ8GGTdlt/+dNSMcS8+CnC80gu9wooOMI4CYM2+JHv4q+JQ6hRHiy2yAYuYu4m/zTIWau5oQ7ILi9uQ1UJnBvmmhCkJ82JTEmu/869JPp8wLDx6Gx5nRanxIGOcxb67v8DPdXauj1Y+89DTd9AowfhNhl6RAjg4cnkyZGLBL0MEQALAQt7whMs0Y5+gYFsIYqoV8Kcn6wnt8BDM04a+2DOiZgYEnY27JznNLyi80nn3sURtnWQcdz93150j/R2R6a87326DwmVeeT60LrGx+cwddrlqhw04mg8xlgHVMqj9mhHdm5ji8XBNvMorwPrxNbLaf0iIFrPHVVZBtH+4u1aJwfcjlxijC3djenoP4ooJ2v8DVj1UHd4pz8t/6hK4gkWCCESkIJKZG33yPoi6p+IVMqkIbIYUOcVgmPCfFeLf2JSo3fQIKCVH7kXVMMZ4+XYuK3jX9zszLICPSn9RIGgIpSO/BMtEY+BCFuGTE2sRjIt/YeU3npDiuJx9avaT7YfNT1FPkewq1WlvFY/Q+LBCmRxYy1OWawo4qScUxz97D9Lyo2WP7iLfw+595I+0HZKghEsmSZilTgARNTwRhTbxEFIudBMhMlB9s/OQ8noU8K6i2J2bqSQxhC/J3WiWUdpKLpxHm/p6BLSa5T2l4ATryvCZeIhzs/NReBajmZidK6T+wvQu2jvRAFiLyZcJfgnCtfk8L/JRJPEldq/mgfkqAcrf3Sz5+jSsZ7z4qgrsG/QtiNxcnB5tYo/N/mPl2oieAHAUJNoO8V/jbBay41Ap8xXpw3CJFJ9WZZpp4j95H6GBkY1T+5P7lLeGI/rxRS7LDar7IFCs1O7szktSKRodVcEIKJ/QxdAJKO/bORAS/YmEMJw+UO+rwefkdArsF7femKWIIBEzC5+I5nBeiZi7M7OQ+Zk/xqbrcyzTObCUnE79ccKw31EmBBydAuYD+F3hFvCiQ8dWzY5E3NkGdpIZOwFMju7QqOCUFO59ClRnSZpDDqbeIpXDqHPlR59WpmLR1NctD1tCG3lhe6YVU9/+61c2uei29ZrBaUKGqUmmdMCt7JkutzUPyfgw7+c+7zOofjLN1xX1jzbjfGwAGCswYZQfCiSxku9GU6iAYfQPaAIsbVHRAUCPku7UayjnRyJvVB1WHFD6ATgQgGJZv1Tco7HyK4REAph9Io7do73edOnVRIMVvaquwCyh7CeXjXh9i9pG1j4jB0tjGXtMNVHVYggo74FfCOq9JQydsQMvGwvhJdxH/iayJ/psACiRwIMhrxIHeivTM4n+t+gypBw92kF9flDJ8Y/9r3tqw2mJGBUKkZ2+OE/6sk9+N+ShbknfZJp1++UVvX3BaKehODfLYea+3JRGhwoBa5NsH/4isEUySwAQA294GCJ+tiWPxxKSwo8jX83DQGBvkfG51jmCbTHTSwBERMosfXQn800l4OeHX9leHk5qw7RlHH1w9oppsg8dRYBPEuLEhuu8Uc1SvmyIiH/eZ+E4iV2EJj4seYsvJ7m7bHO+byi1nQL+pinkZockgDH7Llckm/oV8oaXyz/doa659FlY8Zlp2bLl+hwrP7VDI0x2c4Hfhr0QgfB3cGPgzedG++8Dg2qG/+H1l6Il35KvZq6GR/h3VPX/sARGTUsbVNYNwtWZQv2O4cH3soRvR6YJy2AL2DIBhb//rakkQIZ6AhAHpZKIUjxMbqi5Ag+/QZc35AhdMgXGo5MHpCbr5c/75BhXlQ4EYQ5x1HdDTmMkAbEd/EzT33E6YAUBjZz3h7Q4PRwkIIa0q01ciDgo+NV1bgvND4PqWiVx2QezvUr9iA/cIMOiHy1gIbeZWgXln6SoNMXXuaGx9Lj9HOK2aqW0Thbo51t/hkmrJrnKNHmj3bkReyvaSKlKD8x7JwQIR/Dy7VBEX4W12e3RhAZhGVZ6Nn7Y74xooAFcXMuEOnx4VD0CreP3gxAfaM/0uPQVaTsP5HpQumOz8BtUxvc8N3IBA0vNMJmUrORFPTWk0ENj+BwD8h7aU5Mp2UTLBvhA0U6YSiDElDpBEQM1P5vxu8WZCyfSwTZnDLGAn88JXMhroSgICHbB4jPQg+j+wZy9jNYRsrotZgWmmzqgI1ntEjhM5KlouNMlT74Ff8NZtUhFEoIN1jP0Pi4sO67HyreqK09jsjSw4b02eZz5NKYZrgwkd+x8eUc/UekeGUzBAwmnQpfzFs61lf+MmWeMPtjEsbYvYwG8mVKxrQNxAc8/KGxPg9wPbJ+HYrVvJSTRkeqcrYkhGIK0RLXqvEsE4dswPOx5SAxW4xZaLT8p5bA6ZA9u9SUNoGGxCKpDnAacBCeTPfZtRFvPhoIPrlI3s7gEko3ZpvDTbKFA1GaqpD+0UOTUCrumO95eWy9Om84mcTy6MksTV85H+WwZMs6d4jxQujU/dRdjgKfBoTNHg8mfDpFHFbGShAgoUW4hQWYoCzsh7yXyGKNcOe6a+ahnYM6dVODhC8CQ/H8s+8fOwc0Vi3tL/TdO6xIYkHJieeMIBTlk4CHGUUEWaE4Y0WI2zDkgmvZ1H0Yv1XC1qYUbWcPSBX4LbHADFC8RFq/fbgMSAImfMaT3udR4IQAL/vKr5Ac4WI2UgjAl8HkuNYgPm8lGHUhfj8h1erPIQ4fObe6oKse783ej/rqG+GmeDYG8kOwVC1jAcGmPOxQMnDaUyW/2u+ySlnl4WP+6mjWwOto85qPcHZQybYooNkP9qwScyhq3Z19u5DK5GXgOnFqVdc7JfGSZ9z9PWnb05k4St44jrE21rFINQ56LoH55XD13kWKWeNv7+stxmXXRyxuuS9Wpl+53GoHXDsnGF+vE0/Iqsh0Vk5QFllYsXivm421zOnas6odaDQ51Lm8tRV6hOO5EaWCqQxWOK3c5OBr5uC1CwrrwDU6dIyCioTS5iuRYs0seG3Rgfpv7cRbgNsOPU9UuchwAgCNMYEnK2AusK4/ttHdBwoOv/p9PqcW8Apz/+LLJTtDJErnZ6qPtehLLroZ/y8/fYyJtZq25KrmaeMVTD1/g+wXNh6BaXW4EqUc4xaOPWFhfZF9gy+McVDN6sApoLhtQwIXTAQSCgpF3jfykpMXZhTJJebmNPPFGRJV6G/8d4PEoSkO3uaKaVFawslVrgv1A3+A3lj8qnpL8oSQCYFpsui0uL8NM3sKCLgKkz0o/0PxUJ8TWZL++Ld58l/4ljkfNKP7M8QENEcGSUacU+pQt/pnKctw6hq+zl2YeUyBumVDUGyM4njrLrrsAlKjpZB3QrYoI3NR0kOehBpAaKRGpDqSRmaQhc6Qzv8ZgkIu53vD8VRKFIBTYOtsLzy13J8513oL8F/qutolApzm2XzZCHskA2Z35m48onQBP6tHAKAZQCAoxIm0dggNWf2IBWfJVWdLVXEugdTr2rY3Q9pDn4CQbCSfmnPj3sBIDCigcwNmSaLF38nR/vsXArkxI0RDyt0M8Z6WNqzvxteTJqeGa4VHfgJiLYJprQKk/KBein1eBfO/SQaZ36CXr3yFFFeNh37DOWpvo6iJoYk/Y/6jL4tCHhORVu/I2r7h0DQPh5h94tZceEoP9BJzdBxSk2YNPJYiyPTrp3YbXWPA8Jy8QI7mS7eBVQoYTgEAYhtPD5ufcOUPFgDrgiylM17SdlVEYiK+OSw4kJQFyAjAlv3wQ/5QiMIF83VkfcfSj1zDZqgC6L/FbI2+DYdMNwwg9xSmGXYyGvgUwbZ2MsBH92waX6oPBs82UbIl0sI9CM0RTfOBIDWokr85ey5XX6fTXGi4bPfW8DURUGwsQeF6iHBO0FmdN103P/MIM3wdf2cAGuSZ4SV0snl4BNF/rbvT/7WSOvLT6o/M4Ew6sK/4/Ujdk0M5VrNweDyZjFYkv6iCfKVSCbMlNvF4CZwnO49pOJX9xFIMOoNdTtxZvedO9s649y0JMBUgctxIPnOsXHk76/nU5mBC3klSiZ9mgjwOHjlMl6VtXU+hVe/l7HWqF5O0ClNj60Z9i/Pb9JZQpOjbAAlsfn/9DnAt98L0qnOmZUupJ7OauLhinYNW9TwPfpAn05nezHh902zvowGlnRYbsLAQtt39KKUTaFzA2Z1vqwoWFCJHdm8kZwvlVZeO7lPcLzuyQTgmojBiQpAHPYL4A2Sq22nJy/b4DIY13OGhfr9c+dTlZE7l8FJhp7CpkSi1YTqG5yB+sKYcWz0mB5+pxqJ5GN8wPVgu2oe1iVw+7Zrw+YmiEwRMsDCblw5iF5bolLQ45QMvt8TJOl104xfNSJC0XtV3hIXDNLhnBgJEioe6EDGB6wZvnrS7s68Z/XstW9whZg+74KMAGQn4Xcs+Wzb6jZfPbKqlXb8tcdMktIdp1X9RbyTfVlXtqy0r9xOqIyc57mXmlrzH/XeHYEigmJuLzLs32/TaZuAb4oSwjDyGAIVVKjbMJPgfeFAGe0EvBTU2BgKfZRzkRevjFJaxzdVJvONYXw+l49UBoWrXpeG6EPkEyG50ghhaSMNMsePfWzrcmPyztSm+Q9+RB3gLK/92xk7fx0x8cBrEBjCIRp4Be0JGw/bLxEZ5+1qPndmO5n8zwFALdw5Q779PQ/gp0qNr0SLnXtoNtQGgSVt3dL5m6h8QhTdZ159ce9/0crroBSzuntJhMpaRUohYOQtxXstAVWQEs1sLqJC7RHn26+x36SU14gu9pN4P+bJ75fywPZwgTCRFVvuW7Cws8+aPYusPGAO1XS1u5LQDZTPjF3Ud3idJ/kjjEKvTdF2oSwKBAzCmELc8pBGCXtFafks/nvqWfVl4ZAMsrxtkAP9X35r2VmmZyoQmFxa3UtFr4TAfwnrYCWq8ui7Zr+HAypTHFCGdWVjufkyrRirTYCdpxToTzhr8OWeYhFmjziY6mEBDleBnOtL14oWz8cLcmwZABUS63Iwb0Fzz7VJelsVsHWL40esZ9e4f3I5Ixd5z9F1JtR0oqWC2EX8+bLh87ijmRB23LR7OJAQCYlM82VPkmxPtYMm2fSHBtQ0eAxeXsQ0SM3inBPkDdaKgV57JT7EAt4QdLet0P1N2Ro+9I7jhah93EGsR0qcW+9v5zyTtH9zfVZFbP9XadWyzs4SMB4QkBIDPUyGeS/yoQggfQ5TCEmDRGS6DIB0ibwVfYhQB2UXlUL71zqgJvXELFWZyybhFMytLWeh4mYwEjHkXLW9O/9Kqn77UdTYcOwQslX8ULknTEYLSrl9v+tmwtFZl6oU0V3xTH5VdBI1DJwItkWRTrPKHrLgAyBhyh3GmPpx6SX567veionwmmrGDmEm70oxpFu217GS/XcuECYNKN1rfBFV785q+S5bpFJDbvh6hB5UuJMOfxrUoFWV/xp/M+6M3E4+RIR8greMU9kil1fK3/IwL2g/Hr7sZIQWDi99EuTtp5N5cbecURyTTHFsbd7DCPFqemb7snyvTE4u9lYr35hzfJrVMPBNugMG6k1WC+y94bVnItGHwe4Ufuywu4QlfC4CzlT/UxyzfX1yFLDpQsd7vkyydk4S1Befuh/7Xwpj5oQ6GXIJrfMlHiG7PVafaViB5dGsfEgdGyFvOMjxw4bQHqfO9wr7PWgRvEL4rh3OWzAzruYSXnMbz6SQaRIu6UnkjEV7pGNl53JVGQwLfpZ8hhBa4Eaeozqq/lOpD2o9hPDEz9yDgea7X0hePEuQ38dfpBeJm5WQxjkNXdg/ujHQNRDIGKxUB/eckYyQX/QgNXf4YuAwKho7AWM49qwaCEESZLiYiQL9mxe8GMxt2UumnLV5GOZthTV6qXjzw3x0dZQGqmyyaTDTk20T7DBT4BkfUUhMHAoAI58Fs6TIGABgGADiKKWIyAvAZX5De2vqp1446m3NO7Mw0b04f8EJhxM6ODJG5jxjEJa8ghJ9Icrb19ougANoRMxsn6z0M5s7tUhg0HwNuYdprLv6o0bhPmdNuV9Q0imikIDXKuiuhD5HCg90mbGuvtYYMI8gdtaAkdOwov8RK/v+/LBudgpuro3/6fSuaG+aLAx1x1jvH1ScmuFagyKhTUOt/oW714zT+bBgC0a/QPTBtByO02T+rtV4CXgnLDSX2hmFIQAwoKsJaQ8o2hHwUIG+IR9t3DnwS1C8aPSjXSR4sBifa5k/S/CZ5ON96Pmkk1+yvlsIZ95BLIhN3hRwQdOTFYv7cquklUFlimqI5saAeT9BcrRF9tny0qhpj7qYCAo8Dgjeqsy+PpkdjY5sqpO5uqPgSgPysdPMXAbi2FX9u9rYoqwj0jyLK/n59jb+rt5K/rnZBqIgDa3HwkTsTysKMQfBvUUE7NxjDp4qfHeIGIhE4pH3WpNeQZrzzAW1dfy5ZmZR0Vj2Z7A+jfquhrUe6dLKrD6w62khCzyHKBBHwKKB+zQTDSWGDAEtq100n/7rjawUXWNF5IXWRJ8bXlVRHHvegH6t4KZNOdaHKDUhleAR3FdwQ3KcHrsy8MWnXjAYCATw2L+NLwpmtJedVbS7aGnw0eoKxO6R2B6847xE7vBueEEX04YKmC/ttpnwGavDHNCdcS/M73J921Y6yEMgzBeYN2z8sXNrbYvble1kpXp3X773ZXfsMyOa/pMhKhOyQ1SikxRq6fkbSJjwjayT8C/ta3gBXwxvkCIaKOuU9CjniRzhqCD84GMEDI+1hs/Z/8aH1k0yT4U4mxHJ06RvhFYFybUqh0TKoYifb8CQqVGHaI55Twu6QDw4GZhPWCu5ivvl/qu3fah4GHX1NdHe2cb5hgJvpCk9VYNQrcY4LcJvE95d3pf+9rXbvPRGemiJnIIgInSap3LxLM830xfuGcFSkYkEWCt9u8TsB1LehdvSWQNGQqXMeI+oas13oztOBQdbBU+z83enkgFOpZNkc1LJp/UJ174R9Yt+u3co0btWBTbC3/uXndarDdNn07HRwu4t0SNuIb35BZiO3if8RKVO7JHZvr3+zuBZ5HdFPw0mQRVstxHMm2LNQqGYntd7/2y3RXA4Gcz1S/SDUfGdyKPACM4MsLX/LnjNDBVyLRJeA98fewNBSvOpbIj0haLgnNo0KWZxkN7h103uis1vdVm8de1cdSQsunob2TbYBRdDSDogSli5+lGflgyXHt8nCw69GgWtFXK1C5G66N2D0VHh00fN6D/IW0YwsHxuWReh9DEVNM/eUPcpDf0ZlGNerkJSVDS+h5VQHphFYL7ww2qJvVVDn4/UPzAhuar7wvaS5JjcGD9TT1W0qD2BWkF4/HWCGyTAdPXMTTVoo5bVsyD9j5aFLT6P8QlgvZVxiu/iXUlRjzuYCoKeygT8Qn9uxBbyHwxYHR5xOpgcLYmd4TmbrPGPIW1OOHY/4hSKetghGALxQetWa0CQICA4+6AgEtpv1sTrITU1vIW9k2ecuvGnLf5BMfY+Ss8LrV2w8JKqV0coQd41iCt6ljD/EiPe4lrHJn/JJylBrHFpQaaS49xeqSVRF9XhlvgIQ/DREKKJESOMQDtBNst1/hbjpC4nw4GpWmX+zAubrbGUWaeM5ID2kqiYPHGl40pwTc+nIvoTaMnICcNqLI2EQIBRXOXiw2OFlgv3yQjqdDbIA2wMAUEOEHQfhgPezBwwg81GcQRR8pXnn/00Wy59QN3QRqyCqtvbisufl9dbOliy+u7Vnqr+i1imVUcQ5YC+JkgCmZBbJvdZvFMojjVu1rFU9C6Z94Xc+ocmL7zn5RbWPmytWvt0F1QgTCFSJodMNI0QyuwQmNLIMCjTcE7ZVY3MeCS8PDyVPh1RZl17NWLDenNoXgJxDoV9v/Czaa6OHPv81BzsTY6baSv8Jjwm2AIs4lc9fHDYlKZcNPzFX3c1jnhmF481mTc+kEoYp81WQV3Q/pD+8khfh+ykSYevAf08RS9gWZOxx+8mfHVFYqBYpZGB+4cH5u3ANtRFJvEIdckLzvv2O9zivFDxvkRuh5oSaAImp18jU+ByX9ys0cYfpXEBOFPnpkMNo12qBX/2sxnY6qJEomMkye+fgE6TMtsG0Bs1kCo6IFAHIUI+tgcMrEi2ozERS5AwSUIvMeyg4hmEDFZCHb5u7FSMp0HJU3hMjyQyp2rDq3Q68+ckBxGgFNSd26slJH3xMzBxRGrjYgnB3lXqwopoWS6Pp9HiusyE4bGLupfbLgPfS2J5PUdyWel9RVwIKjm5hpCpoc1/iyfonE64TST94PVTPqPPZjubKRe4mMl47Fp4YyV7NefleNENeod9mg2Si17TMllWbyF3KDt+mQ9BjCOo71s19DT+yUHZQBLsQNimuVwT/v1ttucWl3s5Aw8KJAOFI5ZYgrAn3ymMjnyMNDd0YggsfZTR9aO4sk3Ssk8C1jN4y6JAnj8WWd0evSY5duDuGK4DSdHRD4jqwneTAjn5IzoY0WVO5SRYlGiOZBBmZxBDFiCmI7HaBWX9r/3skK69EGZLQdCdsmJde3UPnikgz+Ya/4VGfI39voGz/RDnq/pEGh/Ww8gRByDkTYJR9WCRDofk2kfKc8fT7K15GZk1+cO43eGTYrEcHjB0nMrBUtr4bIrIj02gQG8+zUg8z37IJTt+ysKFBMpc6SDbAgNYFKZECgA5+TUzB2b/hLS58bLLIy9fkflcmScmhI5FqTICIoOmuwX4bKW642TCG7ZxBAc6T8d+aE1i4ALrSIDHKlTTvusGPhHcWS5WK7eI3dCyHpsS/tZ8drkGgpdDmYTADxN4Ot438Q7lFhHUC2kje7GkiWdimZBYYDC3HjL0MW3noHX7vu3NuzUu8zzUxc26rFl6eouY1xWZqL7qJDWDYQQsxi48rXJVU7v0aRdmDI/f8VV77YtRdkz+ZZ7uSDM5AXIT3vPP45rj2CbsEhu256KUd3VbgqDZ4IrRXEkfHHYBkUoe14RUyjAsUiOTYChHcs3wVU5CMWbu1spXSCXWAUYefPfUNeXRca8vnWg5dIAVMyHZAghw3EIuSb9NkCV4ibLizoTvpA/xOWow+j4xyhdW91xnJpwFgLLLAWWWWBaEdxWEtmQJ1XxpV96ckySlfNOzxFGPSPYamCqbZ1uTI3KdpSq7xAFhXXPeJiEcoby1SSDC/lep6ilLoPre9URW83Vx1cIgMPxPa2akkzUa21BgLYFBwc6DBnF6YUAjqtAlli9A0JWI58vmEgS4ik+QLw30a8Lz4PGE35UVNFodkjurWtzfzSB3c+YnoiyrmAbFhK0TZOekhjslDN7STYKYcz8kDU5katirmQzjpxxqqOqNW0eRDRqb1PkUnoC43Vx8kLi3fwPH6Pip5jh5zDv5S+zO2QppKAHiNeGxWyJVD/odivtpxWg7VioRK97P8xdjh+uFdkcL4z6gvSUdu3tXJGih0eMCo+S8qFKEhoZ2fgPwBHj/YpCl2FRcAQA5eCGyuRVskO1OnfZS5DA4yjDbfuIv8UpXV5cOJIBtahTGyqy3x/reeM/+wnyUu+XirdH5pKx5cCz1nPyMacHmaR+7ud1VS42ryrD4MRLs8HdNlUwDY4cnce8qhCmqBSnLEBzWz6mOys8LrO9/xj0ELbKRnpnCYLyckc4bAJQ6JW1c40VZZCvPFI+5a95gKMpcc4rqZLo3I6GWWqSBE5FB905dBWO/GQ7w+RLlLq3IpFpEx93/v8Iw14Z9QZLN8ORLPjfGqUdJBaWfJoO7OdSH1ssg85PBKXCJVvGuuEBf8E7JeBNiphStcLKe3OS/H9sxjuL9FWa9QOA0zKuliCWU5ue9GUUITkWRX/iMaHjcjAF14ky/kpNWp+vUEIC3f2WOog690+gokkD/4u5IpwoSGayfAw</Bin:BinData>
            <Bin:BinData Compression="bzip2" Length="111360">QlpoMTFBWSZTWcp/vsoAZ37/////////////////////////////////////////////4NgdO++9994z748vNzj7s9lj725999z3dut3G2J7xkbz3XmJ263u673zvd9uu+7r73uJeb63d99560L7d767t97nvvcfb7713u773vN7fbvu8d3nXe4929d1zt7O7tz3tz3ce2Oey93Hn2+8j328+9zvO53I+2d33HbzPPN33Hvvue9xez33Hvjd98AA+9992+3eNVvaDu7sKFQ7dd1i7aUokrdc5LXXa1F2u7rLJLXcbq2I9BxFV291uZ3dkgp21KnWLlqS01IXYNrXYmNTrLrrqq21u1zUVdtt23KJZa2zl21xdndN1Y2tUq1ru7kLVsLY7sdhmdw3W2s6c7RBaprq3Xdu7YbWbtN1l3RdXZ21svene+d7u5etXzPfe699w3vHo9uZ95ryLsfbevWvvd10b619mb7G+xtvNn2957d3Oze9zumfd3Pm11lzHvedfQtn3dze3PY77xfZ75s77cvI++93vu6uzPR07u93u+3XWm2cx1z3ce++777F97ry1s33vd53vc+93fXnd1ybc3X3breYvvde87mWW97vXu7r73c53ubvO7vvPb26u7Ovez7ffed9jbG9nrrH3veW++9cxste7ufO3O9ub1y8870e2d9773nffe973Oz7nfe+5bu93fd6++7nvdx6O3z267vdNubu997293Xlq32fd7n3u65a32677O++4+7xp3due7u999577ud01k8vXuzXlvu+8bZu8d927d3ffbnu3WWvvs73d1lubPfZ3s2+xvYfT7vt2++975s8jp19mex77Fet93Xtr72fbed259isvVt9ZemdjabJ729eWbfXfWemaO9vem+j3Zdte7m3O9N77nPbXs73nDqp/k00AaAAAAAAAmCngAACYAAExMJiZNMAAAACYAmEMExGAAAaAAGgAAJgAGiodVU/9ggAAGgAAAmAAAAAAAAAAJkwAJgA0DQaAAGgaAAAAJowJoxKn+RiaYmAmTAmqb1VDqp/gAJpkEwAAAADQACYJgBiDTQNAyANBoJgAIaYhgTTEGQaaYmhgATI0wJpoxMgaYE000BpqYodU/0AEyDRoNE2TSemhpkNBkA0NAZBkamCGmATBDATTBGAIGmTKeFNiMTTEnpkwRpPQaYRoYmJinkxTyk80wjRoBPJQqqp/+EAAQAQAhppiAamZGmRk00aNNGEaBoAaGgGQAABNpoA0GgmAA00ANANADRoyGgAGRoGgAKFT0AQJoAgATJoE2gGgA0DQDQmm0ANAAAAAEwAmAEwmBMAEwJiTwAAmTCYAAAAmABSB02rwVZvVDsuu4Am0BaAHANzfUBA+MAysAMBfyZj5d1tSC6u1XRK2/gjmfcamJXHcYovHqce9u4kWNRiVPzEqAw3ZeRNLCzOrfo6tOtgdVEdhylz/t5rFLvCiHnKHEP6xTH2gId9asHmhOrvalborG9LsbDfJ4E5BWWLu35FkD6uGKvlZrPbGkeOY44wLv/dXn2yG6ySRg1cCOpgF+4axSNJnvlvbuVtjJQQcAEDrBV4Z5m+rAHvYA58BWyJkZteIsbCHUtga3BK+oOLs8QbFfZIk0OCSyefvnMC/5DyL1TRQHcEGTxYk9+PlL8XOZ9X5xnYg+2lwuAw+jKrDBaTMbjC147ufc5wxbOgQbRnyzEO7w4TMIH6hjwWCurStddUuqlhps2kokgMOCugQKJmalxC6fAIMXQXzGIqmMEtQ/iYya9BUvs+ONUbD5PuJyPkGsu1ufrg+jxUAwcfzGJYA1KV/g9un0TCAvGtgTjVs8GBKqzn4tFOONSK887zHji4VG9I5pM9pq5VnZ8PSQC/ESRnim/LVHQ4kNOi1gzPVi+sba1TrrowCPEn7ZPQzU3kpU4p/0P26PQtRFjayVP4TVz4OAH/Crjvv5xEEz25WnPcw2Sa+rGvJNH0VHjoFBvSUCyd/fCi4BinGo9bCO1OckolMnFUIFCjqoNso+zEOeH8WNe+UuuNt4QkkP/bAjXKH9BMi62KVXaynmRw39gRjgaub4nDLWLAu3BQ8Dbk8NCuv5fRGAJfxiomx3f5shHO5aGsWVLTAda9BDZQvLGhz8pg98d64FEe5wBJoZITzNbeGDJiS2uiQ0MAI8ZzHvb77056bYTdxBTCP1aMSpJ9PDTmiATmmIE4S52w2CXGzcgaCf1rVmUkShD5avuYnwvNYrD+uBzMLjSyaZ3vcVzVYODRgWj5AUxZC4OGHDt3v5V3md9jICAQHQCXYV79P7sy38D78/m0wNuR9Vpp5Pb5rCDLPE31qLK+5UsxAAahiaC9Foh/nmHieNfM+d+kzzQP4Sl8cuWOF5xgQg4Z9AWaVi7/YkLJIWMwTlbZGYJJ9ytHrHLdIy/sZMnYHulVbfOXPmGTDrobHtHZcBjcQewN3q3RY5bo2Oe75nJ1M5w3m8rqYjWj1MnpOXcuF+bFa6jj/fp/IQsn7KjMf5de25Os3rfLYva+BSExGm2w3wdKmUWG0wkWL5Ihyc4txu1VGk/te6iToMLc/okXzE8z8vt5atvWJH7RM5W0vDqV1PGckd1CIOf+a2hiLyoCDZ6vU4WBzwP0hmq9VN4lYQtpKPBLL1XCa+4b2rGe9swmUVPAKm/MCVRB95woRMTCYb7vgcEb/BjtM4VTw43WO6ivycdQaudAa3SdoqXeCdF9zbJcBdaJQ66pLFRXIvO3xCT81g5trRikJQUWg7JTChwnW9JIV83X6Pw7Wj0mB48g6iReok8BrQ8L4CQ/seetEiP5BikskO8QnpiYE9JLS3yhKE5TAKQ7p20A9BOIEQi9X0dB/sPeS426689y3UlKXlVebWDh9N6luiIrGmJtvwWoEV0g10FyGbatuSOrcR6U+r28qs0bAE8xUazd9G+XHjdKS6ZEwnT394rnV6jDt2KwxKxkGVegUSoQQUFkExAUD+28MIEgE6bCWVweBu0qcPrhF+yVQYO3qge3Zz4aXDbhqX0uNsg4miXPg7/zy3E17Pqcz9EuNcMD+YKM9yi9du9Y0qgihRyUA+K9RPJ2Ayd8nqO+Kns6tkLL0diTmyMSqbYIgKCAk6OvIcXX+RlVwmHpKZAgqnHKZeqx02YkxaJqJBeAq+fyRfO0+5s3uwc7aavn6p031XYHxPp1wA9h++FaG/kalwnJwP2qazZ7q4HN/aT4MPCJSBt4pJo2l84hvijQRvoj8oSdJcUAh6on15vzBsaMCuRzhWFZDtE5cbL/IAKVC+ySn/MHP6flJY5P0DJCz3HTEAHGIFc5OO6sYS6YCDBBB4ZX+98Ug9vbZi+nlrsAqe5XymAPzer6G4o/RMJ0UMsjxN5L957t1DI8aBQyG0cyNmYDti7vFhFhqrtkuNgzumz388YiR02KYwuuUo23Hk/Gj/Mn+EP5WxWHaJcCLnuARAixHFb0DKMQwSJqg7JKtd3EoTPD8DotIg5eqRtlGBUEFhxa1CrqnUhWkJfW81T7pA5IrhDx5xtv3cJGceqy4Hl3l74fAReGe4AIAz9yhc6z+jjTvB4lt+C+SigmxKJdA3zmqek691PITt7vDAfhJ1eDL7TWE4sld6A+u+Z/fO91mN5o5ft4WwP8T9IrOY2p/aT+H029DJM2GZvFqL9bNwfXAFQbThQ02pSIS4seN2AlRxr1+zakNlaRTviOLX3dHkKXvaJNZgyTqn7g4iSbgPWyG/oCtyWCMDn8kLBhePaJ7Y6mSE4IG0eVxFLTJmSNRw9CqckWXs+OMl8ea34Vlu796hS4MOBYJ5WqodT4nnN8ForQuVsJFt7lN1uLgsmo4GKxJD/8PZQPsYwbq/Z3fPm24KFh5PauV+/mr0HPrUKvNsjY3v0nKaExLVEWmhpve6EJ/xyNKpWDzAGRMyQ7PBcyU3WWeKOS7KvPa0cIitOUFPTmCKyY35rxrRoVv7nl/8UkBX27UeLwzDcx0Pe8GG5+xxFeqbgYAvgAWsSeP3lPwoZ6rMPJ4Uu77yyjMruDwDv/S2t+rNcSqILctCA67oLeM/nUCu+JiF8eVn2yI8rxjk1bgfcQaKTV4SriymN72jYNbd66edbfkYFPSttFkIZVy1tQqpUBXHjG/5RtFwXSHhgX65Ovlx8KHOJVzyRP6Drsj0nm4a5gcWHwTxkEWNjD9nntLh5vyIHNHgAv76gSH8oY6gAg4ME00MhrXNXgYbMMfY9KHQ549RhiGbPC5xP7UVP8dSjsVH/dcO/InPfZaZCQawVb3xzLmsCdXqR06rxy6tE6Vt8aQyRPlqKBaIV6uTt1a7jXuj+o1G+ZdJPllNSIymPRjU6wt/197lZ47a/wdszJfUm66l74WNTzlTg4FyAPn/4GBveqrCkoDUoQBLQYV0Z3Fpa4Ku1v2LOwg+71rRsEcO06q1DqmaU2q8z90av8q/a9PD1UTzuOaMdCVy6067PSS7s+gikREUhBR7HB0h2bYLrqYqT34F6IKArYP/3YatpB53DGV4mJWSNZpD7al/oaZ9I+MIxFKaSMrmnUlqE1mjcMlQoeXLpt/kv/qB0warp0OMoZAMpTst/x83MpZ98H/vt3XtGgymrIl82u9RIWHHxbVoRP4KloTUUfB0Hz43q9oJpd1m5EjdX35BVnJv55WqVQ8iqpdC+uqoLXB+ZkZb72XRYCOfhqqwT2nvWMuqMG2HoY0lZmUFcZzIskJRXK6UBwywhh7jkNMS77Cr28wpDLxfA7BeGMBli/Ut1pM11dnJAoPIZFm7joLryDOnHpG4a3RQnS4cwhFIp41ah7812VOmGJhgapIZiT6ROUIUX2B1aW6p+37NSZjGSxiviEyuArYHl8k3kHuxaDP+2Hi7/5c/j9ervmpg2S+w0TXiU73WCuyJ7zkXd96CWJs67C1Kz96WlYhen2rkl2+6v7lT957UE3VKj3Mrm7XvDs+yu5jbZic88mTJbwyxzmsWouvrNkW3cv72rKipW3/XB/PQPv7atbAaaJQMRiaf1gCtFqoU17Xjh/SnyEvnv3DJUxtv55aVgzuXhHBs+6uH839l9gshb5nqmcf4EeM6uLXbNeA3jpfyhqM4UkPkaSW0x7+cJFkAbzAJw/qsvafcQDoke9GjvgCrRpb/oU7xbKUQJzr4uC74gesnTsHV1VJa/AOvRhkUN+972pfGcPY6xo7Gv54dde4Glx0im+5cBjTTeIo+DABgNw337rlMS5q53/GBnjKl++y040qEeEEayGZrE6IH7Hbrq+YWNqR2ParygGW5bOpil9rCAYSCB+7bkiXHxZLivKgjXEILARhXxS3B1mRo/S1iwMPh2aTmKHuJCeL6z7x+uy7dM9/87GyVzlp/HeZSLItYQAN7bMjVhltESRG8MZ9RCHsf9z0grprzXb2SXqXZakGK2U10H/Hg9ik8s+BKWDZGXjVL8Ayo0Z1lGEwcVmRqo5P3n/RnjBl+beukav/MaBAh2MTvwDo1//3adr0QfUFgBubtMupo46ru4sSKmkIKix80kYMzAiwAJVZfwn5wXS5HJlOYNwRWpzyH6od0Z8SwJLpgc49951o/fY5S9D1DkhocuyFBCX6PRkn01PO4Wi1Z1do7nDJzF46oPXcH+X9lw12yLL9nbnuSfJIBtrFimeidf75mSo8EtHePg9RHCm1MaTcVeiJBCjallgEJ8JsV6gIDG+YcULXVcOlVrybKVi8So+lmhc9qiPJwi2uJ/7UZxflVDT7yqVdYa/A6zI7RxYjM/XocCM3mmlM40w93x3X13rAOEqGH/HqjisDaG92yYlC6wIWZYgUBMkK8xT8aSFYDAdsg9IsBqAbXZVIQJ5VlGNPSdWgtxIUxlX4ubPyUhdjU68JZL4XkdnUEDoObVr+oMfgz/gxK5F86Mi5fSKZIH6juxHoeayzMiFdU6IWiXEMcRcwEyKCHGS/wSTY5cr+jNym1sDECq+rOSfr5vI4SmZwDdIraz1EGHUhSnwkiMB3ER0rzc/jQq5TGlnTRX1L0nA2/kR41xtnQq3Swegz3f+sTEzHdfbs85/WrYagKqbwc41JEGO9qk6QDM5JD3peA6V7IqaLNSzAqvSGb7uyR6atr6nmiWgGZmyVwc7gFjOD+BAsC5gc3pjdzZlUVVHZnXCwE5f0H3av6ZBAo9DTtBECAJNwvht2Ir6Zb0k1j9p0QRiT2MxYTtOPShRWY54yENgYUX2J4NccoIk4M7GtX7lIxJ2708Qba+U3R++Xnxztfe3anFDVnKvlPLmxFaQiaseb9JUvOI6T4CY8YuyVofW/fruvbBY9dTZzlGyVfi7B56RjUalyYH3tNDOiVxFtZ7dNDQ+e54rL9ErjV2kcYOndj9vvJ2d7ECSlOrwYMCHHHMpGNOqd2QyCDAB7AE4J7dgMiKK087mPUNNWZu7zPLFxaVak3FxqhTds8A84fFEm1PaspbQKQI3Lz1SRzOwmGr4jlpHI2Rhn8+Ysnv74PjB4O9MAf1FbyN7XJ/ceaozEWaIkdpjiAuDzGm0hx6skVMraJnw1juXOIdI6rXEM64jqAGx+pP508OlgAE03HxJbSAqrE23S0yay16xQAcWPofk/a5f8PHm1U8PThSbOP3kdzux1Bk44BEuj7Vly4WiLNLNc4Jx2XN1EFKgnY0Nwj16nb/M3Iv6MK4tKCtODDGsv7xaMkIwfdBVdn7FyJ63Ufq2ngIU1zks8N6mmr/K665vsoxySd5Bw9OX/57QPMMu81eawmaGrm/dgSf6XN5q1e/NFos4GernsrE6pJOGbi44WDyO4/hphuz9Bm2LtwaYM8u8gcu2Wscc99qfQAPk/6ycguWmsSn9WpN8JJzdlPnHvO2msgmuw40quqkZzpE51LP5JB4Q3JUZGYDQGToA/+1dE3BNyWLP2jiFsSfkIBs9HQQ8Rx/lbCYQIMgiHRtwa/45P77zpt29cvpMRi6zHPQoesrMELOJkD6bFU2S983caj5lxVvosvh3XL7CloLC72n2fHIDb0egaRx4KxdXym4IKqfdvown0RwRyeIkVzsI0xEg9HbYRDMfMmqWpfALQ2d/nGOoPiwYJxhujwLQCR8NqBxxkEAcaiNjr0O3lNHrkMPoy5QpM0HOVzhR6RvBrWoppmC6W1xNlQw4ZN/WYg57TUj+sp6Oe2feNkIlQCjsHhUlNK94sfZZJ3xmrlD6BOehCvrjgFHjwOXFoLmO5rJWTfzaVqlIdfVds3CWAbY4LHFsHllOG8Yr42dj8IMofodRhTeK40BTGl1LGWLSo/JCTXxQ36oBeU/YPTdSzyMfxSfzFN7yoFM+P+Yl3cxpfUPW4hjIxzUlLCNa2Z6x+BtVMn9jlxIs/FwKTdx9b44/Vs5MP+oF1/4PwqBrkbfv7jbm0T+iJFJ3Iz5R+R/WuXizKraNTJP+cgA1UD7Vizwenv2bAAXANBSLL4aMRyyDFkGvISWD5AKDUzkE91A3n8gUmKHyct8/TweWb58bzUZzB+/w6burWv+u31DyVReoLHsDJVvIIYfHaNfPvrRF64H9rCBQd9yRkykKfLssrgNF7DyrrKSmSvLKYNHuKVzWgI9lJFfKjJqUv/b78GD87kAYrQJCCIlAs2DA3FLWWVcUgArTDk3DpFvYl/gOgzVpdudNO9XxpwH94y5dnq5p3pO1LC6ytVmOBkeWeeFzcAE2oqDTgpJoe/PnZ8JogFlJr2zimCMmX0Sg+u/xAs0i9nXVzICyCV8BezLXaKFWypF0eWbPU1w6PSzImifADaTscuO6DDyIbPNUveRhkuOkQcYlT/gEAh3e7MlId8ejG7YAZXGfWO9054RPKXdvqbJbsAbg7rRU+V0jpZVNZboupzosKY4X3aMa5pjv9g3CXvR51+2IIJTfNaqtaK8bjFE+RV25Mn5FikqWasvhIb3mH7J4eV7i0+iocFS0YLj+7C9lswVnkB/61AoMzIGgIv4ztjkMxQV/clxUr3t5pfCW5i1ZoUo59OFAIS42/JFnVJ5hIDd4RTHmJhdcV2+glT+jVDkxEAWKDkQalKw/q8MTHOKv1xHgBtsmjwwucR/n+vDfu96gPBR7LwA7/mM23G6xeDwqQO6AO2eLo0IAANS5FgXkhBb6Qt8IIklWTqznehxku1TIDt5yF0q6yBqtuvWDtXGrqkAp1Hv4VssyhrKLLOBWkDjU+7txkg7SEFTJBEqnrxck0bKr/hFlaa/VRMelZC7axjjljkp3u5ZcqH4pqBDVIJRAyPqiaxfWHYMwjQkQ393r9mUXTh5/SzboDYeJZkdN+S0STw1DEkPWpKh154O3qGb22wQ8x69Xz9LESmglRd21FaOvDLv4BvqRMDxkaFNqLTmG6D9+87VbRt4TbBTKZDpWFdxq9bS64HuHIAx2QQuAVfbAL6VUQOBS8pxVYyuHwVfN0yP/zVt0aBPByUPBlp6LjjGIMWoRBZo6SynVYVNVf022d33tOqxix2vufxXC/S/jpTOM2Gn3rj0uzUfTQdcAi7BBF5dmca7DySaCRZl6hdwT0/8WrxvGogiX2zxjfpqV7BqtC2Gx7OYZ750unNRuSUsMCGbP/vrkGtcgGtjnjZud4olSe6NUmbCBHRQ0DxAt84IgRICgaiWBiuHLGfK73YarDGZAzX9c6v8x09LhWmt0LnlPxWRWLEVv66konk8Q940NyXe8FfCRxwBe/xvgd/uuRHbHbUvQWQaAEE7B+N3tG59xqo4yDhXOqdkgwy3ofi3PZCWl82cz3Hyz+1+MzJnuE6+uQzFkRyWOd9sO7WpF6dSPXQE1ZMXX2VAUEN2wR9YAUiZG2/4hFZv+Bl5MudeDsyS5WrGFQMK8ZTR5h85hrslf8aPnnUvwkIFyvVUq4aN8g5Njf2ob0wPh4lA/7C9b2DP1WGe39mBTAdOFGR0s99k30LydMBBm9FM1nwENIYoEvrz3BlDaA8z9kf0RoyUE8QDq1sMPBlyrmjs363a9Zn4fXPzWB+NgbbB2ah7LUzCVfuyk4wqULrQEsEb0ZczfdGsuDy/Hkv8CF4lx9uaaBTG08z+H9M7beMYkVHs3ZZDa5m3/H3NGI4A/TPyCEl+sCE1ZTNL8K8hnCQDX9HhhIgZ/dKnsDcvYha+x2RBwstuHVU1P6IHt9ok5tWmjffBHuzGoq6+opXQ2n2mDsRobby6qS/irOV/zfWqHVhsJRGuhfp/YgHXeMxJ74cYHOrda3e+m91UUXBqaUanqU63FEaUIM3wb+Rjpyxl5HaJGSTN++R3cxreo4ZlqqXbf4pqXAV+Bx5UqzZ5MjGlzdH4CGuy/zI6bFKRkKMQx6oY5z5mg0QE1MR94xLTmUZnp5YRtGcCoAL8vz2O0ujmRQOWsj52VC5kEguhZVs4XjBNG575zaumXdenUcnX/uRSpzUUPhgvNb4huM8jy/OVbb+F+lFzbJJ9mVkojKHoLJ8TyVgQbVLfISUwlZ22dDWcbE81HwDYYrWnH+p8m13ELjr0bNPAMQC5GFsgsd45zOVenVQFflEcTxhgtr/3FWH+e5j+bJZ5+l/nZ9qtI25mqlGruqIOP5kW0sEB3LtXa5KckJJr/bbojQQ8T22u1yCDYAQPFmzONjk4t8UZWlaQhd7I6JEedjtsWjkVQYOtGhZxsBm9NOGmXtz2rPmT4zjmW0e56R8AmPIzVHAmBIEEEG+06GvPNbX8TTaSyxOCfj6zBmc3dtw31BBPxt1ONLbEIMa9I5VJ5KTLRb2twi/1Y6FdyCuuLYimv/zJW1z2JC/Qc+yK3p+Otb2zqCfBKY74eVmr5SweGyzujKRyBe1VIP2YjS/IuRN439wer+P2nvdsrt4w6AwViVz1SeUqG6R6QxFC7pBVN1qy13oDzMhxx3i3op6JizJW2WB7N3KY8/v+7PIROpYdmj3aL4AOK9eXqSLlgbRSPgntG8gI14rxP9tMH4Caa/k3PFd7VBj+nnD75cjNI7peMAiU1175eTPJoFsZ6QXMohhR7zYvuhjjQyqTt0VGFtdNLgbY7md+YEeyVwlDmXUzU2g1c7cDQ7b3DVWZiZSYpur9ts1YYLTX3OcHA5pfT1o9B+D3gO7y7RSBuYzY6d9KaDXTwjtc5JUsjIJ3jVf+f1dn8eit+6TtVXRO785UNvpne1hb3jVfbYLlVazued/dU5ie777d+UMRtxAI/hFe5KGFV44UifcACwAQVKJDpMcd9stUHKyM7jLLP9nGwhzU9Su6Ri4LEZcIW1FuTABL/7HnF0Ji4U1Mtjf4cRoJZSFsjRFHMaAhz/Q7uNUKO0okE8txuZdi3S+riwTz+VEvUmA+u5N59BpsELB319oljC0sztH5zu88aYXJcVBdl0PHgFSHhw5o6q6/wdUXcSB6n01twi9BAQbWeClHDo2ZFzpDOT/UuGPrQUdH0d1WXZpImO8ioJ/Cg1TUpg2PQwezQVfF8rprp38b7oS6z2RXDbVXaDuXY3yAwrfjpvD73gerU9tgLlSuB8yU7PrOjkWlv+f9ugAksWi1p5qMqTnZranFNpLD06NwuHcvhFkLne1gF3ng/K64A/KGMUfI4LSDqorC2INGvjErpF9ViIM7G74e/HMsoTEwT2t3iTaXbMel7472p02uAwacYGL+d7/ZLX2k7KypuyPNA5Vqp+kdU6VAwwGincEtuUSIce30aqJWKsCAv827SeFk4UAFh5ouevsovSK4oAXM89eFgBDeHEZPkE4FBDcDxx22v4FQ8olrA12UJ28toDfpTfLgwvV0JWFehowM7l2YjrWNZvmri3YD5LYGOvKCmrsF8oQ2qLT0k73VzMEl0qE62cz9lA0GzJAWCiAdoAEzpgwH57IUTPaQp+8PZ+VCxkSkCZ/m31DnxDsesE+BisfCpufVVbooBDVNjeaVIEXJBcIoubOUrzJ+O0q9Z5/XHTZa2z93HZxsCcEcxRXC+lXSaullGA0z30gSjAB7WBeDBXIratrVxcnS06jcKRQJzQguNroG7rvPqG/Jfd7xRBMncbb3IdbOsDQh2uvqOMrXMTBYzzQs2EQwVckNWazyY53bQnCNn64fU3NYWzNw9N6ieJFY04Stp/T2EUIsS3Keg438KWkY3OqelTZiX+NRMu0BdZ2hqalx0Bu/KBTtYiLb3g1YoG/AQQmNqMyQt/mv1gt6WzJsHfrqCyw/Y2UjuL0D7CXkqP85fWp5c6w/b2H0IJxAnvaGUC4tP6VycMnpOnXj2PLiOrdOcDF5GNwaVsBO5wyuG07yJvlrYy/e9Akfhp8omiCZ8eORLnkB2UMQdyZNx7CH+g2xEX16+L33mlPTmY9PEPH90u24no6N7oPqhlfW9hsloz/1RXbjGc5Th9fSHRoP8sYGr41CZBV48/Zlbdt626/INczzuuHZEIVfwpqC/FqGQMvtFpHm1uiblruky4dAiRwzyDuRmjTTgMcKm5CCvhZ+VnVmToH66EbqPy3OAE5FbwHOx04apt+KLSh1qh3+iot+HpUFhtQ0OCad7j7IF6+qi5B+jFH0DZBNR37ysDtMC2maf7VfB16VbgCnLseOdWpc1Q8o0HU2TipwxI98fd8fjLoMwP1JaABXPCt40puKvpAP+8wdprkd4eA1Jyd6E6vkuY9Fy7PtePPwTbpYsBgTf6LPCvulYz/2kv0wHxTs16ZZPfvDT8MFTwyJjdpKztXROrV3QotLd5F4waVEMcaT9cQ3EhzrwxE65Wieku8xRyYW9faskdhU7qmlFtnpIaga5x2rb3cJMfEm++64+/D5oM3kpRIp6I82s4YyELInfZe9EIjmht8E8p1JE4r/qY5tfCCwDk76OCCEGA3zdQpgIvRQz/w5Hb9rCgts4ZJX1wPrbGxdNOkWYQxBdmWGnj9EnD1Yv6OZYfsjr9/kicg3tPqnyo6A1Cci2CbMCR9fDdSRtKpX0bJIsLxkc4xZlI05XggY8je4nY2ODdlYvBQ3YqdOsuRbaHNEw9G5YOG6xa1si2YNuUBP31YRWQU2JjLI3zJWuoccHY3rsTVVkQ8OgyFUytfYv8RJ6FAnSbsYidaX+ybktvyizVZwpqeg1FpRFxwrjkBtoRn4QnXZ9q3354ap7yt139SF87xeek45RN9vDl1XcU1+08lGnknKifnX0o+AcVRIrCCIgPLXoxYA+8p6PM7Jks8U2iwjsXHaX1k1pVbfKv/FVVL8W+wSc5whOKjgk8HI0yRYl4uLcFBY6t2XS3Ph26/qeLZt/Aixqe8tVvt1zBkgTWnRKWdE90xGZOatK531M85MB8O7I4XBCixgZJhv7g/S+CZ4UJ4gxp8Psm1LdsKATOCt1/svOGRD1kh2Z/HZxpBXoG2/oP4a2PVjSGAM8Kc+H8YRjW6NDnOIU//Bhx0PknOExlesZu7V3PXe9krTzOYuFuf0qRCV7gPFa/676vMPOz8CLAbwRSUkrsOm/BHnjfhRSZQ7rV9n0kkbnhBpycxcRogUa8gNp8CgM6Gkp57oWds9kI9isq5yfBDxCvul78hiesg/13PGjC7647ArcU/Shkh75tsMhyuf8yuo9zm48G15kzxMGNutzdGU57vUmaeXEL+0lf7EJc/3ftiNyif8DFLMCRFka+i62oMP9TVmagL8O4l96tb2zwVf7DXf3xwLfL62D0eKRHvSxI9sb3Ij8Wfe5imipqLhP33FuluF7FhCVyZBWBWTt8IPdt3o2vHXOBEQwhUnBaWYkSM29GlHICUtsbH2c/l2Me6oTFU5jqnLmAHB302BnuEma6e6NE7tsIxlYrAfGM8aJscNNv518TQz+gw9w1B6RA8EgYoctW2kFSj3Q+uRX7wdPA8FFTj0Ubp0SFZiEQZnLBxHnyOaIRAVQqIu5rAgyVkpObJ1e3YHZgoJ9EcNQfhGOZJl9RiDSJ+34dW2tKePBCo2BAkhIMgBkA2eH6rcXx3KS4pJ/sG6n+GtiA5pdgUs8yaHlyrN7OiGTGe9vu2msRyp8hOyZ0VGFZn9CkGNy2sNpxK/+bscerrc4Ug0hITficpgisc0guoJt15B45tIGyXkWte8z+eFVoLxdFdsnMmfJ8kUkAJpgECCeLAmsa37r/OCTNcZfgRP7NnTuQChh5bBmrwjsbDO5FvTNW4J9tvkSqB64N5fw4L6KyXejbXdQyM43ZaZEZLxYsguTexvXol5Au3bHPTVKzGwU4wLzFElmKxCctPEm1TNp13i5RDD+6FUIY58cApafNcLAGR6c3tcjAEegD4kY25/RKaCRcH5xEPUrV03yTfsFRWEJZZZZYSwnYCWEssAyxIDF6QmFJfhTjXfMMOv0zCObhVu6nuuWeiea8xiOt5DZrtVc2G5I7Jlr8ZRuRjS2/PA5p7XGLGx1cBf+iW3TD1N1Q7vISCnK2nuwisQ1N+xePv3rDeBay0foDtSYj5dzcbYutPC+lu0547N69spcFgXYdhAGhO6rHjsHUcqadekBTZOjWWA7IXKvjE+pNnCRmkI1AHrFIJFH8cOyJdB/jkve4b1/H/0csPKyxPVnsy6efg4Swt3LcAIRo5rIeAgeFihUFFLYxnry6C06FPyfdvIYZ9bXij7YxHbTCMV2h5ssIPw/QyqV5T+INsUTp3xwbOVRymKJZq7XXqgtxXbwzfS6IzEGcN4V1dfM8nE6593futH+3tTfdzkv0jxFw+y0gt0zCkfM64Ljv3X5SdOhnsSInt2xnXMmYbGI1K5JF0dPzpNFYJqqD+M1xrNLvdeyYn5dNjXuC0MiPINP1POFX7fLXVaTGQyB3vTqlWOPdJND0CbNsHRmACqwEoZQKeTN26CT8wVF8uunox/Kirg4DnHyNDX0hvXrmdBhWHLCu/uTGvKV2uaWIyvhgHXq5Yi2xw6cCxhkakJcG3e+JT8K15y7MG3WLv/zadtsBySyH1YNgRTx8VX6hP+I0orMd7RkUcnxHFIMbi9yFCF2mHXrdYmPsbaFZme4H5dZ7YqP89hnIamWhPPghc4aO/fS8GAw+6fel8Vb+BghvKN8VU5LxDsAY+4TV/ScF3m1uuMkYthN+1vxxYMCWSbXw3swLIsUljhKLKf06qpY4+xCuKXzGFaE8xENukHwqmgDW0mHZrEV6fRh4KzkclJWnT21l0XoQkdKa0FXxON6HGPSTzyItro+pe3CUFn8wivmfbblGdUjM1UrXz8ox/FT711BMNaVsM4yJeYlsSTxA17FEzXWKrFGssivUZK7F4ThoGUiY8VPGlyIX60vDLXx5f8RJNCx6CB8btKSE5onmmOJGMMIo7bvd0/QpTk/ev0VC0Fhbn20HQBiRDgKLt4cG3loUkCU9ShurgPhH5A7DB/ZZsEybuk7kv93acSy/rlCO55Y0hv1CRmYL4hRbdSwL0qmJ5H42OedBSQoj7ditWfyfcivkZrdkuA4caFnu5WAMjCeuaumAyRgPF9rPD3HkhIqpuH/aYdM2e89WvDusUVCdr25lOLlRbkUIq9UECvifCe3bBUXg2KAWdrWM/ZWJYb4fWslyMuUey5XvG6ieLBg7PvlFbmdSKahQCYdwsCZIzKAjhLAZaygF4Z33eqIdtqD/dK0QAmaqOfGJXFbb8AzFpcgv7VTck8XVs7CLVWzwk6E8hvX4z81IlxOQE4U2zhynC2JPzwHsZNPxDbeTfW1zy/XffhqbZ8+re+rfb5et9fH3PsroxWRL8QjROFN8pru0OsK3BnKXjSkoOsEpyYpjEqy0SV1KzoOBtC5Gy+o7E5DmWLdPr1YeutP3tJQw5Y8/1p5alhI/GyKgEVyAu9SDeu0522W+uO2LetkbRjZJa2QYUR57IWv/ga+1P/jvAAWHrOv0GOdP7farTvMiZ86MZ58Hp358TVbQkpwpVjTMXo1xcGFXVfOD7GvYZLNouEhlirJPhKzJEQYYBWhsO95JsAo2GQU03p8mjYlmGElJQmGKxBYPd1Mv+CTrE/0kY7+ucAtuVNOdPh7NDbiC5+H7/pv1HV6/dtJI83bHtdb7l5HfyQ8gtzppBjDaz1xSDBpKtn9yVG6rDb3+jN5pv2NSUfVCvS1JPUD3wm3kNZ29BcxfD1rQlOKXfo/UMAJV0Pv0LqcpB9Dc1c174TBL7Esb0vYXnmgwMIygwQOCLRIK6EfgwsyLahOB5tpYkuaHG7Ew47YSSmKz2jQswhXcsW7Rpu7q5cDmWsFH0US5XiD+DQl4+pxKiv7YM5VEB8CtoTRbL/DiTj59/zAlC1nGHHl/S67IzusH18zeun1IR30YGtrjUiLSfEj0ETA+EHgsw6tJj5YQo55ngcNSyD6SLx/02xuT62zSg1qx9sL2f+krKaVVGbiYcGcojH8Ri1vx9i+cv935leyLgOliZtC/JYFjnVjvjrGr+It7A09ZlWFFi6GwZL/hm9AhmtN2n/JgqqMq0tQBuPU9uEKtS6rkgzIosmfDo0aLQPso7MU3Z1PeSYwibTs2i2SxyCbtZlCSUiB/ZQyfngDmoOykJS6KdtpwP/N01EBxGDPjY7Pf2AW1GLTahwv6E5/loZ+7W609i3tGuG0C3juDUlAz2SYcB+ZJgh0UgwxBAplOT2u5RM9J2mMDE6yt7wqcO1YZRdhXsy0IRzkXBh+bQfDPHkyDVBc9aE5Ywsmbkw/h29ZBeo2fQEQ+2p2AO0PDxFrQBj+vV+UiYmhv70vozXSTqhinXeC/hvBhHxQt4vuJNpFeD/T/gz8EMq05faA8+6sGJf8p8nJEDr6LZI3e9wrX8iefdiOYYoZOaq3M6/inUdfaphvRl8Fv8HDXzyJ5eTlp/MyRpCWCbRNnCpJrQoCLe+JZUGVP5A/DPyydRlROKH198q0fbpwdd0HdPEB5p14KQ4+BFl7xCl1A4xyGvZ276FmkhqNnlErf2ZkzOpjE8vecK/dDGu1uZjtJOsgZvn4Z29EBnkCMD74KyXraT2jWO9ZJ3YgsL7HfMJAyB77xIlNlFH/Am0oGwKIEjwSDBeGg7NGEdZh84kGn+UbSVvO7NNEc4hynFvYRII4sp+zLUyGkhyCKFa0PjKc9pS3YN4lkC5Uv1+qGs/7frvdahSTSFLFJ2/8Xz+J3mfrqZT/2rPU5yE1wP+r5d/NRUGSmKnI7jsbCfd87X3zlFs7Z8k2tq7adfCShE5wCWy6yFZNc8RHumsT7LA+NR08gmwNrJz3aUX4Ni5J8sbx+j0aaDiExXet5hNFs7MluDiJAWvfGGX4qvUn7fZ5q32QdpyDFEXadODufl2lLNNz8NjFYXHEN7W8s88v3CBwIdRpgQTKshtOEWgz9LHgAGhqLojJu5+ujILUA//BMlzPErs3dJCG5CXOsvykg0nrjPVg02yJKd30rFEtnLLEmqMS0a47IxPiVrtVa/oTTxmZjwhzANxlHSNxJZvgTkX597afw7QcH3mfYioFWBk87ZLXc9pj7Xoznf2J+2kysmY6p2HN1t5KAWWZNiLxUgmQILjq2fGZ8ywXfF3hpPO9SLrjtxSfdvGsVaYOSTPTlABTsMPdYyDlobwvYph8wHNS/XLbf25mCgnPOG2cmEE7ogwnu+dPD9n6aiiQnKQhloVvsZyFRifVx1afuS9ZbH2m/JEyRTjv8PC+UgGZzKd6aJpQqPOP3ypYLK2FzoKpR6/A4jaExuDMohY8UsPFz1vqVbl8Pq2DY/hhC+J7iqsMv2eb1Fr7P8T7UrRgXzl7Vjqp6fD6pYJ9VVUOFDnbaG7qeGwKtvBiVHWm17x3v4vxHj+llkUXA1FZ2B0KCIo6UoZShCaPYlwqAC/yIXL9ZYibWHFQXVD7pkXXCNO7c8dNiiGREAXqcaw9V7LDpPhlhtK6MrhoMLlVccD1DXYfjZvJShMH4SkU05MJd4BGacndBVQZXTVL18GGKEG1+P4sMa74Kwytk5j38OS3H7+9gsVyYuSuaCmKAmfW0std788lfZaMVa8xTS5TMy2bzrOaucdAJXz/1oHUdoABGG2kk8F2v5yLpx7JkbNhKU4AIU/h7NjQzVTz8XzcK9l/M3R4PW2dfYJgu2SZlTJeo7Hly8Fas0tw93WRXUycObIwmNhoAprF2UobHHU+UuYgBgAowAMGA0B1P2Zo/1H+F+xtuHBHhDEWdMnt3McMacaSieoMgvmqj1xIESDISeyIjgGO5+7gFXhS6Dx2axmIYYm/KURbMgZAAbsBBwsiQyq8giGe0dH7B+mrKeM35y/t1G2bUBbcQtnWp6AMn8FZ/J5hJ2jxHbRwfufGWifPi9kz4PSx8feErJYW5pg5XPihsq3PJ9FPTjUtvJ962w5DcHPCWskZDOd6h381hN3ZPlUFuiED61vKHhbdjqKTLoR8U7Y5t69TP5poHqOcceAZzC0VfyJV1aHgRwIvWJJsV+Xcn5IpDoFGtKNzsUKzruq8Wk8gPE5zRJoBAH5BUt13L2mzymrTLMjGAs9AFPE7FF3MNrkM8btKGRv0yvkG/o2755FWj9C8nyNkDA/+qKKi0Lh4bOpwgHKf8EUbVytCHd14vHQYvMwlFkFAO3b0i1fJfYpcaeDCYDyFDAa/FWyE5KhK6LdtjwfANVV9p5IGtfRtA6yOxPFKRWDZyqAkUVg2Canddt55KLkevPLytUXEbNKRGo47FhtZtVpkBPxLHRrUuE+xclEeUSGgrHgN36uAGtV8RcKYVs83WYt5qUrXzFrXqs7PvaqQ92ZXc/mIguLGnSrbJK3tYM6Dlkn9PMn57zJ6L+CchsndtcQSPv1BajS+K8GkJb8GC/kxPVrmGfFAOTQe5FJ26JSXbaFvktT6gblVl/pM+Ua5aN9B+2FI6esDn9LKK5ebZJe+dzyOzfa4G2MQ7rCNLCQYA+jzBvIcxTuklZl4cnA6pkir5r8F3Ztv5QuxeW9XIOPHUMCm4GFgGnT3+xUsniKtwHKa2HRy92YthPWkcfD6UrJZEw0ueXMwv+L1TL7H6/xZrK062tya2VNEtHwl6iKuV/y/Chbz6ecQ2GKgW0+GemCyXV788nmeBx7OO0BH6ULJ+JJ8D3lSm/s6GkonP0R3q4RSwZFpFECZqPflXqrR+5NETdCSzSIEeAeIcjeBGoQPatlOU4LuQ4NVdCyWKjvtu/0/8Rva46CmL+6Le6LluRMjqIzOF2fAr3gPygK531MlqFFfueEWAYds33Y+LO3fVyS5PUcah9VjFFM68w5czel/ttWzXFHdopoo0OX8HjJNGecuzfQdPhgwx7YB8gYAtFh5GBrX+nBkatMPnxGj08puR84H9GCefcTnW72djroAupLxQ5Hn4xMZbinYa6ZAio7ppRPssoSNks4oeohQhPj0STtw68+2mA6QdnHPlRYaRjPymVfXhb0Oo92WqvaimFdNAzu6MY/V8RHJvzFRXzKPPKbihtToigQLcfOfDSM3FvhBI2AGkjSBAqS9/lUnSLoGPOCVEbktm17bs2KCHgnR4dINoOHF70YfAX7Ucs78ZX6KYprXGIu5qT8TDOwzG0m08VUpcFo6WodNh10UvK1An9nBUPoDYG6JQJ/ua8dDoFGFO9uuKGBeobQNLHbH19KeXeuqwPdJzWdHTkShP5zrJnmJH3bDU64ulyj9bBRGusrOhSOJw/3gBPM+GPSNtHauEgokkoXWXUcHzxDkaLiQxH9MxUaeWhl7cc2GXkNmZiBWGfASqJ8VQ/4fUjS6I5MeRLHsiYEz1FzHheGOti7jr08d0wX62N8+zr8jBVAGJklG3+yXQGMY6uUt5QMKwk5p//IzCMH+uE/GR+jSz5mJskTS6P6udLbsqmpUHC6S8VeSfz8EbmGILmh1foxLHT8EDbw4RoHvzvmdXBq56bBcV5qwoFaug7i/hFk7HJmXCtepkTsRVgnleHuCj/tN9yqoov2jzkor72kx1b32ujnLFE51ka7vyIf76126IOFDAG8GrkfJzvMg2iscjNGPdesiINnzL/yxc7m+GBg921ZFTz3lNKD65MQSbZPm81LxJnLYzTB347Ovg0dzNzLBXwsLt38WhlrlltnVRUp85mRSpk+wKyZbrtFQecAT++8q3fVPP7YsFVoV/rthsFnCoW6VUii1wlETkGxEspnONbMb1M/X4Gut8AjafzfTs9robnc/rJeRSbXY2+Wv5WtXKPc3E7ZcQwCnhtmHK+cbNT3MkLlGOeTU67rSBKKapDi6wfI93NPGbfF+JTFKQoUQ/z68l8SZWepRXPAU6izMrfLaXe1gegN4dkpCNBAwpcDJS4UAFxj24/faQBnBMo1Ff1yrjbRXq3FWprH7D+WMR10JfW6TsNH4mx66lAEkkTE0nbjxxIUsWKW8/Nqw7nkja07AwH9iNvwE/RQrUh72wDt32BfZc7xnfon952dBUkfXYlzT4VWHg+LqvUWVPmy0ltTFWVOjXx3gsv6449ccfeGSXLdAFj83OTRdaxXAxKtPDJ4OukTwX8QDzWGFUzQgvDNyLnnh3J4ofbimQDb7ohBBOhrDUhkrYh8UgvaB8HfUkgeBgfOyLN5bNWv2HdHQm0thl6O0TIMrqk9n1WC1EILNGjHij+d30+27ObEBjD1v4WIqGeK+PgniY2tjfFare9htZzH6g75znz9nD+3EWe9ZsD35QwnSxbk36LeBHya4bQwxBNNWUWergRcXqzrjyK3AiJlmESjC/jTCdV1KBFfdOcY9R14MlHPIOja5SXhf0H++AeFLJHLQkALlAz2+NbpwYwEAFgv2TyGLK4+EYhPB70gZ/fYMCyt+d2L/xp/Au0U2u6xOPqFWG34m3kyTpHvk8+PzIgEEMyEctQIODQz7vfvDARaz/rNIdYLT5oRLxz3FrNSzQa+KyTLd0ZANdoxtTu9/eIo28BVLpxppWbCsSd1S9hMetNXVsMeqbWYFVAtJ68/lLbuUAsIprpLk4z+cMZ75fPky7WsRiu77HomXfW+DwjUYnD3qFRKbiwLIOkevSco1c/rYMNKKPG9iUjuD99a3AuAuaXvmN3ZofGZYcN9vh5sO7LD2I/TT+WTFK2wBuvWrez5SfZbhmH/7s7He8MsS6XpbnTflHYJ7d81eJHh11tyrUrYMEPPFgeZj9k2enjHkVxD33kuBVGg15vgRdYwEUo+66XXJvd0GvI/sjsenLUcI4//r1QXnhGyvOTpKb7HI3yd3qG+3QJXLMm2liHyGxuPhAIEcGipwBp9FnDeih22hBhZhy78sVnbSXrJHwLZGhwwWJLE30DS/bhdRmC21OYw/pp+2WxwH/TZX1whbjBDkmMVUkybO8oES4hRBdYipWrxmtHJujOv6dvLynwFFUfwP7nWKtOWLPR/dU+QImbzXPkt3hug9osnMZLK95LjlHXmn3QN5PXys8XXY1A5TTMBQchkAloHSV6aIMDQXHDGeWoNkSqkMBE/pJXYuP0OW3WPz7WSAWHs2sJV2XcaP6ALsn35Dw4+8Qj2SiS9GLnICUL1qnDST+ExfomdbcZZANe6SxT/4Tnk6E8847sVYT+NW5k6dahpEwvsbqghw7luhEi46bJGGGVsFN4Sh83n8HLaG53yla37/xRrHHZUQ8fu2WsRRIk16ZXePggNv4yYK1Qn19GcuZSP3wHNKRvf1N3bE6dpzxCjDuX1pw5Uhbeuj5GdGsaX+PBTySNQwd/yeRfGhbj9EMgjdqYAmAGgwbyFLTIT5MD6KEsZqM7CR2QwtrV1o6XewMc0v2xXo3letmMr+3PazFxo701wB5yB9gaGZPAM9y5O2RgEEEZUh56+2hbqr7WVjc3NoRKP34RRTEh0O86V0nhxEhGiK8dha3gamvyGxs34iInuV1wSr6eATL6itLzN1Gd3N9a17TCfIHD1xxGGRq6Y25fx/Gd7rn2LPz3Ktzm2Jc2r5CGMO8+KGRtXoZb7khhHV11Pgfi0c9H0W9C+gsufe4EkYtX4ChioSpgjf3mdS4fRvtm6/l6JyndYpMFCxtxkIcbF+TgLZzaZzy0jk0UwF7rq6AXZIAgASsC6IUEpJ4IfqN11wK6aELJCJAKHER0wmJgikxktOJH5y8VrOZ+VpjynqoA4mOj7yU0vshGZNuW3RBaHUVjnguo4w0XADhRc+tkl8hpapq1I58+HZPMcFeX1k31rhjbVvq5UcVE/BJ+iWie5UPLwrNSG2r6dJVqvER9lfcg1PTdZHwsHBavXq01g9Tr7poDXLygtb5j95QgfWhwFUDUgYoHtUuJtqCDN7i8ekZ702KGVNo0l5GfmeuMWjzjmEw4tcW2kkgRYLO5yjncSOBWbLIYkSuC9wiTpXaRF4zxqsgytPaVcJYPOrohVRCAj3qqpL4ksmCce++Om9VFZqQWnqKmq7HA/zmZPzPWQOdrfYasKGGYgTYDI8aU6zf7WLuTI2s6iuu2CveTb0GzeYW9MlF4oW85+nbtz18Qq4BwvnhGGbQ/Gxa4O37FJVyoemsPA+dqcUAwv1CJAmdX6BBtSBMqirkUkaw7s/npIevVg1Oxj0jXjzGppGPrE+qz3Q9rj57gO2JSCQTtN6Pnstr2LDPbnVXhfDlBtgS9jXYnpN6oCpAsUCb71ASg8tIEZHB/zR1wDPTxzn0B6ZMJZW0GhKzhA8LaBvAyWOVu+uXVMitFpuG9CUbYJRHroIwqBMj8C/aFbFPSp+kIddVOwKpkTZDFeWuG5l+DTS2UD/5RLnfuYdGTHFLkzt7ukvsLkB97nxeq3jKXAxdH2sI8+nUfkcWMLTH8jsTfkg8UmpcMX/M/jLVw76jvJKbDnTigqkwrINpKXnsyPfomRM+OsWk/2nWhHHD54BFMWk+hPiHr5tJ4lso9dJM7uyNkcDmIuCZyTvIySIfHDM2cgm0QxSKV/QKAWnGLkAa4oj+OBphWIa6I9ajpTkMHKEtKNbQi6biXNF9Q9qWzyblre4Zqz2CRCyEVI0z+BAmBaLHOPXTHhKVV5WwkHbDoAaIU7NI+FBIcZLINDXemXSw0ImThePJE4QLjJoE7KW34Zr2qMzJPc1Rw8lgrs9uPJhXRq444kE9EOyGIAbZiyOxxzQ6Si10u/XrpEEOULrt2ltQN5/xPkuag8w5/aXTUNpv2RXTs2lDLZm4D8PJkpdDLBxrnLfkR1NhH2C0GuVa9LVnpwS2jbVCPE3e3f82VBRftbc0CNkuorQG6xLzHkfrObVK5IzAKLB2+BFfrFYtkPhEK16u1Hqd4xkuntYmXN+OF6DevNMiDfiN8mguLElbj/xZiA+q+LyQyuvxK85BpAGuIO1hG1Kj1771Gq8nwUqwXyJvVj0+9LicDr/8qHppcK33cay2NBYQumAtsCy3FA4LCEKiAKfBiAEIS0QCwqGAlhC94LLC7QCEIS2vAQvuAhCEstxgWWWEtVgE/BYSwnXoGIX9AISwn4LCEssyAlhCEKqgsIQlngLLCoQLCEJaCCwhCF8AWWWEsKcgJZZYV/BZZbXgswCywhLdkFlllAIQhYgFlhCuwLLLCW+oCFBBYW/AQllhgJYQoILLakFllo0FhCEss7AVO8I4gFhLCqoCgAJZaGAQhVc9aIuCwhYkBLTYBCFlAEIAWWxILLCEIUkAhCFeQEJbAAJYSzYCEKq1Yayy2xASwhCiwWEIS0mAuSAlhcgFhWgFhLCmQWEsJ2AhCWFWAEsIT4BLCEKbAJZYVsBZYSwo4FllhLf6AlhCFFAISwhZ8BLCdAssISwqyAhYcFlhCiQWWWFjwEsJZatAIS09BZZZZYQhFAVBASwl7AMSy34AJZajAIQp0AlllhCFAAUnMjWnACEtIAIV4AS3HAQtMEMCywhClQWEKd4Iayy2JBZ8AllsDRKESUBZYwCEIVOBacgtjAWEsKhgssIWmCggIRAjwWFdQggtvgp4U8BCEKkgsIVtCeAJaogtPwWWmgELDAIVBD7gsssJkBLSILUMBCFlwE92Fx2eJ2ycHjQJgChOORLCutDEEK7gK6pwYq2RLxsD5p2+Odty4yYUx5xfLGKzjQr9EyPnzAwBUeYmh6xp9xfOrjXPEnrTqZdAQYyJvC/cpYrhi1DM7VTHZYYz/3aEmjWfxTzhRS/3imA+n5oEkSZt9mVhgcFMUyUGAGoCy1doxy2/CRJjq/N0KrtPVpGFBYW354Ow19amcBCFhyEPMrrmiMXU8xjAhg6zFEGCXp2GUi/Oi+NcbnJcfEZH80BvgMtsfBOp1QJTWldY0hWu5XG1vJ0dnAWtUxbCAgk0b0EApGzmWlqKMDm5Q/cxpKeUVdoq+da8rOb/Scn/iApyy/OUp+G8ru7TCpB2mTyGftW13fdJlYHXbK3YzxwU4rQZIXhm+8QDQGI0dQ1e/YcBLli3t7hH9o/hNOkcdO8gFV55vND0vCntZfcarJG3nGivD2Lv5vUzdfKAtrOWCqkosJKdMZmhJQTAlrSaXOnVPqF0hwOraIjsr83F5RZrqOsLRNSqsnHMcI2u8naFBwPqi0MQgyhmszo2VEf4RWbTgh0KFZqul1epqxZ0uTx9wjmWCbRQ1kFFQVPsSAzEmQcINMnOzf4zuqjWQraq4Wyjl7zPl7UVBN76Ixd9EMklaStUlN05bHbDU5elY51M0xiNjunlZCsrljdJzQTrloNhP8ACo0j0MWWZQkOs94mqMVxR0HZyZ2R5Zp5FSgJkUesFcfMF36F4fJgdGSqzDm6CO6dyzERPCUEKa1TQPmImT/LgNybkHXOY+CCv4FEA4aYNvuT1lwAdE0nYFIFAMq6UEd6IeUrUibvsVSFHzbLGsauKJsihDldVv54h3aCnn7kyGGAelsAmFfLCsNjWBAJKmrZot48Z55yUeMFofryxmKkmrpqjLlWvxxaTK2Drc1N1qDB392xQJW3QPtR388lE2P0Wkb4p2VTpqcup04Imvs+MA1DdbcJ1m/3z1BHsFaAjkCDWwQyGoGQdHi7FV7VJz6ZJce92yD6mlbh9EiWmB81ghpWuH5ktSMBIoT218mi4vQl+PGHBgUBzSs+qk8gIAZ8s2ob3QlRRsA/lSS63KbT1JFagwuUR/lt8U/80Hq44nTNkyZjNolPLL+ZijjmDsXEPZKGiiDDcSN+NezTLn42BYUbaMPHCVRPtIwOsM2LkMpNXPwM2kravaW7IEMYsVCdeP4iYeQePTfBZ5caBRMBfTAc8OHWYUE29zMqON3P9YU0fJ21ZRUZnBrufAwgXgOmcQOu1GpE7cebkxSZ1+oRnist/np5Z6Vf9nOUsNS4KU6umerO6e9Rqk6zw6VvKXCB0NSpOwQnf+IHYZRr22RwKOzWRl+VTkR64g5rTXC5An+XYa9VNZ2qJla69TflKFrPHHXO3mWixXtCTEdLs81TLwdh7WA6qQglWNNRfs7eDEamBO7yiVZh2eX0GfDKjvr8Ji1YleZmgtc8F3Z+hBmFXt6+xuL5LsVqpZpIYuWIQ5WyMoxf3taDVB3l/IGpvi5cPGKnIn4JZkZQ1+77hhsm8khBtWcbNKzZSz+PSlX16LyvaDBcvxKGYey3aUe9smxB8mYbntnMWLf2zP1HePv2uPSOW1VbVA2XGmdXp3Brf3P7YtKAtUh3/3ye6PdeY2jyBxpfI/zp+1ofzWPDRIoKdmz/fHNioVJ9bNDg/aj3UsZXyFl5JmQIGJ2q+91gJEA48otAnxxrkNREd3Hf7Bx6PdQkSk3DC8vmxnf8Z6//6mROiSZb95NXC8uGtp+HyBGHNrPkcd0dX9U+trkTPqlkJuDalWj+c4jkyHX3VQp81b3V0278XSF8DPWW+kbabtfigpgk11ft18EqNRVIvMh8DjU0904K5B+R51uRqZEqs7Q7kP54vPFNDsUxLHtcxc7Vkr0E1rduVG+zPpqNDMOW7ljCE/LH46GTHz5z2EoUno3AAcYjXxoGY8kH9E2YbbQ2YSdhxcgtdlVTh40h+CBiz3+S8GKmwGlBRivSjkleiYWc+7xmjnukZ2MhO2ZOZEKQ+v/ZUlTXOufgPdjht44DycjNuf1L3LIR4g5Ay0qVZUX/s36xLYbJX+/J6mDHA9T5cl8adt7WcsStWmzADELOgEjtd7aMTPNuEdJzj9scrcgNDU1GmLUmC4uiTDkz/+3xZSU21U1hp+d3Vqte+GEHd86fz5JRc1Oh4mP9ZUhhs5J9plMYRCEzwizu4p7bu5d+d6NlbQzbu7/LMsIvIId2Sf1BDqp0VksAzGtHrP2sylkLs7Py3sJ1W+fz+iog8QAQqsth/U1X/TDKjqG+ZKKq+j3ueJ1IXfa9pv24W8jlbbSsNY1tql4KPU/DOFmMEyFz42IdqFDAO0xEb7y0hpKcaSvEJz/Dns9Z4auy+ddUDfvOUJOde5wnqbfCLFG3sd8YVWvikBPreic6oOMLjXaw8kl/CuObsxdmKj7xcwT8QB1kItUPSbXs76B8JJTueN3ypDC+LEyM8qDjr03vHVQdXpuwmfncK+m+dhn2K37+82aSal2zitcORWZ0nVGRmHvlsjlm4yNHPhu1DPQ86M7qnahGJxOYTUTiK4uDPrgms5wMGr8tl+KNKxpbQsdh2x1tMBeDv1kL7m03TkL/9RoVzCDiumzS6WpGSeQcTB7wVcufLqqGPZVlu0wMctZ5vo1R1L5QXHUfQzKCz7nlLq58IB5ItElsh1LEDRM/KkMkoMmOV0+lOYAtCZ31PoWOMHWXIxmzNCMAt26SGRXHH6ZG32AwqLarrKW1oq70eeR72sN3kmXobqS35NrH3QvwsU6TKTB3bCDz9MZXpGaZMub1mUG6/Zs3tFD/Dgy8qiQv0fjXLOXkSRrKB90IrEVc+J/SKRPqnfxhoadeDvavoABx0Y63xFJpOs9nh/c86sIeTgpQtfzWQsl/0Xk2UfiLVXfMePap/0YwubbGlnU9s3gPcik4vTnw4t/p4iboamC3D6zsjKhuvC4QHXI8+BeE7oXI97S1mtjuLFu5zvJ7wCQYvMiyiJFWuG7+fktWzsULG4M+WhR6J8XsvpWg3up/J+003pu45+6vi/jbu5kLlE2xDR8GOE3C9V/jSiVB+xc4b8eUVwlQ7NKspyhXlMv2kdsNOVo5mqKX+qtxlzl5PnJvfzEp8yXc80TY/MjDuLg57n3PdcaQYeLiylazvYJIvK4KR3HDGyV5+A+WU9ujrMYlKPcOPWqMiz7pqAfuWS+Ujd7VHWMupqFV29CGxktGMHEHmLBISNNWP6E0dk8K1Y5SbEf5f3sQqKv1sHATCgeldIwDhiwh8lLTaQuO96VX/oMOsPcIbWAo6/cOPTIghkzQpDzkaQulsea89Dyj8+v8SMLliVc+jm8Kb+FFmtYw1bueg1varEUO9GnDbnt6inVnSVJtXM8taGZqh/V+JGB84CqHDEnOcG6tO+M4qiqWELYQ/Ni3s2Zr2QmSK9yWWxvp6JKaJHZUTaq/YtWjmyG1CAX7YN9ec00KBfbUi1NPC+fIrnYPMjIHCMn+iHZzR33sDCnNSPCdDVnLF93XBHjUSDKzPGdGoDAgqfBDnsi5Hjj2GqcIaEb28RvFiOrBU13EnXJQwSpclWNwcs6DxSN4V1YVneO9RutgSkgqLcT9MQ0Zi8l0+piy5JtLdWrTNqNpcXu/zhNjLXFDnlzpipn6tF8OFnKvxriebfrT5GgrnKUJ6P38Zi0oPFEMFN5/GJPTFZIm2TkyhxGLo36Kvo9pPO5YlLLTEM/pHd9c85roEpsGgedTpayNLSY61bqZBXlzeS7ltQ8ACR1jnzktdRXr4glbJgNAtfSBkIbjnnU9KJP+pn4uL94aR+x2lpo5w+ATMt1mF0cCsiPZLKseKE/H0gyHHQcRE/yeK9RnntZ9uRJqpNW6+9z0tj3TBJqi5939mQtRIZyH5X45hiSCqOSKBFGa36GgjmecVQI7PaI477AVUd9FQeTFIpCP0+9Q1sqbKY8SZUXljLFfZOgp0iLfVk7UCGurR/miBNwCQO+uQDduvs78Wv66I58LyeaCjc0fwf+CS4YWq9ddmTMH3K/vgw+Jx3URfN+LHchp6sXO6jsyKwR479jRm1TdwgxhW0spvSplZ9JGO3okVY6mQNQ+O74obgdulqaohzzq7KuJy8wmzSxKomJEnU2z5f1pO0Z9vOF5rqgjXSEJCO9HzMPUJ5kO6UgvPv9g/zHR9IZGzgWOJYXvu/YPyXFSoem+juvExsrQdzqSe8qj0ywVTpVnDZMIs+r6JUXXM91w3u9YEeW+VP/jhvwM6tnMo7naPArqafE80kZ6jlL44tZLZ6DqC9FBY4G1jOdTXvUISMdyFOs/z/ZO34Gnyrl7B42CI6QDiN0C8oq+5m8ic6n42hT2RW0VQ01fpX8zANp8TvG6lXspvhasfYfYXOP5oMfKybZEtQ+Pnp0lsOf+uXNQ3soj3U2XcHSZKlnCdXyOCuof71EvpbrdvB/qaF6Q4Pv/b7ni3t4V9T6vD/v87ay8kklWvUqEIlsPAVrtIgOap/ZTKsofknqjplDHyOG7BQUM1v7k1fhgt3mqjlFUMN6u4i0erN/UaTspLn5jT8+/QAbESrm85a2wKI2MhO/bFP3lntkcO7pr78FPPW31w0Q7PKMuvWOiJxv4bOxvLYAX/5fv5HJhU+864XTbg1pjModipZdM2aVBVzyZG6z+ZvZ1tWHAtPJsYDMU7AXLsyj/cU5Ebv1TtVDMCLybG/LOIehq5Hz3KahQwwCJYoZsBepTL4IuS/g40HzJ7UygDQmFDkdiVVFugf9dR/k2QDI0aVuVflnCI+h4Xh2ldHC0zcwsOnaxLpI/6630Ye0DC51bJ3Hlw/HsWaFlG73od4Mplk25C/hnpOOA77I0EnwvhftUGc106SM22kpJ+g5wM3/lX6I2fw0ORlcA5YuPtanHfZHWbJJhCCmh0cTQV/75a2JXgSNveF2R7hGRvWjS/zj3lqr7chVvbnZlvintJSayYJ1uuvJYI6ggI2G4nipBYs9rm4i5Nm+ckhz7goUo8mh4NgTN9xPn+6xJHcuEgj3KOHRe5l41B10LgfazgSKS5tmxqvH3OOgxl2eN9v/YyBbQHtKldGMJV/xlRQQ45SwKN+4q470H/bGK69Qnou0lsliJmZXis/oz5q3bEc5M2L7ymFg5D0j15gylKEKw7GTmylRa2Y8YhIVtLAdy78lPjWma5M6B+I7ywaoua370uaXdY2y7RBFvtFWM2l+m8u5XzHv5WFChl9azVGKe3IIUM3RO4RMcn/k2JpL4H7hLfj/cMLyTrss7Do5BHuzQvVj1v3zXn0DoFBycbhUi3Wwc4OK0zjBi7shnwMasaYyfb7nWPoGWtgZ7DR3T1VW1ZUN9o44e5/MxZoM0xqM2/h2RXGZzH8xq9CvTWPWM+CEumRM/OI1MQiHslySSq8AMuKtbb1YbyDsUclLcchHurt9+o65bP3WxnS7hfBrWGfm81hIXpOT6xajEdHb1ol14QsHQYfLOqf+laU4l3/44l78KwdDx1b8CUN3WuMS18vluBVTXdey0CaeFLe/K8v/S1dVIdq7oR0WPmyoYXUHWK13RJHsrGX+Xtcz4yThJTcal5vnfib9bRf2EvQTIyEQV5f7qOhuvvFU5N+b/PSflsraSa/Y+bzekKyXwuaCn1nEL8CKWvqnte+ql2VQUMcL/+FFOgnYt5KAB5PLiIq/De83fci3nvATfWxItblHHKOzj8ctk/wHXxXMFcqnNWP/DF7BWEahFTjtPht8a0u63VJaF07BIDe0wXgnPQhIJ3ZPyzJqQKrkhIqtlNw+SJf1Ghsvr12zmU0J5OXi/Py0hSNHSCyf3meMfWnQbe/h1dPDqLyy225p6Q041nsNctyovcRV1Rmb6Ig8FTlr6y2t1caWAkzYFwURk1qZErJG+jQxxnkILenLWmrOj3E5luzsKvs/vDWbiynjGexIQqTKqP/PDTKLm5aAeZs9XgLR4ceqDJQZa7cAIYVOM8iGN6rvoU9pRsh/t19qDXkUUJE/WQ0Omlf7vB51jom+W0Ev45CisIWap6Db6c17vA/CJlOgaGI5PrjxbcLDe786uf3ukXKwNIPqX6lGGQgqSh6nmlzvSF5HSi2UvglWncBWKfSmbT4Q+ITcHOU8lUwg3WTL9J+/5BTCsQS5J29wb6RWApcOPIILNHV9BgVzJv7+2unnS0y/8Vo1d5v/QUJQBG711Kmd6dnR1xsFUe+A9UtOLI2V08BeyvSIiXn4rC+AZS/o2vzi7KCXQgFuPPifEtBBy/JSxJWT81+dIUnQuhjaMIK9Q/Z1URtF/88wi0LkmLtGwPu0DupDOLZsvRJdSd/dtougtjwrimGSaS5d0YfS8+vSd2yoY7RqiTifnY89nzerYZ86PCbnxpoBRUZvM4IenAJryzdzSSy/EqEBkioFJPbxH4jVoKN1tlb+b8rdKJWLSN195h/+fynl+uo7RPZmj/28OVdzIQPFmjnbP52sX1XlrdJw/Sl0GLQ5+UO+/M3RyitsBqhbVguoyobcv9CEm5axasQ1p8gLXZlvuc3b/PcPTWAiSqp9e5ZmO6vYp1+U7Ub/kIwzndgEj2+sm+h2U1+5m2zVu4QF40HVVtzEmJkVRltkCgo3RtJ1DJTt9Khe3QbRnsa+og6fv2LIYXHRXIQlhSoB0T26HMhsG7q8ZTTk0t9yU8U+aJ26UoY+JO9jrxKv23uvv4FATYl39KTje3PxVi8pwjzfVgg+WxwX9nTPJvDd6Y6S1n/8r8nx/cobiqRu5rB5LwmGo+nB3q/L6cs8Z+jg6dKhSyF1MKx9pf4ZU0O3fjPsFofLS4/Px3qcry1poQw2ho7k1W1sRHI5RKw4oD2WQKArqletv8yvsaYYG9roR10nmr/ceEzHOiefEkee46qLkyc5J3+5TnlE1eWaaadDhfkR2NAZtFMK88Xx+rgJqUngSeDQ207BWL1Sk8a4o9ukSl0rktDS17v/QhYG90PjcImRKKMSw2bvMuRemJfimMWxxTBTfxwH39ngkFphpHpCptFcedNIYo8LxfwrF+ymkbx340xsLJvDxpnPSQzJ+Uk1HW0SFBtUkNtqotzGR1PnDx4v1/zSKq7ZTs6s8uhNBTV7/g/J15Yr/JCc3rQoPUQo9/p3l048USd5m1PV/2WKA0pXUrpHJe4HI4PbkzzkfNNDRxNmDPil2gLN4NRH4tBiHa4NkqYJmguzeDH6s0CVEspwaakMZyhHyuUmMT/zs+cUayO9NYntQY/Auk2eOzhTGdmKShwQMTjdblzc+osg7Jf2cEyUUwr0680sK+L1kxKWwkZk/Ffk5l39yq6Qk8mBjqDibMk18whltMZqcPDZPygEJbTWBa7mb9qkEKyFnvogFS1h4Drx+j0XVVx7tyr8PPYQBukIo0TlwAkP7uXRf6mJOBhQNEY0evwv0aL+x8hh2r5LA5Vwm088EqI1cA7nOzbeysL5X0GpDnZIeqwQbLxTf347dZ3r09c9u2iM5KD/Fu20zm1X1wBl59nVAfPyb8D5riEBWoTwXdTpTk7TUPWsYTkzWv1dLanQoKQpsnrTmpUqOeG8dmpSkg5SCpxaPmfwNMshmliQhw17QsakCIhx0EuV1MI7lZXBh9ieksO7inam33NMfFqXMVnspgvntSYE3RCAUQkYsSLfzXcloFLvhrHIlmJncuxTuQ4ujsdq1t++4/kPY5J4WKVS8asPYqny1B94loeBuZa1z2MuYE1MkD6G+Qvq0/NY3faacPr539M8TdIZ/eY+yuBbTY2ZtzrRnGGI0GLbW/XzEaFe7eK5vh8jUgqHYG0d2rLGqejSyUi9B0fWEjrz4GEvxZ46ceDAGdl3I6POXh4wD0Dq+BjRNcHIq0Rl9NI6pqoBprBF4/Z3saXs0gqGH8uspoPsOtagRTnDBc6WpbyW3wqrDoVL1IKfqZnm+vE7cG5vNpQqy2y5OfdljOfqKKKIJpR/j555e0BmIwLwhX5kopKepGLg0K9e7i1xS45I6NedQai3X/Duz4LUT3RdfYqP1VFFdD2ifp5vkONuym83044FpxXmBELD3Qw8SAqLTkPKawwULyfO1V1g6T80OvHi87eEiSKfWd7kDSs+xFvvUq0Xv8tvbPuxK7KIarSzv8XuO+7AlTNF2v+23OyraCLHtRlRnU5qD0NisLOtuG2DXjoSOxLYl+lNEnnd94GrbCi7oj77MzyDvLb5c0UvckQ7n5W/mjVzY4SWhgZURVt3hhR2eHZNG4294ejgR8nlvCSHElJIjst6dFSuQ6OX68FO5DA+22yLmQ6GY80InYqz+hZWpyCPxRbpCo3pK8zM6mSeHH8u9Adu2p2yd2b1cBn/e0Cul5Hc0OwI4sZakhJA9bClKxOG8lHemh0KM3vwwV3XdvbRNUZYOxVXMkwoWtd8kWswc3gntoFGNbrazkzERL3VgmkcUvWnBKKTy2UKt6zdiPfRxIoOSY/1dmBFGaqCQqFdwMu+FVMRCyV4eqXxE2fqhz3HkJo8uwmzBVtCpg8uzyGActgAkUMGGUy+6SlG1U0Z1L7OM4OgrYU+lwsmpAr7agTxWxjMCdSo1GwkdSeJCcV+I9HcbpjuJvo+A7ibb8007lYaTzpzehwvbesJYc5H9QczKX7vlA+CEzmSyP1RHFEY1N3fNc7qRTEo12vkLN83H3/WvxazepFdyIjdU9UrRALv9twBhcb8lyXX0jYI+IM7s466ltWqSLkdTGLEh90AZQPCxLDU4c05s7Pg1U2U2LJR5iBX8uhvkm05ywhW3HAqo4U134tkYEy1DiuLg/zf3gY/DkAdINbPZMjcX8v3VvMCdo9K/3zuMeUQ3eVbqT+KFlzesTOQRYKahaKKULvnzYgJNntwUVahQ8VX327SP3IQ8+SwwXcM0c4iPZg1tFrkeZHAt2b9nGj7XB/p1W4PEd3hw/YzW1TaIWeIxdhkhJLWfBo9t/F/sVpmnz5x1wJBkE7s6tuuxGhzGtrl7BhKZnBr1Vt1+E77sdeHTDzVARV2JrBAPjTDrDvhhKWzbM+Ha2F1R3Wi0Xn3Km/pkBa3S2OnO8PoBUPIVEQ2PObzGV3TJnW0EF2XtgnQHu2DZq74hyjD3Nn2ASrVy0rmptP7/aY2iOUk5d9oH9+g76ZIBXqQ3HmQy1yVdprDuocYwCJjvSS+4tcv4MEBdpdqFheGT0SNPXPvvyB5KiOksVTX7K1NpPsJf1O8dRjkfTmuq5M9Z+7+Laz1XX8gdZEjOjGKSmwjI06AZSyWR9V6/m1mYYQlzniolZGFKB7iX17RvPUqR598AyRYetHk4HbyqTEBeEqvtOpHAuD5stcAAvoggULUuzX1+nz3V140tuRQoqdtMj9on8d+q7K63af4Xoq4L7FmsHbY2tsveG1Krg4CyLo6ZZJvtmFHQrqXnJeNXRjst2NiEoc/qGEyE6t9yjc8k4OA+mkfFgyxuzlNhYzmC8L361eCkONAGwyLg1REi9RzzjV44XpzOCydPgwqnjuwqkuIXxhKNU8aow3874BeWlUpT1i1GvYMi8t9Uz8Ao+QrJlmPxq44o6oMuDp2cn1o9yZ4DGIWtBqTC90qnJ+RO9NKRyHWFHTwZvzcW6xxMCBvlOjEgiwPknXqPM47kLu1nlHoD3vleHXVIu3tbL5u3Qkz66kTdfO7m+rWTEldcAY/TPomxvNqF9DwJdPwofup6fYtKB588Lq/8CfLyhPHxlNV7Jn3Z5D19PFiHY7w5fxyYv0SOy3CqdEmmQoc9x9JkZrwZjos41RJzourh/9TalRc2aOUFGFIlMISmQccK0GD2NC9U8GqGi8efKw11CduvUtKWolFT3xIO45RKyb77AMiZSVrWAl+asVEVvoDATvdPiXjcWpIpbcaZc/UzDQ0QbXuuIu/Wk7DZDbxu+ksRFL3PFzhtBhoyNeaswnoZN1m/qleUsBkfFrBxGuTSymuDA70foXq9IT7aN5mCud/qfBZuCdWT6trnXI3ChJd2iuZTHCB+Sio+QmyTeuxo53ImcY/0pVLH5TPmD7qiToqrqRaYKKYWYWqXZb3xVH8AEIvkPz+d+bBPutXWr/WnElE9jsXNDZ0I2y3TQoO1hujsE7g1dm3qfQI0l6xyKEKPy9l3pgeEnCQl8iuMYcHvvlGpv56BffoBL9HI2SSEZTPTCABkWQIzLWy1B9ObdqMLQxG1FY1/9IZT9xiPq9BBKMup0Tba52OZLN1WlcXtzu+ZnDM6cSLq+OZe9nnMSYnrDP/4k1kKnMvHRmwPhdufcZ7zgr6kvWknFaJXfu+nx0VOvChtoOnUJIrhMahqBV03FsDbFc3wGDGVNv9r/EtC/hntHInqRRP2WJSdJxREbO//DtX6YPf+S0T6XNndPHjlnXMUJDt0/nPDFqoNiYAhUuyR8uxdmTSjKvvWWYgJt1y8ccOpsg7uBaJSnLeRHteIohOufQGeGJ2A3BYhW20lMmJ3y+IPyxWm6MLc6dZ5FFr0Kv6HUq8/Y/cBm7YZtiPp7HI7zOogzFuXvPkb3GnPSEANZPUeZeztPiTmyzB656cpYksFseinffZSQ6M3A+03bJJxd8tFrDBi4YpD3FjYynadmeipzIRq1IuQsvDBj9EL/ULRgfV2F992ZUzu5p5gKuJ37eF8uy8aouqKKytr8j2zViH1KetEWdUv9lo7sSLDGhM2Q0SJIr98er3PnB/4qxPMQuPqxa99Vc8XnP8L7rrL/OMo5yIN++/xvQuZ3QoHi5otImjnvTANV3iTFGl+l+6Uhg6Tbnj/0abwcYxXSVrt9TL+iy6qWMaXAdH6RMmy5tb/khd0F/ce5tPa86cd+UpxVlUgSftPWWbN/iIXYnt0qRVOgWGLX83A5+zoRtIJmyrrZDYevrTgO3T+o9i1eDAyeH6h3jduqzivFFn1090a0KafexG2IJZs1KHae2LgXD6EKqJGofgepzOCqgfQi3TOSuXZ54P7jxBj3ihF3BFjSz1likCd9TbrQLocTWjFp0Oeq2i1z3LtRzpylOPL8kVIUp1150pkYM1FNAejZxQVbcZmoFshHinahycM/cEsQKesbdjIudm97qf18vkG1zaeDOY79COyc9PI9HRz9H6Q9yKYKaOyU1ntbfHoGraeM0duIv6O6CaqBBFlbK5dQ4TLKFRakX3HNCWeenOOKsdR+T7cKBDJxUOrp2Y/gtbdUAcOtLZn3guI7e85k422LpTq/lyC3gcyUoRtAnJew7Ood1nlPiHx/2kNIheUCatBZkfyXjLQqMw+jXGoLJox7AcZ7iErmdjE7nI2Da7rjEgJdsTu6HmITUdV7cf9+dbobCW/88KxDC7PWmn3tPiC1jp73LpfHVFPyEm2NKWLq7PTDKpbMs6K3K56kFZaD3xEr095LdvgBvJPrNh+rSNGzUH09es13By3dQKHCeCpWjlmKxnxPAQBHyxosPIKTeIaPJ6y35L7uNQImb93oveb319a79iXDVOm+272lWCeHELtcmQUI0QyQcJvMbtpXvkXVPzi+LQECXJh4j86oNl6HKXf8c21gGIZODrYA15dTAJOlWaZo/pCF/StLJCuqkID6Va0M+kLPr6gjNjVOqybnnG/bmeREia1lRx/qjMfdQq03PZBclxPH54EcKXMW4WVeJHnK/1xNQHV35pALPuSvPSXUkPgaViUJvehfg2xt/Fr7Semo1MWtBVdlDl4h1/zrqi8IucYmeBX4eJV1x3mfpNudzJdRrdao1i0gz9CkrqzU1mhLqLSbhVP5/6tL71FVlY5/sSn8WVjOKOb/z0yo4raK0Prw4rWFtTYCyXn4GMbUf2FxaceBhB0HNK3fMLrJUjKHwkYO7cp07QwTxJNZXfBohkDKxBhNK18w3/NGc5fUJaaTAJHUJFxkRLS+//Dv4xc3d50QapjFyLxe+R4CREIaQLd3xCe+ed+1SsdSZu6uxVzvictiA4DUqIRcLMVIE/IjTOH1pjM8eSA2r7+dvH6jKjVUo6FoqwRvgu7j0VbvxAV9Dq1+nbU8DgN2A2eXv6CdQRuzH8BGh3wGfW3TP7cxvHK3PbjV3Qp/FLpKj8saB7jSRbSLWqUHUGKjlem0eXRL0+7V5wk1VeFgqqc9DHWmgPeD11Hx2Voa+m7Kx+XxEdgoNLqgKxeINyjHdMiR7Lx53dE+Xiz15amkTw112hv4CdnupjFTkJgqg99BTYKTjbLdZCrDZcDIK1e86ays4YdQO3NHpH3iJhIn+IHfT9bfQ4KMyb4IWN6YE0uUv1+uFUMN1bF0wm8DhjtFPH4O3JD3cwva11sunwzxT02FKlHlX69hMTQ3+6aNHnnOpeT1QXJbQclVCm+S2ImCTZVRaSOlyPJ3Yg8sNLjR78sRpzTer7CjBy+e/K9yr/897enUi6lfx6ncXpR/53FLfn9NHNT7PdzMtzorlAOFrhrvT/3Pvh2eyYMzK8biOmo7F+0uR3U61ehwbs6KOdjCzj0Qwetxs2J4T8wsoN0Ap7d34sG3WvhTTmA1Cz7o07elbaXDvWvdNp3LyJl/oDrZatSxoRnm5nQ556//G/BDjhk0NHYP3T+HAujctfYf2MsIqC7XuU5TDQepYicLI561LDpV98fVFs/pCC0xzWA7FSPRuuEyg63n2Xkgb9ySJVldft6u01e8+pvM7Ayucek//GxPgdBPIgK7fLmMocFPezdTe6w3x18V7uBTPc5HhOwFWTtY6PV1rk/MrthzEGgQplimM+vzIItfF7lYmFeEmSXPRQGJeyC5juGEOhM9frKEteXsgdBxmKQb8LNtLceh5lQv1iR5j38eDQi2Dxk7Okxhf7N+qWdCGgtCjPSRZJduPT/1RRLbqnAI02GHMl4++Azj2ZRISFjVGmnN885kVaxnqs7bUmNZHpJ6MjQ/RIn8F/f/z2YMeIqNZ4yhzuTZ+qTc36eTb1eh9p0htWrVwp6+tpa6LbS4IJ0AVGJVmbTVjc3KqNfjY5w37WZkZeeGwPYcuzGikg3PAsqMH+qGg5gocVydZDsBWey3V5SxXL7sVevHsWxdWDZgZyw3o/7j5+c1IY4KdGM0HDWIKBNCMvfueBMoA/qobEQxhldZBHc/Q9fTdbgp6VLDYMTa1r40fgwfY33JfqVzTqhOyFVga7IcV/vpRFwLvAcJnFo6jtBv25RjohE+OKGeIwCMwggcay2aC8SjLCo2+/Dx1ky0dSBj1T1QXJ6fNxS5HMI/ZSmgm77AaYW4evrWtex0/49viCqEmI019K4t1gfgKv8CHkSUVpKmxU45lryK/KWPT+f6FKJDgOsGo3pfpQmA36k98iu6iGmww0yld5chssDlqizCcw4Yy30DdbQAps5rSZ9nt7nugse1/tNPV2W3/qgQ3Ff8hLeK6C37zo6roowNK3uTJR/Jg2JzpgzRZd8SXtwRapjOL8whUcsa5RTybtCiwiN1nln6j7DgUBhD6hj+Msag1MjmjBxRu9LamESmG+PP5kiw00AEUdk4zWSkycrdG3j1mjxyStSIAKr4Zx7mUJP1tBfjuas8dRE5jcFBY8lU1tBfByhm+9L1+tNReDBgsofPcr/WvJtkI0w83/MRGlsrBqV1Z7EmPWVDtmcsseyBf/qniho0kXaEoCHwKJCKnDPT+OOnta1PT2fbHQ+v8dRhAjbpufmrzHkmUWCQpiF6gsVTHLI0b2OEl1iuxRi3dkbFUNre59yzYMgzJsNouylMvgWKli2TIf89VELZbkvFagNihYIw9a75Gf19h06DGjz5g7BplXOc3T2lFBFlwBFPa+50OIzYmaD/0hhMt/7WD+2V3XM3bLJ3Q05UqoepFGBbztoYI7APrXDvKUy0wBqc3VyQJE9mst3BZIrKy+GSuM6c8MNDMXHQwpQtEP8+lbC99uKIVFczT+qrQ676i93fJPnim0lqujpVkvho5NXVTAq2qFGUrddgbPt9t1c39ZknBuf/wV0OaXBDvsf1Mh16YnkUvVPztGdzTOH4w595NwlqKI53yVIcf73wrnygSVwsakXGWDTWowovuBnWwyHrHvQ+R1YQrHAUUNOGe4vOBEu4wpnrpjd3mR/Wh3nsu4fHBJn+yAFoYb3tEo6U8EUosv5c4b0L4OxhW2xfImGyOacNPQ5op3fg90LVIGsjaf2u62JmdCmn1VXQyN6Qe262etfz49bYROlgbVB9hxpn+3fATEbRZQ69TP6yMHtBu3QkQXr0Uf6YfKxMgSjAmHf5QE7HberxHAtV0IF73QFFw83bRBJZF03H39r8gLuZDOkQNBSm7eaU/au/Qx01n98VyeIf/TN6MDjIFZdrQbGLtf5ovECUygT3LS6pV7iKWYfRUgPoP21yoeXaRXI4qVf3VOa5faf4LclHwTepVb/mkNO/jL9yvujw75vPwyaosiPZvCx3KusRxuSTEjYtqjYIDZHnMsbQSLVobIsQ2+/SxmA2PPkfX71Z9MtxvMkai30fXVvx/EVzkFFzLYyFOQQMt/ww+bhmvBz7PMTbOTVc9/+02667Y0rMQeOa5LhWUQzPDMBb+dOqwykk0NFBDVpo7PkLRiel16vRkv31lhTIspvO+uOBlhin4vUD0jT6OozdlGrcKz5KvyfK51HtIuP98kBH0vxNvDI+weYh7cyjMtYSDnPOjiHNrqaE1lWt6oNy62BxeeqfAgofKLIqbzzCRdGNtroA/IdmbldDHTlbVTavWnX0HaleVC7aRjh5/iJ55q/hPsabvrT9Hep3U3PP72Uz08zEqzq0kd12c72kSbbzH/MAa3uWOLO2uSHrHxER5u1237F+BR++yr1Ja3T6Rkd3gbJcExu4iZU8MbomQG+epDLfbSNnF0uxa8xmsRg2KeYwaJb2SfO6cq/Bzqox+fY1cYDFM7kSqPFLKyFIoyDzyN+FqJ6+jG7VRcuxe/tkUQjBLikDlb7K3W3fwnHG0x3iwSRuNkQpYNHCZuWJV4Wmd0pO9qY1sLe71hgbtjxYtk/7cyWGjcHV1RIzqj1RwTWvXKkJ5aPql9PAYf24lbyovfnnSMfKkuUXYPW1dDgjh/BgveXn2Oy95hEsJScm/v7MieLJhtLMXJLAz+LqoxHUIitlYRDh/WpJWsPgwnECgU4mVEzn4EudTDL8K6egnHOWFVsThINcZe7cJQuTycOiipVnRW2tu8qNsd5dJEIpQxdVxFLeVC2UVY5kR8k78yHiU+cv4xLh0IlLtDQuKfwqG2q+iXdTfbqKjz5NwZt5RY4l2pCHfJY5suMmah0Gnfhd1c0ocYZdtWodnp3e0xqYRqzUvqWBC1hWB50VoiIp/P2LLh8NKG+aYHSiaaNOpgReAuLq9il/2r2n/KC5V6fZKphY2bf7ZAR5i+B2agFKgD/padd9fxIOAVWawUj86Gdd8zyqIecWdctZX7R3pOilHMV96yJdWuePlmiNmYmwl4wXmlICDb27Ozx6s8B7yiKTZLSD80qNJpvO/fEdTGp2E2S7NTZQ2br0PP2CPZkiW0W8eNX8EhL7rU+5BBW4tFTa5PCYAHydEB92ZXEqivq+mbQT0SO2S0tPJ7HbtcRtUzFkTKrnvY+ZgrukRVvBRw0pJdr2YD71FfmMZYenXI8glHDNV4g2H6BNlmVm73c7fkTEapBlXNbx+sdelR2oFx9E7BG7k4vSNQhBYqSiqNo4lquiZvzIrAATJQ6ophBBBtEgwNOYehP4wd+vrNVg8vEZtEIuqM5D53O8TgN81h8Ug4SskV74FsJP74uGSaCCyfDvXaunlpLOczrB6xLOO6KBFv31WePZZFXhOjdRBd9KZ05DTzJ6nEO2R5olFSmOJf9TRJHBsVr+VNc33gG6GTkLJsg42qcYwPl32jhwx2nRHz1rDMDzQGT1SMZAFGIbqBLPYeTkOtKMNTm7y5F184GkSbr4AEHVz3yQ5jJKVVJTuZEWoaJOj20KyhsXH6EogMPWdFtG3eSwiefmOcb0GiZrS8RAApVtSSEp9ovOorD/sqAJVzWg9OPq5HkiD1KZGRErHmDCfuZNTnc1zvGHPaOv4EPbzbzxpYonxi7LsOyphbLZhbEpOK8uE5+p2rqO4eqt6VmEBz/YrS1g11YKQJv1aeMX46ZUCh2/JpPmlDI3SImvY60fNvsTsmbRiLw/EmHDxG/kQk1tYM7AK+qM6wqKXHGembjw7HVZ2V0u8zN5nrIRhYZoC/dkFlpAlODeV+YoAF4d1G4tGsjNjOPGc1nN0DQ8fvfXzEK4fCdId/InEWDcphmPiRR7pjn/urw8yUyPCQxt5HNJ2MluhhGYTEyYumW9HnSSTLPYrNhU2i0GWAe8AgHssarI/htRBeURW31W1N+5ouAlCMxL4+62bSM4Iq/1jlaIHCrRruVZb64opIyqF2v7LWOhtbqH3qjzmXtP04sI0q2n5hc9vLe39RZhqNuqvRjWMETHVk6CEGeXif+Of7IvA+YRhS7AgNp8rOSi8d3ee7Z4cR0/B6UhLmulOreELUsszCL/PO9cRZYM8iF59CxaNudwEQmqtRcFKmqq4wq5uz65UcI+OCzhp2PIGPfPuTbW9PWVXj6h+ITw0uhPSHhlcY04W1fwVKtvpMq/YqlnFV43k7tgbogFfDEKRD3qYRpYkVlMrd2aNRMpyusvJgv73mX1eajrn1InxTcZ6fFOU/tVnlTUAg1l4dYdryFPrkhGJBf/QfJ6xlfFrMPvc9OEDP36lx/BGw9gULuMO3Xid5Om5xr3NFvCeiJH2xjU1fm30HaoypGk8zHCx1JV5FalSaLUao+KUlfg/ndHdOsU5tV9TRoe3ZaYqFAsJgguMPQjH8dmgmYwzt/i/w+qh5+T55Z5NoEfRuMxPu4qGqhUxbs9tNDVZbT0ROfQI/Wjh+UXYJDrPGIP+0gg0QxBJSQvx0BCkW5A7INllLptby1SfodnU5JTTYsvTL62Hhpf9fWGq4mAodCRJjGy9oNe8zCIOZxIlDjKJXrO/6UfRtRK7l96OKSIEaomvXhM9XkLXFURuNdd4rGbLI6ReU/5YTB2Xzj8mOTuvP9fwfIzv2/lSvKBsuywtxZ8Z2C2cGUMfD4jPQzKWqtZk+FXQUCrMxo9DEX1mylnIfZgwcmUJ/yQEu4AlaQ1j+kEUyf7bBuBRFc4e05H1Yv3k17H/Gg4VlyJMFNZkvscZv5iE7CZ0k9wduyoqITfteiL3EjSt62G7uoa+EGgrwqZr7bUOQ9EqK/nunJZuDZgBXjgMyJV4/V5u87jJDvW3OOd4cmsiyiWIBGrGo9bBc6xf35KHStESjRxDI3tYi8b557ARY2rLJaqOILCWLzsUbifJo2Wv0qcT5KZOntCdOlNtnKUJiqtzs30E3naRgqYVAzc52rbfEemQji2pc1KbuY4XtQLU89KnQQ0pkgvPY8JAwMXVTo0a+JEpqAXEGkxdByrEEkGyzS/g7rRWuPjMbk+XejnKnZ9REcDdAgJD4t2Ob+YpDPf6S5+mAw8jXP+D4+81wMmnxbWxgO6o7QvkAG6XShhTRjkz8/VvqHZ1Xarz/0SNOdoCaODVH3ZbCCCg+9nr+ugyE3IV9NxSLGd8/7S5Rv3U56ctQJvtzbauV9jHR/um75DMcbxrOS3z0yINi58rMkXjnBDMmX/AtPjyJZThmt3r2+XN7HF1qWdBAN2T0PaRcHTXtOsxlleNxfzuyBVPFhjfaxWudi9l+m/xc0BczOoV13Ky9edFue55GRcEY/ahiUffn/QP/K/Muj9GRLQspzODUPJCbW+i8VEuLpKZIfRZWathJiUPC5q58qFcT1m9kFuqGgiDL348yJL0ld3pJi6zvC2UefxrU2d47SjR6SFV4uuTGuKo1fHrSN6M73rvxKw4RVoUqIfzHtBRF0Bx+DB94y88TmbJzJdZPDpklDdQj8Nk7qT4/KMU/KaFkhVZm4nVrocbC5z2EOK1jHn5PrzCHKlq7uEkRifH90/9D+9AbGRIDx/On0RL7r5vZ2uo0l2jP3Fpfd1KPJlWwRZpwFzYi2GliniFrpUOewvI4cL5itLnruJ14Xl97WOhnPCxMr6EkMlftRDH75QOPuZp2uZnHOAb17hXVnGNPUH6FqMt48CGtNLjNtPkqCzfOT01Iz7lk5v1o+Deby9MEii97hnio3GdEynJX1EtD9jC/S/cXXzMK3tqLzC384aTNd3irKhGFRbXoLWKL7u3pJSKgde5oGPiqUSkBKW+5ervVjVbtUHC3G84c8GTaYMoWXWvUjGplj39wjZPk3JxQ1SP7SvuMZ/FnFI/dNFu3GtcspUg6flsRNqppJZ36MOD+H/WGsYHpzms4Y/4Y6fkYtyVkY+TSne4bCmYO83U6iW1x4XEh/HQrYTVn0kM0kAqibpyL0DYgwOk8pcHH5mc/Hx44cXsh/HDmGcr4uqVVlkYd6SotXIepyDG7Wpj32ean4ZTwin0iOOLCpP20HnDspmxKMnU9MZvbv3Z0tx4Tp+xsJQeXQxqHX1GVB2tei/YzZa67bq4FM8awkykMRdaRigTa3qWOcPWkydRqtRxewAMDW4Rx9loVmkBLerhgkzEB7h9BVWZNj1IBlTYx44KYNKCA7U+tXEAqTW6ARfxbleax2jzPwz6pk/QsDxI9N72S+MhfrhIY0teyGLyssnFkp6z5j+LBVmyULNKhYvDWIkUiNaTw21LXfXhSqZ8q3Jyl4R1B99dXnoIFuuqGQtakyuGqKNJMsNwtFYIPTaPxD+L4TPgmlC21Pg6Jwmpm0p+bF798VkFHK/cqr9hk4WPlcqO2fDdnOCF2EVcJH8Ept3KPyUi9Tbd/eqP39BLDvvdI/bKTey9iT65X5fFMmJhenHT+2w1pehOd7efyiRILJneyLmUJcGSK9Z1188C3J1YZWIp4lw0wu/7ejqqw82IozSPw0Fp+XGchqOlwrj0g+O7itfikIae4Q8E9x6YvZywPvj75/IrXgUhtlIi5uJj4aOfU53odEJH8/A5YnJaN0nTEIK0ifl2rCL4SkycLNJAcJU7K9nfsW5LlhunnjXo8m4PlfaoAL2fDX6DX5V9Fpztc2TOPD5xjYSJb9ZlVMb7uMIpy7W5bkz7kso+UA030LG3JI7YmQj4oNWuwG+hIVJipK6URjLhcRHqFfVwmOVzzwP9XoleSu86tBXVwZL9HDtzGfx3bzSqKfKzHXOnclMrKh42dFzoWlOQH6GKtSJvr3Ht04krFjv3lgM/oEL/a7WznRuXkK8LAAWACPvshfoEN90zBXK7iudutZnrzXoDh4xZS4O7D585V7/0c7e+0QVAYZi9WK5YTd7QZSI2q3fSpKFgM9GHMzTiTJNTa/GSQOHHPWPj+nG4pjIwtvLpnGYrCAn1tzvGJCi5J03reVPGRW452JaC2aHW+UHdEKle2UcC+T04xfn/cXlQHwmWwjbmPqjQNbt0rz7kfYolsaCkDO7EdWd2Bqn/xXiRVhv9gRl3vVDu79YLsg6ob3DYDGgTjwPrxh8uy079O7sFtg2121Q8Yq6PVXj/FsHyzbrMu1HJWXrJVtWxT4BcWo46NhIFKbcNQtwtpdeGC0aODjoVTNDtij8BNPKXBpGeNfWFh/a2Kw9F2GC5T0Yuf+uEx8N8g9rx+NYNGEVtvq9hGpgH9W8N9KjoKX50HYTiSvpodBd4XV30o20hpKOw+dT0aMWJD2hT33YF7fssFRKHDnegm2CXYr3M4pYIdSWQL2x6S2Ri8d4xvv8YM7f/fnUUmqSvT75EoyPwPHcjqeS7l5Gyeilk2NTCk4+GLpla9kidzldn1YqUFcIffLk3H8bprHFStMqjykzajvjsNlo45mI2YO2qiTce0z7S0/eHxe0h3qe5mEjnNIAvI62kxZqFljXhH+LXlJj8FGHJ7VfhZ7HkCfWbJmlAm7Uu3UBzg/Bd3a5vjxbzHgxFRz30oBYz2AiTkH7Kqlmhf76VQ1+vASuA3TKXzNKteu3n6FjK1z2RSIRQVM5ei3E2Ho3uOjtQYXW7iK11YxsYyQIKzT1iOsT2co4LLg2O8Zj/qVihqZCDSeLgermbYx3WD5hVDdMZJw3qNacq86ypJmCe8+KtZ3bcK/Palgc0JJwiYypnnHzmVMDzl/REylaU09cJ0ODM28v3izKez1vBrX2RT1+2iMQoe7KYD89Qi//KSkJiw1MivegLhThtzW24N/fts3TinLVSFNRNYWDfHYVKW7ISdL1Sks6xPkc5KLvkXEK0EgzJrOYuA+2dFyPdy23PRCZGdVDqv1LZQmYDvFG8ffPs5K62Lcs6W7Wzwatd4gAv+jF9Q+87yeblZSZdcmFx0ETPM4KHmBdnY4mV0HbfWVagswhEXBDhUHLsd0oUw+aet+deyu/lq/DWR1XzWOe/SZv51P9lAmMFmVrY/4CHG9EouEKeznfbWdVdzWl/Y6CVwCzgVLaik8hSeRUTrFeE2Ww08n2uOsh55z415382Q8XTi91i2Sx9t3bvtJTvsIyjcdiwCvlV1WgUHgjOHa8cSNd0l0FHJLcFSY3Y1ujBEbpfV5XKoSE61rKKBgl4lQcRxKFTL9s6pGNPuyj16MSlIRcuM7f6Hf4g3cWdalw6zZTNJ+2diUGHMT8yrHLmEsStm0hYUcWAZ6Y+6dyoCyVFw+1znaS7/6oR/CFkEvEhxsITyHGNbPBOqwq9u+bHxxM7BGMmtqYjGjiiu7S7dCwfeF8M94sEjEbX13F77yrgrsCnRseZG+3sTWfCVO2dOohy/MUKZI9rDNPSarziIm/Fqz7aR3qEquaACR7jsgpyRWYQ+OgfIHAwHsYyIxvTU41+Q8GpA/iXtziDZkY2guj0Sm/M007w/Mzy1nia0HMPVKmvMuEVqeSWq/1Dea00xeVR9Hnf/Dlu/nBdPXns7Qa7hc15Q3gxydvTUU+2u0Nkk8ietKGnvJPMpr+QSU/iMClrIKBUcG1+Em3Y2Ma3L+vp8qOAXejNkqesczZnBxj5C2v+NY8UvuAXvnx4SWOJ6Fz38TlEDNDJCA/YNNcr1kPFLZIzFlZx4kn9xHElK1x4IFmFTmDkD/SHewl5nj3kLBNnKiddcuOoPjdTREmBxgw2r0NhOYpjVr8b4zTMUTA3t2XHWIo2uHiJZJ6jlWfxQPb7J25dLle3UKcj17fsU6gjGH4NGIEOXYxtsjI60A3I6baVD4W2aIKn/egjNHKIuZlyottBBdY/TovPhXhfAsB/gn5nA+t6wjvctJnCN28hFAjoaiw/5uoMi9LKmlEpU7nDS14hdihus3V2gkv94nizn65wemSm0x/keF5WhERfj/zfE1LJWP92t34uKE929pB58tnl67yuEVXiUDc3EjZGr+rG09vfnStooFkbJ0oU8bw7fRS4IumIlCDD15extiVDR9pYV7/ZN5P5W0fcDof6t7H7NGc1Wir0LbhiYdA4RYQicptIn6YzniQi6oPNtvx4KHgDav28WbpGjgS3ALiDVj8TOYuUZRzVJTv5Mgm1+u4rbXsn8W2d3qCqEMmU/fnjF2sF9RSYzhZ4/dCtYS5TUhqxjWZKGpGFfIGHMToy4uvm1aD2VhZy/IA/+ssKcW7/aKJ1dHtF2X5QtGGqydfIWBQqxdR3TJ6VdG8Pc0s6pmqbM1GwU21q7R896HIbZVuLR8o0EgASW1Wx+04vEkprOLTTtr2JmyWtxqXVJ3gDk/Iq+ypUndc5c0sKnfzuKRcShCc47l9lzfG3PRyRHPiNgYC1PxN4Yy1eB3jUbxYQW+5JpmLRHR/p+Yb6nGkeIljpKyM8apQ620EZSRPCzkmJFCT80J3+VbwuEpmngOLwfeogXwaMRDShNIw6idEhD15ZdsTRbgXbiF0yx0YNVC67+tb0yLFiIHZXpE1NESFjOhtq/gXOtsZbpt1ZBwdjLn6DakPtZfTV+oY5stvobMy6hs7Cn05272djGhJL6p1lMtKqWNaXGL9IVmDp2znAbTErSeZnb64N/q8WzXxLJ/Ngtea/h2pEtCmuTJzfFS7OavKxNdrFqRisp4hcyb2N19wNz84V07+gM3z6o3Yc45XvdTah9TNs4apqUFnYElvslx80qkcN91Xj9zrgSSc5ACusJo8LiDamAXaxWxJYOjGqU74BN0P1og/zjPs6kJrH2NIeAqFRQQ+UT0tn2sqOmKTlSJmWM8yCBZ1ii0PC2Pu2zEzPZMyKU5TdknUTaFeUeDs/pRQ/3ddYZ/fhJ+a47XK6BVnWYwQS1FA1LYGL4sxKU184ihNn/g0mu0IKYrUitavBqlh6XP0qeMmQrIj2M9SKH3M9efT4Q/8THR5yYhOP6huCZYsL6Of8HxpgmpYak/To/zWm9ndFmUMsFXPXsuRUtiOEkIaRdy84hthYbzKG5M8Fujc7xNT75nq/vAYPrlNiF+SgIro9QS8P7uCcb73DXH9fK/HVlGXWdo5Jjl7tbOx75RkxR2150pq39UFokoTvR3GVariWokgiGijxc5qLWJXvDG/LLbLK6JKW8j9P2XvvYSunpT0liSjMscqtuQ70e1N9l2yUrJII0xQk4AKGatCGPe5vDnkE1YW5YZ59rcfpbcwQV622WTymJRmNJIrBU1jiS1QiTHmM2wn073C5+sl/LwziHLIQNwgq3PPSaqN+V9fUmx0KSnGtF9A2x8YFP8sOuKoVhDQ6fOEZbj92ePpVco4CLJjfvjjGHcjZkdE6nkgb8ip1Jlcg2SdH7lblB5PI5GVi72LFzs5WgSmrdEQ2UqbBz3jgcIbDrE3EmNBK0wTAV10jpLCMXvIyK90Ak0jfxr6MO4ei+uZVVjYLPEklttiEpvUta0nMpg/QvHsOja+xdZQgOD5bE9lOReWopvnbaRrydJkJFKSrubyavJaylknzDshlLirCU2k1zusn8ff8eXb7Jabj0jNw/idHBUTg39Xers0/1r54WClWQucnIh+q76Ra3fZvV0iWME631/Vr0LYXaldgJ4Aoe+NDVkYuP4txTVzLcRrJc030PxpZQDwrpfmKHC4bzmOgkmRm2V1kUijHrY4gxVwKZFRzbSy/lVdJnka09UMkWbyYkmHr5hBl6m9DlkSnWV3n/jnktUeajUeevvEqZv4ng5N12zz7Hy4Lu3HQMmrz4WnyB/n1a97fD+gxbHOmyZspjT/eOGQjWwweTajaeoJxUEozrTxwazTbTFZU2yIKrxksbMZWjMdFQ2RgumyX/LEZrVfYCR/DFMPS4+xhpCoSgjOhPHL5DQNVp/dc53jPgh+FWQ95UAps/7rYjP8AfyNWvzYCfcLIj0x5lvPUHhsh0/m8VVmp/0Prl1o4JyNQ3hDQGHSc0ivAa956ENYcOS0MOZj9EtpoU1UprXjlhb/MGsEpkqJ1lrvXs20XCSSbuY9kJ2P2rzVvpfkoZfisTNXpOtyUa4Lu/Uq68PpXr4lsH9SV0dE8+YqTF54vl4z7CNgl/h/HLIutd4ntw28DIkugRUbEqTXSOAVTOSB5P6Kue6Af73S6aSed4Di5amuk6mW86TrRlKma5PVORFJqnKeSL9oVtc4sL0nDumOe1CKPBWbRTTGgqQDuVNTSgHt4Z8H+iVVpJy1sSjB/wSnNhd/WALhfzOTzwZzE12SY9TI3r4DhpGe8vvohJ2LBmVHsfmbLSzhVPKu2j8Vg5BGmdW5oRW25iWA5P0BP2j+8VHDmpN1Jy4bYUlIeFyadflq2ufdDzqemT40YPNiVQ8C8c6+aEo/VzZzmy958Oi/w0pox3qP6B8rlr835W3Q8FLeXCRgZ/gFV/InpV8X/vZ33Glaos6QJUnOmYvjuFm5jt3qfwhpdECfgRkcNAMbMCUFO+7Yhq2aKk5W6HqLaxxTOMBox/N3UJVM6nD8mYur+VXIh7TJZqPWm8QAkotTHEfAqZynOqBd82npqfoKFAW0Yg2O0P6PKRPOiyciVEqbxOGFSanrzy744fJsHBsZyqzeS1jJONWzLxTcnrbDVYJkqxN8V/uoDU+K06L+aZ2T/VJ8G86OnriyEWV06ntaYVjtaKcUrvvRjpRzBdGIc/VrxieXh949Zbv0TNGe2JXfqzJ2yBmNmLKXggrrR1I3uwRq7Ae8nPyRG739DqwQphvqSNpeVdUzOADG5SxuaoaPXFCdCNBYfT17g/fnj+t3sdLQUgUDpbioK23CSXJK2kY3mwBZQ/k3Tnfa1PjLodxJDaUsjAX1xeLXVmM03MUSyf75RoNfcoATBFfBbiew7bHsln0LtzbJTR2iJr6gDgMPnFoWSuFmBhWyNt9gupQY2xRWBbkAuk/yRlbTZhyLiLEPlmPam+Byo3Wh7vq0U7V5hI6+i2+ZRGY5dLBpIrk59ZalX2esJBxH4OR5o/8emIqUyVQXfBJ4ndX44dzgPYbsBuq2EuLAaeHJrk8+mxZv4yL8xJTyd99AYGtj8OVG12fIonDIenin4z0q0haD2v30kO4GOjd3djH9a1LovxzIZWr6TVITZ+fk81ufrXO63KWLA7Ir4xLDZQL1+Pmpgmsu5ximEDw6hp8UnZfirA1zFA3KxGXI2kNx/o6tXJcoPF/hAxwRj94vEzCqgryPat+F4z6waKKQ0gEPivenhKaNaolgus25jP483hAXk3VR70KNCjqgBmXnmvYlhYHiADKnhEwKhZ1uiY0qr6eYKD3wqRpiYh2oKJKoFIagB5UQV+Cg9hPKnb0xDqelcpFt4ked+7UKJaro7+WA3DI6nPoUdF3QGc0Qmf1/yGCQTCk2pct3+7Q1hA7+rqF01NcSsDSWNJCiHYdG+NyxSZ6dWyy36266OasSmJG7NtgH/LazkKDMImuvwegtxVKJWc6lqMWDUxowcF80/6VoiYk0bSZnL5iTmV4uxewSbphMkkpEOKILiqGaxx2wubc03s7KTqDxnZ9Zr7Bnwx/0ugmoONXL30qKsrDcdEXH36rJle+eLLVxhNugOoaUQJwwVEhguKvhwj1e/BO0rDQQaGaTIDkI6KsWzMdVZSC3Duv0HdVZftFPMUWcUeT8WjMhIy0OM5z3sZB9Ti0jrm6CkJVpIkbAOBf2w9AfQs1NU8u+toFSFbb4YDfOrgLG1O2yeMYR0mq1r1tM3Mq99+/+xHfnO8s3xYB1ub8bsrNDCDDfjbwvs9+TlZGFJHBtw+Luw/ZRZRkp4E/7WQ3BxtyM9plBoSCMv7Cl/VVQ4NMZnKpuw7qnmoKaalJ3iNoemImKcdGRQleIgWJtpe/Xx1mdDEJAf1nXvUMKiZedwQqEwWOeuJEGZpnll4bLvZyT9lkHJ9JNtIFJdL3U5YfGfWQc4y1/yvXy1MyWJQenqmuUTqcStssmda8zjkFnBsn7JuxXoyzbMvJMsP1KJ9uN49tWacKZ3GIlwTOj4Ppxv/tvoi1aWqQcCEyWlF+irfSeBlpAEWjXf2lFEfm39oYsiDruvUR/bMncQ2yYZO99vrqMYgQhKTrtzyW9OP5VaQWdZfHQpR2l1E8bkH03W6TD2aIu69TSPkzQszFU3Po7EsIhZ4Hk02JlGYH6+2ANTlU6K8fSkcQk7sVYZ5cPGSL5heJ/WOd2+Gk5NVq81LkZnQp8f/Jq0S01i0NlXc6pSbJrfj2U37gYr8RisQ30TtcTB6NJtQoxMEUjPQ87U2AHIGeoDUrKIHhq6fhSFmHa/6nOixtrKrhnM+aPiUwYZr3w8b9PItNbWxSUoeNd74oLdz0DqoRtbu3jNg69US9e3CXYTYtFF6mJJ6hYfLUMSzCGIJDbF8bqa7gYiKpgnYztdNBEnQJoUviTirmE/UM+5TVv92d9fkCmko0+Y4VcgmWFKLSyNgUqFUZICf3Uxkzv/cEzeDV5tKRTm6cKh55WvEspI/nXVmJYl1t38A0q7TzMajtrrDjINzFFCsMc0wbecyHCyiQRGwcJUD+ENPojiYTuwg0oy472Q28MdDuN8o70ROF4iPcVi3skG6HvnLZDC/Q7vSwGpCDTWvPKvJ4+LNpBmKySUZZGCIGA50TIBgyRwxBObxbhxZ3E/eXxwbONWSsH1UVsEzstx8eNsFLyk7BYso8nJqz/6vy6+CLUAj2yZUbKLvJGUhVGB23JHwfFSkQsR9OMDRlfsBDr9bgQP2wD1YrkjQgKyQhl0ELdNNdK28kfWzT8iuxQJIpksggdvNR01FEpbZ71w1LWa366fTqUrAwLpOeGtiPXWDvsbQS+8ioTk5PExPtVACFHPqENhtqVqx+rfY3HQEy6kOLRimPFJEpMipCroquaXnwnav12E5SHNmK0GTNSfxjMfbLh1/4P4wVqx8aQqrTa3RVRGpiP7KeVPYAgTow18BrfW7K0LILCfxlbpWMwkpdaDBKyPTN38VCH3VTcywegraVCPN4E2KTLYEMMzESz/MIVMtlq4jQ7QzaUUWTtxLyyLtklzw3XgyvDqxIaoBx4RnbVl1oKdq+4M6OJGL6hxiLkZu0G+UM5tRfPmuEdpZIcNHQc4nZd4voduqowRhwzaLs8M4UuPeb8INIn8SoHJ6i0YtXBODO+xiMOjRHRqDk/L7p1B5HFvnE1zwSkw8aS65rWniQmTHFGh+A2wWOt1GvInXId94+8KfXfbfpA220VEZyJZzwDVGysoMhXv8GWyJqTTjFhd6nySPYZ8S2zTc9AcDPJ/ODBBzCXPLWTWVVM54S94DhVzH3FOWNt++o8kMI+UYWcVetwVeaN/PKCcxxg6DcNombFGeOIzPvuygbFkUxzTX1AWSVDgU31Yc98Xvy6DQ5yRdbLy01Hrr6nK2fTLKpn8P9c2dHuS4aQCu38CrnG+ldgjQ90uFvrK5WYX7kYwKkrkMYZXxxiPilau9VGLnblRt7fcbytzbgeHvGMQ0WNRbDhJTQYgh1fryljYraav0n7zNJx7/aTViLeWdkv1BVvi1gNqPdWGKFVi6Xr3cTjGZ14++w2J+966JaRL6+Z+AObLRp28jIARNtXMGt8Y93Lml0/eQe5Pdced+JXNy7mWm47UR0YgQUdWLiFEtb3ZHwye2zUEgSdtdrD/lR3hvBS/WxRDOOwGtrW7994/YxRPiDy+N6tneWGhHXpnvbGDC76Vs2nO+94P9REChtDjazImqHKFMjnyHtuoH11ejFsc3E6WIK5XUbQ+Q0LXPz0rxpXDRXYfxmc2xwFHiJvzNySWPl8BgKsyQ4+RUbufpeldeuucKpWSxqVT4SdhbGgoAIOdbEYartLdqpCN0V8SL9FCAzZcvQTSJrizRuMuszO/bRQ68ZJ5Xt0sPFsu5AVSOyVeBmFBO+N0jKg1wY9U7zbgdladi0hgT/PU305ZjurfzKDPy3iodDeFJhB2DwnQIGJxusrGYev3DouFp110qBfdzBiQZip/b90pMGWvXazmRsDEtJChVBKWIkeyr2GpytBKZDp9Wigbq0w/s7U+iSUl4s/G65DXX6aanYL8l2B9rg86kcT0kofKWsNCkT6bAUYyRpc4zmy8mqNGXP6UkifwfZxP767ENwNdgPLOCgoY3W8V9QCyiF7hVVeRPMIje2foXWtE0heYOSJj4NFzyNIjo+z+7HQiKoF0l2yVHdiZDUoUfTeBsIH6PPTkgdNqyiD0yeApwZ2OtbUkgMeMW3NJdyWqVSNLmnSpbM3zq+YOkfAU6Y5p293qgEWRggtyq3AzkJ1npzIEm8+sN+LqAmEL3uzgZvMQSmvQnDu6yh3e67mggvM2/XJHqbFM3FUWTMM7hEgGawOZbpDI+x46u/VGAcdiif+xnPi5RoOC0t8hKCVbMTYFlTv66vLu1bC82XxJxIfGQl126A+TWlM6exwJaBY1QgwQ18qwZHDW2ZBrazucWUAOZ+UusfSE5KLmX02xNqtKvj7EKLdh15/3iLiobJBjffWus3A/ORJ3WqAVcwGimsqq4iIY97sLYtG39jBuuGdkc/BXr5M+BfNAsXPOA4KnGOaw5GXWFEecikN+9ijX9KzeWSZoXVmU49buHo3EES4RzU/iPGjumZx2CjGJvmaIWonA7ltlWB/BuCWUwPBnPys7sXPho3gmlyCObCShEvJRVsomoLbSBbGAcEhGEZNvDwfNWrsXT7cb4fBQK9MyUv8168zHfjPkbj/owlcDlm1zh0+ZSZKLpaNpUIZ3jok99QLd32+ywMqt6weORBlTvYFtVV6h1kJVV/tEcQquZ54nKWB+lkTrtUSQUQi45k3leu3GPmXICxK4LmK+GkjLRu/v4X1DuNPJSc2Ef9Cf1TyoquVr5ySEHhhEBVdVsqfsklNgPCELJU7SM8MOVwAtGjRDffoki3NpEYn3PARcDoaInEX6+zpR5U6ocezkIs4FmZ9LeNy2I+lWn1P8Y0ysPmY/2UzlXKobw0Cn78ceZ9ArEkyb4CVlkJSFTGV0PnqF/Be5h5QNBFrWBdNyruYcjCNJBWo6yvaJeTuMY6aSxAFNQU7Ve7xlhaLcc756cITTHMxgWQy2sAjEyT3Vn73tmiYd7nM5pF2AftA559QuLlbl1pPJ5g6nQMpLbG7k9TP5kpsxrJxKoepc78JYfXTXLH8zWiIqTT8uPhOWvE1Tc0arMUWV/JMKKkgo2ruZ1OsNnSgZ86wlfx/m4u487tiym8YOkRRW25I8WpJUjZNn7NY/pvVGnwsAbxenj1QZ38+jDYgRlsDcEynyD03Nn2shEm/c6bX6BXLKHoV6FxrYIS4QED/70sRGpR8qAE8efMXTV3ogHP6DV6nZCltjdFN2lF+NppPNXmVKjAfQ1R23TemEVHZdkO2/MWfP4VAh5vkxpajNyr8Vl91erIEUyUcC0R6grB3E7kf+q49s7NlFuKNQ15AG8o2i3O5nl4uOWcoeWxtBa6Vy1W5Zc5K+2bnn7AgLL4kR4kyELDHN5bmRUNDrNWWZrC8KbQcjvvw7/enPrSILqSSothJSZrg4W2GyRtB8fKM0CBikGVFmbY2lXwoHUuFgKD0XqdRNnMuSxEslKcjE1ttliFVPVrhw7MV4QkiYg2m6d+0wnvF79x2TfJTTH8NrAwBT/HHGy3vh8U2ZjkJYSxrxmS+UBn7PAOrNJaNtfhGB1R+JrkO6QvWj3WuZq1MRmf6oExfEuLX78lv9zhxKFbhRfxkDVBAj2Z4vqv2PUDJ5584HY05L2c6Nd98iKRd4UlDq69BBGNRDnc6vZwlXt5DbZj76hBxaCUnOgsmnnSi9nkYM1NPefbNKNRyEUrGhkPRjpP3+Ks4VjVM3hlQqO/ix89gjQ2ezr5WOnNlAjhoqoMqzH7zOKL+vJhqhZRGYxNmpBHXopgk4vWozbpRh4Tr8qMuMYbzuxhY3qXZXrucxxsPnv/BNqLnNAnXgt9ucIL0xaJRR3Nc8l5WT65hp5iyLtVC31Zh3P24yJUPjzVlCNYLQV2GQPpgqfT8k7UohvEiWcfEnOqRcb7eZmrtIC9LqNLtJn143CubjX9uRmXmRSgqFJ6eS8IQczSUk8205dZJl+VazSoPTX0WjSIu0OI6M2/O4mOpHuwzq/8BV/wpDRv50Z/g21L137YNF4ZCh3hAIZXXxbYscyzDlcOMfN23BTcc1YdTvpsfnn1jQczFVfZDHXJlxoVt6aYGrtW39POxy1pBUlCHkhSoyWkr04C5l1GG5X1w++t6K1syS59XvKoZloTpTw/xefAEu2KNq+YK+VnB1N3GfGUsIQ5yOHJ1xR9JvWYSdnJmqHKR/VniUopAZOu4PJPxqlyQNkvrLXMkqmVspvrS0y8VNFtxfxyHcb4fApMFi1W/VNSYnZqqRP67x5pU4QRTyLhqK/uKn+OiG8GzS47ZV/r4K7JMHqUiXbCiju18STeFwpobM1lTLudTb5JxtBYj4vjIZoeqLnOQ5xZKPzhI0leHfUUm2Z6zBNqJEcG2qVWw6jj6VIvyl1UZ7StuHyx6+KhR9YX7IHe5NdZRb+o/oxeZD4vedeab1aTeXYKs1mpIlGhqO/L9p03OBbWtBfVlDfE/Vh+MqH9lVzyGBQi7I4C874F3gJitMW6UkCtTMh2blxfhK0ZBSWYVQVVFnOQEUmC19mol9k/J0zxbeX4VzT+0nMa2x9HPUWSrKF9oNbvq0oNpcYEXJP/HtXuFuKwoJ/7ZzKYJ9RTe5wYHXUdoSO+kTjij9QfenPN9j+DIX9T16yxvniElU4t96KcevubkkVRLug2Bdqihb9A0VFFvuxktlYRMtkf5SqQGBA9fxjfS8e5MeWfIYCMLYK+stILuhjcsVzxx6mglwMXTSF8ddkR0SIpJFrEk4bwuLPgSusAk4KrgBdJT7MLm0RkvBLH7T1OevJX9y05FoupA4+CS5rT7QLKNR5AJ+uPG4W8loXBZbSIgGc+RqUusT5tMex/Q+CkbjQ0QvecxGc4/atdiZv9Gq16yaw66D3z8beJGvkaGmg3/yUgUU326soMFASr/khRyepRQeeMh3IxENQnu3HGUMHsoH5YLlNpqqR/cTixh9yBpY5JLQpyT5iZVyzOcKVYqVht4Xa/PSidjEKpFPH3bmL2fd14rhFVrpuz6/RRuGqvx4sxkmuyTJkf2VmMExkpNKaxAO6NZny5IZssTBkBjgaeMHeEqD0aLiIi6ryhCinqZtbUfyZF2Ndv06Iuijxtnz2V/3IRdzgmJPn4nwy3ui5DbLZM0+PvGbJZuzt9gpyHRVWfX4eHzUQQxrVof7w8CyKtquMzGTMJIi2WjqjZfiRQnTDVKNjzqU1JYXoaCuJYRTWjlIlnQ6YaAMSAHs49Njet5esZ47meKM4Ei298uz8w3rD4hW1knid9aZvpXDUvFC7SEUe/X9VmSb1DGjwpyi0g/MJmmHVIPDIKyxzJdkyxJ/8sWfc+ls3egz9+VxnHjbJt2K5Kf7qOrE3Wtk0PhyBjJmSemf46uStFf5dj+TDP0dBFZJzQ8EaBK89zrxIt31rbBc4v5p35tgRTyRrs8j/i+iszcrGVmTQnBkbiEBW0lv3J8j2kQKTRcIuLu6O1lce89gaswSFNv+n5RtqIJA40WWey8WwK4adf6jBCXnE6TmX5o/ZhednL3b3811cCZvLCoyBFPEkNqaznTq9uht8o83RBVcoB6R1M1TNjkz+fEQeofpLKuFN1syu+GuRl2GdXzlZiBuRKdLhbATjpoZ57ke6fl2zZuQe5SUnrq0cmqc2vfB0DQS+JGyh91jZ7VzABrYvWbSUY22MZ+VeZPQLNGbMBVPQGJ5Uw16rqWA5gWLAFYhL9ul5OjHxfn57ptuKRT+zuqPIG7RM8DFYoD1Qd5xpzZUDsudi9dGiU/OO9GOZn3X2YVeHXR/8a7YIRejulyNjeBXrScUHLitaeVYSg7Qr7mnQdYBp+voIuD02gY3rlUHsYx1Du1k17PAEFCEDd+DGBbw15hNkjdrdB0UueiB042ZdfCTGeaa5k7osifHUm8YSjQul5EnfnvDH1dCFnvbzGX5TmvmS6KSjxhfzj2qRbq/+iuxWKpzRONtnsLw+9xTIxFW0DHBvUOZ+3tomNpmK+/g3F12Vfrc89AqUKiBdC8dPexng9yZnB44cxArqRlgXn4E2sapmfBlywEuX10tfx/sKfujPYK3p+5NPf9aHjzP3Ibkdcb67BE42Ie+1zd0PCPILC5mca1q+c8IOKAQAL6gKQQghosejHXiHQckr1XmmQg/yZ0Ji2ke2KYU3Pt+SYejRl2C8zCGZK4IQFnrniBlzZwIDMLpFCb84tv0+rquJbl1axE3+yandyV7rUXwa/zKeSJ3c1h7rA2zGjLn5YzA1aLMePT47jMJLzM2Oc5arR85rtyudanI7edHtGhzTAxhfv7H0Mz5DDmfnme3KYN/jsXY+CZYv49pFouooX4Qcg4Oq/BPEeEmMQAw3aoB7+CbIr+2cHj9F2rEo8RrKZp3womaP9UqDNT77cCQYP/sBjBwh0FzqOl74wbBDTrSkBdQJLZGpyRRAzbQkFvhqoVAHbvrjLaPahk7BPq7dlSIw8LoAbSOYY2NAuC6O14PQPI88q/KMROJ17Ti7UCdLXTFGEnmhjju10okFfaLCGVkfLapqSwrX5S5R2r/VyNbHX7U5Kfr7aDd40+9+qaWGPa7VllOAWA1DnnF8br8lixpFUaDybHkiZO174sEeHtay+ahKXLBCBxlNoPzliu1HsKKW2pcN2S8Gz2V2sqDsC3aSaPDAGj2rHqsMg8Pza8huk0WGSUSQleNoTTvV+UnivKrzuGmqjefwWgF1Sn9+Kb84lxXbCDj1aSKeMkmMx4H8D+IoctbXC5DrpUpDoFz7osXR5ZUh2zdRjyh7C5FLBwoMZMRMBVhg3zSaZtODncYugfAy78v6RHWYE9ox3uGMYOyGdH/iCcRp9c/5pzF4p1m07jkTKE/a/eJ+aIH3SWDm0Iksz9zUjLlSSoErWkGv7TqxQo4bjoflK1oynlhSlPdMyIqr5Kn5NyolmmZTZ1Y3Rz7U+X/LW1VnOoXOvXHtKZzCU28dHzrWt2EdEOXXboIH7U1uPPyf0j315RX/L2Y0p4hwCXZ1wTZX3KQETN866XaTulQhGbyw2DTGLySXJ13noq8uw+xoDq8IneHs4kswpicIX9vWzBM4vlIZK/NMSB4PHqDJ0AdYBYNsQxYfGb4grI6iY6G2LekfKaHQiJnaiHwihQj6s+of/7p93aV7JRduLE/3JXGy4O4HoQHn6B84Myb9kVttcPqic42v3DXt5hrv9qNb+Mxsrd1TydVa4kY/+ErmrudvycnGZx7zvHk2Uri6uLOeoJeVR4Em9EG7bcMDIlMZ2JvwVEIBD4MQbeWcAGkhWw3YbzAOeCZa1Owtpa0hs1I6CwV5gbssj9VlVCOUgNS+0Jx+hFOTzi8mIoq2PQ0DcEF+2jxfKybiVKMu7YUuLg8WqStx/tUxf6UAx6t0captsFAYutrYogjcxesQ46CzPOz8adtC6sBoC+DellQ3oK5mufy+WCFRQhLrr819q3zu59bncfiw6R1Tm8YRMbRAnyIDwnLS/58wkGxZ9XS9pXxfbcUesxK/z9BZj4RJp6U1+Dip+Yk/jXlRUs+tTVoP0Z9+RFT8+CZ3/c5doy0ZUWDJfCGrDBGwxltZ/yqIhAbvFDcmkeHxiAYGzmCGZmzLwUBDkkLIC42sQBkmfPnkgRnn+RvMz548tiVr/d3NVsK2kPva4qfLqIbvZPjfCbv7ySNKgLcVSscC5sAE8mh/DrwOW0g04XO5A0G/wbE0LdrbYq1V3dx6xoEnYKYFPcqWo99Klf9csDGP10E8Cm9CPZ5OWytd9BU1STbwt3f2QDS9C5j+KgDAimKCEiFZSXtuJfAXH1XoPr3WQtsIFJ4WSIl4Bm+3+DbyMgSrTjVUJKVK6it1VPabsel6yxGdruVJUM3gk1fJJmwTJvnUh5yb8G8tnaaXORq9qf1nw4nCKA2ViukEGkMAH+1AZghvff2QZGFRNQx1A44AJbkz6UBgnC4oKyO2doaUbQCbQfhxnBTeVbE08KaGAxIDhfa839OgdIhYDWsk+Ij/pUNJPtsbEK2rq1s0Pa5GHTTJPCpgcWeGZKLEPkX1zzZ1KRZ3Sn80JciAe5jdSBRXmCfbLq2lH1LsuXsA3C0fq7AzeSPzdLk8aq6ky6VPTCGWJ628LtFz9m4x2YtVNrLbVFDQzIawXg9b6rOI8uqPXDDgMaOlTI1kWGPCXiOcdek6eZ4pz2/UjTsWNtCPYois0w48ljjc1t+Ggh0BRKAhdP6VbFmmB/2xR21xFdxLLs4xAaEq0YKn0c6cURkKDF0/k9TN7wfKvH3YJfpcWiYvunpGPKrQmgfJg0y82QddyR98U9pq64HHZjNzYptfijCpBztLqoy4fU9w/M38vVQseTPTuBO2BYaAY9BnlGSJRuimoNjvouMRA9HNOKakEXMJx384BlL0mftxNlp/5zllq5sPhvIDF1qUux3KsPX7gePuQqTx50jZnII+h6dU9jsJMGydbSDrjFKvoeVmkMFt72Xlv55MIbFA+aL109M2sp7eaPnPgJnFiAfTiNp9auJCAdDJS90ydgFbjCCoM9AtYYGR9vR+udFkwaixXFP0nfZoT4Vlgit3Bd2hyg8bXHZHoldDXpZ3G8xQxV4mnIqsQU/2DEY17XNIfXIewkupI4eFfJTwnrhsUO6g7d+KHwEUOiRh8hdgom/749Uqi5Jl+1U538ILJZZETvhEy/eQsBbBFSCWFinuHsxLGEHn/uknPd16vZSvKV+bbzK1p5Fm24iz1P6nKVJmCjAul11++2prLSb5l/mAadCzsEePPbH52hMvQCv762Ew0ffv1YoU2X9PJFtxVhLJIg9EGwNdvA5nRsApaAgDRgxYRyBmY+pBxwE8jgzt9YKwZwJcRXWsESFwisMrOKGXO6uiVR4VmZwIyA/cs8fT4eiid2FEj5+NKLMazwRDCxC/LTEd377VYM3dvnkz7TGtTB5Cau8HAWKZ67+B3QZY5MpwIDBXlB2JZwwiZB4fPyGDxd7pE4ziRoL8mBe1eBh22ZfNZ+Hg/9OrUZTsdGK3JJrcU8TTnFutX6n1v3jvcxoGcR4e0nJ9arRmwzSX7ijN8SogVkNPweWcqFh9lYXm+Anmll4FyuczFUuq8jsx2WBxjzqNV9KIy/vGChYIl5GhTRbd2gcEV/e0eDI333dH+CaiXWyVE9ARa0gWUov+5sG1TDGnlmXtseigo2AsKQLUuOhKLLF/kv65XJGeg+L86rp4jE+v7WfKvvw3T5XEa2tkkhbrUaOsNr3nZR7Cgj2bMgLk5Q58+G7AkkPPBCZN9wLTR55r50stGk4md0kzGi/x5BF/araZkLdXyo0pNgfLKaSOUskW5b6Y1kEz5lWr3yszeurqqvr+r8oTq2Cm/GlhRsjexV3deqp1FsayvFZmp5k+OGqDp/HqYpVtcswcrCxPDhfFJ2aY6I2HbV1XLpGi1/ihZosElg17mFw9wFKQA1q5zUFTzL/bY4lijcVaM4PWxnN9zArY5ATGOCUsE7vh6WqLK2Wk42FLRqLCJFyGEq05cKh8PKjtIR7F7elJ240R7HPKB/rqWXXYXnZ+kZngVdJuZEXNskQI5Up0324mFkncySTdCmCknx6xGRW/TQo00EdViEyjHY4YCBw876RinfNl2JCw27ykzsBIo9JGNWu5irpwWSt/l4SXZBf8yzej99kqcyl3pRBrsBSZam8ZIi4JVbw00uVnTZySwSipZ9DjDA1k9Z9EXtHS9WaZXrKLV2aU3Xj0HggEBItYJ0N1c9ZIN4WgEreZlLsGZirF9rO0yvMss7Nw1MmVKnlRIInnDkB32k4cZfp1uqU9S7Cgrz/KPcJ98zf3uqrWyCLV92D9/xq0X2nn3BObSjYRNe6eIm9idW9/us6h2mw2vNwJmRij+CCMH+sukpSzwAOjbdP3lxzXIIN2uutwI0mG9jZ55QR+fJfr612gQk0d4wVLKLq+UyG6G4NwPItJCykKaB9OmQrAZlpSrBnH/HoeZ6BOSMYCnOn+Crx29nma5rn9n1WjxVM+f/sVgOtiOXk+dpNtR1zUejw+0Hov3oe5OisIFTpVC1zQMDBSAMAU5CkTJ5fS34xjDDX5tOyLResW/s0DbUDWu3/3B9/Pl8HJdtZmk8khWQEu81rQwmYftXKpdz5VdN/8vI95Vud6h2F/swESdj6xKA/4mkfaqJQEKxpiYqfNuVRYbWCQYnl/36ikIpYvhlH4WERr5kNMO5prLP4SFg8mZdHy8dHmWDyWG0vMj/3ieeFRjvDAX0tjFe17myEnsZURDdW5yHAZgrza5untDzzbn2C67Ch8mCwAsa87NwMUhbCrenkX5AyQwHxUSaXY0A2IXv0iyGLTy5r+iWEFRXqq3QuDI//BZK7WNE8xXuYNXAsI8yAptreD6f3GzJP24veWcnZLUb9RZIs7ebQiifJ0+LN9iPoglIphD0eTd/kMFzLzex5NrFY191kU1gU+HT45qzHz73TEKPNEzz/zL+lI7b7auAXjxZr64JmFaoGYF3DseBM/v7/JmXacx+zmNS1INI8o8EAgedQktQ5ZUciA/yuIo90FjXEhcnGhnHf4/2uGpv0dyuRbMlAuXN10r+Xdl/ln5Op8t3PxIqxpIawBO5CrOyq2Cib/3DXqPsSVvC+NcWL+k0m6vl56Bb9d8/yHU/h9vQYCukb5BPX7gUTkmS7iNa+4pelKEVBymxaYCdmKeVIUpuZD8vybUqt4QzVLywUPKIFw2MqhkDD4kLBoSUulsJs6F7m35BBrrRepl9ZJctdirE4cg7XehpIgNL/DpJ+LroHPx92js6yhkavaGtwiJ65iRYD7S3+LT0f2Ub6yDW7Z3Q1mJXzD+mDYhGr/aRq7zo2xMm/uQ6lXckiQMp1UEVJx1/X0sSNKa2XDNuTEwiAwapf6un6lA7y0/8mFrEAAnjyIYwMwkprbwd44ARhgVmDTv1FEqCviftqyLBeNWmO94eL9KpHAQ2PQZnbFISsRt06KwSDQ4BA5rAtK2ze0CGKH8AqF2hIMOdjy2/oZlkeE8r5BNqt9r+wzONL/pGss225FtquOEp7G1OQOE/CFmNFa0IYuDNTbQ8/EEVmOXORN82qbGtibNdD0ZjDqqNbbAtJslnM1jj9Kev3hMAitLjoGvX4KL+lhTXlEKt1Fab8x9szHWmj3h+kzMhgmb0sndnBG1IEv4EIwNRCoDrboVwOr2q2qVJTTj3liULbxJ6XGtRxi1/we2rE9qTeZ+ZxNMzgDgWBAYQME5dvRTjzdCUP0/6PfCYGArSClzRXddxCkj2mtkWfZS1w39gDkrbkN2t1/8MvWUgGeYTqmyKphqOzgvjGC1v13E6Vvwmgyms8swgn1xSTueuy+KRxRUrWBjPxIt/WjkPK8FnHu7zi9hbfJ7EWNjQd6NNDcb1sx86J9p8rBkTp+jMYuB0zwwDqc0s9Xf7+ms4SqpQ/Z6gH+Lo8I19FFsebx12QcwCgN8Jl/Px+0MlAjTytkXcTqXX+7afqN0IakVDSNhwny6yx87qpft2S2jJ2ZETD9z51fbOqwfboNoacYcPODAnckipABWIFegPYXB2ztGKqQfHgDRVCsfs5dnaSuD+7X+d2en/TxOvy+fxbFy94NITNC4UzXucXOd11Uda0Xq32nxRyQiEsWZo599jOImF2F4XMARlVCrlTkR4jYjhQF+aOJytBI34hohruxOEaUhn4Sw6jYF8EykWVekx2tZX1C7KU0SY6ZXnN49OgTOyx2f4/j7l5peex3ZrPLvOEDro/qIIKj5OvH/dFf5uqsj5t2tlowH8L0gCqhJuIrHT3rB9GDOevOSHW5sh6IfU/OHiW9E8/ekAUUpcNPEamvT8UA02LPBk44gzLBDbwgD7CYfoike7393XuhyyGRoQ35P65CUVvGvc72W5my2JuNynsUPbMEsxXrPgykSf0YD4e0MyyqyaLY4bRd9ZNNnC3FmAqVLaxxsxgZzFgI04lhcmHCHzDkIHAGLUQJCC806caYb0rRefKzP9i0rfJcCuTeRWKVJwttLaJSAp0CUL1fBmfwyQeDPLqK7v95ZPUMlU1zr66hu469qoVaObsZ+vx1vhVkHwMuA4hP7XS7EGKppxUFnTvKujTLdobeINmuqAAzVcAvCTCBy1cGa1jEEzcgejftKkPkNfKboorM829nQo5j8jcVY9ItY94EdjB+Gb8do5nhP5w81bzvA0JLo/LcBxYbgNhdXenOqRkQY+HoJ73W+4+RM+VtSCa8E5x8xAeRWXUUn5tNavxlMLTpr3gdDXaa3o4DtVV8TYzbJzxWgrMTA2EibvmnICGKlk6NYV0BXsO01NGUYwZR4Fqu7vHpkTQ7J8lZPyNb4mXX6z2bQxc1Pj7aQcmM9eqFUufXUedm984mPjqihDZqyEYYgnnaqyM/Z8VBEHuJ3CbJygbMCAAQxr6dvwGQClzy7TRJHlmXAUOBvSVLSKQj5QrK0Mu0mmiGaKpFrxBr2kYMeStJte+0ufSJo7+c9ARviYzCO5jjD2b4Mq9HtmAvyyAkVc0y+JatlXI44xISCgXcQQC8FGvTNL1XpGtHSd1lV1UdorIXyOcEAFk0Cnl6+Vw8e8DxsLDaNdO0hyIbbT6L3wnyr388uq9/34ZNPiGsa97d9EemYv+02OXZVKyt50SyKSkhXnm3s24w2jp0uWrLiv93U/ToYkRsQ+4lbmXw7IskmJw6TJ9qNteFq9XCPGL5e/u1I3b3M5KJmV549H8hqAQfewwK+J48GLWV5sqyO6OnlHtf1b600dWdejUWsJVhdZYdfiX9HjKuvmGnV2nZi2OJeligwOdxpuyZBJnBijbMX2A0z7/60N9A8uZdG3QshQesMKkYpphglw67qNnZ/e+3LaeGSqhe3GkhjBcIBRO0S7x280g9Mx8uWOsNHFmv0ibG9W9GdoF/XMfuvW9qM1aiUVL+I06/pPxLwxSJzuH9edP1+RYxwqzq4528PFpOBoXu77HvFtTjk5IQkODPQQYEEdQH0Bx2AwqBJSvUC7J10mOwSh5yT2RXiBYrvvsiXrHu2JV4cpLLnR2397pK+usOacRTV7TG1Mwi1pA7RODFqD26OFDwgsPiNsTgv2AcNmHkgjX+BkVqfe6pFZkW+Lpi1QC+RFNopQHJYriIxPZ2gxk3BOQEHoQPNySy6XcYuqfBnO5zWXx5PaSwWu23S4Xu6W9ZXS4y405H0zkkTKBvhUc74+PtwqwUizBhmBNkHc7pLS3ny059g6ZKdpH8XP57BZo21gJijVY9bXT3A71c59yhMPqNtE2eOxkFLWqyGZM21vgrQ4coSx5qaIUT6E4gCYsyFiEXo81FEbIJOm+l9a4w+B/6v1Os06P0f9HBEdWLCiGTMc9zeUmZ2Lcu6AJ6vnkSmcyuTEq2WgUoBbSx/5dl41kWHfD/QMBeIAktxTxXTVes2Wsl97rPWvBIim/bp3nAKziH0p9YxmXrEM9S0SG9hRpUhulOhKQYlezCFxeWqk3eA+Ooib4quWnIR7POla3Q8fqh5dTxMvrzc1LKj8igjpSOwBLzBlGsnHESL2rtXSQXZH1D52weMn23buoaVi61P5snBVQftk/E3NNHHHkjjN4ceBqvK1x4QYHe1dGWHVFFINIKc5QKsUX5DAJ4pUYKKr67P+WRnfPZMzxr1m2/gV9K0o+Ov+s5gs87/3eHphnhDuKhDGbLSPwD50S+5bZueOZFVkaJSaayooDKLAMDX+JvSAimWWAFlhCWWWWEsIAWWWWWAFllhBCxxfhTKR+CDS3Vxz42Jc7SWwF0NAYTzn3Hb0mHukRDfOybn3uX8ECCYqLkMtZHdAUWnB0FSgZcDlzYet/eQSxTX7iK1m0d4hNtab1w2FbsgrKZ+ulY8MG93R4S9qjc+9u7x78u8nBwg1wocDB2hGs6wtE7xZV8GWpLZ3Sq3/AFxIk5+oE10XDi53S4UuR4olDvth0ZHuU3GWJ/Zoxperh9Xfsrfhd0qGiEAYAemlRL7QUsM/QeHun4prtMu5oboTsRwHDCkEI/XXOFAESU4/porQ/12GNKK0TI9R3vWvufVllmsTHd8autaS4d0UcszUIOlCZtgyD283DZnnwj+memXa4P4pEglkQy8/q7rSbM1dWlvg+d1WaP+s+S1W6HbQ+jcZrb/V8/yfqm61u0rykPsuJDnSWDDFqqGbm/qBLGVc2HwX2rWCxnf3W+W5qafmYf9KN4a0BUh23koMI9ubyZWYrRWjOJkeD6yQmuCSroEMPYmfYxXOlE3PcpzNnzKLZoP/Lxms6fo6+BO/6431khEdPb9H/lW0RJ18CGFzM1+1mUKFFUnckZ5D3p4Uv/baFOVXSA6JfeGiDqzMg/S4zUDJ/49Tbr/a4JPzOieK5dBMnbKNWD4Mv9We0t1ohTo5/y7+l1Py6LYMUNt8rth75viHXwsPrNp3vG6AspFi4ERAkXWHMMasUBbhzmugvw068ae+7eIio5525gWKyFIkfLe6P2mP4QbFsTdHYcw+NMMynfRQydiuSTt8fc5SaN8r3pGmH/1aLyGgOTfoQBzw1U4yMMKI4OcDHEmVZ7B0W4N3V/BWMlWoNvLkGthXl9PL5SblygztbEbYXRlsxoaS8/gL26jxNW0ZsYwzNRyznrysNBuTeAQ7731hO6cvTNml950v/hSkkVthxzg0/Ecoaf3dt5ocHZTIrx81wRtu26GTSrnE3/xkYlp8EE31J0jEUkn8IHc2av1PFeH1KB1sJD3/m7qULuZQrsCkgYfQsQGJKwMUFzyAcdvZ5bmmW1VHTOmRSH38ljGx/t6f7eorLE53IchWgl30rObbUSRAA0J6u/s0ksr1CiKIqk1+YiPeYZbzyS6IwpACmXK05guZLrd135Z6sTne+i/X07NEima9XrO21kkKP/Rh1atV4Ja1FajTaGSndwWYa8622q2wKdMIHDPOK1EJp+Tu8DxDDeM++G/dB4/VxasT0MOLMX110msxxyVBpXI2EB9oCc6lV7eQE+V1nFEBuy/lEM2J4R4wS1Hu5D3McLbDVdRjXNmylB4NvC12nH3t0pdOaj+M/Txmzkzga1/zWlyprurLMD2xZZwBAnSm3tVXfv8kYbS/G0O176Cf73EHjmObesjhmzpyd7+IPj397rhvEPmZi37boxjxmIahYDWnYHFi6nmNS5LTT4FVmx+epFG51jrhe+cr3Zi5bbriuqzzD3i/rDv3iyzjFRtrB9PyMFLZzLUFMrfx0VHfQ3pJisuuMNSLqY0U3nfbJnckK+h8YvzFKKf58LbQrVa7GYQiLnG7QZFwUQYjGkmCNUdqxyJSFVMMUt5pYeMbQY4RXbQoVa53y71llraiUeuuMCyLIeMHtktX2kGJpnVSqth+iuYP9Fm/ukzk+VNJKyJ68ntRlalXTuhum97UjXQ0NKTyfXkjzfNs1l6B13rub8e/pJaweX/Ylad25QRMNiN93eB5INGezm7IVX3NXu2AMkGtz0PDuFiGM+wgv2ezTFRyM8V5B0c7ft376iLF/Y4cl0GRhmpwCtAAqNdc5U9jllCQz2F8MRsjlbtlrsCISa8qjBIgUFQNKwAdaxcnHENY28MmRTUCRClc2YLKVoHtA3EIHprVj4RI459fR69JWjvhW4ZJedBgvl7m/xxICoV87ZPYw9wsVfdYDGaaqHbdN1xHoUJY1Jtdnq45/uu82yjFl8vflUWt6BAeihEdffxaudL3YkFZPlWGzv2dfQeZpOJnOReeVgnrOC+1hrjSwGhyh3VmXfNBvMTPbHunsy9p2+V4Jnwn+/lj1TkXzhDl4DXPs776mZvWC72Ei1RGCEi8tIHnaKwhc0hGXAyvelJcwopKKMSKMakip5r0C/Rqjf/NKjHc96E9rtwztaE6Ar92OQfS1Afp+X5h8efFJUrqgZ7jKK6ZA54M0NSxGxRbY273DfYE3GZ+sKs9vJ+DxYwp34qLB6dDmhuql1DScJ15pVqrXWrHYU18yLDsz3YsUGW0BdsuU/0Uq02vlVWHZuP+kRU3SR9cYcinOX0GR3eGvKvZ2Nqlf+Xk/UaMrKassz92ru64cLuTLYvVXoNDf3pNkah/ocm2LnNfOrjdWssqLAHLsam19vdJ0UlUqS7g/sS2LBPdwAYBU+5btxZwIBX8tInwgf9mTBsOuw5sEz25nqyOgqZgr+UArwxmKwwWmnHJEca5eBteGQ+L+xvV0K7duY/TP007U9Bxke99bJAfpQUc9L7tDpj4Ty2NEMJhYAHRrcSkTunTZnW3xd6rwQm4GQJ7p8zGrgaaLcQUZcSPP0iNhk5RKem8n01O9fK8NeS31cnSdUujj6Nsi8U47x/wj7zEpFXfKr6Htwt85zFxzwPwaK468VxEGwYqw+dPl6nbDjcsqxzec19TJfay0sf55DK9ezvhtEP9zIgPdoDG2vw0qd/LBwv8aAoD41IIgpFpcH358qwBwJ/ePzzABF7O2VosOiBcmgYa1CGU0phAhHK2cZrksYUGw5rYELID5hYHfkIwDD5KQxHTq6uhP+xMrUe5wf9S8k6UMCqleQ+e5e5q4TeG57qQVa4gzO3ws0aGNaafDN+FmBVn8/Lhm80os7+Fg/znGbE0cDdkgj1nvZFw/s/o2uwZbTyfxgGffzWpEItDnJVGS8BLzNVCsjLltPcOfel9rTTkHnUD6d1aktgOaOTjoIaeDCVgt+dOUVS97SBBqTVvfjrR+fRC2kBIrQCh28tmq6YpZZwWVez+lVDK7TEOWJLwP/Y28n1mpRYn0ofLbWDAF8NcNNLTER5YbdUqh55dWnxN7iDd49N5QF4DlU2ckotVXfK/4KCeq+bqQ598f7EYh/UaSKPT+QZJjaHZXbtSDaMz6KKRgh6CUevGAgWt+HZ52deOf92lcjcW/TIS61kyNHxAanYRHcpLAwQ93UvCM8PfA4EA1zWYUvPR1PD1RpVnlXtTpcJs33w1+Wm0eaG+xK2RdKhDuNTbI9gRW/6fZ31eOt4Dlih2EOAJ/QMmeTc6AXGZ+dto5DpAmC4IlJLpzDc1CUS2KGgNnmE/p6WL2w/Fcg53qkL8dgNJRU72Y3mtQ+3Hg6sKng/7c4qL82fu/ubbsrBA+VZHA5k6qPZM7PM34ZGHcYQl75yOz+dx+WhUjEkjvkFPcGWhul3MQabS0eVPT0KAmuXK2a5aAuPL8azFIAA7dnxdAPS4fgRgO1Ahk9izqIueZpf+8TUEbKM8x+EI+CoYEsB3QGxhrFcqjoDQz+dhvWtkZwlBWiNdGOgeoSPNn7qPBea/Fz7bQSLv7ZBWn/bfTJZD/76WeGCiz8vWNpJuHUr4T4WFqotFOchj+xbk3aZms3YrNjHZE3cngVhjjriHrZXjSLAxRvOewZdkUo9TIJP2Lo35hKYpxbIIpRAEQj2Hkq9f1fgEVPcxQu7FLD2Ru/enbEPDHqnFX3d3j8GFzYYlo6Hs1hf5Ztz7/j/n5zxx+OWbJpqFjb4IfhYlIExE/pLGV1fH7DeaqClSwo+Y5sN3HHVZO4JD1isoqg3Wr+nsWfc1KoSJ/BqkpSsOlbnKtUXjQZGk4/N9Lpr4XI9vrwy8C9AD6q5RhquYb86SvMlrqN9Wkctfi7rSi2IYvrMD4Gs6xNazoHyGKY/BM7UjCeXo0detnXf/IGDswNLGojKhNUQkmF0NNdcrDGqAORFjhx84XGl9z2W2QY6YMmpm1Zont99KPcgmcF2yQQUzF1u8lnfXwTZe5Hq1XVgobnep35mACsnGQYl44NqN/YKvNiKUkbvVsF4zDtCB/HYLygHRnrORlWfhp/oqYalvoKir3KZzOCzUEaD30GJxUgZ1Jdwc4l7+8vvALLexKDfBiE0GITe7w1B47FtqTAfP05q5Q618vQHNUTJ25RISFW4q3T0IfVf543AO/BbK3gI3rQlbmIhbwpNFwyFk8nIkVDCrEDPj4VNOsXRyMB7O0dLpvKMcdGDb75XVyqHoyKpMib6oDW84TBMZusCgADaPr+uHiYL2g7QUzLFJNmJzg6NRXr5MEeTydQwbW+Tv0mYNGSp3fG0JSIK7ODkodiDMVAkO8eDe9wWWgbAb+fU9IKibaZ1AN4bHmw3xuOp4L+/Z5m6noar2fY236fvmG7pl61MEoWCg7+ypUFPg96ww65SZqsG8hQzhoF62lc/SVSF1A0Zb6XbicEEZ+N3fOu72y0nT6QT9rhS5qnxz1+0Qo3mHN4RoKQEbG9s3i52EUjZbWjG8ilm37W9cmyKKvcpE0iXfrNoXCuBKavJLlW199pw+eOM4M9P3oeJDdAAF7nHUOVryo1FWlPQCEfMCdlMDpRcHulyhrPxxs9KXkUeO0bqcPl+0FO9hfLVuBI8mTxgeTasxsGh5oZSohiFjigNj3lDqXi4fUq2IxKDT4hAWML/zUikS5XX6gq9QdG71ZZq8bukbtubtIQ5Rjmhthgd+MBl6CEs1gXubPFLBeBJHkikfvKEMrNLNvgO6AXEM3MbvLRcbmytJjDNPSS4yK9qRJzoCClrWamt0kf47457mYgGAaaX3V3xGIdwFtxNcMa0FitMy6HxhG8rBZ/R36Ck9dq7SlIjqnMavLHI7rFOIQPsYfMmBntbFt9Qq+yukT0NQlNJQ3YXHP7Tuek3lZ/oo3OLCjGaWUk+6U8NcvtsBpbYZvmrIDUIMUg3e6MfFiRRBaPU27mfoG43HpNwzgvx6jrH5Nffh/MI+E94y96L4D2hPMPOgC0dRs3zcFJl4qXESQ0H/bg9dPCWdDZkZ9Nui8NPYxYEGbw5XXbA9KRt3WwGojC73rWH6m+Fi7OTme73XPHZuovL3OT6eRIo1Bb5JbxOZFD0FMXuYVkEx84t4JQo56/8fRC+Oju+vnc67/e30xlIGP4PUo78Os65G59jSTNe6kj4pfn949a7dlnnCtLFvk6dgCpreKZ0oVV1zKypwvEhCid2uQ48WiHm7sW2KhJX4C/nIkh78h2GTltJxW+pEo/TzFXe5tNDcv4ChmbJ7Zj7bLmNzgHR0PZAddntylsQtMS2LLvCAEetPW09bmCb3KrCKhUAYke/ak0axtQ3GWyOLYZEyKIbGrpIEWEWgILGrjL8P4dsHsGj7H5eAzdW/szpLVSYCzYwf+taxAuuJidjadJXZdB4+38LDXboAGGPeotQz1yui9ki1Fh29Ow+qjiZIrvlHuxTYmnA37ZIhZDZwAB+cQy4YdkiCU+X0282k0adSHKSk3+IXMnRK2uZ1soCIQQ1s0PXuHKeqS8sr1jUvYR4QUFQt9KaCdCU+iO1xkW7ShdC4FVu+fzOHVe3bmT7dvnAJVZFR3ixk033UMt3joCYHG32/lKVh6t72ATzs2GNzBd51SzHzbl3GlRrdMOyqqErvkq3UYHxTz7gARhcFPw5NussA0kCpqf5nVKFD6FiMNIRrJw/t9DCWVYsamGhIIJ/51SAlyKaggK1zyi+PIw7M0LcQgQnKtn8hYju2boEOKc1unR0ZYJjm1K5ehQB99xVZBU0tEAkQjH5dY/WopG6aUHWvS66OgdnhB0+XhGAz6KctlhC20igDIjTD8ngrhkmucejr9r+H39x34pGn2fZpK5x41tcZjlC+yRxM81feI6fUP1rdP3THcsaPSDAHOMF6KINuBgbyHEfcuHUCjdViDcenc/4/EcCSOuqTprA0t69uvZ7KC/6z95jKNTO5qsjFYWh6zHUzRSXVRib+MLptBp6nS+FXspt036kwjm7ry3cVvWuPN7+bhWMK4ryxGRha8T4smzT4HzN8/5qIGpRt07hGJC3bhxiZB5b3QWAFb46VZhwnZtZCarwoztEG8h7Bi3uUrMQO2C7WElyxCNz4t55irirbj8U5YNgCjuYCv4L+1HDDEyXIDkpiIQ+wTk3S7rak3rnTPij09v/moGBibzsDkt2TNxV2OGwXgHoXoOgaI4YPx2+9nimIA0Qlb5a91dWWpwXWPxCUdQQ5htCZm/SaYH/JsmY57d9j3mX1jaqdiah1X7XqJ5gU5COk8E4MwyrJ9UOIsPJkB18yvjf9rROR2K/5roUmdAOcFMISBwwbyvheVRXRLN3AIX6AvaOohBf62UeV4bfglSKxy8va0wPZsWPsb4kf+1rqiIIHw4Q6Ib9fjB/FAX+NBr9kBMJFOh1Qn8m9SbQXatcXZsR4ipXFziCHepI1JKLDUofjYGxS5Oq3XFom/u4/jgIgMcGBQ34043TaNrkUL1JUxRDgUCTFQiZekhaKW+sMvu/7xavXJKFxcRCESUK+dqEtmj7d49H72lG1UKJMW1xJZNXOqVbyqlnesQGKdC07cBd9YbzLiGvv/ryN5lXup960xZI3MxH+G27YMHEVZ/ncXI6woClHvyzVC/+CMPQr6XLtgqoXEcFE+LQekltfHv2lvRnaXpKCWsYC7ILS7uSwy67jw2HTF2HlsoUCXdfsOmwmqRUeXOHg5dZeRsDReSCo7a0UZMtTVD4dqaEGt0amKIYWEPs8o+5J2K1LedGP/f/OW6vkCtpUB3YTfpurHgGCOeFroTBF771pWKPoTOhxZAxxSWt4wdb7JlpiZB76WL6BkpkMkUkFgX/VK7BHY5k6JAx+Z0FZIXqeL4DEAeLt1Av+YEyEd1P9l5LO2I0/l9aWrWbjZqtM5mas9lbjs3efbl6xgPvXf3rYjbXy4I9e0XDR3i3b1jpabCigQjkAM6Aw5tLFu2N82FMNQjX/wcQff7cmPvMfw0+PayCn8DIzy6TDRpZTP/0uDMfoODspKpok7H5HFc+U6lZXCPfZp4UdSaBzNGvvuyJddZSzk0oAv3S4clwx3pjaW2IN2yg0tXabOrD21IOEj6Ogpu7/LuGNjMCpv49j14EKaILADlytwc8XyzKoVQAw0TOwVqe3KRMqvxjkUNV52opvHJ63wBiGRs4mbbr/UUXQnsKCQttC93jEBPqxy+932BXULlPHblm2TaKlHF5aE9lnlC+/GNU75MC8Gon9cdMKto2xVbfHHqEW8N77LgT6BdHgoUZ16m24fBj59CYOLqRQoBdUmD83qiHGhcbVDVlYBULjjk5AKTNR5IzohNrPp2Tta3RDIHHGMDfCdtu9tndxzong0MbQORpIr1MwUbaK+79+gYCGBBk8djynSF4K9M6LjjS7w3EINi0aLV5YNhqtJhLhlEKfn+J1/SkDTPJ44lm2FTTsP+l1eM5bhGtBOp/7T8/TYNuf/tQaKt59hDxSRw1K5kPqpwwtL0zvOsxLMAbOTmv+2+HamnM3wZ3AcUCLC+yYiZuW4vgWhXIO4inQ/cxyyFszB509tRCKZkt/UrBZXU+OgIDa4xYdeF/BnJMBqC5PN5Xzz5hmo5ctLlA9zvy+i8FAAtb7aOiqu4Zo5/9WW6KyCMq/q0P19CDCVcxj1G5YpwMIockUKjFAobHo9ajQMw82FN13i3vSo4mg4I45oLiNWtZqx8baHQZJux0SsBDoAnCdygz0oi6UBzWmYpy6cqudHHbyP/4IQr72/IRpZz4rwAXkT3m55wBndRP0G7UYB5aVNHw1QH3arryMMC6Y2Rez7WfkWjlv04jYTGWfm5jn6KMHM0ry0zK5/xDfehm0AoApacCRv1FrBR+7WcskdIqENDIrTdoghYzvPy85ieE/vs/XfpcP6Ky9zfX7Ug9/flIkS5u/N/i5Prwh5GHo+f5DVJZSoffucOg4qii2N3cSVVFS7wikgBWcVev7FrOwwiu6rNADskx7tG10VemhClGuBEk93cN/kdtFnur/DCv36ZlmXZYDNDP1BAQ9+449W7ihHVuYRMvqbD/sBib36knBUUjOAl4Th4a80HvqiURN0rWCRdFHFKz3LDBRKloCpp2XIII3LSaj3/lRzET2U4IVsOvBaafqqmV4Em8Hmqlgb/GvoQ0HsVGBF2EbafSRkXa/5RZNAuH5buYsO+8Fce4qWS4rp5Ot11W03PwMVX+uGGMp+kCg02JDgOYCADkprrd/tdh2ifYPNozunONs559l3a2gwLJuhOeJz+4qpr1nWr5E5Ij8YQxNFvRgSFuccH9Rw/vK91l7lX7MT54lamROF7GhxNM2MzPTSlY1uhl993cTY998e91OFUKrSC7HyWfMxdiiaya6ay5WBBwRTxfJuiUCvX9UykS6HAzH3rLDrEw2ir3SnODbW/jTVYmkkmteXoPhTAR8Ljh4tnSuz7KBHRMk7rjRDFNfdI3J2of2V6SeuFc2C1qUn/lhnsQDQS9wK/gGPSgc0mLRdzbozx+X+rvUmLRNsaotDtH7jyGesYISjIrmmdEVJ3MVHPfjjJSKQnOYd4DEkjVo8K6bvxzsGH03L92Wpvynh2g4+EPdltphGtCI2aHBXtU90mebrlXUW6JgIfjPIhR0QyQvHrryLp8FJ5JOo4wJy/IfftDNoZmOL/z3QjqUqiFgoQ7/cL3CtzzdVScdJBt1VOWqx4WMyhFnJfqiN6OllppUIPH8mKLLXWd/nQ97CZAIgLe8yrg5/Nz7oe5NcV3fr6Y8vEsEPSnZKwah1OnD3WMV5O3cdjg/eQ9eDJnZhhd3jK41r+GRW9jB1smE2mbO6fYFaXvPZxEgdu7iLx+yX5/H9f7XTyg3q4hoeHxieOW/KL5+mNtKBtuHnlcLBmyqD5qpDJIKs9SB2D4tRlH0PzRpTreqiUlrab7p06CMMrjWf9+eLZGuMymS4cH4GCAgAO2CYwFJQP4YKMa5sI2FwCSHQsXdl9wVLovA+eH+I5Jbq6anwXvWYoUEYOezAl4IrKGoOK52yOapl2mlJ+7qJQTDxC+sMLQRJYlP7kOQQ4CuReCGykmMSQdCqw7NlrEzTUUoFA7M8kJ2wvUrtbbdpPmte6zPUzlDErrOn5O7J7OSi97viYe3T44kIN7K4sbzKaHnKn0rn3a2nLOD+TtYOvXnCw9vn/tV3b4+mB8Qf0zSeem11fcREcul00zjJtfehBMYuw3edcPFjYHuyXnrPnl8DJUijdHbX+iIl4UXeXZCUemrbqOTW6KmtAWhETWhjKL29pFOmxr/H/J4h0HYGJvYj5h+hnUiUqedH2utcgdXvVb2nX1UREtgN5yt/CpkIEfGhlSC1Zvxs+kfV1B/EtMDRC3BpTy/uraK0JHqSXHwZOA0fAqTCg15c1iPyhAL7uYQQ/kB3dzujU3JgF93e/7S7b+1IZ56z3ZF+XDU09kflsM+RkLINDbIZGdUre7l2bN+fQzRzpJ366aqYyYiNfU8x4GQUEsUGa/5YMHtI7CKqQlqxIypyxuDn3GWGtVP+9/75E6XV7GQr6/zbfd7Cz5+HHDpOdy1yXy7NK3ZqD6cPIEYNSjSMRpAvolhSCJjrnPFDOF+Oe+ZafmywJ/bYC2gePR6+xxuUQeMmyeWghFC3dgu6izzAj9B2o9OethDnvz8bXYi1tCcS9m79mhg+ykmmXQOgx3YO1PvlcFK/anje4ZWr0jyMO2ndBKkVDZQpoS/xXR1j52XQyXX4MYpKCc9WGYWw2ZBNQnTtQPupx7Bm9byCuWOs5vl7bIzhg9c7QGQi/b20Lx4KF5Rdpw6eJvVLSNIy6P+jPGcCHzUFoQQ7YXfxbGsnF9YmvKiD+K4IZpdOBvJ1+mOxRi1uqlLnIcZhO7HRyD3+thN1cWs9lA4Bb5mRYfR5YSjBwPCoW+4rhMDdHIcdNPNmW8HEl9C5rltzLpeRA/ODhPyGDhuSyxUMFEaFCRVxfoEZQi3egg5lG7NeuP6+GDHgHlsropVszE2rTHyPX16a88h8pBnzpAovnw/K5mTYZCm88fZfSTW9BZvfmtzZXrnbdab7P0spPMfDGt4vRyO17q7F95LV9loFCLfotdzuW+DY3U9mlNDImKQ4mqDQMBwhG1iiTBxqfD7RO9ftihzeF0Xl6Tr0PKbmevJPVtSBadTiFJ6S6susZ3ahRLj0gE/Te6ePGTwYE9SV4BXvxwntEt3jJd7Jk6PUZC8VzGKTsjkJ9gZCxpJ01RXuUzqzxiTwH27H3pX6IXYH0Cdel0irZaNlYUo6p+QRK4wuyVsB8wOArzDqBSxwKAg/7qbFu0pkI/6nkoHJVyJftXQoiNMAR9I7Agt40I13SYRAG82hapu2UKT5sbcXstsuJt0MuyVB+jAKcbooLSKUEP8t2SHjMLzZ1oLDHCeq+aeNhZFb+HDKNxXVm3I2eeQ6us70qUil57syvRIGrdfgpn9PEmMUNfBp4eyxeomqF/Wnlj5OTzE+AvYihLi1EK+05KVt+8tdo++QWHk8qQ5sqciDrUPxnp45V/l5ueARtdFUAhhWeo2wWebHUuCw8KkrHuPeCwTI04vOe7ox9dyp/S+5YXy/s5cG6t8Z3SevErzSROWjrNYCaXoupgrYctnUr3M81umIFU3W1bpPUtDpfokXoUFM8ywQn85F8gSC9T20WqQuD+ufkOVs6N8J5suJqKVK8uij7TueQe5tHOecI6JedYYRzO75juUtnaI5XeayweM61VnRtFOjsEnWzLmDC9c3YmWrCwijgzD1NyGQc9hMKEcW8NlPEXr5+CrJJGI+Q9eKUj+JPGuuIwb49neRwp5jpQjX9Yh1PMqTGkgWyZYKyXj26ehuEhFeKo5l3x1aPvCDb9itjepbruN2sdXKTyRvuZlnKnxok9gUm8juk1ATROzuizYUW6QnudpfZTS7dObQE8NzikdvuXBIt778t81nOCJknoUdBuBSVXcMfZj5+76HKJClaivmi17kdfFNn1jKGj2LfnYsELn1YsENiYu6mVcvZUBxCS0/mSFAO1ro/I/dA0IL5eBS2w+W9LImMX0411SfShWG4JEmkGbleztUAX7PCKM16ER+itylvKDcFSyBfHQ7PhkjS4jGPvXYmC8I/4NBmnK7G2d4jgDMyXt/u3pZCDCXkDqDtlcMaN2JiiqdKos4Y42yiODyZKvNwjieXBFCzKW0QERX+tkVGZr9K4TBhXfvvTBuo1QKLdHpIkehyyjwypZAJ7iLE/pBwu4SUq6IwNymesAx2XcnnGpFaTtCj7D70mGBK5Xoa4rjdiBGsRGwXmJugkpi3Q7dXBb/nt/fhz1ueqKlc40zYfTycG9ZsLM8zMNNK625Ay//uTgAgluF/gmK904Il4sUDlOnz4JTL9Vv9bvLGQiUx5aKqELkjFn3d12nP+DiteDrZWZUU56r3BdHMOc2zR0WlycDMrHLuqJAD6Q7qwcyubK1yi48OgloryoMJaRb8V2aMvRMeuWaEp6vek0Ua2dFJxFuM8MPbdzZ1gyx6C7ZaWKb8qG3ix5LEHnEpl/RgNLbp5q7R5oN+1upLTUvB2VJumN/23ozkuHV/oBX+NalWuwKR7TMoL7lz5Pehsb6mw1ea+tz8J2V5b3WlN3EKg1pF/N36IovpDeFZsrniZbRFBEnVdYLTMaKtJ/OhfVJ5fQicOpMSx071du9m2a0PZftcRciOtV7s9rpaLdWgoPiNg0jwil7gNQExlA/WJKZCNux2fQcxRUGbRtd30e3YvfUDXnNByP+GpnQ52dr3W+rmhM4cFenGk+7y0w5RzuCF68uP9tHe/kAcC/CEuHBbbKfcr5MxgJ2/yH6VVnC/4rHYxxvrKIfWDpjUeZ78pShs+uBVlN3tgA0Bj/ZHjmZNtsezPZTk+d582RjeK/6WAv0wkcD3YF5mtQ63t9V4z9RPkzbXOQiyCJ6fXsbNsxZMbNmM0Q6uxsuGrCXi9LUtaiftFEugIgP2zJ2VvavAj6zKo8Ehodgbu3m/fjQRuvBMu0uw+nq7erA6ZOKHpUpkulyKnqKir2cQm58oMPQVaAinKK44HcctR/YvqwqdrleM1eL7diiMB/yxFoSg4kl5yvr5eBclaOwMVRheYxtNpBrE733fblvMZHJqPk6zytxmvj38d1epJFdR95Z2TzqaFP9F1RFcqRZk734TqAR7MPWkfsY4wigrkjJ5FxZ8ps0qkFgsj62foqH7rpIyN11c8+RojTuqBLVwnFiONg/XFWzJpJ8JfoqYBUp/x0DZiOV31ujyDbPIwHzXL4DBF92RfejdXzUK/Bm6t3zkJxCeDuYcNAZ6lLhw5Kt3N1jDNeH0LFG1pfY/YtU1dElgyCYwZnJQl8Ltf8COWJ/fvegDUVSDjBhHX67MMOIt5TD3VD4bz4wFbbCvN+vets4g04a0P9YLrFENibTkKC4HRATVD84gP92TfXtePLPlgmjQ5mxV/vzm0/0ZKAfsauzQNWjKWC45dmHoW1aolp/OSpqhN7p8yuBRqAAyDxnmrmO81R3EnNg5dMmqoppCGh2IZuDR4Zu8hzrBY+Go3P4qee2YsVwW02fNaBNxQxIoAOxgQKg8AtacRyRNq0d82NEgeOZId6G9Ho9qUnhjq4ZZJOceN/SHUt1/ePlPcyN3ablmaKR3UanCPhJrGQQh7Id0p2rVseLiz8WT3Rt0uWVEhJrT4mC93fLaV0p52Mhg2+6eQ7E2iiShkX1tTYUGHqPW3dbCU3vmE+/2R5kksXjcNfnJJEo2T2FQ4n4ZdNN+b3aXb2TFb/2oYIgy3LmP1eDKVm5cD6HZExyAG0Mvy0BL+eh8SSZPjaONb2X3vMSdKTNsz5hWWt0zftE+2opMptPb+XF0WYvYaqoiHWSMX0UAHPUZrWT7sAxde2j4eewj3pPnTBlfqm+U9C8mf3w6IPlCs6mOtdqBDKVBcnrmfRsXq2BrMlVIKb1syNj4EYzRKcTOdahZz/I3JQMd3U7WlNfgZnREzEunztc5Ssz3NENBkjVRkcQsKsvozb2td+c8r85MXQa890WUbTkx1NPNwD2SMBNvmctuvLLG1HgE2FIW4q656/zxO13S2a84xA2RTt/19sXQpuYNzzOP8Jh97E7cDOy/99kB6PC5DUTiDVQpkGv4CzXYaXhLKeAkJcGOYS4LE9xqczouV1LZ8scdlptvUf14i7n+xpE+sb+EKim8ITQCoGXtMxj1PUOP795PPPHuVxqCKgceASbTjHOyiRsZj3MF6G+YksufNMmdKNnR6o7pD0PmdeCy6TwD5VUTzBzIf+KkUkQpYP73TuKJzja19mW4JfXl1vz9Ke38RCZ+HIpuTUx0oCw3X1G5P+xA9C/U4G/8+ipTWdm/3mXXFmT6wEt4IAjYtt/5CgLlsy70E6lRBG5tcBKIzoEYZyYCkylS7wutUtK3eDpemvBoy/+qZDvV2LzrRR+C4I7TvpuS4gdJM1Z/plnVWBG8JN9v+coNMB5g8Ct1USDAtWI/uszYAzDvsihwXIiaP6HB0WGAxPNBKrp7XwqcjlaIsGatrgefCjm2nKLmUrVnLn87m6d22fmhgijJtg6kyL8PoeJj8rBmTz2wWnn/9FaOBXIxF3qjGLfLkbIluujHNxoEYt7KKvKaqrCPzpB2GBGCLIKHkTVQhYGhOJ2Ll0r/19fycAiizVWzzbg0ubV73NzqWlxvAMtLiFwkpt4dSIDv+F73WVfN2NYQFOIJ5kOvnFEwdgfpJMr3/hn1fGLu5als97HE+lG2xBNZnUNiFkchuKrnvJYVmdgjywbi7TatQCAX2f6fLRKx8Ql46CbhZTdxyZyOApKzDuPwZHc8rmkmjlqoOjP2HbBnoCnq7HYzhdtVramRumrd2nftDeuiQFyoOt0Rukl1L5JM5SumXCKyGJbExw0kdTNneUICcgQFoluDYWsq7TKuU0/6rjk1TvpO/fQG5fjth8YlAyU3VGk67hSfwKJR3kb6nZcOGp35cneh0M9gkri7g8yRxqe3ln859ep6MNmDpe0wkTXNGSOO76r/eZEdS0rBxZZ/mAGFV/D5iPsehjIE8FB49c2wE1Vb9fAgdAqFtiUXo+nb3u7+obn96tlHlVRz4+93b0kfu8QmGWFlhuibPX+9Rdaf5oaHs+pCzzQ/sJPMIXXYAZq3oGi5zHUchTd/6fH5Wn24LYCuWzqzbdbNyx3MS1vYlZG+SqmPwYPKZBDLzMYaA8PVLM3BuDPg5keg1pxVax/lylfkoLH5COM0+TwtbO+DRO7y+j2ZqoeNBXr/8bw3vGbvJZZ/X9sloXWHYkvDaablON7iCkWI6LnSpiJqeDKVefw05Zmglkwy/o/y3EX+GXaD30ONXR/GuXHXChwPsSN32HopNPm1Q7CmbvdSz7zQb5sxvJdwkjrBPMyUR6ENuBroOxAb6G9h16PwrkKi0xSCr3GJ/IFsLv0L4o9I9CAylpKbylBz666JMj77jWvIuIQsHn8j/vTRsMaITKXI/Z8TAmT0dcmas1oHF8wddyNUYez8OcBzwbqzHbCawER7AlRuAAmiwBzhMKnr2MJfCSTUNhcaSNsRBtOdWEZio1f6qmdzNCtEEdAmTnAg5HpB/RyAQfOMv7TulYeZSev2mLsewYFKPxXDD8VlwDO4nmGETjsft6TBPuFHHvjN7YbzQH4h9yCgsSdpwC12Bx2blO5vaNCo+PefZBRY0BfuCJ3l5Oibdp7B4UtlqH4NSumTLwvFYeRA8nmNrzfR5EIyvQymTf31YZD5ftmcBiVyarCuqo0EDrhbrLk7qg3HkfWbJO+LybOf2VF79Urvv9mBcnbOR721FZs5DYSgw3Z0xAzpSlW7jnF7NKcFPz2Uosppyjic5ptzUbGg92VSgn2IFupQXgisDiMXCDlsX1fAM9sHbH4BW268tEqqV1/KaH0JKZQ6waSSPwUOKlYbMNpPb7LjbJ53QZpzBRHhVTCAIHU18IoEN49TrZzizuE6cEEM7AbIkWMF8ogccdXzKRDSP4JCZ6ySnXH171vSGgKQkw0W9tO/xGByi9okDTUQ9YIhtPTjCD6KZCXKNjJWBoRM3ad27UMyZxlOnL+duzbqbXX8Is5Hv8+BdTyEXCItLvgjWYDV/LqCVCBKP2GUyzUn28/VM2j057wW7WptTrZbSxjNgrybJCv2VRNRYzVnV/OzP8hUfde0y002N9qtnKici7L/Go5BwWaghs7+MgDZCs0/LVRp4GfpxCDjEYgv6eiv370y3TVvMm0aOBCAZ3U4sZ88SLzfsVcGl8eVSXA8fMf9jHxiRRDveBBMijw2oI5DEd6OoM9TsVAJ7hVisU11Y7S5IXFGlyQkR8EUYmyoNyUjjRDz5+2GkZfbBJgEDo1PqUwJ+b+OjY31ncY9oZ7gJpdrR1ZXZ9a94Hs2uu+6qwcl+PPv2dNyLK9Ej0bLsi+Ff/c+KatREi6zZpnuWtX5NU1y3v0Zk07Y45GQsq5WIOQn0Wmds/rhKLsqs9MVX9JKELfY5x9lF0+n0xHwkDTWKhJcwW5oMHJjanE/PAquurAPzXi//7M+2lZyyIlc1cp5RQuvk7rHwwdwjEjuPw2Bcmz9AEhOEtCNxwY76uxg/sEqyT98QheONEDiZdKsa8SAI3RdmQV+2PyPjrrUsFoS2NOR5ZTr1dlJM+N6IxpnRq7XeWcdI/tSaW9GDE1sTmNLuDrkE5J+2QnWV8Axvxf4e4J16Ma2O2emOdYNmEbdsB28Rnrub6gSnDkFBZUo56KmpG387+ebPaDWRi/cqsJ4/Z4nXWRFT4Yud2XXSK7XMxffJTqR8oACuKW9waLBsfpySDISMTVZzT+HuMqPk0qY1QvAmKwqM9Waqig99hq+De92X4ZXJEUbNd8FRZXtXZr2rQn1hiNf5IxYMwirTteNH2iWdMwjRRhF3993HOcN2G0TMNwOSdp2MN8u/fLJDY0OfuLvF5PXzB2qO/YxUAp5LLkg7zpDOEn9oDVD46fBeiMnPzzKmtw3oQNzQnrkibXrkaKbmrVPGMDmKn3VlM51Ou8ANOpYoQIL0KQKVXvJ9hjsU2yZM1AKQob+qoI2/GkNt584VdCWIoldX0xxoMRHrx5vynR7uUsNh/Yq03ulrMKiXsYtBJjJcYcEeeXRIXSpQg57S/pJ0rAMreZWf3eBjaJ9wPqpK5n9s6mqDLdbzVOGlug8Mj2PRnDriG3WL2Dk35tXMUgiW6TW6z6WGHvepjL9CwdjTUgV5HSmxu4y1pN0341Xkccn+DxxyXcUzAGCNE5PyIWBeYhhfZXfN0ZoGAulMAOZmSGgm0ANMAm12cYuk96jWT324UrobgYezzzobA/8j4Db3D/YXGmCqF0aRJlWB3xX02dlixmvQc52589rWMMca55UYb06bxmE5GjHlk5ZimAelF5pBYbcJoV/GijLUPKcsXjV5U5JrA+zzv4OOxYYTHRiyoBUJ9aDS4g3iumqGx7EgY50WGreKZvmu/Ula2s4N/YT3eh7wvHx2U9AWfBJE4fSrPdtf79ZRuvLC5vnyO5c10cdXqzIRjtdxghdz5sQ5dPKn9qns6pfh6apvQs00mK4iPpa1p/+D6YvW+GNP2DPom9xfrrX8MlwMsF9AGjkB9pVZcgNgqiQoMJFFo6YCmsAMVAXQZ363N3DGa+XBd0/Ieg+of/mvNjFbxJPrwZY1+NOV853CtghixOm80gtb4OJ2jOE5tHuYWFQpBdtR/ArAFAy1XOyzES64gGCUSCW2jYQ02x9xUZEHNOhd63oM8fPLIu5yJeN3ygNW/eifxOgmdLse8Ls83GaOwXWh8r5iIrbLZZHx3gYjT+dnUO559ylVui+GSPnCdSvA7vKNw8GCupvDsK9d+C/BafKyyn4KVeYOxBpUEL8o2SX4WnlbEfcc7crh1xDyG2zoEFk33umVebh4IIVbyg1pH6OyHDXwQU9gAQ8bxD4/sP6pLmmgmJEWIGQ3beY72vb7bWucw2MkGGkm2C4EhLbS1jpVBTmSb3X5uSIJAN0XZsMi5XCX2/p1UOS9U/MsCGPRdUsvumyBPTrucbIBYoNhms8IU5Z3XfFW0h6x+FlGCE999/yeUV3FUk3f6x7L/0bucUxpKVp+Aw8l1tWrk13eRFL2CB0FRJkCBKKiqj/xPEG34IbmEHYO2MqNdW93N0yIUJhz9dMBlGj7rR51Ul/EfHcPb9BZ22aMCDti0YR1b6wwts47VtZbTWNs8aElxhgnbuLwgqoXncX/op5yIqxbjjxrGnoJaBAVplBC/zbzklcjzMD1UYrfiKykt3TjqZjWRuo4gtBB8rBq7N1rVTXboVvkOg5iHuzYFg0sLLRsCuAyVB31XmLKxj66/n0LcK7Ycv0e7FjZ4DzekcYtKfjbuGoDO+iwHmSpE4WxgduZEheCz8lk09yVOGsdaTNPvWRAZ4c1L7rMbeLeqGL2CV1lnNm3vEN5UmbL58ZgPh0WCKTed34bNmQ0q+z2flMQ+jRDbOYa/NdyOvtdszAVxrTHYcCLjlpdYMXtNhOoU8ll93XIA7C1DO6q7mI9U4pi+yA7lQVX64SAdB2mduSMtbUR2wPbYbTJ3XRiQ+eh2z9zwfHB8XBTV/lff1xDwEZVMIhuyhGQdcEQN+KT/RGwxTVBkR5DE1GVMZYFS6QcN5GXEYiAO9tXKkBdV0wLOWukDYtTTIis66C8JMcszMuxvfCJZcEflnt7VUXhz0qFrNvAM2ZK/YgH/M5zmzSnuax1gLMMUUi8Pz2neg1+7RgzqfAyAIBFQg7xLz5WgKqfG9JFgcpcuH5jWZsfgavVhrqb1+n61MorSyDGSlX/h8XicLxO4X0LEbMPF4YWrq1zm9lxBtKBQ895VYvOLY/RXoaFIy/EEqCkkAUqEkvG4w3JhRLRlzucv3RxKWQ2r2fr+odC9uQ7+PZ+bhQcE6O9yuHznSZyz4M1YOYn0JNPrukskWX6EjZSmjaQK0ZUlIps1fm92C9MYE3VcxoUGD0zT/Lu7915VMiheiUDhff/dXwfzY9C8TTuq3gcn2VegHolwwQ0ljKLv4jwmVs3ZK2O3rpEhjVEs8l5DW1lUpptYWh45lFBXwTiYRZ3QH/QwZ0sb/Vcc3gBxvIcgnD2RoFJH28a6nnrjqbVIWi2nWVDGOLGiinkZqIwjZHS/u5WPytiyjgEHfkstXr8RJSjqr+lsRZa/rQ5OBJfb1aH+jO6lMLofdoPYzZXoVJUDZ+9Oehz6RNEP5CGRVdK80ljuhIVSq5XZv79ykcufiPqm8usm7fIklexSLXUJul2XaXQOO16wQY2tNSY5QbqulHQwAYXUC6pdmsAY7yGgZJUApQZYkm4XSAhnMgafwLGpY1fYehmvArMwh6XXbzWIgsMlR30UsEvqa5g2uIb8ZCd6CYEcGDGPfnlA9xewGWODvSw6XMDeHE8oL1C2isEhYHmzrktmUyLMiPCO1atj0efrcRrsMNhvqiE10RbPp9EWTGB2/hCUbW92EPC8VcNiYcGVFlM3o7yA3xPxHl4KMOvuZaJnHobhqICHdUlfWT2x9N5v7IZ/+iIfhfWqJ67t+XWN6qb9gb8tF1gpGxNFiqqXGDvp/NuZOtmkaL3mPmz0+f8c/Tl/08tYGo/wviVO1Srmlx5QUDX48VMiQ6QDHRd6eGBwBQMGCvAG4W2MFIxhjbj6HRseD9N3F5Zfta96xlTMwMnUOiY3jgeThwCWG4RnMlWKoDzSOzBB2zS6Pi9ZbQJb2eG7zgyva6luFv2/NDa0sguQ15RjgD4XIFx/6/2A9A8rdSNmE6I/BARcyQ/hMhPSsqCO7nYV9/0ZPDqZdozl42ByiSOHqN+re38MoVKWwVd1v9ZUdtE2qGXrvK5Wa96plAC5DAuHbgeCAQGkVAbZJmhiB1fXzav74pc9v6P/K86QB3nGPkvud0aoahHk64TKQXXuhsoqGzGKp/ATqIftafPiZMHrPBO642cupmGY+FmtgPdXNLkUHTr67v6uFgdVwu1D8ooG92l9fgBv2VQMAPS4zj4XalrV0iBJ4ZyQvD9RgtvMqxx9n+44E3/3oEZW4DKGN8e+TeRKZTsguRXXIOHaKKmvIjnS2OuuvRGSP+Cz0Ar5OX4iq4a/oxgadUuYgjQNkzBl2jMFRQZhlj/iTAea/ZGb97Y+AGqC+vSi6uojCbyDN4bmf1vjQJ4M6V6RGo7r526US31e5TfHquvl0PG0yOr/Mr9ztebdbb4HQY23jo3Y87ZrgbOEdcvUa42dl+6U7wjn+aqxH6l7o+XtS1mwH57MPNjpcgE/0Vy1e/UOkqLG4ndE5eTN1eQBzH3vBcm/r2yzYltA9QnDBRLtFn9/iXukP7GUj1tXEmrTatTuh4Iw3Nncv0hd0EIvXh/gyQqJ7slyPKSHQaQHiqCiK57la4nix8HuZHVpgXPp43iE7O6WcVRrrHQ1qW12O4fjDI0K1u5exIWEMp9n+8fJ9yzou6ADBXSGMU47E3mFIDAOKoCiLjQgKKPm+1+vbG93vI5Qjz3MQv3VufBjP8rfJzW1mjuKyM+A19tZfHk5QbuPKgPU3J+QUnOVX4dSYqIhrpRM0sL/K28NHvhnkMT7pBg87IbMe/6Mbgke2wGv2Gnk1JMD2XM6z+G75q/PfephnL6T2+LNmPiBY6azx9sc5BRjIn1VL98L4/X/9u0HYxAvt9AIN0rJ2F8LMwwAdtUnxWC3JLfg+BhTzEIHWN7Qm/MXxghdoM95n05Gyy7T0F3or3/TdrNq3gtXo19XkMX7Ghaupr+BVkbcAVr6a5MMpL9LP4lMIqOMMdchh+84uFkc80xhdU7w2x4hLT2NO91k/ZAn3ivbMlmNDxyf2/iAGAkIDhHQlU3MmSTK9HGARYwDprjlR1uz454etquNK/Ip/v6sK8ioMXIxSFmTUlekqDqW+2PbUhF5vD3QmFCLsBtR9bbvGoqUv4yA0fZUjMNVi81bLrsZOFr0tDRc60v3b2oChYEEU3n5aCJQC5IIrfWIMyJGkLryiXxlR5ZLcACOsptzHBvbOQCCJlBbS3gJMCRiBpftm57cyMJr5kFyUrr1VsD8mnGEfqgydH1UKZmyjXbx89fActkTD+WYKNyNh1tPreb/1u8WWn29ImCcTqrNcpv5sMe5M/pt1CUC5iECZSc08m8IU/9xzA5glWcd4tMoBYOoHxD1OEllErI3Qu3uPy8cLfnIADvg1q+Efrn35w9rl2emfrYXX1ZXMa/CSVxDKvjRA+cWN9X9cmhR/dR8kDJ/9mou2kPC0g9b528e/2KNOj7p68qQUhNlE54m4yiM9Vy0rsZUFHL5PdKcq/5LbxgMHlO8zqdkZuD1k9lPz5iqu7zlEZtVlJexWBmL3f2X5iY6t3e0vd6+73nTfBnYDxbJ0rklixXcaYcBW4wfjMypYgBdnJ5MoaMguMyLQzL3yb4GE/Oy5sF6sM7V/MO9WG6nq9pHPm6jA68OyTM2hWb5tN9jPHGuSAEhO17JnLy5MXFjRf+VQICZkfKJqaGOdUzzrnTARxpzckHnEOkVeD9gfmjRkZZyYCCCkAUGzjwU3vt1x27gpWWQ6V/FDoOP83lXU6EzCc+Js8OzhLkV8UOlzHRCB+ZP/jx752WSPCn7qNL8/JAiDvgl9RACcW3AkQz5T4+rbAvad4t/xAZuG4gGbuZUHTfGDGUt8Ikr/ZHFdkeYnviNOdR+jfNjFMZDdJcgpz6NIU3IjhbCd2ADaRodJy1LpAahcvA2LLn3Nt6ii7ZcV/WVze/GlSqYrtKGuZvMfbVXh3djKiu+8I0HdOzehb4Zcxik5bWQgCAJ+xnTKgiwh7O/iDCqjkoAOKhlKqVZP8LfDdkjUrRW6uf+V3VrM+rNDgAi/AEAvjN1Ghq/QJgw6OJob5Xbkfi9DzaP/FOIrRkIuKCF5HU1n1Ii1QILjh3t26fRttKp8V1oCcDCYCrZMsrMpSKZ7pPKs5QOuRYZztezJCdaaBeqh24QkosTcoTyh+Bnuj9BjZTKfEKpuccgIKEXqXlqQNYnsj1dRRl7wez6AX/xQ+hTx+CsgOYCW2CJpyJ4GSFNq87p9rqzxDI3xMAUlzH8rnqUQW19Rn13iABnAbNvAs/BV5r41wBjKRBS8MdDXZknCCy1RMoqaRzjai7bN2kGV/YVJoghNqGznfRNIb+3tPceuzevpiezSbDQs2pGaGVUj9eQ1+k2jGyRrHBx75qqfYWHpU0zPyr9yYpmwxktX4Gxyd3Ykof0cIK9KzxcY0SdsNElaKMKoMrqL+eKxzzc0TPd11w8ee2ONoqrDc3Il1uiV6ejhBNLcXR5sZ5U456UlcuZ+wwFkDDVnPfWRuWqKHEk84x2cAnfpjATcYii3VxYZ+q5C7XNDJ6NhdyCL3cJjBML194m9t75J27EO/IMnqr4ujhkXsKh/kzXAKPC3YUhMbcBLBLav82IhE0PuLhlPASuPHxN+Pp6oglQIcANfSSDVVGWI/RShXrU1OUWA+Zk4KAJS2m4EGe8Tvdt1MZnE3hH2UxVTZUTzW9JtNnHGdggY555l/UPzGp+p6dWahg52h6mV3124Q45qTJNfhjgvH6Uyo5jGK+21K+cQlRZpOoXDvMdeOg7qL4ONxta0JekIxiyJneU6eo6Xtmuh+o6g2OKwENG4bL03X5t395knkrgAUWEQg3y7ZQRV7FXC9kVK3YgBB2ZFA5lIDYxp9w2xNA+H3/jX6RbEME2hi7qqwGnS48omkZM+YitPbNmCtB3Lruu9jAW+m7cItLV+zRwmAkBwkEgZ/N057uEH33+3ArQMJFuY0ogdL57VorYE5XonNFDRg3ETxzFr8LFbeBiy/zf9PZybtL2cxJbhpGyvFOGd1DQD/4+MU7gcKMRBTQ6i2H54s08WOZMz25WlG/3HNeEYMJhLjRLit0l3U2L8qpdpTJ3qceGNolL9hp64FBsAS5EyuMzUO0wvqEUd6h0pjrvymO7yldoHdJlKFm/g52HoCOrgwD2sg4kMDGAgQtxljiVc//AgHlY076FGjv1+U76mazsLZEJr7mYvJ5/f8suGJk5SkfkGgGQs0OBNFhpAcRvpr5ZGP3idwRVgaiq2YejG9RZLDj0McZApA7P2LCJ74Ty9FiekmZe0V8jXPSGomONy0INSUOBSTEd5j2tYzo/aFAX+Uu4DWZRrsrlq/lm/8xWL8qX8lxrjWqhEFRZNlxxP2k6ZWG/3nvjEaGJOvz0V64/uDHlZXJ+1TaQn9nDPA6MLe034/f2bM6Tz3cQcqgHJqLZQ4btl32GthuLZe9Q6QR+UvPibJTwoNeQzEnUKIDpQMxvQwn84dP7e6s8QB2/S4XFKcPEpE2LBMz3abAVsmqNYHis23gLYKPaabmjroBKwXpUx8TXCKy7Akxpx071Q0zjz8uNfEIRyOYSXDsVKYxVvwDd6cXTl3TpaUfFvqJtis/mTKS0+xY+1C0pBnyYbBV8lNg01SfKrNGX0/SNLm/j4F9T99D4OnP/GCcLwyTefqkcwJITfCSGm7rxkQP77xbXBqs1wG1dvJOKhsn27ynOK93hMVBoJiiNrpLRREy9bJQ2o9Ef8hiv5ezf2LEe42hDYaH8kbOqdHQJ9hiWQwRF/hKW07zXkxQZGOGi3c+o0Ri5c3uf8haefiLn4Pv0P4z43RwwLA82Fbq9O6Y54LshAGpiv0CJFp3bzhyFGHiK9Agdr77f6a3Uzmsj2+/9c/fqxuGRvpoa9610mjv4RDXCCsNgMFVDrPIlugA8ruGO+GBPtjYGXkEG7ECBrypsO0pdCUqJWDlMgc6GehfW8VAvD5+iZ+DxlptvfCgkEsxOk4lgiF+/7DADzLc8u4dQ/X4x/buWRhMFPCQotf/rvxomLo63sZvDZlpEd7t87d+WjeL8qnB+a/zMSRwj6uq8UIl2eUyO86litECKZJ/gh1o2m4uBfxuNVaS475+sfrrf1gOdPbu1p2Po7z5FkXyb8Spk506+nT5KwQTX/WGGjHhdHCLsN3QIUWNAg56/BRg8J8oQX7yB+3CCy94XYP1HnVh10/mOZVuoTy05zj9Yr3GJPV76JfrnWYEvBJPBHzRJZ22ipWa6Nd1XN1DxS5VmG8B6HJuNs03KmI9ekf2SbX2fzVfZ3rQHJoh+kjtBK6jEaT5GvCRfE+VIJoGJKdg2hfJB9Nn+hJuDGnmazutRtjxvcekXiLB5PuVUU8ZQC2z3KQ7iACA/WcQqUB3EDM0QRXvv741fCwxa3qSHfArGPaRE9rP1gTfXUfsZ0Bwj/+Yo94doiNJRCpBArQJ6RtVMnl6LvACBrn9oBc/NxzwRQ81WUSIrtDVkaV5al8pzc88clyauRnnCiX8PU16GpWn+KPT0vMgAIAUziY2LHqMgsIwt0ptC+AQbIYB3HQlHpC/EsDJLVfb3iYU8DuodYN0suGJqyWEDx3r1Vnjf55SHr5uQcp2x7J470Hqchpwj0RGetjrTGNcARwi/0ipTTDQoyEJ2r0TZcWuendRfzYpRXor+u22MOdMSkKKXP+pSXFHiMiAAaenwr4JIDDRsE7N2qJfey2l0JSkTPXJ7YZRo2biRx7XuU61VzMvxl1Z8tguXhyCODFIbzml9CncWoIcEsOzrvOyOXD4U43Tu27Tiqfo3yWsfzL8Xjr+iT2bCdUAbTG4oqDrmnCNnRlM+2ZfANPyF0BLuaFO2DxUCiAT9m1uiQgoAQANx64NEmkZjSGszRyCdDtmmgTvP+486eC+oWYL70Lw6sfvxyNfKjktHOLYXgZFntRMN9DK/zauUfUuHjyhQ8KF1JBN1oevHcboCVaojsIlT0BWMfkyFn/W6ypaXCytCTtPZBzDgmPIHGCWHXnHSbTHnOKWix9aLEdMmIC50C8JGO6+zKgGicadCwMK0bFE8JKbBOynvDsC0quskrk6waxidEPFAndzDBGSfr9rDV3Cjl4KVRsqnfABhjNVyRCY5rctRmr8es+f91VnZk1AqA/tOIZ15fjWBYmbhqi75RU2hbWYlWTp5uRLTY5Rex77G9WFgslWUSFv4MXTrI4Y41K4iDxyDXKphc68xtfxwzIw36ZdmBTocnMNpPil8LEQuiZ1Hyv24gaGyYWlbiuuROxyEgx+z+EWRF+Sn4mMiveQUndoFqNwyJfHm8ZKwawMUzi11Nc4ur73OkIWW1n4Gwt1TsZVGV7S7v7NUJzqxxndD4WqdntUXyXTRDZKxiowVoIAjAQMj9yYd2cLnU3qwTSyMXex++lVzX2HUWU+2LiMIoFD/DaTznd6cq4QoqBmtPVIP3soTL7nZOwD7i1qbqGUTj124L5GcYNM/MCNZsbOH+0ZOgp/KjAhB/z+e2fZgEvnCU69KfTa5i0YvOWbLsWWPily8wdEhyz9v/QrSOCGFeJwCGaXdTS/EsNmKbFjERX9a2KTxBUduzWdO5TSeNAx7S4rS3Z144YZ4QngxJgUBMDghm5CLSFDAxI+/puhmhcaRNPU76qRM8TmkKMsvdR0xXnMMGIhSOEFyRxwzcETvn45eeyEPMHLyHBNoEAcepq8FONIB9mSZUJAYXeGIgiD4ihBIwkTe8Smrv08x3cSpMzs83KnHAitvfvsG4UU8SKSZj7t7++vpstFQVZfMLAw+II3oU7qqQ/Ie/9iQCkdFwc5g8H6HKSatw5KxVNsRTUMYDApCE83lL0kmpKE5wab3BXaXCkbCR81cN+HzezOV2LuDblWmyXkzGvO55oFl55hbSq5Lr1w5VUyQYjYATM048V3DJg/p0TGhldkXmLWpv9iUAH1zTIDAnHeRaqziew2pp7e8jjC/QhdrJGno8Sk/rGtBPylV1vwPSiLq3IKIVQd3RBMWOX/JCzQ2reN5c/fcjBJd603H7/DdePGIvk3ssU+vdPg6/iO/eX8D63nKapc9qL40ODuftuIrRwtWNm7wzfVMu0LH2YhlOQLi2mnBYBZzBY/f2vJYPs6stnQxMgtNH/eZautDx2Os5Ujrv5ctdJF9qWFcYq0y1pb8csC8kUxxCpUSqDztiA4Jwmm7GwNpFNaZcf2Q822WrRj0mpExvQRcHAayzaVj/Aq1GpzFwJ+85262x+f3Zt+FStFgeS5CeDCn4IosorKljYF5GkfXi3X7nJn6CFvqRWg8F9NxMpBx7HgnmA8omD0Ju/DAYYI6UIMhPhx5GCECDOMMsEjmhZy6IrR8TITnKhfjIHDCvTRnLKD8Oh+qKxzwHTTDtxApgqRvEAuhIKDYB1EPHr7OGY6LaJdJHQjZhMaQKh549Gu3F17j9/lwp5VEr/uhvTtbApSVtkG5xc0ulOhSYQhQ8eWWHaAGFdfEJAL/CabQWQ6ur4tkZ9piJCEXzsqIaID/ti3eiK0PoedHUhfpglWyQZxRl/UFEz0kdoDQ0AdIEYuLatIPdU1+zhVqIKNgQxyBx0ml6MBkKCYVF2KBRPvBsIUIdtoEcyLCoP83bPEsL16GYadZtvonmtRGtRvAHqaa3RJCO+9lBzQXy+4TlCFKMT2ZN2Jgl7VxsBGHB+n1oZR9tKILfXLvlubpGzkuxD+/naUF+vq3iyT2mqyv3Ws62tN0ixSg+z5zU/KQnmVYDGGywrM2SOcyP8zoa8bBxqP3gkwLMoVORP5QrqTMGh0pAR/92hqeY/DmG8T1A81sfaVoECLUtiBgZc0kHAF8AwkV4APsBuDJm1OCsRIj3DOh/ClxVEkMhyfHN99S5AciQO/NOUgtrfhXmGVyCLt/jnpbOKptTmo9r6Zr06E79ke2ix/KUGIgxAIdKCNxCrkh7C/7l8Srd78+ZXKDefR+nuAeAK5bZsfWyrmfdwNiB0LtHZMvBajHqnw2F8LHPnxFWwJ6tZgxJarddKQeNjfecpPpZYikND0147gb2fvfbiU4IJ6B4Vv1oXQCFZw+4sFe/7Re57w+THD3KekTh2kVvA+9I56DOG2G8seU5W2x3Yt8z5vT6HiMgkrOOEFliCAG3uRD1C2q/iGQLRP0Wn5igOfduN88IV/KsLMepTt3RnqxX5hVzLT0M88BdgR6tf1YkHYQgFvtt+KevqBaSevuI3LUrmxznFO0kn+mqiGbaPhd4aYI/4hmvEp/96jvlYNKiIJ5ZxpjV91SoSTVIFf0SHwBqwpzaoR+HAAoEgAXANjgZ6f8hAIMLa9n4+2ANtvRZnplpwS+7gFoZD+NaB0oxtkkklg2SyvuXjsWVzpctchjtKKsvLvdWYyzFn4k1oyw3gUpFVy565KF2rXD91gFPVU5kfD12dFXJXNzGTRehEE10vl5bq7EUT5sgLgCaGW3gFBnBRzqmfyX+gSzSBg7nPR4nf69FGBO5o2I/OOOfV8Kte2Xcr0urqdJikljIcitlwkXPgZYkuvO7V+rRDhzlsTIpDWfKnT9m1fePnYdDQpYLQrg8pGeeVtXiICylvA0u3JXFhn8pYHxeGoU6YJFhBsDU03eKj1IEIABSahrIUGRtiqEqBGnSugGpicNMP8ixa9FyQBG+bVwKItz/SU+sUsddhPInP02fUSlsrEF/7UEOsZF9FxRBQrE55Vx25BqszQ4orGhXMgYNQDNS5xTEE6Ns13PgnhNJnz+WmW9dnu9Hp+O9umhxsD1koCzEbTyRSw1nR/EIQAH7uHy4FbKnyh+2wzhWKgkiBc83+P5JgedU+76XTnLago+QY/gNKsWbshbfaXXb1HM5V7umofKZIXyyNFN4d10eqS0bDZtDNE7vjZ3L/xnmK6YiYzE/t/cH5Km9ZMGGdZP1VKgDQIA4BExZEIPvDTMDDP3SDwydlYNPxcakzvqNxA2qJQ6LRZjUtSmoY7cC1veT+xjOGONXeNHYX2rezLDkcP4JgXreNLPqSQ8kuhhaI2fdDRD1vp+qEvncELu/THarIn9iM0910rOeoKuBhE62jeamcWtCsK7UwXt2VKKIbaSUeZdFb05B3W4rt9GycDmmZ5RqHUERrbk00D+Iqx60pTwZvAQTtXfLMWXlwrd2r6btyyaNhdeDmnRs+5lyBwPEwJm52HmQ9B75w2v7Wy/QdJw0Ngw0Dt839ouERb6H1fI/GyfZDYZ/N8dwrln9mEJPe4ajQwVJ4wF7pUvBRzq5E71gNq+h5+TivUfRmtMp1KIYKuNduYnIeUuk/QvMpTSPO84Sq6hV4ytk6ZnqRBkMmGTXOiy+cbVjDeo/pLyRLSJM5JLvxgb2UXg87VOmMyISdt6/zh9dSfbsZiYEN8MVgle1X7GSuqIPzlwFkQJAaFjmM/yQZ6gvzWrhBPi3Y8AMZWj78SsvS4bW2umofR0WHj/bbo6VuBlc2hY511oDHpI5mwDQVcbt00IzdIqAphMEFxt6QXBmH/ERlIV8IJJD7ybk3LZ6Pmx+gBLoHE5oO9EDsFj0jHo3kXospVhxCOAP8D4uwNnJgX4KwtB0SiNATzyQcfXrbe5LqWstWvu26sUpB968dXdaf+a6L8LMqRtsvpA12W4h9aOA0va1ai9fjDw2riM1kb7ZD71gCr2k5o4u66j6HdX37ZIioJez/0BQweJvo+Samed81tH8QFp99kSUBIaFX8Vy578ruI7OE+VdZQiTldQIJAGbDw5jqguucWSGeJ/HSWht0CYS75k71PDHBkpzlAwgUm4IE7nB1UV1RmrBlJyOQTitWPNv4ilFl7IkygRMDqh57g4b8x+N63vC3BT/1hwyuRSkU+Am1yQabRhW2p+YtIVMCbDqC5hwMGiwsABwXmBM9lDeHK/xuxFklOfPzktTFaq26uQglcJRYJh141F9eLqsNSgcainKywekbCyY1k2jqs1qF1PZeY1d6Retvnz/XOyuhwDxZbrBMQBOhDhwZDFHoVG5nzQRtYndVXQSYBpeebhTArZMpqjNIXyNzKTZsQqnu/Kl5PcdinucAwBuw4XcKt/rttM6Yhk45rZ6YSb12Amm7pBksHR+b7kr8dR6rLWdLkycff9jcNyubU4gcqEBA2RsdjrYzcgKB6RyxPMVprvc7fWlM59F8hjO1kUluq4QGBxEjrRKyE0BkRwoNI/FGJ4IwABVCHZz0HxWvqs+VmgJGOOB6eZ6jp0GwiE6M6b99ocIpaZskxmwuZSb8pF87GkAgsA2trz8TVkdRPsgxc2IqQM9oySpYkoL57xfn6jJzH7oqxO9tDJGn+3MqU8oX3of75fX/zLSGQz1nmGrTDlKJ/E15C3ylvKnxsLk3nkXiQYq58VtKQTbo78fM83+3pocu8t36FLSNwzim+n2SNQ20jexoo/aoH63XMukF+O7VM/r9rdbN1kUwBch44UNHBfDHKZBRlHjxxRoYV4oDAscFmC5bT7wnPWAhyw/u1iDO73089zyMwFB/oHyNoYAQqATdvHeKgwPmnD2yPwWZDIaLCOaY+NYsr1mYVaG6zqgzKf0agyQEqlueBn73UQ302yL1/k+qQeVFESvbskkXkDOkkgfUoBcvtGgO4LEgrrN0ZTnHlWKH5dpy5h22L/CWL0MZD0Gx8mqOiCm1V6h0TPv7T11wqE1aAtfqQRGfjZUugMu+pVZOI+ETYd1p77HdmvBPVfr6+cmgeaJ+eWU33BKeBoyWU1U4aX1wt+FKiaW+aRHR3mBXMZ4BAfdhgsqHCfleDEW/EVe2SM/NNKj0z18q87i3dx07qS7ygOnjOD1gMBogShQrKCnMBcc9xADG54yPYUjUuIsS77ZwYqss0/eVSMLBaG0jYtKmnOMKMnm8nkGjzp7dnBzO5xhkIvxS2tRa7HKCAXEzedIag9WroW3ivUZW2+gUHDebWkEZVWuvoOszfU6ruWN6UTAu1PyE9j/HUp+cVu5G/zZXjRQIgF52LT/FInRykFMVz0Lxph/+esQ8vZFHjz/86bz6NfErMetrPWOCUU54TRygWT6JHdNH+aERTYI9Mqo23nb+RmAosxHsFaBO8Hf3t5J+nrSYSnP2oSS2XNXjPfX8rQaHkcD0txQoaW4W9ycL4onWnoGfbMprfT6Z2IHm5gbDWXFjDJkogKY9MrD5O/lrqOyVsHDlF+z5AELelfxbY0QZuPKnsd/WonltbTK41CFJhmCsXV7ieXEFQ90cfDqGkgm0YG3I0L0gHw/EIB4CPpnP3YrQzXxuB/FbSR97yDiN/fWLhm1CfBgF1BhksI5lDxq+vQ9iVBsNhr2nS6Q7MqNgwYLnfL6REBKeYG9nkMP0uEFGhYAFak83Tjn8RpcJO3deYG9RRiz58oLcm7Y+qHkg++VtXv8B91pXjD0GLfoFghXx4RYcx9hezSdzacjM6SsJaLd2Z6Vz+bwv2FY/RCUP6l2SSpJJxe5HgWFeTV5/BRnpbfiK/7MAwkZc25kkCHxJOWZTFcK3eCu+NO7CvAQxDSdNaYmbZ6rdac9pauuvSZw/xGdX56Ib/nso78M1LQZiCkcwH51J79p5LZ2u4P2IJvGPlkufPa3p1Sbknif3bd9tM3dDz2DJwNjinHpuyrhUQfersIWBT3WJALZdEyoSS9iJk8YOXlGIph6SNCgvFNFB+A8U4vd0nKXgdJVQQbiF8KikUGvsKSSUZSnbBl18Ka5/Y+oV1mqp+0oumpXQjeOrMHISB1U2I2/QVdaRYus+d7L4C1FG8FZaFj0gD2iYiYiUNxB1sibxXDUKQ/mHEz73aqoEY9EAZQzQXz9yt0zD0EYyVitHvb4Sa63rvxjd0fzY+yLJNfWySrJbjHR9BCokWqtsBdSjU5zDl/Xh9HsY8+2CnCwNzvX9sH0apLX9LhV4oq74jVHYu727tNMV7S8FTFP8Uwy1XE+KAYgFWbkR4K0Gx2x2XzeaRxZ0euwyZ4FLbLj3i57TsD4xwgZ4OHxho9n2rLlb1k2Kxxyo8beCATrK2NO2kto5797k1ANlh6F5zv9qtUDWWFBr0gFAbe1/dJy4Y/51nBtLxprF2uDKGiZBXSkwsskRGOQkFu/4QiMMDJExkCxY2bwWE1Urfk16PDsXvg8k9U0eCVxFDi4uLBoNt1ZN5ZI2Z3UkxPzC75ZaOEEG3R0SQf6GQqg3phkUUM4NjCj9uBs/qmNDPtNtKNmCv1laJb1QRfiNeAsYspC77NDt5CVHmgtmonvIchYnbXED2ceYzJVllGrTBrizljqJTd4OQiewBswjiu8NnTuxGQSvwisDEMYhlTA+J9jXhoW/caCxgaMOAqVpivE8j/3JscsLCtHRBINpNerEsGXvD73pHJITbtMXmmye/jc/BNd6v+Vsn39hxUm/JB/xXO6AI+l59jXQp21hIVGT93lWcvtKOIHj+aoBElNpDcuqdqpTWlqgmeJoHpMWYkl36K/JvGCzn3S+D3HII25cK8vayEPaabWUFE+V8+MrA4G4TK7YjHqrBaptO9tRPTk4tuHDTLMYGawIjXNnzh0hpm3WVAjYnSl9pNXlnGatZrwT4qJgcOcWW8V7QD0DRmhYq3uLNkDDgf2T3f6YlImBtyohu9E3MDn38sYIOHnZfspDOxoSRr9VWpYJxTdnhebCtSLGK3yYZ6fCmlScziMJnPPp48DcEaQsbcjslEf4lR9rei5lLdvlrP3B6M7TyNyu0dKL6742+qkIyKAkCBLwIwgKYYYMIVAWCH+zABGjOQ4wyFOD8CuBFj8D8Q0aLkFpGC6rVglc9cZTiabNT2jQbxOStOxbTS88sKlfchKlY1x8jiuv/EqtCroPkek63cVsx5+MRM/bISR3D/AiHLuph9SpsCGlYoygwyPGsCr+LQ9DF4w4mv8hjzkr2gIfVww+QNBJxedBq/7j9EQOSa2RBGZm/PeGJBUB9E8P7K+nZSQSKV8ecA39/dxrX5fIoStYVEK7bXDLChGiccwIx3/1+sXZpo7yrpsOavzfQ5w8HkbySPSxPcgj5x4QqobExRrng491BcHLybX9Jbo/Pq1fmXoOIkABsaFzLgT0AB4K55dDKxJ3H8m2uqD3GjZpeJZopbSyqXD5o0T2Pln1Lt/Ve2dcWjiJuTvTT6Ge3jZc8p0zsbwo4wB1LTDMKN3tQ4ExlvqxJXViCNkgsO5TDTygThMAAzERXgZBAsbEWXwPGxzFzUZG8JFfP7ok4v2kvEucHOBN/80A86uNzEJSzN98kD885zJ+76KhSrToWc14Jbm5Ib/p58ZWpzmv/AHAWOJ54vffO3aprhpo334vcFGJiBBg381tWOoy7E7ZmjLU4B5d/zZLew12JPkWtcl6I20zTJzTccpWGADZYqR74bwDN88fIQ7wOxYiXSCEdoowYGXSdL+eabLvMJnoGZ8MefeejAPJrR65Jc5TCO5GD6OGl4JwVcITtDRMsMkSYXXi9xwpo3TTddfy73OnjiHS44JSlpbgiHPIoQHMR07ZVfbYBr0xd309ivD6ktapgR2VRAPvNm3GmG+5cigxiMO5exnrdXane1bU+2Yjzfn9pfAN8zNBN+qZ68oporpRn1BHKZmIWm9QIGGA6YPtT2K9sOw4Bp76vnwmRlFAN7rp0i6CjvtX2D98oX+xb7R7az/z8it0Z7huYkU9kS9MS6liaRj/liE/AfHsiG26U96ZoJDg/Y68hLLFwY3tVM19MDRoOgD8eIGI+RWUL1HG4z47z8yzgE3YO33KRbgNmd/U7uWV0OoPr46yV4/SH7uRpj1KRGYQIHklIhQhyAHQMQ4PuSfAe7Oai/378F/4aaeYZUF4XN835YF0qHYRFqGt4nkWHwXgyAkoS5LyME95Fdea621wvY6ty1dn7P6oGtHd1dfT2CuPBdr76b1Gv95OjrMCrMrHhnlVDKZDGoqWd9gDv5AWtioN4D7c043/lNlFyDuVmgyvji9sRUNnYs+l9OsG0ssCmEINp521fSJ2NTGgRgDADdkSM5oPBBntmoslc7YWK3ze1LJA0s7hA4y0U9PK3FqB4axFrTWIthBdeO50Hwb6q8NmE/5xupTXCCyjGTZVA4f9KQb0kAHMIo4QrDitvOEz5oGE5svckDSS8gV1S2p9rCquyRKCWVlQpdxgQYIacMZGiL6AKxCtxEo8EKFAHZ936S5lpQGBSKXm39kViJ699pm6EeTwdwz89DH9ytUmeyaYNkXzKLykEqRKvyJEhWbMVIGrj9WujJ+kt2Y5uHD9Fg56neHoA9LF4lJV+1TlCCa1+FXqpuYbbHD8z9aWIr7gV8FaG23XP+1RbOEh0XzA65IoNygJPwEYjYaeNCXIbVEet5/AR0E3elp4+I5+e6oKLZKj89WNhd3n9QnPvpAJCyccRDJA2pHW6YDLfmq+jv18eoqzDr8oWuDY0seuTC0xTJmJMNs64yNjhaRpiYA+n+V69Gi8THabnrrl/O/2wj2fnE/B3UOucgQuGRVbpJZ8ZGE0ycP/Z9DJs8w96vHw1uU1+H4NV9XQ3xu0hdETN4uNvVGNb5l6RotKO10B1xx4llEfE24VxwDqfWOj+UDACRTRoE0gHrXrznw6lH0h8vPjqykD6aeKjP+V9ArdF2hl3xmVpe0QwY1LOhBHNqbUWfKVw4pnII+/Hl7Bjlr3fr0c3ln0enCpSwH0UI3LUeBYQt4dXWsdVA4IH03efHhqSEJUDujPArpv9nAGLAj1ALoCsnyUJ9jEI9Ckia1PItRGK0H2tbFDz8bnfYuI7rrAT9bnPTu6XTNsvg+E2+dXwQ37WYf1pKOfmyad1cAmuGMudNL2tdC/KG1dEeOyK9e5tPkdY1MvVGZsKODmJTZ9N2aDnZ7cWy43NzskoitrbD29TCpoVTejXY/xOI5f3sbaFJvyxusHcIXfCQZE2wpDxFRgukppoIp1sLQajbC7K1JVBtXthLmVgTuPBHgWfWcGwAIPJEtEZ6KX0souHbPlpTenIr27SBuiDTa4rO8MplqEx+jUItUikjJlzs3thKa0+vEQSQjfhwTPhfC9ExpWQ4rLRRPMmCcQfAbcy9M/x8pOduXrir3z6PEcNdsgY9z1t2usDH2nPGKNeF1wuOPFxHBHVkTBABI458X/BUkI/49SlmM32muZ+aYTGfge0s5KsoLP2u6QW3ybroCBhJlITQ3m0p8fclQ7K6GxiSSPeJEGsj8SjSiOx/xHv3XW1WRkX2JO8g72Fam7oRfCuHnwjZqSdP0FDmvikvwF+8ur40J1078M2kIxFeiSGMSAmngwwKN+iQMw+gQYh8p5Yzj9LgYa2QSEQc66/jyfBUbCLWW3Wm7wN0RICjHNDbtJ8wSonAZf6EK1f9Gy3aiJmRKETTNVdg16jOUTBGyIrGHVd1U1QymtprKYNWcMucLQQ9S6IGqYsX/r6jqAgPbxhbuHK37Se2bJWozCwkRMejTfP72htcE7a81rgzMO/J46ZIb6+2kE6+MkhKn+2mNAWe75DT2aUoc/oBhzUj4nfrsw7wGod09J/2laBKBX7oQrfHM2paFSAO+AtgdJumvOxp6qS92EZOxwEEvE4EKX6fmHBBa4EUknbCP0rUhKseIVnldBbsS+dxNd9cni0GWj1TXMb0uA+ODQJRYMYGnQr1rc1rWttzyWbFSBhXc4QywIdRBbAEuR9PaEylTfu/kpgxJR6dqhpt6remYgzx6LMHOfiyJ5PxcIVnbxxswgeNgA2P5KYqm29sMm7ERmmZ0AIwqGBqC0qCFa+B5AKWKa+pX/kbPJraYuk0dGp+IY9oMeQWfjOZjDCjmHoAjMxy1BxBLLh4/EmQ21zuyQMCoqxta56XF1haFiy05JgB70qxY/rtfX0UrPXXJ8ccXNGHeRFJph5zW4R/EKGny7tVk/NIxB2ho8R4YC8xl2SOu+hT9/7OywHVeoFUsXgT4mmqfqDhAvK+66ni2D/73GC/kZAqczRbNEQVI68Xa4w1FA6BsBatoQWnXuZy5ZSteMc/r2mIveh1F+wSHPFN7Pvcx1skeJFv2CEzshJuknexgt5+fsex/XSaomAfu7O30p57Bhti1qEvqeJ87LN/L897/Zf1c5vGXXmzQSrl5unPtwueQeYL1nyuokZ58r8eIYiyfFOPl55KpcGImcJ/FRfiMG1RTDdqZXtVt7b/kWEE3dfPZn2HiWZteXxHewv3JOggEGhL00GcRfgF3AsNpjtMDXHA8GfCKcBp1eY+T2uhPyY5+63xj5XZgY2/iLErRlsioAOuRTN7l8b9ept916LoWhQBYQb6NNpInf+p+JD6KCSmdlWpnNWiMoD6aY1IO7AOAV4YHxRYe90zgfnq4ZdkAyWQKLXtWHd8wo6lTls8bcyXl9FMTBoQ70XG0GOq8mS7XafubGxCJQP5n/SbZqdmGa0OD3iKUWXVFZkaa1YXD848snPHjofy2Ahe9qEWksVXxEJC4maC2vr50ukJztgiNcAHBsyAH0fxUqgepnKQnk1Ju6MNLr2eVvVpiJcwpl1D7US4mSqGNbQzYVzSPDWivbu+P5r258V7SuxkQmYudSs2tPjfxUYjykkDcOkOIdCopHjhTC1TAqqXNGQL3Z1FupfSUBA4OyjyGRoLvdV8cxfEE6SUklL5KVhXbHoU13lt+xlwLfNKenQEALaQK7QZmPOx0MkMERZs8zNr1a2gt75Bxr4f03OGfdUfhmgSm6WGXdvIfaRzWGHLiFK5dBFuXd+b2fO36X+znlF8a7qQq3VA4OGyPCkkzE4XpFXIZkpr4TQIEP7p3KiktpLACy5arRZ7JKF2FDkBZFb5BaNUjh2SvL0fNFhx5WxsFjzJqNib2qXVAZkRu47uJ+BOEm2pkMugIN2N2YXYAWSyFzshUkTGIiJveTb3X+VwCfo4TFohoPd6rItPrmVz+CnT2uLn2IjRknJEUEPDACNWiu2I9nYnuurjphJZwAsGM49k1RQom5w5fmZr0ZW9DYyful/ocIrygx7MjA0hNDm3RZef0TaOa265c3c1/7P4cjh7WPJznMXuPLkrTQJTErEcfL/23Hi/1CXs8Zqo9ebDxy4WaLkjpc3oFYoZULlTyyq8Lvhtd2vlrFeIi1zjc7PLJ2YOVHPE1sZ0BdU5JGzCLS+G2qpTZm/MrDEkhOHiHZtEj7o7uXdk47sXMe7LGmMgl5Dzqh8xaODubjnfXufQxYLskKRl+bjbLEm4DtSbbaPIgPwvt2KBJbOueASCjBb3DJUBZBTzCtKOZichQHNeXsGVp7CoqQ0mWmsoGCqZPLzRPfvJRZf9fHvZEhOXFQRl5fJEkVA1NW45PVVz6j8ub0JGaWfLkkuVgfMVk0Eu/JHSrXlNSttZPExdqU9XV+bXuCcfSIR4gXzDUSm9jz3v2+Iu4U8O14kl77883+qIVZ6qfu2B5MpK7jJZ+ARNYpVmK08x6sYns9fudCLju45RA8S+zto4uzVcY9pqpWiMJRQWqqTOmLa/YJ78IyOVGhhy5rUV4djLAZDbhj7kCLgi2Fvov0+tg/xa9q4lUC5SOf/kgQrRew3aOh9Pe2YLPoMPuktmNblLwktuJ3BHVgU7L11XZVkP5d5j+6Pl0CQU+eymKhyoNGIln7c8sWeQQNK/pxMfdp3Am7EuZxsGvqPSEwpBdNs+H1tyfVlHr0Oz5Ysvc57OZyg3zA6oWvYjQw6YF3omLLLcBLrPpEMaMmpyqiEqJJLHXNDao4n4Evq3fMXwE6/X7QaF2nLKsf3BCVA/ua018ZjqUB77XdPdIGgTBA3106Kot0qMKCma+ssNvlolRsGQR2DvAV7IWZPKrGaZ+fkhntsoa61wlNa+Lh6spoLdEIFxxmDZUeaO/69aoVu1leksPdfH/F2wqwl6uzTS+eInr98fKf9pDt/2A55ZcajzOm4L0IT+D6lwkv3b3nhRzj4UuBP+4PdLa0XanWKUGmKhaBb+XIV8NFDSUfr+khrtAn3qOWLekSIFMNBEL3WAE+iVQFqBwTOIS9rrTJamBS5ExcvZYaxX/Qx5sGglxJ6eSKs7eJSRMmjXEPoWpt3rkvEch2QVAcyk8wQUe4tA6A3BPzsFAa1gIxI6JC/YnB+ROtjwG2/x5+TaeHYa+VK9At74N1BilUwpjR96nDhfca3K43ayZRA7ZHh7PVFfhgIHEci0AqCius87zUf5fyidxcK67lVsNh/TgyNZ7Vrh+qiKZUaX7ordzRaNKQunjpX73aq2VQY3QNdUez9dqhGxkdtByTB3eYQeIgTtneP0f61nDecE5bT1N0ApiwbHbQYZvZAnSlXbCqK2NVB3p8/ACJFiM5zVbtOy95v4mgPUgUrz94GgdEa5ZECLXcYKF4Vv2iaF96rejUXJMDOf50QpeutkDN3VXyN705B+k54r6kMEOZ5LQyVUecIuP+VcjLA/n5GCBhHPq6At+9Ltw+BihhdSySVkWfuohEk0eIBj0BBIsFY8wTVDTeXnmGEIkmP3QA9ONnWpKh9SV3JUpB2GqNFCib423pH93Ujie7UaGT1Qc+aOtseZ+eG36QS45lP4FWo5Pxu8c7Vo6g4qbFPRBcqigIUaH0D2AXYhec9hOdOld/F3DBYfsbWqyRWoVg7Tf2ODkO2u23K9zd8Get6pYoy3onEWKS99hh3q4qLlE1tQigKnvhENd2C/SepzNhUe5hsRSj+Wg8qyKjijh6J3HM6AvfKa8iXcu+Yff4YRwCn86KiauNUJqngInY9i7c3fo1wZVzzgI5CAiAykEvFVv1bK6anG77sd8A1XS3y+g02FNILTmn3yBSHVgGmCuugakiEbKGk0l+DdiKNZurrHFo2k9bHB0VeybjdpVKwldxd4pHPOFFZI6tyFU1xC5X+TP/Vp1CQ6QGNf/GEoPWZ0AT+msnf7ayFKV9H1nysT63zPF6m4XcbbeOjU4pLQVtvZJ+Wen6EKytqGzbZqOn5hQ9VzcBm3qY2hbbh5A6cGciS5yV6Rn54NUhQuJHatDa+Hdb9+KitlfpvsFVCEJW/MoxMAK9XiCX9JWiMnAgcBP9P/MdPMD1HXqGfVs3kj/FzJ5W0fWPRsvwQqm5qiXX/UdqS2U/OxlJNexW0naTAMXQuGVgAbzZVGHNq1hHnNKG6HR+SF5Vno4q0UVD7wWaymOJ62IhiiIB8YO8np7A6YO6lEfAAexkJ0esYNi6m+/N+zzyeakGj/LyoUKcj0z1m5O5LGGyJVh2/FOKuZ67+Kcwh0SNIMYqAPhfXxZKV80EZdlVI2sEVEWOl/nooOI2tXaic+2SRSW00x3YEl0nMDzqUruvaLFoJbFFBMpBiQFqJe1ofRm6GQC9TVNwN529m6Re+Z6YyceAtULjt2Cc8+mjrARy9Nm2OZoycXn/PR/qldeHD14/Nvv8cn/MxmzACuOyjnfJc/WTwJEs5xR3bcUJ9wfFxo4AZw9AOH9sqNxZ4/iydtUtoUmAriPvDkf3rEwKFGcAY/kUM2P8aQ5y1P5FkDxgHfDQDr4tvsVmiCCBBCBgAgWj55IwF/5aYJuPOAPbMenv3hEvCBAlsduIKFCHCm2yjObnNmtm0lIMB9qUp0MqH2mWuuQ2BvauZD0Orq/ZeGjlUVqmxjaXJamyQP6klbX+XtQ4zcMHzpRg8wS4G+SDoXbVCJKT3dFONGzMw1UkUFOjIEN04shPq11eHOWL1O23xg6DTbFn9bNeMCNNGVQOt+qi2dSF8T1n/3Q0smD9FByAagwTj5+tDgsIFAAv3gsuT9BhvWashXpBHHFAo7kIyaNtdauOA4az2oMPsHoNH9WahTJZCusHKWrL0nj/BiOVQH1j73qCIEALSO7jgCozGOSN/GNwfe+PjZOcjGcscYVbWZGBK0PRsL6Xhfa0jyCsKBkuk/vPv2Cp5dYbbcpP7Vahj3pz7Dc3g9srFB1nrMxX/OZTxsY9iJ7ORJID/rf2291s6h4EG4SrTroKKleHkc5H1yAlGuwj5sb8x2Vz3jVSd8c32eZK4r3TVnJ3jgnPnvas/XCXEmqmPssmZjz8NfL1WJLmItfYI1OBMoFTsf+V8iG8zQI7opgxvqXKjQTYmjXQ6pLUAy4sbtxU/DBfbiE3CslE5PaLGBivwNVnWy7SV5OmIlQ2VgW/FL/9cDfZSGgKDcxPHiIuFgmLjWdGkqLT+LF3vMlI3k9rqa4NkYL1sByrHCR/jVvYaI5afflOoloQPQyQKd5JmpW2ZOq4aisNKrh2Ie3mpMSWB/5udzEL0gjsBhlesToM7EZOsM03vdZcqqzwl0O0nRfV0+hsLie1RKHeBRoh3y4dkrDp44I5/gRri5jXCLJlhu1ZNWNZVtKLJS0dra2yiOSRuYooTqkxmjwkFcX6LRVw4kAL7MtwCCg/dSmp12qWr3MC8EIbwcg0QWB5pDTJovev3aO+Ak2stIxsfWJakSDzIyK+Dau2r+jZvsMG3HQlAaVOmL5bKG/b7Nsbj0FOw4KuX91q7exeavHaYov4oJAZrgbYkq0FKXGmsQbqxIMKACgXJK2RobGkPiBABRBZY+sZVRy+fIvGlFh+qSmVYFGxf4hXCdgthESOVoPoThyNrGi0kg3rCMOSoly3LFbRL9Ch6H2fsEaevpwoO0e3NFT1Nilte1lPOYNzjNiskdb+V3rMHsWj2qvufdv9dqhiyK8o4EBECzwMGcAlMFEhQuaEB7AprsQhKbemzY9J9LQhs7Fz0Pi6Q9ipRdVfkFpMLjoU5d7R6nPxCstJVePGMRGPDIEEYSqrmQa5gzN/oMsTDdI9GDVEX97SmT5FKbL0UZbeMMlPdxiwLPeqdyWBw6kHSXN8Bpj5e8cVip8oQZINjwUEMjNVPg/Q3uqIWgEut68Mz2sbz4L4aLzGVGQKsXAnLcpSgxVKSv1DShimVbKBjsHd7Mxm8ZbRfwgx5H2fBk4da1ersUgLXb33cJFg9VbDaW36pTkylZ1kUMi+clqlV6tsaOkntXnyGJUYh9NOnp/6wToFW2qkNp3hbp/FGRJVwyISufyseIDQKrr1JUA22ATAO00MukU6SBoIkP/uaxv3bFfaZHWmlbxBLM4eJLm6eq6+nx6gGc5yfiRe0PNfJM8yXMAwqVh64IH7rIjjHXdEinWSwUok+fx7SAXENOAEhKeFQ0zbpA5ak19poaAcATbeS7ziitX/ecw9a2fqE39mgnf0SCF1BChCNeV9g+u0jzJao+zC39fbxja0rp9ZTcP0rxhTYEh1LPQNJrYe+Ylk1fFJV0RcTCVg4ZhBXmO8A760tiM7agdIP1/B0LfIUf/tnvhMZbF+uWrC3cce09cP/I9Wj+Hj8GR43EUB0EeRcm8hSisTAXvxYgX88Ag+L3NBqBrRY6wED2QeKLSgTr9Xn3PeuBLzqqAOZt19Jq9htSYCqI/3VfjKakopral4/MpdJ0AzrpyYRo2KxEcH7NKb79r67pG/HE/azhOzNWKxnfUBatieZIEGr98jsMd+UZsH4YPRpGvHQel44AIfRRL342mWzWIQ4hEsU6fD202WiI+irTfIWdIElHXGzksyFi55RzSjoTkYv9yImjfF5tPZlqIChNqTdXK5zxDM2Kz/qIbbZp6P6eB8yZhnpRBuOWICDy9tyKG9vkGlZW7CWUmR2VJwURIBkmShIty5RJFnWz/lej36we9X/tfMscJR6y1PPu/76IN2QKSXekOcAuba613ETKbLMQpDwH54MWgmgDm83s29ndEjkAYjrZRJKwbkwB28wkxOw+zgamFU2nzn3BaoJbnvzRlv7vm3WV9ukDGlULxwHPSscUutuSg6ymzr8pY0VQderaIyw4VVMGfd6b7tp7Tf0s+3rlMzZhu5xS8ePDSJgqvwB+PuYM6/uBEv5yNiIM5NARu3nt/pt35s/BX0Cc0VPhxrjSAiYa4ELQMrgsJTTU0+yJWLMywwOGglJS7HYjVZWluVZp74gGaFllzmyI6ZbNjOoH0A0AoiBdRo1IXdKwGE4zpn6g9EqvGgPpTpPnrGHPo4c5khnSjPeaOVVbzDKBp8Wrm+FkN9++XRyv8xou0s6af7x+559wnuHLYzgYc2mhXcXmY5Dz3WGUic+URKdp+vfJ9qVEeCjq7iK2NYL4XKOjZCbkHYmmszHhCSANSYJlgSjFqQEIYY7tjFYHFD4G2GKsJ/as5FuUd7UBkhdVGgPC6DeF8MGwUh23tfd6kDxmMdF7qXhciT83fhnBdLDpYBeEOR8A2BRlx7/w3XxQZ94O8vnjtEekdkI2SxjpubrhhSUSq2/hh/w43zd+EL1u2o4ulfy4ZXZQ0alUYh9HyKd4GJxDFlUSJgRu1dfdJhyqSIYfaCpTItuTqQykZeouDQv/1L97C62XZfWeuTrX1Bpgu82WCpvGZetOR5mDcRMHUaxLp+f5LR6y9tDPWPo8iNf3U35w15+V3rnDI++ojlqIZSHpxwz4GtXY7mr33sufUQ1XGtYGKjBxfKsJVS1ngb2zd+cKwbUUoowJFkaO9swUZBz2DEH9vytx0r3POMCN8HjuuuZ4vAQJkH5U3OaPlGEYfhKUjM3120LFnpxPp8fT+TMnsm2RMDkAWeRw8hrXQl+GuqoJIpBHuGnvJ42ogTri1ryVEMl8+944GWJ12yhL26Vs7TjJ5HsvdE3q6R7UVxfDMx8d0XjKHpd3GcCgXbOU3jLC1/uuQjoWbXWbB9ilXq206WqI6gHlmCmsI3qJesZfYzBKuKvaJcmbacEBK4ZpQzvKwOTu8QrMc4/GG7n1Thvsp1zInyC2ONV1Rne0yzd9mj1ZFE/pw+Sk6DQpXW8mfnmyd+VbOfjXCaNqpPle5f8ASYAwYRRQroxsgiUjlDpam7WXpfk5+yra6XF2w04cgKYgNWNAKJzexrHYQAOFBA9slp6d8IV/wcA+oLBU7fcJ0T10sXYK6/MqB3cHw23S6QZSOyTIiWBEMND18py0QjKo+7abWi2NTJN/xCSg76KlgyHjoPSjUJ9VuZvikRRCH/psAnEZAVMloi+1TslSF2ncNElQe3zeu+2q25k1L2BbUkcwX/RQFceH5bcg661eCKhsmhBSk5sai94Qj8L3uDk0Y6GD8QWU1YJarpE+rZhmNR1oGsBsTArBSP3jHLkvqK4dATi3XkeDv5f6gESzoOklyUxyu/nheMurdNnWdtxqtzuNl/E0zPduGO67bVJ0n2KG/8mKyWiNZwJujUy1fPV94Y7SQ/V3OSkecknqu3BdBbDjr8+QE/N/A3I6Yf3R8dbrTI/9qqBSuSq3zyomAAnFVpov4MX4H3CFzALIky1iyZ+ogdZ8Fzc5mu29O5iWUSJknyIn9s7t+SxsWkELjpkHyP2Ym4txfhbH6Q0CcuHBplnEEIHJ7f9XDzUCB1v1Zdxa9qdboHDncGNYN9ayG2T4iMLS/TqWTyTUjTcDFyFV/vC0K0cQ4McAPOy/5jFhEURPL2x/51dCEQ9+IWeVzPkGZ/KgZhtpv2kUhWbP88XcNY1zOoqFolHMsUi7iaump/A4SjOYbsoJ7yqgen+DmOEqWKTyoK3+cD19tOtOP7SYutTxeZmg6AOp2Ao4isgNQGPouTNfe8+N3TmLpQvn36fGaJ/Lh9qRnP1hGnKh2zvjd7bAe0oZ7gRkplWZDXGFJSMdWGuae2vNNgCnZCkk/GHKsQHCTLrvFodbS5qdn975NnXK/uhEAHIGUo0GQ4t5PP5kEFEgTJfFFDRPFczJkXGlORbGJCSY8Pd5qgkPOdFCOv3HzAWUJMoBA+/wMyCMY+yo8FDULGtD7CsXSOHKUsD0qCDtqXivIxyjTOVwgbCtaKsRhjjBaih5al7KVpn4cj7MUhfqWfRrxLY21apRgxfx7V+MrMz5O2Nw9OVaYCC7Ov1y0EkDR+vn6D1qSebbtUkdYBUQUt6YQF+/bJ2uX99phUUjGj4eG1Qyj8Ftj9b+89syPfyQ+rQqPEkfB7cgOXLG/VDscK3DZyMeqB2Sm9YaeSPx6ChNA+Cqp3lDPtwQlzN7b7OaX6sPb5BDjBz305Lfwj1n114kw4wFnechlx5mptP943huQcRBn1docmtVUJ9HSQSK8TjP91k1z5JJ83mx3aCpeg2VnLKhqpSECgZ8F5HW8W/Rvm5yFClAIFbgzMTIUGs6SJLuwQFgxFBFOa5tE6SRPLxSCw9fbnes/NDoJOWx6b1V/rmrjEwThEB4LR1F7n5YusHE4kU3m4/5omAjf9bwG4YESQEdgvrbF5iCtZ/n8hl1iFC4hq4//E5U4o2czPkot0oieYO2V2FGhn9FE1d5ybI/SCn3i+ZV5nv3BU45G6001Zv1w3v57pXtccPgFjhkUHPkkV8d2xvnYiF78roFWzy+S4vvCNlRZUP87ytBj5/BEQrWxqGW5d4WE93rFbZAvsxOie7KgE46866aia6glj2SNHac/6U1Lp4MPsM8AplbPgPpBYKyCoyXg0XaMuVc2z92ilPO5n5UsemLM9MBmKsvTHO31aAatNsIsJfPirL1NzSMMuiyRRtKhXDEI1gYaIQMbAWyl06R9aQBTaxAYRo+fL+geC8N8fXZBncVYwJIunQZ2B5o5+s0LzA7rbMukGfyMnIYy/wt5nax5zyGmlTjsYm1Y9IWVtIbl/Dn04xIWy426b4GUe66dWOtYSb0Bu/z140tbaUP0cV+Q/zZcc4egc9BgLb+V3i/FxzwRACBBPg9xS78tLC4t3+ppeu8ie1MsGPUGR0OhGkKmqy1j9156bo+uyPX1cevGWIJBsKG7IXtD16+zhtCYvkXjN+7arS9movNUxjYDdKKq1/kgieDLOQsXmrYi5atmosel1Q4bp8DOPjXHwes3k6wVMP4Cfzl34YIZifxQiZulLsIfjM0H7/ebPUkbeddUBbSTGwVvG9PrD7gpB9NNXrRWALNAbb/4mzHQxr7KFz2q5aVmVBqEvKwP3yIR4u1+HaPugiulafnZP6bPzMbfSAfqzoPAMZAiCvQI8W0FaLXmfo8+RCfAilDCahA1wCygjBa2g3OQKeg1SZ2wZz9pqJ0ftcCiEWeJwxb6uIhkIhD95HyAw2N0F4LNIocf3c1susUwBsWufA81mfz/gLr/cBcYIwJ0ZomelOaSdCTgXryjGmekyQPreRkPyCPjPLWDHm8uk3zjCGbOKEpo2SqJJrP+awYMrIhSmqep1WBy/EtGRFbI79VnN9ReJRz+JptovJ7VsXyWyj720+dfUfCveLrwp6zbWEi7io87DG0dshgWNVxFarl+gn9zHXqvS+VK5d7BSYCKzmuF4N9MPMQG2y35eZu2lgDY4I0EkmCNdxYc47/iW1gL8JSZpZuW5TIyrjYnGKj/mZOY+sEoQRgLWyfhIbiVx1CuC4SUWoquCP6zeIwyIfC2ZdVv/gh/kP0/NmUBX7QIt1/GdaImARXWJynVBCL00aejsX1nktZhE/IJFeRbM/G0sQ8+wU3leMbBTDeWe8rpNWhxjdRf+wpXNW0rddq9g03mhfDS+TnpGarQdMj6Srt9y87fiHRorhY1GeW64E13trUTEEH2tHygcwtH93D2srTJlJsYpUjjRag7xb165ZrEc/F/OU0XQcWi2BBVz+dQEA8BcMCzbhA2K2eA60ztSbfgn5ZTkD4x9NZRSobB6NHp2rRRE0GlkWa1s0R4DgX42HRQ0ngQ210Zok6T2mQ8OF4vDgCvmXM6BIrUt5bbJEQw34APwW+pkiDgO3pZIa6aaQL3uPaiQ4q9T16T7nD8i+Vj+MvjK+xSs2+dxTUCGym/xyT8sDxSmtkzRep5SGQCR3Uq5DDu2DpklLxVS3vr03VjdiPUQ7TB6aOS9cIRDqrJ67gp8RhIMDMHoDBonetV1NvRa+oz6Ro20OQoDy7SfGcixwRPb6pUReh10rAeGXPd3qq2bj5hSCLeBGQ34CXoCWV2TtB3f8Y6nioqAkkx/jOEGRZPdEt/c936Unf64SPp1gDtzXvNlejoGG0VkSxGNLWn+9n1t8YVFvh7v/2fTM+iI7YEjAN/x46BIrnfwT0bnVmpr7P+TyH/7fdMtOdjKJdlNSTqwwfEOe4djfOHyV30ZzaA57TnFpW/OEIopENuFaMlxcjdiLH3fzenqdyN62uyHmoHYtNK2ue51zgHUpozPkzx72K59Mm4DLt3f8oZ7ndc0jWpx6hUipzjCrG1U9Ki5vKq3Z1VEWf+FKZlFs28bLziU6Od31yNpGqET0QiTg55OoXY4i1TA9/0zgpvO/hu9Fn6zYueq46MfeDBwwwFd5s/mRNdgaCldtjwozH49a7qWtrFMKsfMHUXV2PudxSHd7jTyDAh0zq87Cti6R5auAnwsomb3IpAZMX12J4Q0plceCOTD99ZPqqQswWqFqVb/v+BZj4LRMmh9CahHMgllKgJfS+ll7F4yOq68b15F8W+pNkHh89ewCxBAwAb2vQ3yXdvWvTwJNmmRw/JjvuJG5mC10HiQ6w7MItagrirbTAL0cnLqqmISOnFjEKAgIG6f2UGDV/6sI8+wF/jDcjipqauayuLfk133ZC6sfoV97ZXmUq+TYYJU/wEtqkVedCNVkobeevOpg1G4NhjsDhyGIJXWt0HcPnF14kh3QDShvruZicQyWYfl4l4VHUM54GDyO8vjVgdQyG7dAKjIWcDrQd3Dw6AXHcW2uiwEhD/AauYIMUqjf9w8NwZjWGZJd8EjTUXlA+wVZF4d49G1bT6gHNWxnfUX3+lxxYg6xbkN9yGh4iiq/368+8YQ8oO+wZcnjSFxQVpq6D5WI+4R1/JfLS61wsYQfzbGZ7Wv/cmv8Vs70GPmbJ25rqd/6mrD5LPnhXKCwMo/uWV748Ycb2b+gpGNJL+2Hjgdjiv/FVP1yBIghIjjdNWyMfG72tXFQ0r6chhEqNKopDr5hlNi52GgI0y/udXxcrY7PvEVsPfRJyBHNiA9IehA/2o8Gl4qiAACanjY0DRkUAkAxmhL0ISLSTofXbew7k/VdrdCsx6JZ34mOq4xBKibVqyKvapw0LvjqpTf6tim2W89JV/a4iKVqv4t5cybF+pf8A02UOVFcuiq7pR7qrYtLHXCtAhVwWD+2cvlkjLTJW9DFtuWFGZCblz8jYfP70n1M9oJlT5N3Wq7pGmIlQ+ASgyYdooVPiHWaVSYUOerawhNFzpiy60ympgip+72RX2NrPuiGDUNpkXhH4e9P44V1d1hniPG8Kf4eTUHe5Np2nItHMgBA+QQYgnzn4uWFSV/Jfhn7DV57epmq9J6zGe2100b8INAgO5cHjzsDYWHLyWJ5IiuJW18CIPZo5XCc1mbzh10mIJ04rxnDMHnDJqR2sloqvFQ/u6teXsD5bOdZ6/YoiB8Zw4h9hIgV+K5Z21CN1REaTTBvTMQIRoMzZHJJ/D8dKkiKoOYT7aCnAw/FSwi960yZHh3oUQWm/ylVV4KaUfZcyiilbUFvyjBjB48mYjjvSVjXRwCo26Z9Ib4DOxNimlq/fZ4eEgatzVVePCrGJ8n10nvoM6gNUQX8IIzC+JvYvHSoI1Xtc2XepXGk6bBiOFlPv+XozZdrJ3zoo1vrR95GTzm33dnws2v0vfTNrAQn6jlHJKlYywyXtblt7n8GBhIy06Grmt7OJrMbAfMKfvr4U4ZJoECnVq7CBmSmB82hFIGKAYHvDFW6Jk+5A95PM+cSjNYu6FNjF8XRDEH2VyFtZPg+EcnhB0OfTl3lxgJBRWVDIo/+Q2hyBbhhKqHGeHgP5DqPGHT4UA2G/MceHVIIGbIpn9HXcc6Z4irRFIQQX/WQ1cLTDlRao3UlPA86wYlBXKX80MNfbr2J7/6SlBMblI1CT2s4dF/MqIly9Ne3xEP7YYsP3Rpd7spPvuNtueHRoeFUjg4wzM4st9lTXXBV4D52jHV5R52Ww9o/OGD6sBVB7KxOoeATdyT0MCV5svNUotolaDigyKmZfMyQdz0V8PQ/rX29MgNxSe2QhJu4eZplsAwLuea+zjFOgIBAjByO9RDjanGOPGOAQ0WWIrJpITg6zzu3ndwI9mCjXuAQjODzHvNkMsfIcfC9NmGFoF3xKdCWPtio5Jd4rzkjxOBCMFDBcmRnCU/nW3EbyWzcKltrsTF9vd98noqlD5NC6O834dCR3cl7rKwqvz0gfWazJmOPstmj55o5brfli9uNTxSty6dVsA6x2OkkHET0n1txFokueL9vWaH9nUYWQ4WSx+kdwfV/GMuf2l61Brtcq9Wr2KqKNCB5qCxT2RXt8lIq4Ofn3c6XmX3if/mlb69D8ms9TquzBei78/cVcKS63heVnfBtYJoluEu5n5WnoQl3E/afcsqMWHhBIpFQ10FGYRCgLI/IZyvMEnXHzc3pV46N+vCHIj3uWOqjM1KPcA8qOnufREh3pCOFQJyzoW6xiJz7PEceqSS63iFEx/9Ea/t0jJHIl5bGd57aXr4LSwUrdZ/Pn1j0Ndq9sksZ6gnHMgw4GoE81ZZsrSCd0gW3vwu7nIsPOuVqIu+kkja7Z1vlFVOgseCKqzI8V7RxNEbxZc88XrMOyUoHGt0gGWoGHnRtdFSMbUeNyoPAsvL5ztgO8H4vgNGHBkTX3U8yzcSlxJ26zq91cYJd2HovQpZixMvAFzsToULXd0k8PMoi1KVuD72Jn40rcx7ckl9MDHz8d1CHnc1ivsyQxsGnkkOoKf9tWw5OWy2mn76LyQ08I8lre51F+5Gv55t8mbVY7CALVWYt4/IXpbBEWsWxEhVrGCaejeFfTUbAfzDBAJ3q/7Yrqxv+GT7VNGtz3e67kvE7eI8JGU8GoDn1vXBRem9XZqxjnCtaro3vZKgxJZBhEIUr3oG+zDZ0UUda6c3ZQbtL1Yq4a6HJOAf0z+2DdMfmI38Si67Xwo2y238XngthX5zywZFEuLMJotGEeyOpjC5gGqvAyhgD7d7bmxpJ8t7JG7vAZsL8ZhXgKsF+kPXwh/WjRMlJY3reg5YeInlSIzKHHQB1auRVllWc+0bPtUkCXPFZF6b4/aTfCzLVz/8P0QRLgEFzj5tAmMs5rCoCEug/pOI2ta2wdx0xrEi0ZxDK1RmEttw6fhXWdYwtwJxS7ww2cYOC3k/wLquvJlKgRaTMJqoxPqJSYdb+/e8otYdNMWkBXCrURCrqY3J4Jx9v65VQeE7blYwk9FuB0Mi4NnZ3TBiV7rDpQj044N6nViyW3PvsG0kNtG+6lpl5r9SFcrz9JY/c7HziSHCzE0zhwgwCuYYcguYM40IJjJFvHZe21PudMeaDjMjTwB0vaC6LeR9ynmyB68lw8dn1Qqvaq8w8Xq02JPW3gN4wg1MjnXYHD0+pprnYyOXHRp+8Yt2rdkdmITJFa0ZjEC4jI8gGxIyzoB6E/+A0qjAlCSp379ijj+fDAnlHxwBIrggC+3o44wFgZcwfFuef3s7cO4VpP0Y/v/+9aiuVh7TfaUzxjl+1G95BDExlsiZ7eaaAD9lkWHKJmw4EBZLXp+6gBjWMDwoDOombXKrvA6npNkeiHYKa+sUvNvgZorAAuuafnNi0X/A4BeIeKEjoVE1/GKM20g8S5g7SMnoUlBkGV+Os/NmGMNEaDfJg27qUO5HAZf99z+k57CX+jRRjR0fFsaCeMVbvm0xsVDOLiqKlaIxys/HW8PLwOrAtVuYrvzabBRtnsspGlE8AEDwVjgLgeF/4SkQc4LC3S9HNIcVkUGEoZNduvLF/5+sfX1MJzPVh8YNR3gb89vc2RglOZkUpEaWXhgDu9xHTPeVxs8nKXP5vVIk1UgUgj4rM21Q/jQrybgwawqDHHi162OBRwmOFrgMCu5GtaFQlWjcnpyF8kz0oFec7VTJ3qeBYX4nslvYm3G3A16qD5zttDaPztuobvP8UkXSXCaF9Knc8eVVasUEvBT7bhFsnTkRAkZuIGluJ3j09TOKteEyQ8NQMEAsKrI460NAQa/6bLlYYAHdmCSI/+jmNrXZebdCOKaOUlClXU+ag4wXXpuN0t/TNEOln97ouRQ1FR9IkRw+3ip5CUQzxrPDl7y1H+n/xrx1qbqlXGcOL/KS78kXEkdkNJdLKG6muFlnSEVVmiWe9kp9dF5iRjUQArR82Z6AlfIeYpilXfdycFJnXhJtbgVeKpm+2dtNkes2/g77uucOR2lqnz4vn5DhAhhiguV4Vhdnm3lHKKXAnfGYCF5xH1MxGGUK+ARZ3TxJFeraDAKagOjm4U4flKpgsnvFIEvXTfcmU846DQzsDqd3ZOI0q0/Ni2t2UOpaphtmtea3/Agx8565SsqdHg9+TE05SdeGwMlmtQFCHTMv5yU8Mm+nz5lokp2qOr8CKkYVwM4QwBCMQ7BsRVnxzUwZigxCCWj9o0w9Puc3akZdyNH0Ht3GvDo55qouIPGNd6/aYQwokVXeOgTIUIsubzMxq8l6pFj5naqbdJEZ5Svk6RZ7U25rjEm3+fgEuIe4fpi2lCBr/33Mo0pgx+CA9okZiob4pwQE/7lTRdo/+8Dx/MdEhTGbgRaDFstU9ojN5YJzzj++j9vnd2AltlAig8lFYwyo8K5BgXx8WU6bIJJulwHnOpFPk6623blkAvd77uvNSK64pGiQM2PDp/1JpEh0dY4FygBICng/T30UQ19h+/UUTGmRhvQU8GyNha++iYBt1oSLik6KTdyjwhjcaIx+xPwnZVP36vGHkS5DITcQNZhxWXuW7cVWngkDWimWF9B7ka5hifp7I6vpaXAmkcJShoH7luhWSOdAGLi+4yC+D4mtLf11B3Ol681bnhw5FybFTb1hO08NRx3AgubMejDxCI5BLuXXPdwssISwlhLLCyaTIE/PHaOM9Oq53u6jmO1tF6tX6/uqvw3Ghotjqn5z/yzWs4HdLRMj0LQYY/0endvDqbNZgfdGmi9Tnfp/DLxp/VQa/nsIIqG0AAUILHijYLMACN14VavqKTsEljEsMWz8rO8+tc1dIHpGBtJeFrXMGXaQps4rzK5Mt0ZYukpCgNmYHmLzLY5V3e0MrdgvEpCvY8xBUBmw/w1iV+kkfCBcA14Lp44/tZejh8lqGsAEOwmlJYnp+wtVuIEJkq0gkU7u2xG374kDVkuZdNlrLabI+GO6jjz+tPaZ3lvmx3cp6VHlZEqZs/B8phyZHnTbhGI3SMaXE+D6dCfTG9+Fy/08cngiwnd4NFjrnbCUYI4UJn8CEpdLoeqg6TaFXPKwFEpTZ7nlziKFoQSo5cyeBXOVtkJkMNc4T4/+Ohi1PnflcZ9XsIXB5Hs2vp2A7udPIdu204r50OsLx/XlpZnBy49vp8ip29OIQ5cn+Fkw1PG/wnedNo/0JzqddU0o2MVO9ujyALSZDWQKSDwwPPtv3QJapGKwChuR1unOV3IDGEgmsKbPR8Lnr7O+coaeGyPNgY8D/F30MfEvsIVtjUP5w53yyc5Re5NsY05+nd0dGLcVpjhe+ZsvvulWqzCNsyRAMIHh2gBj/zv8is/1q1u1OnDMESMl0cuUNl0ciTlFWTIi8c6y8+xTgntglVLzO8fz8D9+rj4v4MkuX0nTle9lFURzeT8MCeULOCqzhtOr6lR2Pcegc1yaIyPEmG6Hu3WzBnkPzpNkRnoDQ60Mss0mbcdkqmU6OH067PMfptYx0Qy8V/8XckU4UJDKf77KA</Bin:BinData>
            <Bin:BinData Compression="bzip2" Length="112284">QlpoMTFBWSZTWRBF2DoAZ2t/////////////////////////////////////////////4Nl9a++773vT77c3W5777nvezru3XO3PvWdz7de93M93XnZ33u5993Xe3Oe7rvYtzru3GezvbTe+9593O76zvmPOzvZ27j2++e97He93XvWPtnvu4Xt5zEbe67rr6vd3rmOLq+bfe957vZ33uPl6vfZ3yb7uczHvvdZm93c7s75i9ut9nd7u+9vnc3tAAfeT0tWzeEss7a6sxpuwWtzbXBu7oLbo52ydWatDptg5rUocragzN0atdymyYtZm2k3bt1u7OuOzdu6VmtsUKTWoUzc6g52ru7tkqimRu7WtzM1Ra2k7tR0aqtDrortqUkbd3Hdt1RUKTa2Vo3du6aUubS2tbZmbWSx21fcu73PFrJHLffdk9nvvce3uvbPNrM3m177dffcXN73u93t121k3dzstfTe+znYrV2z7ayz3269md7jvmz7O+7j0rvs7dj33x69cm+7d8m9ZfWffXNu632PePe9z33O6L3c6Hc3fdzpve3Ztfdim93vd7ud93Pu+71973nvFvex7nnd3vPe87r3Y+3ud97xF6977vd26fe3Pu4733de9Z27czM3253vuO3d5unde7dcjt3Xdd133PO3nzG32697jI777Hz2Pvdzu3Xe53uxtceezybdjfb199973i1993Xe7nexdjebn3uPtvXJu77z3325lr5j73j7b0++zvWvdzu+znI73usze7uuZu+zu9je3u2Pezu2Mx5t2bPe+733s7YX2d7Hkd7bu7rvY3287absb73XYk3vcd9l87u+zvfbrrPkdOtjvvc8zete93PZu+4yN7Pba3u50Oh9et9zvq33vPb3PTbuN7x69dta193c+g6qf6NNBoAAAAAAACYAJgAJgBMAABTwBMAmJgmNJkwAAJgCYAADQAAAAAAABKHVT/E00aYQAAAAAAmGgAAAJgAJgJowmCYTAAaAEw0AAAAGgAaAjAhk0xDABNMTTRM0NUQqn+wjIGgAAAADRM0AJhMIwADTRiA0aEwwmQAGgEwKe0CZGAUzCaGTCDJiMmACYmQYp6KfkZNMTENKh1VP/yNACaGpgNAACbTTQ0DEYRgQaBNGRPEKfhGUzE0yYRpgQ00aTwTAmjQmwEaaGmhlNhBoaYE00aMJoMTRkMTTRUKqn7IAAEAEaATBGjQAxGRoGmhpoGJoNAyBkAxABoAAxNTAaBqngGgTAABoExo0ADQaADQA0oVMAIEAQAAE0AADQBoBoA0GgNAAAAAAAAAAEwAAA0AACYAmAAU8AAAAUTfOMaay1q/KyonVBpQDiEkEhknzRpWQAMMLvgpZHO4ag7oda/Mbjs41S0FAhPiJPgbkoxsu6wjZyBGfsPBe5qFQI5efki2VI+VXIvjnxw0nGWHcJR5F1lI7/U5XDZ/IuzWif+MLMqvme5kun75PWthjjnKItcA8qo2NR7Fy9+KWVuBOMCsLrNajgtTeUVxkt9MSEO0qLOcPPisGJlzn85cmIR8ZuDSu/+pMnu+12lgXB7QUFWwaWeFzjG5AnPvDW+ACEP1Sgm4JfsQLdFoWjntb6Cb1WBdhrPV29JnVRc8kkJ3nXrD07PCdr4ovzAObtny/SL9XFfbO2pfc0adYDrsXrLBk9M8kGjMZuepYlIENSb470+vctGBGcbnDgnxVZVFaGe3srqQyKR6BIAqR3JOz8xCiAwde+Bd8i8IKIQOuXxns/Gingp146qjUcr1POglvUn3p/QcMR9/64ZnHaB2i0xt/+drcr0AwKJL/1K+TY6I58oCSJ1392oH2aTlM4YyErWzCSJ6/rtVR7sNHx3ig24zv8F8wmj6B2Y08R6IAnDZtJ0+JH6/JyRDQnNbF54jxx9EUFSW5RtGrtEtbuBbCTwP2nbx3S8YozNKuJf3dH8glq0zR0Xd9I1dKg39aIC4XEsBp+ZobuWwj9TpvsmkUUN1NJoPGOUNUR8mtFeW29hFI1/hctnmCdWQsuS13wQd+2ED4lCLi7PVEYn/pbW/PcvzO0swwRXgLFu7x8SEsKZ7tqyTeNoRoQgS49O4JM0a5bdHvaFJuU6Uoilub2ZfT908+USwM2mYZ/yfqmuVFyVdRAGLn2mlq1mPjrth0ntkY970U/cFqCIPY7vbDMV7MzSkDVrlvv4dN6Y/2b8BBT1c42vyEtgNAO8vcMXALIUm25oFQMWn45BnJwFHSFBIVVYTfuejkM3MSvrakLk9JEyLEnQl9u/d4GaJoyzm31Cc6G7eN1mZu9qiOJ4UYC3yebw9otFjs0eMP2j83B08uG4ipQmnnrIKeFgofXjhbEOErtAeXuEWEEZp0SrGNkPT97z4jjuAgDeuWbuzlgdCNUWGqvU57j9rs2XTO3MGRP5tq/q/vGxd16Zbm+8DmfLepHUgcY8nVhkwL5FY6DOsmg5sU722vGMzwIqqBG6SnYIpP2NNAPNzoqxD8OSYIIWUTpRN1WShvHP+e9u5Ovv4b/DXEN4ihke/sBPeSt+RiFX48O96ptujTQFTnwC7OGBkTXclFRT3Sq6L1WerMTilHfpWHSkPxseeY+KVkGhqzHWGQ63Kh3w2Xy9/CyOq+wJWoek+/YUJXofB6bU22x8RuhI1RXKDdBETLDhPv5XWNZa7zSNLWN6K2T3hx6kR9/hBZI65TliosfDSIs+2mCdmU843mEuCwl4ukbaWoL+JxQK5xakVgc2FJOdjOqZ3X8hayVoPoKrLZ2ydaDB9ks+PVViYuFJi9TQFcGJK7BQMY+xKIQ5wIowwaEdxqdN7UEWBR3VyEJ46UWvSP0kXfw1imowrU7bjj7TsjM+wxgTijPA8U4KwPBVAo3DeQ8vKGxpadB6iBYCUzhY2cppFzJ4I7xSevGox+i8ZgffCvMOZNscL9mSlkXpMmjEmvS1gNbVunhdufQtdrjMT7IyHyhD1Kxowp7Z7lNpuWlWE9EKaD2/HW+Usl7rP/OvGpcHoWpbStez/7vePVj90t/OeX2ubxlpNqHQd6G4EyCZat3dUPgGDyX8Biuqlg5WAmCG/aK/fPqo7wed/eM1gmDMtAjo3OkK6MYPdK5G/nWzqrNB31GZPheo8aAl+PYN5Z2Je/+s6Sbh/pi9yq8UvVg3S5A8TGEjy77DwZS5edrr2v7Kn/PcfGJ1ThJ/rXhNvb6amiYEbRvVe2pIpQrwR2q8Vzq5WQa7744SpH9fa1ONI7VIuB/WV/bDEbWdELylfSzexbx5s6O1aajzvHCNRZWNnPC93KOpHcHRma1gyrt1gcWORiRqteDlLwuEohL7Rml2n5e/rpG+yn8V6J2GLXuULgv7xvLPhfR+FMYHG7bG8n7BbHqQZN9ybap3EygBAlgzQhCmdpB72L6G2vpz234kmim8J17l5wwGNYZzDFx11IQvge0TTi9mXuN80cv9Jpa8xDU8aVvchiKLkk6m4fFGyQFLXN8RynAXca991nI1kijlyxyYLF9yxskCYHQPoWCUqmoGxftgIeBdZRS1A/s/P0/aXLc2i5C++HmvF9TEUhy94mvoVzbkWdJwLzgKIJhgA63mRPSHfydNq2H95CAudYRZbnx+nsbnCVTqqidV5pHo8dtY90Pok0VUzUX22Xt2f+9MCHnffqyumpJd6YTgsajVkt7VoGjdYr2ErFoyMM2Bn/Iz32i0XOy5USuo8Vn7ru1IjBh5VVGdKZrQZWXatnUi97s+++TCHQ6l/Hijn9Ev4oSISbZgPXjpP3VsQ1V5C9F9a5W+XCGe9I/unBxIdaE4FeeV+Uww6LK5n384hPMcdih3Xaql6AK2HXqQ9+vcHF6YaBfHVJcJj7dxNaQubCyHcWd0Qyxco3YjCMKniFUzK5j8qvjiJ+5lQI0HopJLwOFAe4+HJ8BwSVCuNc6S8bfEm8txpoxsBG3p6ClKAZGt5gfjinxt1liB8B4IPUoSZun/iZKApUyEk73eNfjy3NKnpNbxehHsh5hF5nhqY5CLo5hS14IIfLHjwyQl1n1U2gOBYH4M8TU85UJ6duMQXZuH71DFR13/ZcH2GikIr/jGogU4XwSBWUt8pa8BKFiXZT5DVdFBp15+6tW91lOJiBNXt0txxfJNAi+i4MGemJgDDYUILNl3pHblp+L4G+hrGI7HAKnYZiSC49zGE32BFFfSmsRz3bg4jBO8paKdB3Ioai+DkHrM3+Kk/a28nklKCo6WKBJQn1Md9IuN79DAUWAMMQu5ld4f9XlmfvA1flbXNEieDDxEtcWL17+FsL1xV4Lvv2x/WEGD70G2nAU73XPYnA1i9v0SRrgSMZBCCYK1kFIaT8WIgdTmbw5VBi6bm732hAoqfnyPz1oN2yisfnUqvg9EeepFbUVN4LvIXbTmRqnMQlM9o74v4DbWjt3kXMKRKCySeEr2lsLWyj2w/lhTyr/458XwidV/GJ2KbXMfXWgm92Cd2La/0i91cLBQFDofR/dWZoy32t4T1MC2Vo4PxYCe1QSQACDsBWnCF4Hac4le02NVhTu7nedE5GEBfjgBLlc9Kv3tPvzNEG7528Owy8SUXXnagGOaB7ma3J6hsOW/VkaMPeuSzfBtk/LOJOuN3OiHm4hBoHON3aoLkqiOI8BEBbL2QkjjjIh4gTQLg33Z7Pu1GIw9GhWz01lJ5Nr9SfPs+Sb4yuLP6nuE/8c2EjjF4k6BjroMXzoXTVjWwvyFKcRoEPe88SxCpQeMezmSSPHTPcqmEq+qHOYZ1SryEOhBHrWb/Fbgl1CoF82zlYQ6g0CoW/Aa0GHhRy5oYA7HSqXoCyJot/xnXdWIvYhjyT08E40nhvaFFX1J6GXO4tDhYdcx9RKSQFGUsT4q0F+NPaef8zphs/oNXkdl5qfgPwQoWAACCSPjjjHeakZ9T7RZJa0s3EE4ZFOjMpMpZMJ8itIlWe+lRz3fjFlcVkGH9lPA++JHZAr1JY4T2Q5/8dDD+j0P1cpox1YccaF93RY4yHoH4pzu9F7TtNusYMQG3EyUfayPEdXydYNvXnFLWuw7wkrnK7iq6WmHjGTHMD1zJYzO1Llv6Yy/1dr0YribXdqHlAGOgk+XXe3YEdkW1FlVQ6FJk04sdCzq8TGBa9CsiQqpcGkYLhsNPi0mIUS8qBUV73HjEueaTeT+L6glrzfU0p3FlgcDTD/pTn8WuxN1hIj8cvQIj97C8/GZCfrRnTULTc7Zz/nwo9XrdK7MBXN8aqRR9wQ0GQG4luLqDwwJYQk+hOVILT+H276ipUFGugLRmGBbKgF27g7aXeFos06eipjMUXhxvwkHZfWV0+1sOSqNZ/TjkOamB/HGeARZQM0QB2gbY4H7Jgdec/HDZBgLhlEpj580iaQX0vfIRfjrGPaU6G/KengxS9ihUN6mAEB0ABHyvtaeMdbqJxL7TrJhXB5LYl1SAtlfTW4xAKTYJSyM3vbvflFsXiMHit+Z57ufo1V6V/PypJ/lWLE97Lt9GUc6x1IhPcqX8zCc6sXEWk23vdnItLDoE81LQaqX5am1p1t8RnW+tmGObUS68+seZJ9KYc52+ok56N+qaPbLcb5A2NkKH3IZP51kMhyz+vj423itOa1HU4nI/BXDm+gXbLDu4YB5kFJ/98aI6g15yMcA826+Ez1mOehmByQvdmwrri4iul4N5XLWfDqov+kvKwA3ka36FLzS8BXWcHyTdL17myggN2QXWx6BDdqetAJEMhdIX+cUhusy1Ac+8NLyXxnOjJi2s/4HFaI4f1oUQbyjeYWCTBgvU0yTSZ6/SeDB07LHEO2HzkzK/qC5/DhOxXZ2oSqnakn8hEjlqN2jTgiO8yZkZIIeMpGvTAzDq4CYsAN7AfOCaSr3+dFMzi/QqrZOWwEoKgv6ZOPl3131tHA8JLsLsveTReUxZ3mK6SwyxeSobdyQ9PVnvjjVLyVibpHfEfUpH+oUWDH9BhbcAAEl0yDuJ4EKOPjk4MBC2jDmSP2roli2Hy7LX6LZPlBef4P8USVZ/1lGi/eDVmo+sy2RglTMzf4aF8uD+jZHtBDpA+fsSBghCFgonRmYwsp9naGooCLvfieI6jWNAZ7eJ/CMh1R+yy+IJEhB1qcxBAFJI+1ZBA/ebJGYfVygbNi0iKcLaGzLDX4vD9F2+NBwmd45v939hpTOIt0GRlGmJ2x3hbluMOT9K1QaAdN2sRzWe2FJoc7FemCgZd74P59S9Dx4anKZcQY2ufuswL4pRbUX+Qu5J5b74FlU8JQ7uCZ6TCsOZzvbjL7ilja6ZXDJe6cPr17heFwCJGDgCWqR7VRFtrPZjgEKAGKIka9r6ZZCRPZoWGx5XYGmxObG5wX9LTUFDerKW8VQkCF7DuYocXS7RmMI+8H9JWL/bPxYBsk67+jagsEh44As8lh/eZf8HZckwtrfhHfOi+iMIqCU6BYpFgV2YkLm2wnBMdbCAazSDtTH1syrGq+WGLBwoTek9E7JSrzE6bupd733m2q/HXoJvWhLUnMSKOzP4Ra36nta6jP4RXZ56v4+YpftnafcT6vksjvuavZesmul/Pwy3AwnC18eAKR2VjQ/IgkcO5L1UH81PTEd1aSPYA9MqB/e9V4AjvABu2///A+xXqrQOfUjWvPuL05KphQoA+iXtHSJb+AJd6qyBoLYiW3biIGr0vW4R6VPxPbQu7aLrMXD2dBzX0j2Kj2ccNXjXrD2oT8UB/qK5sTWKT0iIbm1huIigSK7ZIklRPQez7i9HnynwRk1O3EbELhJRbKN1xV37zFmMAYcvTMfo75xK9Dc+0zGM5idVw8Q6G/G8YuAhnURuDJU1vw5VlIjQVqwa7dyFKn17C8T92DFcf7Sho/qm+vYJtk+cBzD7kaAzO+KnqNFkHMer3f2Pz6LC2teadNss5MU+PiDSpS3jwnagof9y2/hyC5qu2kBYHdk3bJLuHCUkSNdYtJmKLVXAj8QS117V1UAkXwjJdXddwBOoMrZzkfDpVdtqx5J2iSFKXH+WusrWzQOdjIZw9NXQl0XYclN68JgKizTQSwWMGndDY5CHEE3KRjEf7mspdMK2QqgzowCl0mf6U7NcL7yDcAlRvGKcFLjI56PLyHIJ6y+H1Y/dQgoSiJAuAvofzfDFDsjXymi1S44x125vTu5W8IBFpoc+z3FvxVjTZxIhJPddNa77HoWKpBciggtV5BVExmiQwwiKchqLl3cZg1PlCdXAisHBmdFl0jjEjef+limGB8g1/uWfLW+lw3v6mXpiz+MPZDDhzOgF9N3zSWDd1qwvMJt52pTwv4aH1xMsWa7wVEhwQF2KjxhKCz/ZJIO0qQDdU8hLHo+ha8lb6IvPw6prJMpcuWoOW67q9ULUjs0Hi8v8t+TWVU52IIWzBDS83xjvFAE5F99GzeDiQWujcRv7YwnALQYZQnjXgiU9adVnguLWwBFCFZA6EnjtHzid1ffpb1b7GysGUL8289OwzT+mQ4EoDvtASi+yczk/K66mPA9jYjET1tZ09y37JHu2KyBwTAyq4deMHb96WlCtzAu2i/s/61w1++cZjL9jXwCNHny7n1zNrXUMYdaPV5eDvwrao2nQPwEcrsrag6q4UnI7bgY57fuX5/Xwmdn6oV3tJT1yWQR2OodBI9lBWQI8lk7zU1WHaeO247mUhm0YgIwSIRU2fkt2vQ/uhd+GiwHWhv9OYtglDSUba4d4hIx6lgrgPoO6f1j5G6Zo6cSTW+OXatUzmqzLZV/Sn1dClPCWgVCdKp7DfnLm4XaCtbP/sr8H7QL40L6xkLMbJh8Q6PKVfXl85kezHCB6MvSjWxMpCKvc6T1D/nGvNfyLjs5YNt5cE8yTenMOa957rt7Cwm/5xkTjVBAtQ5DBss1ILo5qy2HwMkP8qPifkdDz/dve8PDzMaIq21hhljVOXEVWYJ8WUpixH6iZvw++8DsG618JN2ww/xn7LDbfZ6l6w9pzV/i5/s711YsB9GiQwcyqLBEoALwGMHhUyI+DsxxhYUAt/vAVXk5V7xr9+UOLJX3HUWHaqlwQe4JFq51fHW1zZ1EhNyHFCo8AIuMgG3jORiKvRK8p7HPpEiSy/yMGhwmHROwpn5akGTg2eoGlZ+iwZlzORKBy2sVOuvCZTOjZnp/bXuwFEsPCK20fQqg3X+ZGVOaEmmQg1ORRtBzCm7RYP3gf+j62W77r/rxjeFIV5Q0kN9RYVxXgqhBWhKwA1biH0jWvAKW9T9UpupAbxqdzt6JytdFT4qzq+9tsTHKaL6oUe96bI5/a1EUagkmsUAaQZdQ1N/e5GSnobwOOo9Na2BvAfsHyRtVYJ2zlFxR41X3qouWBm3nQVyE9Pah+pBAyUJy8VfhetvVrHfh4UkaGyWyE8EhODJj9r9Ez3JSWRQ3c2DV0B6QKghrBsSF3rbHTmLx3nM+CCSd3P52Wf5ycmy3r1Vqg7bZ0og75O1ILB9fLXKCV8I3GoWyKrr5sVNF7WibxO/mXlfKycFbCJE4K0jyNYKDNg4DZttfRdTlIppPnRqiUettZYFsrNu5Bu4A7WO5m4Xw9/hr0RoFBknILo4Nza/fyGvSaE/97tfQtLwmDG7RE7AUtnZSdADpWNVT6/+SvqkxG8JpjhfeOVtjFeKatOF9g+zr8GPdFBJAgotXyd2824jvVDZXOAe4MZHKOHUyOtSiXa84XFuU7s/74/RR6sqHBF/phazwAhGI5DTcDiBTHPxr8+mec4yuwn8bBRF+IqEcHxonqQWSFZf2DBkL51FBTYImS2pAPOrcMHLTcJGYGjpVlWGsv6ur1LQT027Dhcv0bFR0ZsOk2GZeka3v75btBXKHPtsO3YPG+cWMJNkz1hjBEH99CqJnJkDxCG7JkzT0PT+1SgmXjQMb5NeRTnc190cQcCuBswuNefSyM4Qdl5E9GwBPznx/uJhOhxv5SvHr5DqlsOqUxLmSv+37tecDPmMV0+6YJxE/1F2sE2KUb5WJzAt+N6PxTEXB/wsUnsWI8mLnjn8zmmArmvj64nsQ6PA8P329Zx5uPw+Hki+OH8b2p7euVYktSpjfx0r+JS4aWLxsoxt5fySEy6ARjCBGhLxgJR70H8Pap2mly97kuwbdEPt5luShLW3bZ9maCq0wWiWaCIT1I7WPZ/zVcbYGEU7C6Ue/3fuXU0krqvLDjiTdoWo9cMW18SxroAbOQxIAKSmdze5du5nhODIiBGqkou+OYs8kfJk7OcIb/H29Vas7xI+9KmKVNIfFW6bQUtIOo9GTVtNroN/B3afT/WwSexV5VTZsvN9UUNBSmrkl5IxmCCNNavb9cuc+zB2EbuffOo1gzBpFa++i38BznVyhc5u+E+ueOUjedJQ8gQF3IQ1HMb9bAy7WY413o8mI9YwviXGqPwaDohonQLR5BKQLdIvWWlo16SRxHFW4ZBzWqHBvoil9g/gPcKdN8MlFEk0x+8ZrglMyiAZ2DCPBsCtVQ+CSC0cAHCJ+0Po9xQZD72xXheTUuya34GDQ+Jsahnq/K+Ig2hwQgaoNF/R2+0tgqAYdZ+ckdXds/XKUnxSR5fBRYIIp0FnGZz8gCvo+54GaawbWY0RiLNRghhcE579MyKvmrc5hS8W/fRjPB9z8W3QwqjFHfDgLfrHvvPnKtsrTS+5+O9xd/ktZ4+JHfaoEdfpMC1jP56GmEp7WPpFUGeR2rJ3QnV3mYaKVt2AdzWSihXV/fIgXVdh7kfVNULumCV80uzv8kPYloCL7X5iXIJ4tvVSXy/YAaixrhX4QrQ4fZKZXK/7N4m+1Gl6QxsAqEcdnJOw9us8t5lUMqELajtYMBkpAKJQCBDD0Y+A7eJhY/T+48r4/I15SIFQWBTzY214EvLmdQZJfpnFTBORcm3yxL/zzsb+NadAoqjGZxbzEUqtX7SEuWVCvz+jwcaJgF+EXi18Y92w9ID2CyNbdXkka9QkNGPd8GRHigFED4sVZsJy+3suSkDDlnHw83+q1UXDBO3CxyJBpV05AEFRyDqxsQlAnCipbndDrJuWe0T35/74Kz7kZSHhhdY/H8UHapxdxt+qzvuIjHWJRGUZd5rtRZo7eObJPLnQ34JEIaOSzNQ9bbo4QWbgvLI6szQyvrFEi9ZqLlBd8/tkIdxIeXERvKoj2V0cZ0yu9aoezghBGCfCXl9pIb2swbni50vYxv0hCsKzOP+4C/CMui4ME3v+I0DCIb1d98U+mXYyCvYMz18CsBo5WJlerB9wQDwdGqDa99UuHTeculYu4Yb7JAPCCmjKf8vMxAg9b42sgRbjeVgkOk4KF5uCRdPNbYHh7dZq6PG8Pu4SZJIz7bBWS74T3PfQ6XDzd1qfjhIMM9AKtmXyr8BAWAhBESPZr5WQZH22txN964sna/X78b8nbDZjo/hBOZRgjO3q4+yhA63jVsvxq0S/gSXRi7cbwUaxUQ+vsMrc/qLHPh/d09+fU3dQ/9NVK4IwOvtYI86CvWwT/eStLtahw6z7MQP7zyr3DrysDpSmvVv15P9ZXHV5SvpEq3O++hVGETsemj1ZdGmXmNR+Fzl8oon4W0tezjo/+5bRaUtt7WshLpSOzUXpb4JtZeNpJHmSyIdMqnZUR6KwNjH2zW0wl0nH7tKbnzZV7dpw+rLKTZRn8dd73SQyEpEBfc7NLWXhxAumSLp6vajNA3CjBckRblBP22Z+gMjyYLLdUunbUlq4J5jTlVzDERYyKr9jB2GdUyIDy32QpY6dQXWO3fqRWuTj/lnZM8o494eowkN76TDCsXJoNkw+fZ5RNVk8IWe+GVRYs+OdwD8MDVL1FnOf63nbwEfdQJzwbwKccEuOte30esjceiP9sgXa+pV2+969A8FA+jFD/XmxS2NVx1iLyXBZ0WbpQ4lwia1pt2eqxwljxsvleKwY5/TN2KV3FxsRvg56/fZnp9KNuRI5n8M0i3mRiZyJezhQvgiu/pPaf4o3urn3Tj/dkwUAzW5wI/pgMykvF9tmTpTEByMNwMMbwP29xiE2zz7ed7Ion4qT7Y0X07/KS9emIue0aIOCo5ahUbz1XsGMrGiJnWnsQnfbJwgq5uT2l3OzpL0pJZUY+sl+WDX0LTldRs32HaRahi7OKN2o1Jt1hXPKCyjDzrGzceflE64ns26pveC3VcRWQ1gYPoSS4xL4MFx36Y3zaeHh6pvfhdZ9PooDt6+HIuIwL6oP54MgEGDOo8vkoEyPVtwy6qON2Wn6iaARb5JgZwC3IZM9QvA6X7bmCZkaXCEeHM8FO+LyGayBnm4aN4klCe5G3itOXje9eUQB8NMFNGFGc3TraRhCCNPxHop7vGPH7hGT37dbS+U3S6pO1rRpSjf+x7Ze0SVM/lbY5tsf7PCQwRyQqp8vEBXTZa2iq+HiKvCPdjjTf82cnU5FFAYVLN4VG1hM69FJb8/jKoQUY/fMrYUDemu2jd9scK8UutTE4yrwVfwXBEkJRaVK6O30+N4FAjF/hAE9i8l+BTMxLOJmh/PhQfRmzrFwcwEZg7C4k8XZ4EbA85Ov90CqAw2Ek4ME1nvnbZb5wx0NlOXFAcwJD8sSkT12uTc/eOIyVcj7SkASIDEL4afki6/q5JtvYVjzemCa9zO7DxV38IyWrjG5nJY8jR5GAJBQIAo093nLUGkn9YVUb0VHiF8Dj+SN5GPp84QE2Ul6ycT9bFVAEKYXs9q+93g2lg/92ksqCt4hDHnl133w5rd3YVvsM2LF6GKRagQyepSkxeGqbLfUECpzlVO9Ja9bH7Y5fhUzm+G2tcWqkedbreTOl184JFhyZpwY5x/mf/6fd4VTAQDT1fhGd0yOEwLwcGXyOXnKEd7yafUQ3Ry5clhKrcFkg5Ox7QvxYHG5+faSAts200VjDzbKxNrzPmsM9tCv+tqqhVJ8uXHMnerF7Q9Vfninc+Q1hjZlVzhzy+dki7DI/o3+vLa+wHI9kLBpcUfGL5qfmOfejtEPpzaCzVXz0Iq6g2eEIuEmscg4nF7I9qe62os3Mo1rOqt/3FefJ+pKtv+xqd7L5Ec572b/wrvdCnnlFL1GlG2o2UoLDLqfrrHg6rBlMz6ihAZxvEIMovM77/tab1tL+WnMOcqQxvI+rRlTfrGbKZbkzc0El33f0CZDcyEHi5detOitxAbDFU99BD5xwSxhBJmKpxesWJOdlfmkMpImvftzeqmynaXQxzw8mA7jnXwTGbzXNt1DduIm2Szlr7Zd7ZgwnkjBTfECAkN5Ec1tkTFqZB5AUFUPNZPslXAgmKxHjocm5l+LUdRPYV+rDORqCb3YfOk+AeTYa+W3sxMhnUs14jbjHBSMCQip5UoF0J6fDPIHQBipH35DsclIrb32Pv5cvN8v75xp9zo7uTs/R263WvJk6HB9Dq7nxfs4hcNMDZ+j6YAsSk0zm8oCPFLQsDd3xksRdUPQuJ/Z0LPxpJ1sGrVS/2kUnhb8NYAwzF5rL3iLS8Q2gMewttrs2M1dYuWNYS9/hU9fiu6cB4DFSQmhWwAfAfWNg/CshL91ut/tOQoMvS00Jlxhbup6x+Dd/JLmNWxmBiXfdkqwUH3UinT9diK1R/TZaz/nQ1NlKBJv7kZfbkAuUltc26IcOL78Ilp1vpnzb06ro/HEhXEhF7SjJQ0FXZDGFtrHNCaafNARD+JrJzog6lgnREJmmFK60b/EOkFzGN/bjehNA+PZj/8pfzc0pPRRCLuxwYM19RtKGgDqT+4kHKQ3+V5hB5aezCOpJjhZttXAyTnSyf7O78e5qcF0gpl19ZgQ3q2r+OjU7W6xy0WEeHFzOF/Ob0zqV2sDQczvc8yckvESw6KQjcmLf6aRpi0OOAm7YQScSLEvEkQLTJuoDS79qHpCG9ULzSupNKOvA6+ki4YZjypc1RofZfQL885ZH7mAJnEqbyo7wWaRQvaQqJWpes/dBsRXxrks+Btq/1k7Qjh9x1dmCz/W2t+2X1JFe3cCSyDuhNGE6ZFvroBXFzXWgx6NqGoho+x/yCcPHQmvCk2a5GkjS9FCVdYRnq7HiuS8DvbjMjZCxajslAQdPMO4ucTAXV1e7ak+RZEdkcs26NJBMZxwwrr4avrhYSfOlA5EDnyhFm83CWn+Emeq4qCTVlvS0ZvItZjmN37ZWmhYUEyymGKyu4b4NzxFva8ET0v5LPSZeWzapI+o+ghefcyIUuvSUkcPPijZ+C4ioGkJ7+bcfItT1Sa5DuikX5qneTVPlSkLmSINI3Q1XNjB1nVoa5YpYYEBhiXvFN35flX8b/V/+ZZs9d/TEW9aDaesnZSGhzcWVdsUIx3uU1C/uJ1F34jID8CvXJuMM5XIinmH2K6If6CEzTB9A2KGIGcUXD0VClkxuL5UYL3aZ4sFEn9fHuEJ1zGbIcFgeVAaA8sXrFcHvfVnQHDXjBY7boLUUSjdxntQGAzxqYDxlK0/+tQbPK5p9DzX3OllPJQakDZC4ukKnztwd6z0kNnu+I6ETU+zx29w9S2KEOmWx2iY0mh+j4VphYdO0o9bwLK3TJUOa695/J41o+0dXms/M+M/kf6rRT7BLw1+HRSZOw0QI0GEiuC+JDXycb9U6NeUgIGRvuXMwVoJ+rAN1K9HGHVBtu4sk9m861C/t2TvAcHuvbzXoLlxD5SEW4otbdpMi6AGmVKhz8rRnNnzK4kOKZZEXoxvoOX463R76mOGGKtSXRat6WToyof730FWoZ2qPCQL0vnDyh42brAWWWWAsBYFRq7ci+qeIysM5qHEoVjgP5j9TgOTCvPFmq1quHH7P3OWWx8xWHpsR+oK85o+mDFVCMZEPDy2GAoNc7+W+R/GKO3LmCoTfG7xBn0LeJvMb5S7Ggl1s+1ZJj2zVorLngovVpJmWnIyf9cZzZX68gT74opU5YBF1Q1q2z/6BTdxRzyAHyR2nCGpESxCi3VwMArjO+lHHLn8fzE8vIaXiqxynIA6a/ypJCwwZ/a3I55kT7titYKfGQG1lw7Fe8B9OhFMJyjTAVCMC2JHQlFQV/tyzHMwIN/n9UI949i2/VJ6uHafYfJKjxsl0jb3Lo+tgZcUAbloEopuEn3F54jvIyVeb6+fusbeX2a/WYg7+jFurFHBAOLmoUwBzS3CiCRygv9/cIzrAJnlFrr1iHkcEFbtYtCyOE6iiIVjJn6IHY5W99jpjjEF8hv+MDolVRBRkyLZypQQCfxqwvjGNL30zdZHvLJGB0tMWcGvyV+JKL50Qr9x+Yvu5tzaJcurjac9Bdw10AZ3gaLjSPf/BoKBAMWWKIM1E4Qwh4JUmeiWcReyueh7dfRWK7U2pdSAet2ejQPRJadselEiQsPBcqw1O0HNM/aDpWNdco9UxVU3NdvEU/e1cYPsSQck7Q8pJb6gGdfZT0mDVr5IRWhnHlL1IzXeG/64i7/pcXuPJRkCAHhl9i9399Aa2p/b6RHzSBpm1nAFbaPnZ/WYNpfIizgsICEz0nrh1RiVudCAY8O7lrtE3XJi/kJj3M+19a7lHVpKLR/OCVhwWyIoDhsqqG1fQspbOY4b5LxckaStjC3qA+xzV6oLv2a41MCu3tSUNELCzvzNbyAjQjvmH/Ui++e7joMIBvRYSIGsCSzRrrTUdSUNpbO6JeUeCOSnla39vMu7QCF27EiJzvEL4Kz0G6OeNSlsiwGgmJ62raUsJxYXMG7ARqXFZCThsEo/v+w4G0VL3hN/eMzMZO8feEHO/vnjG0Holv6EaSEFfp0P7MJqHgiKzJK0ICANmYDJzF7XQqapm+jj/nuxi+ZAnNnbUx7t62B1aUJclbLesZwRJVuKL6ck7CnBTiVTmW4W9CUaLbkV9PBLxW6WNSNYdKgwydRh80SVYFj+5DTTOfBcadwGI1s1c/l071P1XX9mcEh06pHrxxkR26pJqwtIWyCsNrzEnoeiML2AVlOIg7vGIPsBhjAY0skOsWINgLt4Cu2ZF9h9gG4G2rh0gdlNHme5NgViYgvSCalAXZhBOj0JNVspqArPLkWrIvONwoTmj2oVbIJDoMKkpJyYQyWIT4omIemIXnOWx5CGAwGP5yEBSemjyR8crR+VYiEY135M2I5rH8YogTzj8DxL06ydH+pNhlsthtZmDXPodk5cePeWOf3e8nJ250yQn3R4Os6VrpCX1Kf6fhRlxsjHQAOZfxVbHsBYoyR0J5cpvAmNcSrfjf6bZ9zIuL/G7Wi287XzuxLYycbX0F00PnkbbCG6hwORIywwBC0t4/lNdAALBFC1EwTebg8aHb13WK5NFqhQB02pPvWfSkkDsIBNMhBg2u/qgtS7o0zkDVC9wAGklYNLo+2wbsNtvB2DAJzXKjeAf1uKhYkXoCkdHmACDk5NUTjKF5Os+G7pcrRndk65WqeXgqLUdB698ydfH8DVGj6efI8nQYDu8FphFsMWxtVh6mIxVfXqn5HKe0s0z1EVGe/KXS8nH1pgCYtl9jIImS3EZh+czhYU5+RTybeO5f3jtLgJvCjy6R9Z4dRYkgrqdC5cmsRGjIRwclRMEkdkuNoBF0qoLYHlfzozz04S3cOvQMu1XP0nyUOPBEAHwYQFzDV4u3XJE9j6QuelsNQlhMsgvOpxvZtD1xgfGp4Gxrfhdy4D+Bt+iYfdVjuukrgHu29VfF1g6mwzTAOCxuGHwxuv6o/IsLGOUkP2j1hJD+xzwI1y82jExOYNO2CivKQWPqnfwyWMKVg578TI82YBkBlE0NG1IwQtOaYQxTEKIIIPavFpLJof4UGSLbR+R/VTgvl9Iynf5bvbFVG95Km1x6s6Sqom2v0HGOpwxx3vsW3vMvB10EiN4awHQF8SUm03ioORrlhbb5qgk8+unSeNLeZcDqCakmV57XZeRPTFIGjdii1iaAN6YtYPVAm8NlHRA1XU1nQancl0+or3QLFjTt0fL8mdZmyAEnHOr+W+T2TxZKsfU70VQDQvWebkyvyzEjVDvanADB7AgIqEHV4IkTlvAcHhSv8K7/5lz3jjPFl5wyDXD8hjwQhEQAYbpX3aclNhoASR8pLTyDA7PgbNz/f6F/67/X0qbOz8NU5z3hwX3GSi1uUOI8aZwkRXwokcoXHR3cin4xStiH+S89xc6/IDnfXSx4Q8JMVswdPrfjjZPt3669nKSCCzOPSW0mrONL8d1sm0RzO0B2xIMz5WhhsECYgR5ymkBp9TdfXtVy4yjo+CnT5mIATWX+lezV00I58CAjd6YJoYcaSemqTF3DVxCqK8vKKTS5hCn0CNGfzruzStTxNbHhVKVoAzqh0NKqu0QBdiJEzeFJLwSAsU/x3GGRn58WQonpeG5DVycLl/I2TfGZ9OE36BMP0XluQ1clKSfD9Q3MIWxhosLATMMz2KVQ3N4yGV75i+9ICXmrsIGoXtYWtGuqihJ1gsF/C6R4+aQQB2gqDzQRSc4OJ85zM1zrn8AaO0A/NeV3xZwv1IV99HLwgVDwwY0uPy8AH7vln1lXhuqhsp1+u+7ssvwNVuqRvgLLLVR1ldEd/QwJEdyjNzhUpSLpxfU/zuPB7RQ6kqLH81o9DPxDA0azlaVhvrXu71xPOKITH9BTrWgz+/XsP8J4Xc/LGnONb95VVgepV1cCeankQIxU4OmEb26YzAUQ8jjbqHDBDcWKUxd8bxUyZE14Eii0+BVPQLpFc8eXNGObtTvFPctTPZLs3QLcKCNHj5P5auCNykA47UDATJBDbDtRav0FyEyyNxgkFK7LcfAVSVdXPzO83g6GEmdDr5zOFHP6PsuVykU54OTP+xNuZfQaGCClWpIhFWFCJH+gMIkoq/KsXyO6OBpVn0QxFQP9qzYhXNvJKTpboOMi73XdXUl2I0urhiJWccjx7AZldKDVpEYIqAM7ZRagWXMB7KGgYI2soDJDu+G2TfQedOyOmfDcApFwuydnH1uepl1GWzZ7QpfpBVdIO3CYr1WpGJfHvrVRJZRgQWGCCBTpmsAm31a78WJFECXTEHa2J+SXJq8Wd8F/YN5g7Dt4DB/b5xlE/cI08cBBaXn5DcDAEED+Ux9u5RlQqUg57u+FJsZz6rkuuY7wa87zTUsgFLgBJC+VJ8QejNccfRAtpOPJQQQBnH9jlsb2lsVMfprQz0Dj7x6XitM5Bn7WWD3ugeuxPGecuteHPnB2JOsl699Wba52m8cBwF830KfhqWP1YaJZq+rSIKGudCYJdeeAZATI/x+G//RUp/xisEC0YBwub8DIVFz3PVh6mdr3KFf/5kdeAP3DyYnCUz2hoxEMUUSTZFPjcbBGKyYhTA34SbLbR/EGsA0SfgBVheCSRXvpZ9Ad8j+eKz1nz5gfyQ262mmj/NbS8AxBXnj647xR2aIZDGxLtM5A0reVqEXez3t6L8IrWRCe5PQ7Nc1y7bu6ua/i1Rhj7UcSN2MKKh0LodNT6AF5v8o8g50exdqBwwz5fq2ryYkloj1c7sxfgZKEHM9+920DYUtcnbhGZNPiJzJ4/KNntSuVtvlrw2S/8UDN8hEYxD/6ILxVJRdVNOneC/NR2Zv51Q3HnSI9aw4llgqfjlPtlsD5UHy+zaukLhgBLfeB/r1LpPckwTFAIpCUQcX87RWiSAsAQTUu3nlyGX2BjhDf1x8UAKX7benDqG6c+n8XGEC19sr4GSm4UCpYq3/nLnCutj9Kf78q46ww9fG5qd3xDqMvFXJLGcDZe8LVubOeHdyt6942xegKJuv57HQ+HzJebO15rRJqGHL1QtexhrwvYGxQvpfBA8c7BogK8aqIz6t/tQ/TxllG8T+p0rTcpspLcqHGLTWbdhIjaXIo0EgDhn0lr/W3eUZ80SzEvm2hHkc0C2UfxF3fCx9/v87jV7Zolys3IvGqpeghdX6CqSFaURM3OfNlvrIRjDmbxxnB4ps0Mx0cjNRhx8/woexwEpOJd0sS54IS7wY9PswhsRu/3AazAcm2w03pK5eUAQ+pCDEbqjVq9VKrX4Bu52qHG6ueyChHqxB/kHrjXWChcMCFHno2ftrMBVUe9vvQcFzk6qmJAYnNuaoYz467hz3nT3Pm+O8imjKHomo975l6C8Fy4+4EA1wbSiY0fLrRfgOanXQg+X97YWcirS1z38sLhHI57EoPqn3It/j/97TEOrqv6VaSvuozCvSrpGWRJpk3VDend+4ldmwcxQdR1M5JIzVs85k5yFP7XuN0IOZMHizqJfz/Q/4kaqcePYDhYwK8+dDxnK/Y8EsprHtin33nVEl9I1IaAEJ975f0lzhmsqX9K37/akjmq5uSU7aiczixv1bY9mc3ehVdC9SI8peiUR8fRZ23BTMILI1ZKoUie1gyeMh7vBcttVMfKGCsJ/kcW1EZVN3t6mcGnW13h2WEAx7V+K8KDo+C3DJRsi8tLl/iyI1loN64Ng3jf8s6rbypzCKVBhBSumrXWb5miLWF2uz1LgQ45AQwlfnxXYhKkljJorzR5EPHWhcpTuivWzeCffU5Gtg7bzD7ozjsjtqSXA4A3wYYsPd5IN3WjqGVuW8I6vf19e+BauTLNDEj3t6n2Ln/hSd9BBXWTenqWL3EyPSTz39sJBSQ2ePQVAwOX2yxzq+NloFV+4GVJdFM2cHFEMSK8x3KKv0odIHCJvnRnMm/ruuPLDWOgmYDUU0dc7933o12CG72Ymve0x22B8i8ySJqNx/iGYHi4Y9Yw7uDFY4P6Iu3n7pSl9xdL9keLXtrJ/VLju8B4RxWJiCZWBynscntFjqMtrQtPYTBHOkQjb3ecWfEowWwedzjlFWgg2cYnc0v8AUBUhCv537srZeyNIy5RVbXtR6RP+3RFP9eLAiG7s9adqwJaKkTADgBlIBJVnD+7C2f9i7LjgdVat/OpxtxDychoXMTILPS3dB/YREZ0lYxE+YfLHlgSzYj4Nedto7FRwifTGuULwZtyAdW2aP65b88j0tenky4NUy383he2uIXqF3GC1tglJrCtE09qbqdblnezUxE7fY6nj0AXJhcbFIw91EAccbV7zR9MitHFXEQ8oBL2DaPwI97enE1cj2e7sZ+wkAlhsVIqXrYVQqVnCWzvLt24OvgHA7lnh8NgFzT3sbGeaap2MOKfujqi3IhhaD5TW2dSBp4xsVMHIYGLupuCedB9BxV//T2hyxWj9SYPS37BOicDm37J7Nmw5twCHIXYPS8r4bbmZGMfzt8JxpWsvbjbpF8zWm6SAvZQmApRccMbuDojfhrdS0AZK1Unus9qOj03nlms2H851zU3NOE2eFv7oIsFyjxi6EmnXq+YGRWQYyZXDWea6BzG5tkk3OfruVeysOySC/9yrIcv11q/CbVhU4hG63uN+sedapL6m8KFAj5paYH8muJAJNTRDoDf+UwCbHMlXQRt/xkXxtOpk9o1Tt+VnkCHbmMjvyrJjUbEknMcFNDSu0pg8K8k8fZX7yvJ/uPxn5kiF2EhMd1Vrm88Y2wDAq36t6BEp6PJN6MlOTKYXix+ERMd6BebTMeD2JqCpuHuoD0/vrveZi3yFGGfIF+8sQbUSijatDIveMpszxX1E+kkxUDGHs5aq73lY/3/fR4kglTEj/BuIszifnkhrwxvq5aEmVJhlRMNoVeI5ehmHPlxAqz96aY2qt1urXdynn7LemUV1Nrks9HS95p8Q8KTulRJUTelgD1pJb9FD1adajLDYlVDsvEaUvx9Wes13fmfuINok1qDr11zhdQDldR32mORI538uf0H1w2VOXt/+14hpxZQuPMwCg4K7f2LduNRjXY3t0sEeAexKZrxCkgJXECBSv6I0BjvaKXUAvQl0XogoR/q3a4foHhno4XtaEDqjui4gmIa2YCU4hO5RDiMoIXrlbvq/j1ltSavVfKUEEcHx8FyPZp+cs/3aMgn+o1U6Vyut2DeovVs/v7Uesj9RFHTH2SKpPQ5Z5n9S1e5Pm/BuOILhiIvj81UUyJsDzB2aKV50AsoTjJEuLjD7rRcEmAG2lInFv7EHXRIE4yO0OPICwpNLIEcK7l6bLtHKesMNOzvWPsihI2byJD5mVU+4iDNwzfO0pxKyZY3Fcfhj4iEwSIfBjmefRKJp0wawfxO7YID20Ijrh/zu8Mvoh24VpcDnasZPSm4CStkgleesVFrJbLRuoV67Oz7A7WhBzAfP5pJkoMiyytZgBWUv1DVO5yRJswDoD3ZiI17ou4x3UpIuSSsVDTYciWX2u0TyYXwt+SKYp6/eZQ5iNCcCluVbmlFjsvp+fFOcbnSjONYRFCXKaD52OmaAIrZDMVxCdrOwAvOhhRXK36MVpcIAxZxRO/0pwrtew9Qpz2h9PKa3b1KkPzi2UZ1c5kB2VCjpzMFaDnak7Ef6FEWdxCPReTZ/x7uec/dU6NjGAaYMOGJ2jWbRCe58VcoRhCIQEuz0iEGgwUb8Yr2gwc15jo93ZpaNcxzcZczsxhsdOMPUqweDpcz0arjNxsfnpHR8hp6Ia9RWspmQNj3Sh/KsK5cZxV0StFHbnXa8eS9IrUJjj0N3y8I+iTkQGiCI+1UyoSyZNT83K9S/emrtVR/hLDwyNcCNSDUhcM1pyyzSTtUAgLMCDLQKMh2YOl4goNRcga1XQWODlBl4YTz41a42THPZq5QC90BmdaUuLeQ1lnb94A5Yet97qGwRmx98PbJ0/d2TudmhvG8AzmFAbE8cmYnRTMAcAXEpFvO37kpCQCj3j14r9/awF+3ZPBPmhuob6VIqKdPohjaRntnfKfYoHLH3Qna9Z7gxLq7VDMzxKBbD2oIEuyNDifsE3B+cMLDVEZbLH5RpyjwvvD22tL8ThmPqk0OBxey4RBey+58DDhczkjiDaorztY8PlweThaFT91OzpSCVC0xHOyJnV5TlB6jjwjq+fbodYj/+3q5bUsxg7okkai4KJZLVKhiDTS2QpkBTb6UVdNU2su1tFHOj9UE47GKCG3SQdYMLOSd160OVbHrFxdp0x6q/KOmIRjD0z0LkCE7TWZJqimLUtrUtMp353boH3IvyLx3jNbjFjPNCztRd3l56Z9KhjA+/QQlJ1+XuXL4xsbZPVO4mBcOKv/zwC5ht14+bTfMZzstyWBo8HcmwRD2wfHa7H/NTK5tVPBm0k6ylJ52UxgejU4T/qmF8mh01lBuLMOza99TZspxDotqhRL6dbTQ/jyal1isRzVuJYJ/MA2Ln6FOdbIcoc/QShen3X3nIzHq5Ch1v3+vo4etLm7kBQ2XJvDWK10qwWEJQmsQiiHNl63qm9zQ0c4J2LZlEYb2nq3vgGl/jWyfEs6dSBHL1j1FERLrlWEtPN0yZvr5qg91Ri3jzkyaJd6HoJ7gpeiCbJAR3YwDadcXSgBzgwVDq2w8lhZ+jHJ5bL8JKMw1PEGJRj4rBuzED+tgQeNFER9GrOQzRIrUFyV4Jnc3owfKarsvwkOEFcMTFPgaQTC2yIW9R+L9obQWpSYYSnsHW7QHKSJkMHr73a/acNlJiPyRfwPLlrimzrS3SJfu6QHUHAgbqQOg+wH4zt41aOxTOu8Ym6e1oKjC2DSBR6ImWnedsaZi0i0SH6F2F/+9eyMW+w9hIzwVzuQBpYenqcaMxjhcg0TqOO/e2fwkcXvVmtzz9HUVHW0Z3JZcQDU5Jh7dQ0eQZhofm2t1Fo5PV12sYg9NyetBjgT3BTttiwdgdKgp5TQ+rEdVG4mvnklyB3YZx3GNWmM13CS6wspvRvxbBP5N7COYpv8YT492DHvUa3jScxmaG2Ezl4+0mEw9tpQOzDY8A+elDIHWZXsZ+ZpK7Nnu+v5WHoEqBi9mJcq+ofgqT9ucFgaVmtKwAADEC9O4hQDvuiiFa3X3iIaG2jEVW1KzbO6Hy6ibfkFc3syEYnPPfR4ZTm/Zwwvbbtr8BmIOugqjtQGysYOuFqA5AmppvE4kjj+FGpfKpC0URGOzag55J5pZZFL+dy6ofhe57U8qXwZSo0VxFFWPy/gn9xHfFMvDmN3Hhcp39Giv1LDU098MC7PAYHjjeWxPoJwJTMHXzrpklZHWloJtFThwMCOiaHQmCiNKhxXuWDCqGNNSF2ystT5xnpkE94/3uVW9ru6YeUEKtS0eZBzvJIisduRufnNybcvCVTW6Z1a7XT22DkztqQe6cNUwFueZQkIp5mGN3nsCDkjXWshrQxo2kQJdUR/7su3OsmbPSmk8V8Tmp1j/+iyllEqtAOBKaAJHcx6xYxOY6nyLyW9eWGU9rfqSJ6ru3ZjjbYGqU0FzR2Yb4Kky7+g9hzJTtyhm1e+CbE+mxHqm7Acxc9JCamo5sw21dJygUf4E6B5MIj8mke8yUtCDhJNWiiWHaG17craklhMpOBKpwCbAc5IM1w1hXOwKjpYDVvzFwDT5LTx5UPR+CxrW9w7FhSDWS9XLDCf7GSkdpwsMgkheiU0g0U0iHacxYuFs3b0HIo0bO8Tpc3hHXoPdMNsu0sK2gVyf9cWcDHCoNYJk2G0J/2S1rc3B3CCwsXVaeCY3yzFixfD/n998bKKVDjP6aADPu2vJfv1Br+LsHbJPNjYgniY/fkR8Ih5KONF4Csm2me3OVE/wo7XydEjW0i7DtOdECoC209yP1wJ8bO+lnu5s0dV6njBpWXFaKL3xuw1kgDt51VnCbgHEynz4uV/9gkkqbcY2bAa2uRAcjFWojxZn2JScZdWMyePAIoFC2dzxRlYqmcq+r6Hgx3z9WLoWM82+qFpYhbg/uBN78JyMAFsOEHcCBYAMXchAB1grABZAgWBlQgWWBOgrAWmwQGCBYEaECwMCEAOgECywAVsIAABxwrLLAWvoVlgLA+oVlv9CssBYEbVhLLLLekKwJ0FYDYQA5IQLLLLLECstjwrAWpAVgA6YQAWWWADrBAsBbbBAstgArLAAyFZZbMBAssD/ggAsAQQAWByAg+4QAnoQAAAEuHYBAsBa/BWWWAsCACBZYAAe8IAAtgYxAgZ0IFgbP6CAssDOt/6MYehvRA9AQLAgwgWBtwgABYAHgQLAWgZwICwFngVrQEC3CCssD4BAtoArLAA7CAAAekIAAWrYeaFyFYAAECsACwAZkKyy1OCAAALT4IAYsIFgLABCBAAAFo0IFltkECy1PCBaghABZYC0+DsggAsBZZkKyywFwrAWWkQrLLAWACDCAAAABQQgAsByECwGwgACECBZaOCtkAgWz0SIAATYKwOmFZZYGICsAC0IFYCwFgfgKwALRwQLLAADGhxYVlryFYANeEG1CsBZyFYCwGwgADzhWW3oQAACHCAAJoEAIYIFoQIFlqcFZaqP6YMFACsAHLCQKwAAkQgACgBAt2QgACkBW1YVo4IFqOHBBWADSb6mSCC3wMNgasI7/DIZR2d6b1vpxxJx86oKWV96T9hD8OJWGI9tsmM3tw5j7hY25T1scPAMPWLsDP7RdvEbi0C8hQAqC4jT78aGAuxz5cM8I3OsLq+JMQMC7wkt+9gPXTwcmL+aPZalciaF3rjJvMb3KnOJlJpNpczY/LjNH9O3uXYmYPRQA11asuqgnb4asHhna0D/OUCfMPz7a1ikMmBnAMFhhh2ELoDxFKB/mF/copP4lp922x7kKxGfEHw3KzZHcl+3yrCIom3meqaWH6cRKf4wTiAN497c5pT3xC+TjdCy/90zSUnf0Yi6lGfZ/EGjQVPdHp7F8qBwNPDW5QQ0wIOIfClpNa9dwlUnQaROUsy+t9KKLr8lB2GmQAtbYi5LlE+YpsYD9/vXMLCqNnQ1zigiQZtzf/ySEzc6uU2cLDmBQrq9cQotfDFUB05yHI0f0p8VJjQlYyHbKQhBL4Q6MaeLE76GaWVsGyhIEyodK+vghwduP+PkEI4XaXeP4jeZlNC5/ZKlWCHHcmc8Ilk8FWkF+ua9H192osjQ/I6AEwvYssMhIIiyWkj63mHmDhHq1hDIAHs1XgQR2YTySk8xRaojmuroiDwDiCJwOIuX5k4sSjIEkz0FdqlOsCS+kDMLoJZsIvxJQRTAqYNGOE9TeomDxeGRTgTjM9gSU1dJExD8wQ+vtKJQXJMw8LRw/l1MYABDQ1Bdnas0KZvATlmiQU7PzYRJpAgXYnbsKZM+EDptO+mcZMVPYRa3t14Sf51CYIlRByF4wx7yCOJk8Dh0jkrAbV0DjmH7QmgY3ze+rFrDHOUuxhbtqRWmhetUCTFqpTwCClE1v1cqroqfyI6rLPiptoh7mkpiOJKZzLqB7ZOtLNmaR1MqrqtIsPz/vzWNFr63gU1oueON4rHbk1TaqKuVdBrbvumMSYtxH8Hi9/l+0UYLYMqQUAx7H/h93Q2D533FiExSKllV9Iejxuche8Ad69BRFoVNDFMKjiRqoyo5D5jQKlI3qQbkJ7CzDDaAiI0XIaGm2ggXD9Vc77O18mo2F3UMbnqktaAmoV4TMeQnRG+PE0XQBhl1qMGjYkrRe2oBOc+rahNYtUw+/QiP1+8uYM+97OUWGQ7rw8K3JYov/Ays1O475reYHEAETOOfB3P71u0guuvt0hMcEtKr+zigy/zTpP6esexuz0AwNceIYFtn3N5UdZW1CVrghmy/fEyZ9flzdQkisUryLuxk97+05c0Jh0zJczSnRhGtT55Lx3fx5F7cyImd5MwH0h3EC/HCqGY+uvx1luc3U84cjcX0ryzqM7Mb5NcYbS5/Y7YjTg40nMUtKy2nevNXxBqxQrr2JOTJY1QvXmQoMRM/3WmQkZTECG0zdzru6nas0DL/XGxk7WNPaS+Ri3nf+UMjUxm2lpYO//qu/7KfPjqdGDJuBKIlBtoMz/V5XqZyWDdLM6K2UGuL6eBpDm0V7KA2fkrfq+LSOtCiRf17A5zANGbnU9zAr4tT0Z5TFBBHERF3snegfAxjT9vw9lf1YyBBp09dQ7TIaMqVqaauhREj8XVSNpyuXRNrbmq4VgPfaEWnUerPRBeYxWx3KH41brTdhLcakyaFW81Q5Um+n4ir4CsDcjRM9TgH+j2jyetaI9F8HLwC11yL8CjkGGUZe6JYDReWQtBrJ0p4iXHzc18+TjsDD34AlJ1BZewHXtnNbjVf83+1wm3HjnxhkUarMreztZuXxllWaaT64SulqdhurUUXM0DY0O2t/umChJbHyfQaZF7sWd4P1chWcs1uV/8mZON6+htAUdnfr5qc4PIY0HMSiuwX5t7FQQ+PtOSu/LuvbbFtDHjFof2hSnvojU2pHka0pUYqbxeHH51XQGI7J/Xwj18gX2ebc1Z6hdG6Cmqo2U/H/Fhrak7E7eTELd2v2ocVdcS7rRH6QuZIuHm0fYLlBovOy7uxentHz209jIihVft7YShaG/S1PG7mC96CEEs4enoCKgFBmL/ty9/x+lhGC7mcYWuJS+wCpFJ2lQY2fbrWSVXdAQH8yYJo1n61v+cwSR3NZZi25DQ6VUo5Jo9cyfJsnXSaa0psfwqLkvgBTHwpAG6iyE4i47JzXgCc6t7vivsh74jsRC5PT6Z7NfP+F4R8NLL97rVWYNfMdr+GUw7t5lJEallxmB8vdCDBccbhIwvU6YMlzdEbCvSwEi9biLlhmoiFXrJIgVNBNhuG3xJDG3rQkh98FYhLWFzqXkK4IgxDb3onb4wscsaR4lzW2aCUDxjmF9DfvzoCIWpQ4eD73vy4Q2eiOTQvS3aP2h+h1G+Ugjq1uys873xOed4QijrAcD7LK25vuTfEzsywHiZQdIBaBbyrXvrW44gq1LI1XjrJk8MtrUDfQ1LtcjVXZqpGnYbIXLvlWZxP4bQo+LhX4FW0plKV8UUcm0yaJHM6TeZiscQkTHkgNlDLuEpQvMr7QTHsU8MpA4MWihh8oCFMsZjXB1dhIligrRwhq7NNVy2808ulAr/+M0Bz0NSA24Xbyc15MoeINCkgU2Ta8934LWCvN0Ep8ZNehhfnZjlr38Xk+A1lps8/XaVMf5wkKfYNy7lWpcg1IVzzq1KiyXHpnOlmJTQ4NbJ7vsqKK2IgFWCRNwjddni1B3crFHa4p+b8lrZ9JiniP+/EkNrb48idLsYduZ3tdHl0R+ry1EiGUa77ddSbcDJ6WlX/EHeUxqcL8zQXiRvXMOmuO0EbeZCfol01/oeWm08khL2MsLKcMBIp2vb4drRKzgRRLSxyRfpZhcKE3iqHNxMXhRzgeS0jQWZlZWz0pb+pw9c4Jf6ae3NbcGcLvoQ4R2o/eSelXAIEKaOozVMtAxKYejITj2QgY/yBzFr++KENvgFOHs4NxskMaZC0Z1PXMVz2EyvQAJThIGMrR0Zp7T6QYEJBsYWfIwkpCDNNk7eh2bUZyvajSlenC5cCu/e53hmQpsHAMWGBWxGaoKjFL74HaOVzRb/PIdun8DkADAd49MzHjKnicwXWjAgIJnnJN+VP5d+dFisEhWjjK9fNZH958+lCIQHK85USQfC8XQg7c2OLmYd5KHs40KeH8tkotRFlQGBmQ4jqX5flk9kSB0vW7bdX+NQTwhU0QzvPKZ/pXMeKiWbcmT7C2gaXlPHiqPY808xq2TIDHFloTG0pUbWCUTRLPxlkdWotBfZnNcrR5vdASRAmZTFeCaomjPpVmfOR+S8veMqLk5hmeX1mG5m9XMgi5NBTms5H+dx/zljFD7xmHMDDXlQ4s4yOcbtRxFsemuHs/43EYh4fWLpEibidVhwj4qrlYx6RBzKOiPkdjhxfAWjuVt3sFENyOe/0d2f7cS7rMx70mtlYv/kTdGJ6rZCEZBuu/b3YkcUn56Ly5YaNKXGxOU2r/jKa46+kMon7YUHEfap5q231vskVb5ZKDSqB+j33zTd38Fxs36FmOqS1sYgbE3Zoh71ubDm2i8uxH4/hnFwZHlI5XYxaXZkKJnOuPMer5WY0VyfiEe/r9Rz1aKsCcfJGBYvuLdFiaG/8c/FMhP50ctOp30mrw2VtVD1otZuvdJ0/bKszS7o2WZorbF9qe8Sggqg3UMoFwawrvW4fD/jMkyNT3LAIIPmLSsyluHBplM3SKQEa7f4fs7XJHK9AEMBtPYb0o/bh46F6SXXa+wEbcHf2i2Qj5mizUMG8eBsM6CkXWuGZOR0/ZisL8/kzWssv1fIcXT7JIovDjCvENogAaf36kym5SW8NpN9Xkto2RdExq9eN0lVOvKpYSaPyInonLzNIE+rLyGzOZsKa3Vz9bI2g/Okgq6DNb/INRedpeVtwWd5mGRsdGtQqmLbul43U8h4zBypqSas9Urs6cyWH3I3wdLaZTUyqfeVU+OxNYdtss07WICY0rAQ2Ums2lsUXq0SFZSrjMgUz9hUqA3Gi3f9oKZlqX76lifHctuenqWRhyaG+eHgVemg/+jXnpv4wqUMC3V2ARkoVrC4Es4RWJON/C7DIV1KC3PoxT7iaJVv9j00rh0D8idMsL6lKQn2Yd3Jzr3MOtIcW3yhj/l8Rb9MFc7BVmOQuP+wAJs4SNY8n9oVS2M7VloPhobYV+WRP5c8c/HdY7LCF0TPYvISrr3umzyqJ4f01an0FUXeGo+Hf7jNhrKrivZLvx3PcsZVzdFSOUZaIIoPOltnmFUR7sqrG3+BabvZU7S0TB7P9ci8LoFZmUEa5ql0Os5bpfMIGXkzwMyF493P5Dw10Eu8Lwlgvoh7qJjq3lOAe0xnu7NK8bh4OK3p23jZOCpe3Vkr9lXoVBaZSI7rSTwjDjdGVbikcP3ppFZgyVItfsGOxZp7IrBOzYOjvP2rDTlhk/OcVc9hQhebIeGyue7UyoBx1ZQSBxYdv+oUFKnTPzgxZQZsGKHofkg+0yOk5+6SCZnZPeG7j4++yN+4dmHS9csS/2IVZMgcSWlKQUTSa34e7cmycIjqiOesUaHrHgJ7fwqsrcy9VANylctM1H0J3xny8ncaY8d/QzR+7G2jvJBZH6AEbNH2mypTp6BJRPVVtvPlYpBKbPNBkI+qMn07KyN31YmfUzsR/Ftk6u1Htoina7Qn86Qc+ZalmdlzajwqJQwQ94tb8UXALj7Uc3FIZJJ7ZWQA6CEWTEMYvRFDOyHNsy6OeIJtG2M3LTvRqC8mfAztRf5RNtpkWC0ioj7cgW6v/aCzeGnLY4uXZz3Wio6IqUdkjNEDVcaFhwkzqqyTcrNqzGGaZzAdGSs3c/KtZGW0WCKSskTElX277Y/3IN85m95Q47IEzr+KpkFnX/wxPYjXk869I+PW2nvKogpu0WsT50bdsafatarfDPIRAQIaN1rsfvFdWwqhp3V3h74J91f0C6hLIOy73I5/fhJV13dF9k4CNNMtnOX1peR9iJ+3Zwpll0A302X+/9LGqUiCCT0rbU/A40pXtGKP9wcINKM9UI48mb242iPxfrVs7YkdqxcPtruV1HHj0+zQ/j/Nf20ZjvW6GyB6vnXn27iqM70fddG1+JRLOLHVaM5S7b/n8dy0dXfZkDcYuVa6uCmTJ3LJhnlmgfSGVOS6wGiGI//L7zgeL5TjWnJZlv7G/l/HxfIlZrvT8uIfHrpSqLRabH4bzMrWNfAih2ez1lQpY1kQr6pdHlP2QotnCQj8webHrIaVlteQrPQFuJTtKoiv0KNSUxfl/BFH8FrrIvfRMCfjx7v07mGbcQxaSi1K6xL0awqmTjyM7i00x57LjHoVM16l4fpdqvu7fwMegrXUADH0e3ID1dB6rIW9QV9e1z3uw7Z6s5bRWMWlcSBG9Yx8ranuFDBxfDEYIUltHI65m14lkTrEeQ5xQ4OshrxqI5PRpfU/WMEvM8E91VpllBO5/EXHThd5YdWTZMSR5qYJqMzv0jf/UmOnSD6feNdRJkncbqI6UvUCLl/m30BcON362WzyqMmrTVqVdEXdiYG3b2xMPtsB1qrY3VxAurHpHPwtU9ySRpMvvYA7iGyU33pQo1ZS+lcMdwlVy7rUTj3nY7aidBZgVeC79ruvZV+DHvUCS0NlxXLTdRHyGTEKDsXOjoPSzLd0RI3G2coQHdbL4sZy9GstLbpVCmdOPFj8mcprykm2JItCFe9NyO45S/1jefatTf5DigufLLDislqZ0XfDuapgY8s+WRflkwdqs+jkzyy63jlDMerTjhQjwnYz5DOVrI35qAiZwku4g9hdJ5YHrlcjxMJ9ZYlq9ayZnckPaCigBB3ULJ6XQbTtk9D9EPwG2YhxEF4DAzOr+prRRwpHZRT+sczCX6LkBu5fWkZeQjByfCs2M6FoZi4ElRJY/y+11fwBgmwOmGAFGqFjEMcM3FDhV5bMx3SRXK45ioEcGO23Mt4xIylhRX4JMeehB+pQICNzgKdwh3oQa9JZkpDXdR9m1Re1s7PGTibi4kZYtbzcdHeJzmkvC5tmlXb3rV/TuJX1Y9nQfGSQCxs715E8/ese0Mq/ncg+x1yvkuzimdouFqqXfeLxYMIz/KTIWswO+3pQ8ax88J3gouOB16h3Ti2c7P+jnJ0ShFUlVisxSW4mztoY3SKrRWlqTzPFcyvbZuXxzPXWkWLxaI+go2YaS6cjOSez3Eb5Ph0XrI1mYSgRPA3wc+g4GtBFxlLgZl/cR986FmeHZKfaczrwZ1gn69SGvuRyrO4PH5XHhH4xwqaDFlihRCafAK6YC9FN7Gns3JN4PSF8nzWmMdFfrs/oc5R54UoKJg3mKXMMFz6Stk/IEJ+zFdPj8189TwlqiwI/5rcTnPymvms6ZqXzio9jtRKSKVOItxBwzf/3tY8tX2LISAgHVIIEQ+wK1ceVYtlEnJxlDPC2drGMwryeAe6iWJPkOWbK746WetrtIadgZXnPTPr93DIQmoBWRq547yQ9xixasZFwqqdcmRJC9ZqmHN4jwJMxaNC2p/ZMLWfvSP2p42X0MpXgrSI3goWPb/M10lad0/mzPctQBPIu3Ictzy4fmJeBLfLS40CZqTb68Cx8Oou+Hi6gAOa+miywzB37lgfK9+XmXHqV8Oj6bLN8KTkKPvki55bxOBTUU48xJa+3NV6U2G/DhV305i/5rTHc5+ATZcGffEvq68aC1aFXlFjiSeGDjB1rMsI65zAeLudIemLURvuOJQkf/ZbRl1D9pDxsXCv2MEBDQKEcVMIbaxHiRGdne145qd6Min3owbhsCKewJC6ItQWSGI+OtLEawrwJbC96wz0mtDxzHMoPQAk8/fW0r4IWZzIwLBhvU8XMEykvGHObzFXZc2CliAvQ693Vz+68h5FNeyfTo+lUEYnuL/yqDLTMilh4a9QvIFcKIRNyuNSJOSGBz3f8ovIT9mqh0JaCdsN0i+sbHrg7NZG3x7phBVLwagpj0UythQu2xWi3Hq66kASc3Y/pEZarD/n3hQd4mWgfy4FQUICNz5muymwX8Cd9VOM/Q/QIE6yuKxkoZ3lIAprLd+7bfmTJtgMixGs0z/s+oZEy+yx8DjWoU19vFE1aj2v7obsADZJEBmUBP8s4W5aaR/j1ZXQH3YwvpKews9Rcc1rXwRIreE0WaAKtlKYqllHSsVse100N79r8UBegW6ctalpx63gbbpQ4vFiYQLZTp+09mrl/GOQvTRozMnJjgRnQ/LSJs8Rs9gnHwJSSwYbzLI5ZWNyqYNPpwFPaMxDqTl2W1D/cLxH31bQ4cUHDLGrFA/W7hhjH9N75oDQ0G05RmZYdqaKSoB4PUgKB0aXSV75ts2YxcKOdeYLC2YWQOMbvxqwU1TA9Ct68dBEbBoq16wDqiJBV2KOjgb74dOZHRcRFqJPz/AyI+HZIWfWplOkK1sIld64PkFP3I4cOAi1LBLE7fxtMBasETPdn6SWgBr8DXYJZ8kzR8u7/lXBlSg5G0VPCR5hV2OLZhECWwJnaK4MGPKzQyNp5dCmbhgeWP99jT/HfJI69MsEngSSWuOOkX9IaCSwyow2FWcFOyd3jHeRs4jL/i4Ho6KhiZfx76grsbUeHPX4pNvSAUdx/GZ5XBdS9Lj+owU5oatQHfLqPUbQX5MVKmgW12mBbi7cE/0PorCjpNJ9+bMQRzKF3zCa4VnqdNYG5lJ52d3s/NM9ZtIKfB0sPkbWM7iKZLoQjKdze2lkwrVTUPrSeGYZ/B1yb/nQUqbL31hAL1psP0K5lSN28TA+Q14yOsj+eMZFBzvxJkjSuu80bh2jU1jpiUB0ZpnT95H1x4yYktVmXaa++2R05/2DyfR8Nn+6wLMR2+cJ9MpCFkjRxAytIIHwxW1OhVKR8/j3tPl62IPn7rFvKMikpDd0IKHc0uBPrurPmrNvvtZOT8IyFzt6HNT+cRchcw1ovfGrW55giOvgVvbU4Y/CUQoztBKMOWjEnqXN46aW8Ijh2MQxwCTOzrf592yLj9c+yAwG0Rf9pNc6LWsB7R/VVWkyQDxZzasTdZHmSlajY3D1RH5ZEyYq228gKLRdqbqL8UIXmWM39QiwAOFfWyxPX1Fe4echvzbmQW46xgNoTZf1cazNpoloGHiAHZCDMMQ1TLBrM6o4i4Wo/EMJlEc/cDBpnKhejrhCjTXgtP3YL9Y+h9cMXrSJPPOrp/WqmII5w0V4DJYocmZhBuZ3THB+g9yxzcH7DdPZ/eNEkXs0Veo4d9fpOyGE81GfdcNsK6z5P91+rWpyemmx0EzukCIVVZNsJhQfIbZXFJB/NjKnyBgVnl83ZUPtsgBG983WbZZIkZl0cemvsuO1L/71zpXe9hkehFF4wzDOp/39f1WOu7tZ1yQOF63TZgqSqAUxYwffws2jjKLpPuaD8S7K72XJrNZPZjmzwZli/2Xp72Fo/zgSO465w3vEhIQN5eoYBgH3o5JVT6pcQpYUjnmMslcwK9rP0qUY7PSXld+TvICVwj3dZ9yClPriXjpstt5KxsK5vroJpulxDZX+wmMOKNkpFwyQeg9WenlitA6OhwC0G+PvxEnzNC1YSUyo4iJ8zJUU2cLHSSlzc5mM3kTa6l8m581a0ga+EobGCRmLjlxUGzyeGAKUaLGwWVPngbxxv5L6Emi5lFZ+TlYZaXQSkuYvQqGbC3RKCmNZeQVxyzGHeqqLsCdR2WIlZ7yaVrYYORa/TOGdd9Y78E81ia8GA5cuixaWFX3Sq4nXW4by6Y784zDoOu0oO3jKWHKjVFAwsTnDmZm+75vxT1H/e+fIY9Q/gtXeoyvIiIJIc4njbFJcopn3yMXVgejQFqYO0ukyAq75k63sOw67b3Wdj5NLKRpLx0B25xt2UzSQ7gK4F4wLFhamimgUW+op2M2qe5ItgS9+xyxlNpomgY0zshFViInxDudOSFLxZccffVmTBnsIGczv5wnh+4Duxf4nbnFnJUvyt92Fuhehw4C5LZOGtHYX6ZYjuUn1aqo+x7zUPgfvCXn+uthVoPdnTtuh3n+c7pEcvsNHcZph8Oko7zrWST3MvzSJhUht53KmVBGuZwpAN30K9GrsK5AsRykxSGRbXVa15/R3Mciutj1VbGwh8oPu33bh4jZikqLhLDEiqY5OpobyqfwZxnKkWKvKkvsmlhJ6hxkdYOGBx2/2vFDcER3xD9I1F2QlCr3Ntbdp8eV0UwQ2DTD6w33gRiEbs2O06/BBLKp+wRA40j+wCevBKWJpPbGnx7bH727+B+tTq94W3VGSKQ/KiB5E4C8K6u09sqpdQ8WHNNJaPeZ1ho5bTTwxsjn6KPB95763psSKP4mWsJJRMm57c28vcmL0h7ZfOu0rDWy5GhPTurZ0ma4acet8iYWo8DL1MyYgvF9TqeaaZp/aMxZdEZKTs1YkW7wGk896AiAHlm7vcOvyeI6ODxNQtJbCxRre/RJcxnreA9i2x/gCe40dpHezhf7tqzDUgd3e0R1GhdA6xck3DH0UHQl49/O5wo6L/ah+k2vO5DNvbnwVfaaY8OragpCvNV4WaCQ2BSGah7tYPB0tzA9yStaCncO9AW+9sUbHPylHIlkpg4mitax+q52IOboKT6HKEuous4o0uaV5GhdKmqdWVFo1nh2gszrMMoo0pTQO49UJF00I3aHeStFNpw1+XOBz0GpJytySoivxidNWr4a4dgycBB1WzMcNYa7uNtCUAqETDCVJGn+A3FdPamUmv1JkfLDbog2Py2RIrlc4C7ydsgPw1CkVRMqlTsS9FFKEFIibX988cH+60/GILcGkDNWTAsZNQepg93d7Lbhg0yRxGS4HKLN4G6uGtet+H7bjlJ5DI0U6xjM2KLKWmp2Qp9c2+aIxF8z0MD+fKdQs7I/fjkCmgUSAkOhJGZt2wpBXzUm2a0+N14pj5YHKnrHNjsiGFTtC05982qSbeIvtheDMxe2N7+Jvit9rUb5ekEKKxhVYk6sc4P3sqQenzEcYn3czf/fntfwqLhC/t5eX9l/d6uHaou168iaiNqBAIoTEizJlahXB1V6Ynh3V4bypCpjuTn9qpS5nd7/93G6j1BjBQKkJP8wzTr9RutyAqMZgL1+e+p/W32piX22d9uDLLGwTFUPUhTP8Inlw4wFk4/Knzj+M6mhnHcmcvQj29aSh/dokJjIferkMsVO2iKkF2na8EI0islaSee/NqAw/unzHw90kUyCw8gbrohoS6fGAecXRbGDSNmI2VlfAO60SV6p5Lmq9cOofsHwLvqFCTvg0OFGOoCzYE558JMBXwz58EX7OD2SHZhpAlD3Lp2h5hiicFdu77VQtU3/o7z5SEh7Z16Tq6QRb9wThsU8DMh9vwrH+5HQWLv8tWjG8pB22w8k5mHBRS69GghaRz9FHLcklBmGjhUCUdP0jMAUns5eIsTgfJV0bzR/qlcOk+Rb+5HZTkR4JHVpgFzhmTLqEVyiUTggxMHjJ9N2MPVm5Oz7OhhdiLu012BCLHwGRpZayZPa9uSrPZC5+sJV9MMsR4cOUgBzozWhAdq5seuLD3y0nb55d24iil0zaJ70U0bLN6g7FBJ9T0abM2ncQzxiO5/zEm0WztGS2RtGBRomprID336xSK0enJ9Yi8YrZiPs1+aG7cnEqeNCBas8AvCWfc2PnvvPCqXBefi4nUR8xkFI/VIVo+cnwp1edwqcvNpAHyXnJqMfaQOh2VGlfWG9nihTitLiF1gvKgJXunpjv2GsbY7FWdJhXpbXt8hYXutT0NpYesg8Umi24sLmbru9lnTbVZ9Ku++hZZsJntqZLNvANTmCcbdbSrBXpExfkZh+VfHomRpBNu8+eD4eV8ZRnWZWVOZL57rtCaTniYoBUODaN8inrRegbhA3E9eOLbKYlQDM0VgFmAR+IFSeZfaVhSoUHvwP5Y6m4hXRZhYCgKKAcU+eYe+kQy/fUCywulDEbdfIL9Grw31ySxFwTG+j+RD+lvjAaGlWtYMPB7mwMCOxGXJtcwPfGncNOWYx14VAhki8EWbbflu4CnGjcIdtWgnr0UZPothvln48jUK/FEvlpjzPYBP0mH1VMuJMR1gI/a5D/CgmWPWETHuQ5HwXjPwFMDW5CLk7FbJQpA4o2hZHh1oB1WkMNiFz9k6s2YkwMT3XwEEQFZk7cvn9mEjbfVWrObSwTk3zRVU1H3xTiTWw6oDGWt0o77nac2c5R9V5U5aCwdQwb8dKaaXSKprTde+WyeSf98CDrWDxTkaD78n1HKAVul/5Oj6lK+vx6Y0fefBczAkpFVe1yoFbBiYFHsYzupNNlO6Z2OtazeODwSxMkTSh0Zl7Orbe70cOLP1tfRXlX2Ri9/tGQuFOSD4ApBZehCWrTsFJRVV28FSrclQ+aVCLRnORhp+P/pBgYD3oLlW8uu40o/X/lIhMwaCsKwPHyTDpqDBF/spBxUQtPGx0s+2PFB55Rd0uPOqPxYT/R78nOciQ0fY669uNwdKC+t/v9u1cTpc824/QIa3mIKBd5D9AUBAHZFcEu4JkNW8GWYi32VCPw8+a0JvD8Oi45CtTjtlbP0h5Pjm7nRcc8u0PvNF5m+V+lEO0JaIV9TWpcCmwrYheNs1Bge34OsdIO7gB9/NYmCTUmhpEm2gdr7Wmv9PQ3aP9C382bglotyKOaEXI7oXgoFxBKpq/ylY/Lh+Pt0BXsTqSgvP6XvK8+6GSxzmrZGIp5AxmjecW/ZnvZkkbbxzwgOipZO6FaqwtuAw6D9qaKSeY7aM40l6DwZ3fD14y7dzA0QrX8vQ5LpdlrZPK9CXLOktg7RtQD85tI35K0uGqXhtw5OkEmcPzleK7bX7ibm8Q9fZNRKP0GmQhKzahqGRHwlI/OlEt5ZvBUt/nuvYB6jmhpYTPg33U6n4V/MUcIrZzaz101xlilPmTUdEWB1RX44vUaHuV5vpvHLFKPn9dGx8MsES+syA+mLDEdCrzNZPUl6zWm3emdVwJkMsgjQEoA+9tH+fr5+GCQlS01zTzRihJ9I5BjdqwAzw3wnSHk/4BRQBQt0/aa3vW6S5JyUYpaoNbps7gpre6BswJJ+471imeJPU9v+545kFXrCDhTPQVF3/fqLdXjvIJXhueI/DoYeenjMFk7QFBvazLxE//z+UXW50IcC5XoxA+7VVKkE5Ob1y9HrVR4FdNKhoubiCaaQZzz3nnai86L8OP0i0Qgr2uXVWXj5KIudeY22lYu9NOeLiZi/7adT6V1u73gZbYG5+YXIr5kxT59ZfhsE1iHKga3JeLuvaIYeh5H3SYMcq1fhmk7gZvQ7XwFOlcuF3o/L769BvWU/HzuK+YmredJLD6CDBtXND83tIZisRCwv8Yw3roDAYselRmOttNeR629dNHE6tjRRmGJ3ubj3FdsMtxlMaMzKv6K5d0XZlitxL0T+zYZWVTErTEhNTAUuYpZ84YOp5zNT6U1S8w8VWbyxxlPaSi+QbmVpuQRodbb/qpfy1glpCsA7WmQYr0wcKbmdMAM5ULx8diih5fHd50t4R2JWaYFDW+xkjYY03OoJPWgX8TPbpti0Q8iWfawrDm0IzuEZplzBs6V2efERJAGCPj5NpI7dy7jA4iT+zRWe1LSrZiqfF1RThLw+ybVwFErI+aVxAilX+oePGGPjka/bPfKZV4Edkmkiyztnjm87DHEw1URl9cjUUUSntaAh5Ot9eRyxJ6O1mLayUiyLHXJ3c4feovuQLWD/J8OgmW75cuKdOXhy/KciLaqP4krFgC4vY9hpppSq7slZuixa0O3ArgK62S3JVGCoRfOVFre2WmP2nc2P0Win0Svdn2P+kLNHNeJeichHXvrgoeNxwmC2yVi1jOa736/g4YS+Jcv/E/6XWgDPvnMnr8UZEWeF5fPB+4OFVx1xGsusxITb/3zKfiN67qGfY+HHqnl1KMvDW3I/WWJuysmjn6BzIbr4yaXBgGai7/zAudOmj1qbeFpFlkbRjPVVk/MRaEqci0pEVkG2gESPuZiHmBP+0+8d3nEpXoPpY6QbloUMVdsjcOCdmlpMBD/iweE9go/vz9g6iNOayt3xrocjh2mNYjdX23S+5garU2eA0oIfbuJuMlVbmpMeAr1UAEhljlbq3yRlIwN3xCg8jz/Yh2ZpTvE9hcKBZ6vGch0jUKF+P+HhPb3uFhTSfRfPLpUrH05xfqSTnBo9TMiwDJj44C2gXp/w8Hb2n362ZA+7e/d0ulyFd+f3nVTjvMGryzYcsqxRbD/fNjPd6HT+VLJqHyhlhCTC/mY/svxZAZxIrwx99bgYgYw1fE/G0n6w3ebCKWp2bGkfI/t5tKBXQ8pycreRRLPW+vfNHxLjO91pgg4dV859szImRGWaFENB02BtfQ+QhYgKFJ3fopxK6S6VxxRnU6KOZXfc1i63Ni9WMlDMU9/IG4NAvfFgl1gd7bodEYPJ69o8mcj98O95cCDIPu2w/cnijzTqyxQScyJmNartGHKdqtNrzSLk6lhQsx/3YiRNeSxOTOBcdEgjE3BKVqaz/9NKKT3y179Too+ipTgYqCvFCgXzlBQw3xc65Be1Xf0jdolZsUVfchG6vzxsQo1OGUOenP8O2sV3t2peJu51d/AioX4Rvxwqx+JWf1ayjRldY6MId7GLS4eBzm7LIgwjVZzCOPIJPPvNVDYh8EpMrNX9PhXXU/9NZ5W+/HhINcRMyXE0EISKpNRmumflOyQ9a84jtzFs+aUL3rXkpUEYM15OFljnD0J3P6pcOtv90EWXwJMsvlYW3HqLMFe2eXcyLCOnur5Cw03EQfakVK8mTFx/PvL04klJhk+M6E+JKeCUMjJSt3W9/9ikao9I2QiIU33R+Lbfiocz+jombT24XWw4rd6Mh0Lm3Nke7bVyn09/9KP5pTnNsquZCS2P8TCYGeA21H9oGUOpa63XmPQVsLrMNL+16sB6/oFtsYyttF9iP8zT3OTBJgTo7wSfhsfRodP8KfDhfKxI+bLsAy2D40fyXDucayBxcs/rlp3w3UQYEPWf1i0w0Rqt6zeoPMza/e6VR9BoqUJzxk9JwUuuwGRI6WZX4L/xeH1eeRH3zZ3C/gEyPIbNlbRwDaH6H7lGWtiuoTNdqjmqBRydYjOvEhnEHh7zfFd5KdO/xf7zd7MOjO5h0P52qh4txJzq7SEMKKdv9JCAP0khPP/d3T+S5z+Szl3qs/QOleGV9ZOi349L1G2ZBQFdXJ6KJPvyyJc8W8UphN+HjtjcjWqWxURyuBcM4Txu0XoZ9xV/UtJ3P7hR9YOj3W4MNGXsJ9nzu3yXJVHWGViPre8IbrX2CsoUjAk0XGmMSkDXVrJ9zbl3tZZH429fmgjut9irOIdmk85GS3zfjjxx/5aoTpwhR/lucpJxoHr3tCvbSLexiRhksfp+GHSjQmd04i8viuD/hZF/7rAE61GBv7ESi4p3xayPLQbOdzpwunyhTUo6BNPyquXmwMPKgvXDfmkfZ9Aeb0lXx4A0VItOXdr9mPcQo/vNinZZOju6+Az52FPh0xsdfA+y0+ar7CnSmDc5+LYBPoB24HsbFwdnkqKvMAXMDN7R5EdpVJUv4g+h42Hqz07qziv4eA5hfzf+S3HDjcANnQeTe/14mOf5cmKH3hGc7WpWZlLc+FgbvJYw8BaUX6pEa4wIjRwytCdLEJNBVyOA5h3Dbvz0HckxcmD9VpyI44Blp1LRwBNBHHM0iMk5ENO5qle68BjwBtPHv9lxotcrF4IUfqjLMxedgZhkNFry1OOmY0i4+sBJuUJV7k8rtkZv9ZqCp7rS7dAy/QzsRDw6w/ZKixYLquUkRBoKyRvbGyzO/O6e1zVcZemvZlgr2Fn7swwRAOagXygOhB82WMErgndtOctApysZdBkwrgYOBooO27nz1WZtG0UKDJtFBRt8nX+6pihu/PquNoDY3PqhYRQuC1Rbb6pItPaIleIRjlHdPLMoCTcgOu0wti6Nzxbeop3WrMBiDfWZLP+GaT8kMB0sxOjPKq79a/H8g5ux4HW8kJYBD0S2hX1Lwnni14j+xSYgwTAg3ShANYe1YgB1vFH024RPTy/8sTJMwnKcfpN36vPWx88mqh0AZdL5cO+zBZ5kHbV90KTRoWudUpmBiKfwWOkp0exzTHAtT8y62RNQ+/iSkLRd9E2WopTb/619D7r6XNOMg8tMUihRxh5M+FM4D017uFp2c3AW+nomEgIJ2y5dOJJV7Qq7Eh+UaQK6Gu60b2Pqjh6oL39i1pJgd6uXGxGtBNLmIL8GDhuAfdThbKW8Tv5i5PpPW7/lxfZSXcwkaH4FEW35ydTNudg2vodkFa85SIMXUkonCCXXeoTmYXlMzm+RpGjKDp63EgMyk4zrGKDw1taP156AVLux3XwXqimyqR6IkhTGobZyt/KF56PwRM2emoxK7dZOjh1fnhC8yi7/0hOg6Jb5ZSV3FKsg9P7fbidmu6o2wMvUdaogXrkoaZsjZnW3mYE5Rq792PdQdufpU5+eJkKTueKrILtx2XWmyHlrobW4i6GPk7fcoIi6rKLetpJZBMY9UyBLilC9TdoUECq2lZKpkPdVwwktoiQcpZ0NtFv0dK/SS5NE6TWhG/TC/1Y3gXmWnO6JxRds9GHOaMsuOnpMKMzadRah85YWwKrHBjTLaOdDhb5bnJ1uhXg4LNNhZIL1PIXCPUV1W6X8EWh0vQcyZOnHXT/Wyv72QSW1UkB+2wyZFsuWDFYW82TiDXu04esOAblN4+IUR9sagClciTOjMn919EgjdpyccTF7aFCzoj9oDj2jhLIhBMZd6sVi9iJHyHLS9cunJEkcvbiFYTz/SqLjcH58UyAj0XzJ76+/Ofzoxb+TJIb64+0VpxZjD4aR5Gz3tpDbyLULefwxo4uY5KdFooHiNEVIXJjFy8Fibi0ySVdTGiGrklvthmDUDWkjEWL3OBj18zT8N/Lork2LqewVtBo46it5KurxJzEHi04KU4ytSjLu8NbT8ViDh+djUZdVuY2hc/ckzlNyaneDIyVhKZsHU5SaAooaUqPEplNazeOKiy8f3q3N8YE7up9RORMCL/Hp+mTaOh/YCdheYVRca1f4R6tsHvjIsnNMD+uf5VwW+u6rRjH3+m6qYHikj4nWOgaY0s835bjyJ1wo+dSCYCRsU5PGEp17+i3DKaEUbPr1WPPUE/UVv6m4/Ev9V4pNlLV/LjTSKg7vZN4WJQ4s5xrhTb8CgC46ntNHb8W15iljij3ouUJ7yFcCppd0jwA+Qo9ZHHYkZhs/rmylr0U3pkCreNK8iqoCfSt7soqCV95BnU6ioTeMIahJBEVYZFw5ypeqr8RG/RKn2pSO+p7BPt4JwILRj0dtbFVkq0t4zk3dPZIdR3qr9BFcH9ObFLNJC+oLmHTbD7mvBtf9l/uX/+6+yoWF+DHphKdfueJnL7k1SqHKdKmGRdqu8EbJnPzFtPwBbpsj2g0+FAf8ywciI1LMSr5/BVGXvNbFHPegN0oKaYRava/zlXZyKlwyhiyxYWiezaTiTk9TeMc+l+kTHz1tzz4wrkGvdYmrQXxV6fUTdkaM+UvplqI3TKqk+ERXUdWSafJAzPfKM1gcPUGMENo+oI2KldEjzxUvCJiAreA5s9Sva3S454Odsd8icsP6VSWegSEU58fIzKEJrsaO47cZOTE8JyOukADtBGGxmtcEWE5K3QgM3WDmVxqKqPeSj4yWubX0mPcWUal40ImQW0bdH60W3NQY6R9sbZHZMbOnULgOIy+STOtHXQS6B01W7G2Sgz53eiTB7T6YGZMJZJLIO7kb/h3UxfVVjTbc7Hx0JhQ67VVwrtszKKjPpcNS/GNCVNp8/Y66si10zs2036FXxM3nCeK9TvbncieIpV+rZTY2tQ7Ntdr33mHdQUzb7Lxc6dkjtIMq71a65HygVnUhQs//PKx7CPlcedrKbHl5yv5oqXuP/nS6PGDtTyEanNNfNSLa1/Flg6YHykv40yxiE1az2zVkamy2OayZkQvAztuWwGVtZoO66vk6q51+77bNPnVfS7i/A0mBbPQxCccYu/zWUs6HlSpwshU0sxvzq+qrNdWaJ/Yl4ata5T1oGo4BTaCmOspvt+9hJntpby8kig37VVXCVd6yxc++u4QTbmVTjuaktOtybvMlg89qXjMDxzX6gyXxczAMIoJ2cG9JmDOzGmr3NWXnW+6Qr9HNu/n85zOhN3ADDLKKX6PXJsaOmpWNM2M+8zYbl5t6N5vFyBhXRO7gtJ/y83gs+CheXkjQ/Br/4vo042TlUEgsnfkEL+jw7eQNXqgSV1HhgUcePV+qbknjXlzcDoER+mXcjvi9NMbI2fu0XY0dN/347DBCZGykf9nNef4ss3HGegyWqCdi7gaO/JIqaH0oKBXcjsYcqAGNDX3lXTU9znQObnBfIujSU2Y1am155NwX7bloWZgGhBEU+usdlu0eHfgkR7T+wjeFX34kw9IEwDNN9S+3RHM4g0vei4JqbxM7bbXzDQxsmaWLvlPAe1UvhMwkNmt6ZfxciG4R2CFdep0kKORoPt9Zl8rDbtz2kR0KZi4X6l4HOQphSYuglY2QtAzRaXfiWGGrmPdWMdXz6Gzc71kbStioUoxpo38XyqDqyx8ymp4YEcw2mGXuZODsM7hh6DdOtV4nrxPmWTJGTnkm3Lh2/Fxx9WexQ1DNQKPrAstM7DYwSo0k5QmvfWN2/6oi/Yp21bSJipDgXSly/s3Vp0g28XzSkBby2X0t1hSGkXa+jR/TpociDp9N640B0JNy3HSY7pavT9sofTRTHhQzxW3f2ncBLSPWJbPjZeXUneiHMdC3bck+Wzi8H3p2ZlRja/RZiaTufBY3XOfUWnYiTgT90WlJUKuQr99+6Uz1yPQknxit1FHqDOwbLZEeaSO70rd+WpI1k02w/0egzEYwBX/EUTeVLKk/ZuOp47xioQMWKzL2rMvR8XfsKYcfqkKFJ8pcUTZsYnxXHNVjbiTe+lvaHV4I9aTsmYfXRvuAlRB/bOZFieNtnPbE+baopNwomqSl5o6VbRSYCoXtCx+JFMChlG5t9ue+HtBHSn25iUv3fhA1tXrL90s9Twby43nym2vKkOAUkFvcYh92Ly1IU+KKsYLfurtSpcILNfc5K8Rv7rWloFrx0o7uUIVFzwA7Mm09485hCWpnFr7swxOHczNlxwwbE0ujefCZWOmcjXR6OlOYmRx5ESgSWtuqCX5HEL/nDR2oy1Tx0j6aKezBHhTZhLmExtBxCBGgImvHhDtC4ll+YEukkj3H5wAZYcWxwgqpaGZHDgmCGNia53/0cmUmEWjLrEUxq3Eo0WqUKKRmwJ4jhtRs8M2U9CllYZjkCpBXmYoO+9LtJf3XKeTNIdFNC4Km3O6pN9rkniuVp0lFtJWi/d348QtqBgX+2DMKAWcz54OdWiOWZDZDC2uC8YBmXtZisIbckmX+RuY4tYA+qRLWM5FuYyQ7XDv93Lx2ihNjHV0l9Z6ZZiLaH6e4IuwORmgx9tLeS0ZKhjPsu92zrdlxOHGplfI6Z1PyTuYaqJZpWXfKpPJe5yNAwiis181KWmyNz13RutNiiOSQatnlYy3wMX57mtE0bMdQ1jFLNK+37cZ5IOeLSxTfpbeTzQeREp1xIQiaUNCv4kPCfkgxe/SdlFW0cOO+wC3P+Se1bPkTe8kdlwsoTsMEfSU41oV8xEsLv3RHTNBFcptjpfBNquDtOs0qPTDIqtJSooZAYRW39y/8c7i6M18ukD3wfWl/z8rjxDk4nkZDgphSonbvw6r5vMNydMjaTZb+qn6cjTbo8yTbT8fX9+7T99txrpOTUCWS3ieuL/D1/XdyeT00VXsdlnKdDK6Fvj/JgYaDOsbzzHakSyhR8GsdE3c3tZaXsFDxIf2MbPqswCPClAPrOBW1+506Qoc6BNTygDEdW0adCtZuJ8RKgyX68hPv/XeompCYjeUg2lDtb/Du0EMfr0sfO9ZrWkpUrKiNykVqMbkX0jSyTk/299dijStelaed/CYDM/yJ2QsxfYqVXGneboXfU/1WWU0D3CBwlOEVBPWVTivBE+e1mo56AIQsQInZScGltVrwKMomcRqFhbdJ13rozVRyDyCe95Ge34Jxi/pTMNaC5hdWpxrpN/0GbEGnY78JydGDPa5c3kN3Kt+o30qrO0+suOuivqiyxYk9nGzR06YF/NpHJCUDjRTP76L3oMLKZdVWcA02gLBedrQNJ3Tx+M59KL+fN/mTEgbqwou258vF1qAr6rAM+DCZz92RQXFdZi4m4jXpdIv+PdT6QQi1N28PcJzQ7DVHMbjr+e4kapDqBneRXJdUUBGLFvinC9YbkR6WITvg9ESDW9ek1yyFo9hxiPRReOXOKiYt8zBL8N3Vd44/OyaYzJZrRwG2e2F3Y8yLOz19lLM0slQA/rysu5yk7KB55/jE3gBsGq66BTlmrK9cjK1fGZZXgMld98Oadrjiv0Kq09PBEU+NPV0q1+L4GF2zhceJmfh2pVq8k/1U+PywhbIbM/uejs3/jc8bP3gy5IOEXM3G/Yij5Fw6BXJ5RKb4CYJbv6uSxF7Y5NdG3++lJPYS8fxLtcoiXD1fCYyf8Qj0uEKmeNvQjbF3I+3suBRLp0w9fu7SKoPVFH0e3qAUGeyKgEfRbpm/hhtI1AxV4rTcPn/6HQJvsEJWJ9j1NVrOMz/U8/lq6dWj31gPiElDz4CnDLIdtj7rDcOQbL+Qy/4wNFZSG5xSx1gzUlsLoOyh1xbtFS/zOdXE+Z/ICUT8EjE4tyhBGXKPbyxFH31VLpTGgxoVxTSTy4BmCBgcfVEvv13QZWLVJSCVTzRYOmgriXjRAwWMQDveVseu+c1uzcRjGH86mNQS4o3o6aaxmqTG2fqJd9Ft4PgiSCzE95WxUePj7rKljKUkBrWtagZxBGyHEkaIypqjG6xXUQXzyiVIeqEnSp0/MieiEL8PHfQc6zwN2v/nGDZtggaaFNfIVxpl0UUcjWzQ++biIc4OLXIffQGY5EfrVRhNtH1S2lpavnXpRUtsn1dGCckjT4N74Hl00St5WBBlC70RiRstDMSrpaU6yNNLiPNAUjbUXavrAx+XMxDlojt1DpBlD9Eli1+3wrIzVE+S4J+l/qy5xw5EqMiXIYSKGvWUQ0ZIuIbCbSv006UZcCzAurWQOgG9PLId2uUbC/fHKkW++JnONzL3C0R2YsOuCAHIjEVgrL/YmPavzi/7m4GtIh9N/axFoDi0YE7oA48Ap7lyFksbDYC/xnKRo87FOhGf8TjLmrfnqZp79z5ngYqDOKT62tIJArKXAauzeMv0WFxb6nyVQrWZ9HnyWdK4qN13RewWk3Vqoma4fOsTHM0NBxwqDjsqIy8Afois9XWOHV6aZgAW+L4vWk3Dd5hmTD8Zo8guIi+9OLNMLeNUp0yaqGq87gLEc1fUSQHWsbbBYFPKEdLd1kQl94U4Qs/OXGSMGxsgdzrrbf3UuXY41MumgjxvsJnm7gpJAQ35ipS0rZxYroRc+lVEp4+UTgz6EsNBDGUmi0uNCtatdVjGd6BRGEEEym1CTkaL1MDLpfqATHZMYQR8amhdPbdhcNY40+L+2wuaPEq+ub2qlSXeNCW/QxZ0aQfU5jM3Ro2p3l7iFKE0QIAR/OwJqtnXiU1Yr7i12eaiipffnEzBode+534Ja+87X/8YzigFemrfBo+XZzThFR+b6BN4S+nR19wqleDwW3gkW8j5W5kPcg8vBSbrMzbv7XDtJwzYrPTQ2vDiTAPXYHVyO9dkvPmK4rl/8+Ktdd7qhm/9NN5Lk+HsAEU1VbUBOOrsKGNXejt2F6i2lomb8XMUp0D+h1BUy7fCH/pbrTUxLDKSARZf1Qs+cC0DLP+TjhW2T21pKXfSuIqq/pleJchxVQbsn58s4A4Ef8jSf66xuuongagXtS9H4D+268Ith6E6d0rLFOg9x+ySkCTnYtK9juX4Qv6xU3XHS/asv/YTyuVJ4J5nJMNeGNTqwKQ0J1ZTKdFbH4V0RfjS/7bpoYuIxJ4nbBgsZqpweopzjC+Xzf++/2AWX3pNDr7O2XRe9T/aP7ciW/3+H9hoq5ByGKbPiBw3wW7WYXgj0uZB96YjtYQPmvXotWrPEXRLgm/JWz83a4wZDmYn55iAzySZ1pxZfkD2cXxUEiYusWG8hJ9V8eTlSFppFJ7YZP3rbua4mQf897+5wWzNGYGid0PtjwRElQQ4TijJYbpMdcyaiYupA+jWfiGyEPZqKlRrJv+gODhkejc5bpWu2ab4aqqTTHMNYMNn6AByuEJCnPD6WKTR8OerPYgiv6H18l7su3qumOA7zJR2YAnZUFPSmNjHl5rAE963Zha8Dklbfux2smo1nL2thBxTJmKO3sqZr+Rh9+/5V79lSgnPFlfA3mH1JgWh/IoIdgVmfeMlX+hpKR0q4EI0XOlMU3fso1MaplA1yosbmqPPapkvokhigna9zlzAtqz5rQuip4rveFH8Z1AoxrNrlooIRL73Kw85Q7c+8MxzEXguhg/utUO69bxwQjOYZVTH0rSthPxkx6G2c05mzJ5dPp9kqN/knJEDi8bDDT+X+tJ90ATLgnztBjelQHdg9V1Nz4S6Y/LlvK2t2iNvtUjSGT2IpR1u9k0guiztP9zQkHjDANG74EB7n7nZPdlcU7abML4tmcd8L6d7WvvzR4Ke8H8wknAP3lArF549/p8F0JxtIfkwTwVeWGjeDOcffSrVSNmoy416sREg2+EM1SfH3qVzF8VqN63RKluBdxBt5Nu2QP5fx9SZXjwHy9XNBO5p9GNwIZEiyP/0MT5BQTyDWah5AFzZRydWTtyFMGxRCqU4f2eUEtKixRboGgcPTxFo6Rs/mzH5IwWpJYCJ4u96phv35DQ5d1cUWWlfPYDbQ3Hdnkdu4PxLUJqGZjiYQniCjXjkIeDt+z8S2/WY+qDoTyUWgTkZvqWupr8PEsGyVhs4rmp0fiN9AquMvg6PioeCqZ9Xc/32/OHVrZbMqItyJwnAwlAnLZfVs55/fx1l4mgG1zW4yi3oX5TEsPVO3VmBaxqCny8+71T6fqkNv2h9qBbzq9ifLtW5/T/GwlgerjbuPGqFZXT5XPK2b4mjcF2as8m01iNGV9M6c5bvhpfjZDjuWvPGw3WIuikL0qnxSVN/UwPkB43wF8nocYV+w/UIf1QlMV9qkCpb1XaZFlhzFJZoGgbwLabwPTE6C+dH57ThaIWiUlK0+XkmSoLzGTKv2ErPXF2vahdpP27cH8N5V6ogLroNO1VUZcB2WE2IEBEbWWdAwMktNxtyriWBaMOyefm7qbvXuTqnMQl0duinXOMKCGGRAyKmG0BY/VqmydZv30s8c/32AmdtazcD74Z9iIDrnOz7NAD7i7fRKhRIgl3XU8Pj/bph9OkZFJ/6RlkcpZYWYjbb3DHnMtMfDUUzJZD4iDnzXIWccuw/4uZysr3ZCvLpWVX7Rar2W7YjsSVNfOgeVh9ELh4i56pHm1UudHbXzAO+MN2I6pan0q7anexv0FPO2L801tKedpFPZvl2pPtrz25Qzyv9XRmVlnd7xNJ6rGKaWVldPYXeeiIfRXxy0yT6lFfflOyv2el4vRK/aRUacvSuv79H+lILtmychOcPfrCAWAy0dzb4NlX/cnz5a1jmSXY632Q7obZBuFhewf2HpueXHB7PRJd7qdTvZjrK4C41UsuFl+Q+AxboR8mLzNrj3e1D1R/7hRcmdLlEuhAPIy/d8nknOpY2Syj+5RbAS3IRB94xObgJ5Y70eO5Fk/3qXgB9K5bgruJu07WfOvt8yqCi06kBaNwwO2Ws4F0ow6WanfqXqDHPk7T5yVYZUJAGp0/0RZTGO3KqCzaXC1yPWaqrQkYECGxOJgb/+rp89vcNg7IP+wGONQu7iXzrL7EHW5sfcwU1lBEEG3ktRCGH4VHP9cOjsO0bcp1dHtveCXoKq4tig09r9uqgYybWHjDSyFyb0FhAnY8fDnidHYXINHfCYgTh37lTR/6CTCf29T1Dc2GpaB3obNya4ACFbs2gcpXGjDHxbYqZ3WOHzV8c/MjuqKt5uvUPe9Id0BKPDCme1h2SlNzQwH2U4TTfjNIWpGKbgQxENVNzoXPuEZEWB5SmfjVcPFCLaBaMWfZyWAo5X6tkvKcQuqfvtdAOuIdKwpTj3Xr0NprxmVhpUic1RpjLEc71yIpGpGaudXMyD5Ba/0kHDrSMFAx/gxuqMLOFvNq1mffgRZfIve2bwE6xmy5ps3aCRYrgB6lRzn+JeykZ6cJBNHmoAA4UrWu91hmaBi6vC+k+b+27z/JVW7R2YxjAAuIjZfN5RzptPY+zUqmnFu/Kunb6FfHxXSx8onZNNMIXBSsXG+pJVUYPiYKeKXZuSWlqrpph6Zc/aBFuDJPna1o58+JfGvnlUfeTZulKdXjwenQOixSOdrABXeC306LMcn6t4LLVejgjxtQd2va02H33/4HX/c2k4YWguoNGK3nnG9TkYLuNQLr65NaKwPKCjX+4vAKQnju24je1V8eSiZ0FCubwziPc9oh2abTqPod+cReDQRznD6PqN3owCIPxxiKiDQ7+WZXNKGWBkKC6lQxIsf8YesU3SFRh1Nk6XyNRYGh16+n0PFhPpj18L4sf36sDgpSEY2ea4SX2T/nOHWlIM7jAZNT/Qixr7f4Srsn59VGudnVVeKnbpq3v36lHtyOjTr82+XxOZn8PmSrs94navbSfBQdQHVbBVDA4/b3WbFcGTrzsrfos7qdTRjHKvHUNzENNSn6HO1NaOvwCVVR1haE8yFt39R4GYcc1ePCk9HBTk/cCtXNWlmuxdMEalDgxgPT6W9Tqe6EeMwyUFIN8BIqydQIUourWzNE4xEbXkMoPI/NUJsyB6aZQLlX6bKkz/72mbadMMoHWJlJJGoNeE0b/iKnJVsAHHZRxcu/hUyxL6jmll+HL+ovMY5RfmgJn9L7iX05SZ1wm9NJ7OSpj+n+PVem+vygTj84zZ83G6r6LVmS88RjJ0UFTcHI0cng/Cc/LVNxft4/t2bc4fluo00n1yyFFV12H/VQ1cTvQjKxbNPRLKehN905FEPM647xROlrZRTbjM68OhUrBDogEuViJTcbrwwjatnH+HnKZktkio95Qz6eTE+hWb3f10O8K+JssJXLHbC7po42cTQKCbHy+/b5KvHAnI80xxyp4vO1eipkPlJwKi9OAFAYlLeSaHF6gTJha2H4d3RuiQ/Uqtniz8z+VDg/XE9PHOKdhS2R3DoGpiSvy43uzihWigWdO5SkjVJ+wfb1h05t7I/ZNf8sHMhmeImbTjhbbxLd3dfV0fJfb+Rpi5NteYz4UvJn8JFJ4oyf5lVlbb5dW5qGOmgzAyS5V/8V/Umf4faV6lWSGVrusUtqI5RGamiU+UmxwcYdxZa6FJ9315whR2c5Ilglr2dDrcwqYf2lL70HbnPrQHErgBX+I9zpUrl8NbhYPM/ySWps8cJJyKRkxym8d7WoZ/KyXQtzJYH+OpzjK7QWIXLRcUiqUdg15aIixn1wx/RbT/HWaPasRNFSlNQ/sKUGmCvNqhhW2f19AVmndQ0gvSlsqMUMhQc/dbnFMYLznQZvCQi5pAClXJh3AcpfsCC/HaOUcvQsRcKFTCxDjpzBeI9+PzCWIXOkgT0vArOf2QyYZMFuZjFeM9ypPGcJUvPYoSned6zYv+maZSjb7atA4v6BkeuK47c2k+2NGZcISFlajuXTd7TCGpa7+ta7vY0XVQlBMC7aBcWA+1vd1qLI4GAb3nMtNDwFpGKpz3s8Kk1MCJuWVX8Z15CZFnKdHuRBvJn3wLUzjDSEW/4FjMy2UoLf+Y8cYdGyPdrsnkOnuotubsE31lOeBaG5Su1N4FpK6HmQ9GrNr0W6xJbC8Mi9X1m7SyXhAfN1yY3zmbe3oRFdASQcsgBosg7do8PfZVMc+JKm3gk45H2GQPzti/Lqyro5Ii2F59TnpsKjpYRnFymMMyZoXo4JNeQeeqIVN452Y41slgxlQ9qUKXRTyK3OGlFaWlJnTiQuHSp511ifZN+zaXHnKREkFxafuCX2EW+P5LGlysjWXpspIXpRxboUO57/fdkXUjUZ1J4Z7e1OvZb42xdxLDo7nVylU7iKv5EzeEZvlUvcg967MClxSL0ja0VUh9e1KEDqQ+LYKlUjDCb/4iUpq9F+XjCTeYXOUz+pKOKH5PW+EyjDdCb+rvu3jk+fIQULAp9pgMFg7F5WA1KjNrgly+SamJfiR9Xmn0OVgA+E6PqbXTBLNllm6JwHSHN3J5sMlC51BvRut9r7PHWPeRQBmLH6vujM6hWFZNHzMyquUh+R2IwGVLfkfIqta4U4h1zmhi5VJikGw0Nwj42HTT1ss/LgxkrJx0jPuXiUI+ktkF+aCMLpH/YgdJ6bbScbrzoGuzrMMn1atIrElxBqwh5SW81+P2NMTC+Ka64/d+77uhIMr5b4Fnt34wKsNjRY/ZprfVF5rJwVER03tYhsCJ60dtfxATmsmGqYua7yZQIAc+oa0NjEs5/CZHxGClZx2tS4CAKTbaxP8zP8Nn5kdyjZy2g4+yiT9cnsNf0fztjYRJV22V5vFdUKRt2SXLiLCkmWvSc9gs/3lfqPbvcFCysnR29SlsGTBE/EruudkhS2VI55WTmerAbt63EYuMItskEKIc+zFzBPSq+7qjst4vUW7PhRka9oMuKC7LzL4xKuX6pzyJ5kj46jm6qfpquG+tZwpYb9mv+ERrq1hVgaCzWRu/LtGOm66DhtOjIDKLnsHFW/sYak1ndLo/JNbraCwTAWe2TpCgG4MWJBJ9CWFlVaNBq4ZLOwaVjizxcxJP3ca+tmPI7eoIBG8yO3XhzSU1iRl0puNMS/JTJy7ECQDPLEyJqb8Yh4OmHTZ+Yec47OWdfj3VU+5Za/C2yuIKPQKWibw+ebtaGSHlx45aunUr8gZ1RP/jnSHUqFq3gxuTfvpDKbcasxE8qcU+tYd5lKIS+weO1mhG/gcZOrQT0qE+O9ZCwLKj4MEvZS06nr8GHLZjldmJ4oSX3tE857EIfOD52Q19YfPKvvEWI2tGwHIa8yXASyXIx1oSmRCSOo2ekl4+JgiOYtvJTnKCDxBJRRZYqgWrRtNvJrS37YQhujPvpyX1w3MpW/fVe6lBWSIuzj6cz+QYxORpLSQdFPmEcnQRoPh7tBHybsWJ6Baw46gLDeUb35ojtGvzKXPVojzlSk9xWZhCMH8fLF5krMPEpmT6c0KChDNgxM6LPIxfRmFLD6GYvEla5URRsLcTFkPSrhPGG2pSFuVEZGjfj6zX5ctQRZ8c3Un27QiDLgSQ7BcG97SlWdN4yTZnjcsL5YYL7rmbnhUBvk/DWajFyJnn25IgCD55N/w/yyzR3RLJGi8IncTahT0bezeIcY41PJHnMFOLnDG1VI7tDffJWAchOmv9wH/Otdn7BV2SNykU83ORiH1YjBferDZ7vcu/fUZPbqSMVGbLgEg5dYLudM0hbvRNFpneoZirsa8XKZOvWVh2b1Jyc2Cz8uXWui9ISbwMbB08mEOGOpWUL3XOZTPh95xtehGnyiBPLRu/Yx4C274DYS8kqtdRtGwrzckq8zD/EPC8uLo8ShUxMYGUDSTR4dhN94qaMvdY0C17EOQiWSumPbpHfJZO2nFJeqSDkYnHtAXPNF+1aY9YunhvrB0+UhsaRfknWa1ULQQ5afV2hxuA7ZNJp9PmVBSqzzehYvGdvmHIyhUPH+55g91qcrK70BIiwT++dswkqxYIMGx93tzy0NSYlylwzWQOTomizJ+GkPwuisxh18yyU7TpeAej8q8uFyM8xbzqGYqSBDCzuLVQWh3jSP8gPg/Tm4G8fgMEvaxeu6czaVTVVsYa9I2iFcwXdneOt0mlNisQ2vCe9PF0P5pYlLuJaBkegR789znzwOOkOrup+mvbLEj+wzpm3/FT24P04KDtWgXCeLlt43XESRgS7MZ0VUhtBsIVCd7zSR1SNQE86rzr7XmNGz875HORxoC2G7BNlufRq/nHmsElUQbbTt3zpGPxGc4qL+V4eAYjbtICH9B+pXEbqZ9CQnIVREPr0L63vs0Qn+NzylkyDf1D+W20nFirhFmREa6S+aMoS/ejZyjTxDGKvjQcpGeFzcd2oW/jjYGRzn+fiOZLaMAa7qUfMk1yWUdBvwN5fSRC5MZ2ukGGM599JD5hG+c+oj5+24YofwQ0ByZcICUsUUVwKjAGdERSLUAu3e7BwZRAPnlGvPbeQ5nvvrtdzuntO0w9TNK7UydNAwn0s+/JMNHLZb1/Jxil7R7RQVlv/LI85o+m2/Oz71JSVD8A9cM2F7iOkigYgWRcXuXrCrTpQ4Y0aJsv7znHk58ETW4SyGQOwjuHuqTacRYbQYSSNqkOdMjA8ueSiMR3FY/aVR2tY+5YjwnsWKA8gP2m/qsxa/RNqO9C7nfuknbKOJjAjYusfnAGYb/3saBLHQ/+he+Hu0hdjNKm7sRFhphPjK923aA6AjjbSX8YhUZoI5gep1VE5Ph/uCTDFzHMRp70tlqdBFRDNqpJI+VjiRUTO5uDNHeCN+8wk5asOhJptMbU0Iyde47gErRjiOIaXnXE72aP3uC1jCktYnlXWDVZ1gjeCtTBYsr/rbbmmTrnOc0sxlHAA53jv1F7OS1NO51NT4QJC08vQ+JsQOpi492FrQCYaIBZpGZPP5Y1ztRPOsuDoNMkdI1tIIqegEj9v663R3u1dcCq5wvY9gIrDJOEjlINR+cZhYx8lO0R1LZIeXzkG+GW4TOdcqm9ImRDBhYW1EvvQMiz+VYpD2UF5+htM50+INyzW8cihnud1zr/WzN2pAuclQ1jtnlvJlMEZkDEUJvefqRiqlD5qYUF8kCqRB3icV6mv8ccWgOfPeeZJ2s343HNu1QuPm1Wvv+ftP8H0oau804MNkrVkrbCPXdEn2oG23oM4fsbAXVqa5cqH+HL3Iax/UHApNg7vrjCadZoddaIVyYJnw75j0v33o5ShlQjm3VAVPIk+DF5+dKdg8aGcOPGYQlJwKz0dJZ5gGxR9Q83b6ZzkvSKvV5ND1JXRWc3zJmYzwdfYBCxrsNGox4F1zYlhhyWChyMb3MgTR9cRJpBzf6/kICgr3avRR8hpOHQpNdcCk4/BAr82zgpf0ktSeO5ElId9cqGxq9pd+kMnzlVl2/O0poVFYZdVN+VJmu59T2IS3hN06vYo+vho8Ag+323yLnDj3XmAvNJPLYgafe4duqpgrmR8BfOMFaJ9m+pmOpoq3ZK7RU/Nt0NNniChaAydAuseESclCluGCmIf08O3m0cDKCof4ri8DP82dOPWYHEsYatn6V04U6/wrjDDDKlEVXDe58QegxAEZtqYZSlISckByp1Pu/NhSvo8qxqZEAr0AgWWSXnaMqXsUOS0G60PBQpHGZXORHlxadGSsvVQ1e+xbfVYh2Xiqy6kmnppLO2zh+cdSo78HHUJ0iazxBYjez0LW5BRo/mA0k/4jsb7j50dHsDGFowhNEGuOvrJqcaoUufzAlSpSBwfaFSU7WIwfR7ImhrX9dOM9K53Yphp6REH9Z0OAH/rd4JFJKMtimcRf/u1P4VLRf936c2PbQsg8NnBkQAlwQkOSN8m+1gv4ERqzF5LRmZ23lLUmkG4j6hrqVIO8wdy1Wx2fpxLhpRqkTKoVps6wyO+eTRpzC2ReX87w1DGy62fea8Mz9lUHRnJNq3IZ98+xsTFzJJEtwnP2H/ZgFjPB5Uimk3dIm3nPopRXNph1FKA2Zx1IMB4xiDlCyDfOYbCl7NHAG1BcTVCoQ0g2QWGb5jal+sXbxy3KQqpJW1BhobN+vL9qELDV88sbMk8Iw39bEn4J7b8J30u5v0reDwLwiYXuygxtkBYJWHnrBk9WyTETix92us66n6cr91dkUkZIi4XjqrPvPO1Kk3BfHcIvwXI7q4j6k7ldZoDwOzA98KoaG8b0g7LQ9Tx7j+lPT9xXJRbbkbAbStXX00RC6MRXuw2GvNaekTotW+ItHZwt3pPpDt04tRUkiYUM2m3QGQDOdJmDYsm6qvry+1ucRONlBnOsfyuR3uOqUVtUNklC6WUX381HwFuvMUlnleojaw/5t+FhQYizBsIHaZyTHcTFf0SwvE+jL/FXgxXEG2f7XLYePtCejDoLwBGdjVz1c6YbhPuuPNPKSnVkGqCUL5MAH59ip5gts/gg3/fXUldYs6bxWUH3zN1PzMDL6UBZJ9qz5Pqlg7Nx0mtlDbbQzLUbQrHWcAJefJe17GaS08n3/KY6ucTXLv2uDONXldeRKLUjzRX1bWiNoGb0wewt+jUVrbOVNIaXuJdZOyyo1AqsfT7Cn4KJelKPe7Hn1sGhVjAKOfVtSr/ZkSl7tMzdbSs+JpOosmcjTWE+5JCzLzZp4TVpN/XhEUsv6t4GxDbJPn9jTPnZej8MCJdhBYbbUaZT/nqdXJeemC2nqR9lJsq7zi+G2a2ulMz7GiJS9FasT87gR9/wTx0mKFztGZ+xgbKyrBR4PN82gNUjbaBe1OIhTSsjA6E2v8NSGPoW+Adm17bscl4a5KcmvfPLugVfGfyd88dsE6DwkqNNd5tQiX4Lf5xNa48x3aEGInWhgfW80zQBPwTi9FuWXtsNi8GyGsbR745VkRLQ0QqFiMnV0GJ7rBEUPRYG2RPGiKM1IK5pxSuvlWRi0zOGIhV2JQThZJnEroIPjZGlw4LAHRxrj966qHto8Z2J69Jo3NicUNCPH6Wrsti+laZ1W1Y3lvYms2bd2aVcsQeTPMEwLhjcy9bFWBooeSlM+/Pz4kHqno+cZ6G2IRLUfiKtd9GpDKwLVep1Rx9uC836gjv9h4XIOsc32ky+/EuszaG16sIIRTa9e4HwoZOi/XAMXsq/LTdCc7gplaFqyTWeOgafdYaTOkznEEUWkg30lnM75P7PzijsREosT60YYaxPigNI/x/GdmUIygOHvzzaOeByIPrpQ5PQqJRKvQdHCQaHpL5mysguaVNyKyGngsfPU5+GBppbLP7XGYLMqxaHjy8G7Wi5l9p7y7ZQycuW/nqEMzo3Tu5eufdi7Jg2mLiRaZk0IbWc3HvbTNitD7VMUbfOQ79b2tcAvFYzHHy8BmW2YMdnh8WzvTUThHkevCU0aFTof9S6dA7P5HtqyUJSXRBcgqBI20lHbpGr7JraQagGpXyFB75Yq/Kje119Kka13Cc2ji6L0cGpSEk8LwcAKR3B1Cyg7h63bO5sPCEqod3Wv/LtSxspRoV6JlVZIq+LA1CpAbVbgC1Y0iTqsqx6eZiNyuvKexMIlhEO74j5Ic+eFKKMiAP8p2Rd4WxuzvHBeKvBhkLO92Zo3XtDyLDcF2Yv5NXj7UWjBx7wmkanJNEbq5hRNgLeku5u0MhkPYx84u3aycnh+LJ7KLbvpn1mXAirFRQEcPHOL7tp6o6mKUGLpgsUJU07jYrGywzOGnmNbQUGItFbks7Gl2Z3uj5X7uzkrrenmKgYQCKCRLIcb8XdMFqavq59Cjz/CIdJBl0y2IbgNkReRgYglU3BCkKHfstozy2/7V5JfRyZNBWI9eFZVserLkaRO3JZXlWdrYJqAX6TdqDMYO8BjY1ZYRwRttNFlgZAxzq/NzmSZrA/BCGNunl9zgbJBSrsoK3DXC61h8TxDVgjWFK2Tvme4QgbRW0lre9Qt0eEfRk5HLnN4F772muSjmDSr+JUtZUTtHuFuFgsL2wRY3WuCWr1ZdP6WRjbXcyX7MmN3TxHZ5UUYGFfyrEQ5unMFknxzg2EJ/EF1UAsodSNo3VWAKANBgANHr/gJsC2pvf+u+2Qj2USyE2naoeBwsTeFgk8gzv3nHte53qe6TciOS7JgWFiOExAB54FNpJci7VZioqKY25XdNk2yhybECy272sIbCU2iLJKikec5RIkUU6HLioFSKixzUIKTToWDSPzWDsQtsjFeqYoawieo3TvKXIUaECFlgDEwwEQfQUeCixoVi4niFxHn8gnhp0EymF3C7ksvkeq+vuMPU2Rl6+zCijxaqyZyLNR8Umg579Em5mZB4+Nnxc8pND9T2nH0euWbW4PQoC1h+8/bQ3adA4uRMSnkaZTzI5ad8B9GuA7cEEMXrzdi1/oIZLUFYIrx/5SA3qbjADhFU6A+x5e/C9OfLiG1WBD8ZhinKhPudwT+Yp8/1i+lOIC1J7txgu3Yd+RATDFs6J9oT7r5SB09J3FlOZkjEZ9ho/7dZ4zEtymsrxKEV9sNDaaZHf6ll9+NoxxXEq/xwXsn+EP93EF+vFxYY2RigF8skJMjbRc/3VzEcqjLQ0do/QEn9k7XTUOORfPV2RmXRXlvEC7isdoRukoLZp2Nwq7W5DNx/EfD2FJdBzni8yF6XOgH5qgrR5B1oGqZ0Aop/ZrBBpvXrd0B/nLYfSPxBINVbVfb2c8RVPWMSUVsWkGK7YBQ8VYGxrltNlbNJXjzNAo0FHMI4mqr2lm5qt9No8J4qlaOpNH5nCB3L3Z6eFhvzQ49K9hRS6nu8BPGbMLTL6y8e1tFSkHP9SFMAbMDMwxpSHxhnBcJL/DeJlpE4baakGQKQMv4It/Zx5YFG5rkkJBoSKlwAgQF8EaG6S0FhYtot1jjsa4W6gAWR02zv4oEiLsqE9AdXiZcLtcNL7Wfg1FcbdUukaWuP9UxuIP8pct8FyZRDkSdhK46+/pMUazcVKZfbhrU1bk8kLkB6ZyT02NDjmIP6KarMs2LcZyt+m9Zr91rV1KW2XXcOQTmup0QShQ9F0XIbVYVwfqWiWV+sLm4xKdz/fG5mNPLrvGuYNgfEC8s/+aOpoAp/9h0EIHoHQHeca65jBHVDurH0B+Rvfhi8CW7kW8CiYhkwDB40oYWC96TnD6kqJZAwpHT3n/VqwpWhn6hsDO2f0JpgPvdRNt3C+begHup8k2KtNYocmiVNUfHVS/FzSWe1BeX24r7Zj3IX0UGfHtcLz38h2XuzvVNycPjX5GcXuzmollrxc5VOq4pF9rdb5FZ4HWecfa1xQMqTIjBVPUMikYsUAuO/yDzFX+5L6Hc76WiPS5mMxmRgb62oYHZaSK9QO3ckqW7Ql+Eo2Z3CJLf8dwcUavTXqLsgoK9eZbGbInDMmkb7/fdfnJgfnwMstX4bf8DUagpBvTd7sPC+FjBOQJVyomwEdOTPoovEVR7V/HVYYYI59MoUZTiV67ucuQ8dT53Mt+D6Lqkfr+7Kq7e3ceSmsjPPQ6BOEmfQzTMOVwZL2wu5sE7njP0z63Vaksi16rG1sOtac1kkoIraMueTx4aafeoK1luSVpOujdu4tFvZcHAxE2G8PmMlsMKwwhGIANW2sk3EE9kIG4AWKAGDgfEyfkRAWBMPRDKmB00QW/5IJmL6cQIwHk9kc2uWIO3f9CRm12w+Trji0DtMWb56oryMKPWKLUUmHxqXPnMxPLGlS683iIAgO4URoEQERDn/IGmyymAqKth0W+d5WEQkyGT8gVCFwPFJly8514Urru3Rvnlgk2mZCBW2yGYU8Fb7an58HE8yGr4mo60QpItkjsjD7kQ5DQXoaOuXDXAw4JccuHcjvG1MX585e57cntTt1dsQyqnpWofC3hro7xD+WseWs3Tibx1UXVJTzORpfTwLt1KDns/MeOYtsFWsTiPIgBLQKr2FSsz2RSdSSo7oSg5Ce18wPnDyha+8VI5+JJ3KY8eneYZA3fB5V4xSH5oqfqzrCsJxEyFNTjaDWvhrOM/gjOdAvvaIIFnhoK5jnbmmmf9e6CRiTFa8HAqJYyYeXPs0AallBcBDuPzWBzRqDKxMOtKCMjwRByEIq1A6gu710GQsQqQm48/fJcuD48qevVb1SVuvsvViXT+UsY0fgxw5Rg47ikuc/vmRxAp+/6FyEdNiNjr+h4B9OS+xpq9S2gPI2a2CZ8cE66sBymVRmpWeCqJI7ODp+ZJzDVDa5QoKeykcGuiaXA+8KbmZhFNTfJ0eS52xXJe+Vzd3AfeWP/qjCq4gVsx38U2Aaq4cnj2YhpWQ5XuyybFT/x1B6kXP2wBg/n2Qtcywgq17OjPOH4DQw3ivaUm0cfjOeKfYT8TxNcLgxyAOD5hshdfPaulecWpk9Whnf2De5+aGFAIHlEPnYsV08bZlU/VjwDenxsFnucux0s/qCpLF8KvmafdsWDYubtvqrDZxiiomAme7uLaz6pOY/ykeE6pshMJKdiiziXt7u/h0aWrzMia+qJkUBYjXhVuJxNFEVCCgITBghYa2iBcm7PoiqdocaMWNB/Jcg8jvHbjxXmXrRrsxjROUKgSQNgnFr37K9UVmJ0o2mhyEtA7bi3aZitM9rR7KiJPtTJKKG3YwE4xuKGiArDMylkX6GHNf1MPd7TW2W7LN4wmadVL+yUcbpTXGPJvfoKpaxM+bKDn4iFMuZc5McKJ4L/V7no4bBqvUx1CQnndihRwdN949VxEbjQWcUrmlWnC9jD+4cwnI/qPpURB0m+kt4uxT8X882xY5r+qJrs/E4P709++zMfuLq+82hqn9nKyaluZ4s050SKioryuUJlhjiwqjR0+JHbDzsxTDkBuN8jq6hvxGcb7mCe41REvq9WxRH5IPl7zSo+JPRbDsB9ZbPn6/hZe2ofVWK2jV6qcV06PNDA/9AUmvEufCEWKcNOgtczIQR+GcXqti68SZdKBsUKll+5gZPALvOzWjwd41jgIZbf1RapKxKIL1kjoCuFP7EBCaAMQFXga/2XW0mu0bcxLzjFPaIaCCPDC7YNDJyKyLg08Z7evVYkJVO8nepZwfYpTTz3SB7KYUxfOAJBIeH4L3iwlLz4snICZyYUf3VpJr39f5fgRjSFcFR2b7Q8XRvQKrkno1k3FuxCEIOlYABAlJIFcBmYCUnx6fEz13QNJPUHHCeMfICBYf0UQ6iIc9+/nEsXtUJsp1zTlrywLLwuDHm2f1Bjmb70M4iID4ttgB2lzxoh/UA+uHfnTlvv9R3PD0jBcfCfs4HIUTgUPG68c22Bcgtl9l2RIegY3PpOproIUCoPlAD9nOJIR42sM3wzvEv6qsEnT4nKsvxDdKmWPtzi7UHOJjdJYlDcz8ebe/gTAhKlAPVh3TrH6C7tWmQjmCQ81VqaiNjQd7/nPSrLZ98nj8TnDyjh4aZCtP8haYcHM6pxw453EtMBbSI//B9NSdszhBOYAaivpkcP/tYyzBUOYgWOTeW6HYL7JHwibgMEzc/cvMF4/I7Q1BB1Q/TdijXUKD+X3dDnMSDojSiLK137y5/T7usMW3b7Vs+V6Qqxa6dNc8hgHbDSm4B4w/AgQT8M0yH72CFuKETUVWRDs6ypt3OOlNHOFbQLe+nmt0Dj2/IRGzDehwanJXjD4FFpkFdY2gw36xmA7OEivsCGX5OJhrvqZEAA0xVWDET5Ozb94bvGS/eE/fIHZpHVlYnfQwYhcJp3Mps+d16j1N+jFyfNVfd31d3wenO3XTmokc6JDwQ2k1/EheCH/KBd20TaZY3I5YKaMpjsbhn0lhcVBflyYL62HVU5cvcDVEVcRr94J54l22vwjb1UoIGsQbUQZRcM30ZW1OxoDrYGtbKvuzySItE36O6dIh6tWkIVuQ/ELECaPxN+6LptaXl9xslEcO2yIFfHNNCDSHiKC3bAkJU9FkxWG2Zjpw14GMvMsIP3kzTv/ol015KWW6qZrhh2/+KkL8cwusPDaTqMk3RMbVU+eiNIUwGl7yRZJ0XtotsffvZkaJVqIW+y1Xjs0CfsgIkhqMRPSqJQAIUAacEBkgGgAsPGPNv30u7wjNLjoS3/5IUERrPQ6Lq1gc1wYz/OnAk71hVdvbk/69Ih/S7Bs53bo5hgT+QqT8QQPapLQ0Zr56vvvCVuiIuJ2eIEWKRrSCl+tsnlSTG0MejgQSYxIN7Mkg+qKT/6stetOQ2ojH/NTDkCiQK0EXtRomA6EfvtgwP2BgsTUGHOMTEXVJTszD8aUj6a7yVvpf3gjdjJ7pInJfmv52HNO2aFP51HzujuxlWBOXwPHkavLB1mJN+/l3uLwtlwNqqx/QoqoSpugfY2ArE3u/ya/xk6cpLNvBkz16u2DwHAzoyDybVsT+CT5SxUl4rX9mdyWeC9DIAKGTMsYgcWN79kba/DRaOYSeOiMwRvrRfsL3ik3e2sqDhvjBwgSfDtgPpAmfUTI/bMOjbliHpmMrckU8E0IPUtTn99iByx0Up4fiL4QcNPpf0qmOmyB2km6NLwfSEeWTOzbPXbyJWjeL9awf7qCQhLHAL37n6jsx4l9NJb/v7yBuZbEQlrnutf5FcG5RoSl7xAGrV6m1P3ncbesqefRsU+6N8GceZyFNYfYcNXbjNLB+NfvIf8WzubLC/qt2Kp5GmVwYHWS1aMY9g0V6FUIpOLs7QrgIMh5KezKNeO77uhdueNtO89cRx6PI+LrpzYjxqVw//luDbcjYuaWuonncAIhE0ARz3gLG+rmBjG9ifrFqY0gCO3NP6PtH5DIBRTvNcvgjR1h5MSb8By+zcVb4NOfzMxPY04sU6lKsc89Dr7ssJR2Y3dF00Nd95bX/i8VSbrx7PBVQDW0sAJ3is+yStZq8JFH71R2JuGP9T2Vtjr8o1dRx3+OrlnRV0akTp1zcT3sUmPQ3v+55WRa3npOaGWe5gvglkmNzwAUQQVoZ5Udqm5SfLyG1zKoGTm2Qb1Xx5g/+kbgLa3F/D1J/ZJG7sYuAmcFR8qaC1AWIgQUjLO6v/MDhjZeLvQ7+wKi4mOcH54nCs3TVykDQTRL0xgRXNGiLWDrv5Fjr4nOFrJEGjg3UIT+s1P+kzL3DlHH5d9cCajWxj0l5gaYS6JmjcJAxNyqgwUAokQX/iZ+eLAGasZdT4Mtav67bbgF8lycznULDVH/uM0rLxmE3vjcSVu9Rvj1ZoNVWFKahDaE7RM0fizjxVTZqzRgxlMUcHxOUZ7SAaa16bcCeP82qynpNkjjfoN52NoStMkFVkQJYOqFT/rVESG131KJXfS2SgwON17mfX+RQDYBLT3orfLpeHKIOYi76MkI+BVZ5DazqyXaU5paHcJcTNNI/PZ9+AJy+Ml7exLhaFhjb4sKq2Hhk6USoqLRC44x2SCD7jD4Mvl1DDz93+k+xP/j+KyaPDKDq/LqGeMKOQ9UfSbAlKnZkrtuA0i5MBerAjJLSM4MygbpWKxqu+IrH6hicaDvHQ9Vw9f+c+i4iA/EkQhis8iCzc2GgK8AkAjn5CLFG8GJCSq9xlEDqWDnNCJH68JLzduzk5+r2CA8S+f6WrFR1ypbVlASRMn9Sqok0HTDFkdXVRkmPTXHSvFp+C1afD0oS1/f6KYisYZQcC1sq7nhOnAigXULlIRd7ii2oSlTbBJKVGwFn+NO0UoPO/p2YkLLp8EoqOP+7JvgO7vdmB6o4+8lvqzMtL+UZlbw0GIFoNAZrVBO0Bs8MRryeocFTy4iTp2UpxtR08tetx9W3uovJlndAwrkAx1zURM06lj9ZxroJSmU45y2j6XMn472Xr0H8kcVk3TKw+GeV9rUHpqxt8sBdcq+gh89Hl8EYM3aNphQ2+JKYFuavi9emnSGByY4uuNw9Em8cZqn4yD4lTIcMeMTKSvJEHDZTpX8uTG0uahxdliCJSY6nWh9jVpiytxaiM1TS1lHbOL3z3/71lpOLNBlV3nsbg9kWlOZrtkLvy8PbYcfahDjdQOU9dvZ4MDcvAj4O2RhCFEfb7/IazICguwN/4UQLxpd1SA+VSgamN/Idp5BlHHNlRnnyYTb+Y0spJRfOUI0/VSmZoTxqJ5r670YJbMVlawh0J2R6Suq7VXX7D2rzGSu7iRrfsKG4mm9YYnMNK2QMVZLeuhfi1YFOolmzzcWBaJo4tcBDVK3EOn/nCAWNBsTRRpN1NavPORHuCAyEn99uDj1uT2DlzVYlGSzOJbcIEClqHCZybmtdqNwFQqtuukD4hTd8wBjEAOkCU7niG472QZBp0IjhqxEBgRzk8iw4/jwKZ5ZwwwiuNSGsaTgFwX0NxlShituFjTBBCuF4xFrd/Sk7MWh+aXPnY2qwGkqBlYGWWkrlkEbU82L6dd9h8In6pa7ZkWk4PFv+XusZfOtZtA213Q/0Yjn6E2nZfn/0qzX0XSQ/F71CCFCz0wBIoGyMi8KkFwBCBXBEECLhmxJvRDODaKaji/gyfhSvdbvL/AS3Zf75e+ehVOCSiTzdxD41aE9s8GIAS6kpIU0+NaWjfsgr0vnZzdo5qFb5Ee0XAeiCpnC555SlM3QLeXfR9utsFeE/XeS6bUyi86jLEiS/960jfLvBbKBlRkOGghGgFSDpJG47atWuT4UQvu85SU0baXzuVFWY9noUTfUQHSnUP2ayOcQzH+JaO4HPDVb9CtT5j9YZeTrWbQZWtKQjtcSFFzqmotQfCamUuszQ6VRJEw97yJEnRb7ECu4sIel0b44KEzdWXKkVxmdXz/gcHOtgmbXQyXHSI4kZ95jbTrF5cPh08emoN36Nu3HTrXVzyiJEb0YA2bbnxgxe3G/Q3jXVSHOwFvYHLW/2JwEhkYAZU64w5miD+XjbMhg2SCDsB2ZJ/9fw6SH7IeIJ8AojVYS+tu8TcOUT8L0h/2b3Mvh8E6zerm28HCdiU3K0rxaNf8PRJPptUI8ycr5lMe6MyIXlfnIexUUz9mCl6qXaxereBNRcnzCuspu0SVcQ7Er8uePE2LtvIieA60EdPlYSVt7hy2ECKwIGB2kQWklq0WLBXE1CYe1P1PSEFl//DX7ZbaPLovgbTYywsEE4RpUsHiC3/7Jz2UOJB9AqeMdBFAQRpuTBBdc0i4/RN0e75RP9DOSDvfT6NFbdGlI16I7HYgvhecqfR96J/jr6RQe+wMcIftgReHBJhDjclCAL2kUO39vPw2q5ldltX5BqOMBoUGXX2d+PLjTrwJLfVXCRXhGO0zoWLwJCgh0/EHmA4yMcNTDSJLgQFPAOf9zGdG7oYvjP0Nd6yz+B3TA/YHZZ9ldaVCs4GG8NPXtuNtyi48PhEXK1qfmT/Wbj7E1VLXG3EdR4fRMMOtmO+4BrC0K0Z8BdxRyRtEOu9ORFPeGv2hkXluhOFCV0ubi/OixbEJ3pIQGFEPIQ12yZehR+ZCTrlNMfOdDVqCjC5hByFxPyZKj3L/uhFcn7kwYPfmLnW8/Yyr67E0RV19dYvZ0wXHV7d7vR+B+4YkN6b2CAiMdx4S+gSGeMc+5ZkqxMcLUJ0vr2wcScszcfhtFQIGWIHyZZiSUDoySAUTzlRYch37YDI9NGwcFelRFw41C/NrtVe5R0JsZpKQeWklZtlv+CmjCsm9ZYNhjjkyL8LPlBcnVceERtuNBj/mNJ6VC+MlvqG+iuyjvMfUSW0RaACcbvhyNaRMjPj24g/32oLdLvmKO4nND7HJKu8/JJsO1B/jPjNgSGeqHs10aaWH+WT/lShtW+8G57cl8g/jLcmRl/QXVLgpMEaAOoCWZDVV1JkXAVQzIrxt3OUiEdEoho1h7pvMHDQRgp5CWS3wxwPjpUss6Obm7WlMuKCd9WovzI41aZ3+4syL76gkhTTuanUvlIv8jUdAiYnLXjZ53SmRVTftoi5iQ0Dl532D8VOCbHBjPAUHr2rAg5REtRcBCLuB1y0bfHw56N19bGOpSf30ntJDGTjfgJeYD5jzTsFd+Utr239qCdqvBTIibHG7hQCFLxHE6/gtCdB1A3cBb0VPT9g1L5H4CCw1gJZqczMmJaPSFTZ4AtRpb/A49vTN7xhSX4pR67VB7/Hiud48Jm4uy+VqecgdGaYKlQtWK8O9KqA2kxFoXzrvqH3QXneBKajix8/ljinOMB47xI6f0qKErAEO2z24oeWVJbHIUa5139VGnBor0dTjctHRVYSjzhocslRoMxPEyMwmBiDlwiMjHzB5Wugx5+ewBcO8sCSVs90Dlw+1nmDPrhbPD3Bt1SUernQirXaOltc2aHUCCaCX6DpWiLzw8WZk4ouMLDyGiNxv5BPuvYbYUkYjndW3is4qdVqnfeC8G4pwmBL+RTpQjokr43ahY1v9vkAPh0IVdm0OIFROhlzuhaf09ca2RTWn2baSbpp5LEPDDrdTG1DoCadoDaMnQ0XyLKptei+oiX1E9j2xG2KVf56ZbRcyYS7AOeRa6iy2JEkdB5jdlr+w2y7Ovs5XMZMes8CSylnCl8EYQf+YRwIN4SALLIS0BYwgBiBRIZM/NIRc3IbRhcZqUuUKVwY16zDv01X0KcL5wUDABz0xEOUseBOptjzZMgTSNQjsi+H6jOgmcK7qoaizc9Sh9VC5jq5SyzY7cC7xg/UUsZEgWAsIIFgLACEAALBCsBYAALLLAAEIAhWABYAQrLAAsEKyywFnkbg1yA11zPrCYFL/clMfyKQPCLtg2VilY8dJj0AywmW3qq6WklFf33sNh7SxPZcb1MRYoXe9E3/JHCbDJcSRJLS4pFDcnPCbjmA8ZO+dsxwdL0QFrE20mRzTx6ZLt2BrFO7ASWxBM85DXEi4zd+QkoP4X/Xz1WRuZLOjC1mVQlkn2DmOYgDMQkF+DCWv8SZ+d7CtMDTZwkGn5f8icsL67y37PebPzaR4vwhQI284Qmer0IQGrKBIZb+S7HflU5oiA2bH3r2080LE4ddQMDA2KClcSVvckcB13CJP+5r3rekyT9a5agavQBgVNDAnRN91XUYfC1OdOVja+9YknQotiAr/Lc5geLMA2Gy/1z3hdj2SJw3RGFz/H86jqJdfh2KHtc7JMp8vVH2PfxvEKuQ3zjJIIq5s6u1mJkjUVnrdVWLOaSEuh3Nymd1mb1u/IbIJOSQ7xqTbk8RyrvrdUesm1RqPE3OhlszNMfJCNFMVHiAI1grl4/6ZrCIFdjYsb1vo6DzOaSdnCLvYi6DGjSbsQMniV8e+8FsU/DdFOf+D9P1m9+07QxLcatE/G1oA+l9BPl5WBfUf9imXQylBYw3+iI6oECyAqmAivP80wlR1gDS98A4bsskzDVPkeLW9No1R5Me+A80VwSir/LJzQ06tMdVi5LqKhRCoIjkKmXvgfZ+8NPvOPZTCZcndV0aKpS7gJ8DWUo1M9m03pSuRzrGV/zHQLqTV88uLbSbniobHhgLwVjjoiNerGhjfWV4S1fr0teBHZzRiA12CCwBOE2WDYh3visgXzqQe+ZSk/ICCa7JQ+7vHDGZqFgQ7p3/b5goLsL/t0DTqp/AztcmlSc2uaeuF4QZ1I2rqanOuoaIymGgojyCwZ0Q5BuAL/S6/pfHI9c3UUgQ/UQFxshZPqxz5wZDhepUphLHnMOctazZsFZmlstJdSb0tfcNT/EbBTweHXVtQrMFEDyXYxmOW6ZUbKQ4fe6WBdO3tetjobzf7S1w/RYQ7prIyPYxjvIVjwpeWM330Ycz27ng7ZOh76ejrjVrw56nns8fEYeXhOTHctjgi92MMq69OnUjzSYGcZkxfXOLwlZEdFtm9PLxtQLfVBADH7QtfQyc0MfQ5UfIybVWIxVxUjdYfLuVpou7YBBcDeniKMTwhDwo4sHgX4daanaMXCUqXmf7jm0jJ8iyHd1akGbfuKCwSpLuphF+2435n0XxAQO3zSAKDyyiz5u5qeFNJH3m5VAdNWv3dL092ZOCyhd30Wkz0xGG3QRW04Dnj86NXBAiSCf2negQd2/Q/DixLpqaFTZky3GSy1ITDpnP2cSesF55Y4YsCM9V3L8S8P0D/pp87juKzPwTlNjORcCgw5a8UPaSfAy7wHM0rb7MXi9gwMktFd9YPm/sGX8scao97YMOJMFZmol4uzu8DWjGodLSTjezpuHLCkLivNgGTum4/LmnTV2KoeCwYez0ye5wKW97nU/RWMz2XVXJyZh5g/dQ4CS8kE2qN2HKQghXG2T8jiDdIziQTyimQaoGgm+OGWNTASENSI11DGO1apY2sye8yrcdKqtU97GJSzS1b00kdizodqILiN3yduJdD9p7vL8tbKDn7FQnfLsrNkzZIltzKGk3kUJvjy7erx+m0lT4berH6b+2z5+ET+mMiMlb1P+P41eKpaoYGMwFjySkMMhHndgjqYwjPXHPu1Gt4BCzjhBjTYwsNY3TN+LYyv7MgQzHrpeo5FIriN0tM7xHj11Y0ipxRlZnKpNblElG8U4ViLZj06OeZl34OreeQVQbl4kC+yd7BdESqrN9XvjTPmwSocWaecDypzm1x0uVgD4dWFZ+BHQu28azbT82NEQzvz6OxoalyqJ9NNsVogVOvs7/YJL+nYXKbuaH2uR6ly1GhJAyzN0p2TT2ysPNbRa0RVYqASTtdQ5oVPkwiaTxgLCgpQG7t3ZMV1CKleEvBZZvdPMpxWnCNevz8vTmHy1uIicYKdIlJyJmOWHMY6O8K9MHQs+Q4yB+jHsJMjtPiEQEBY9fZpbgz0GkQLDhX89zjEd8tzpFZTjQlgmWoaSr2z0sCOdSGaZhdg21H4nQZRkuXk5jxslVfdemDMLoXbZ/lMGY65HejuNJw07hNxjyeGf8JtwFa0tb9+WhG43B4D/VuvpPkwSv6PghnfuvbB49yvRmC4ZfQBeBQXDBzaFOxHL+b335HWr+mv9HF3vYW7L2saeayg5e9gfCqv2bzaXxUHKq73nYaWDTiVVW4FCnO7x6Y+nbXDmy4vKR+R65gJ02SDz6Z27+kW+rNKdSE72d2uFHPGBd7Sm08rVOn5AFlZIIvIERLOcYR4d/ST1dwYavDXshVV2+Q7REJeqZi0BpT20SYn77Wv6qTI5ShRiObwE2/CJPN6/czbJNmaxruSB+TAKPZYPKBsDH9PnHsbL8BwRQNVdEkXDI6cb6OEnev4wJs3TBdgwQoAWB7SBEPYZcOTDCf2JS+pC+Q8o/8iQd3G4VwKRy3pMisdTX9ls3tPEYFsrzUurXD3qlRQZkg5RlXfqPZ9rLqs3W+Czh038brHtBV1SoMk7eljrk12c5YvR5Qy4qoJFIQ9LzOSpA8gxN5qRFPCUOsiiPzCCAQQTT5VihgpCv1HcsadHSGLYV1E3Ee74PlfzGfFT25tPK+DeV+ouxRCvAR5EYwcMY3YI2+CDQpGT3pHGeI3TvBWzavHWuTHFp/Ql6cyFYDfT2l73LaYhP/bv+e08DJn+RYwbdzPgeC6tWiWJrO/6C8UJGPOURJaZB/gSgAYM+RMYJN4XPq3tNEElqHV6+fceOIQqhwp3jqNaqia0CB+ciZ2mVPuKp5uVIHY1BDif+D2HrgkPofKBLruSmAA4AgLZVoiTQLiEeDpg4oaY5I6CpRM/GQ40d/84hZI344Xh6y6e+/u5c1onLSaatxteEEL/fkcPjnQojbha/6E8QEve+OCNdkRo+H2G4AQOQlU4kt/sCKCRI3MIIYEhdGunZGWALOEAKSjG03VYNlttqjIzbQZGJDToBGfjQI+8DqiH2EQH+xbA7yFWLQql19K0eCPnZUArB8Ma/diHuaRQ0wgwnlcf5k+yiQ55Gw7MEnbNurKKkMLviiTrbE/mS5WYsdSR9OO6RfbrtUl6xb05VHS0hBPSCulBnFNrekm2B2VS/Usx0Q71xNTgtxbYHWUfGueaoH8+v6TnC6lDrHSXmh09O3YjMsWU8UjR+P/m8bPFSEPmBvLXfc4TJtgm0RB58wGcC+FqTeIaQKmMqYE/4pvLQAWLg+yEsPsI+dadztLMZZBcmYWn1R883lSyNSXYrLW6SoaW43sxd3Q2XQzzcusdNFchx3OCB0Ky38tp6Cs3dx0YB3+CLal7niv/o1it39p79dOLkwYu5ytdeAhYYTgz0jZabYj12OX0zvosyRIJF1zJLaStXYWnGiuqGz6VsFTs/eRThfKX8RAut1jyiR9JHbSX0Gd3qbZmJ3rR8vrYtzCZ3CvnuqDuDECf4SpmdnX4fnqMaFXH2WUDZcirWymJdTPfyTYiQoZn9N7Qp8lhKPczqqEBW3q65K+B0BBKUY/DCvjvC73CdhD/1kp6hjwBkJ5VIhQR4ma/NHeuuPn+n4+u0y2Woq8rQeXGdOb8tuyg7CKjuJd7YUiWeHehi1E3vNjE6NzSc04irB+fvKRk+GmM8mShTp6y7aEySLHDMkTP7NdePCRib/FcoWN+mbiLZAxmbx5EZG2+aP/o9bmsgNJKoknAOGPrxJHscdOKLtewjRH+LWongkzOhvry55FzSN6ZnI0UYCxkz2GU1VWi/xnxnB7wm/Ep26EzAHOHOO/g5uhqs+tkgSIeKsQSNNdGj5UqDiqcY5V9arzdspOY1zjESFyHbT7kYG3QCL/QubJ+kmLC0DwxEOeRIqhJrucEn9kcNPnxI4MBjfkGM6Fcmp/ln2LYgojuScQ6jPNYS1Eq+wx6jgfdB2D+3G5h2eIksyEKzLkh0UjN5IgDiCrpI8Voukjodv01G6t/tSfCqsh8jyd+/izcB509foa1xQZi49Mj0jE7GANcxgYsrCr06rEM1TFXSQcnx9GMehgAAAzB5yoJ1g1cJkBt9dWMqVzvelZsUdsDLnSYJKGGIFEL72HR8jVH9ZBg7Iu7TJGQx5JOvCIvt4UI/xSYJZXVFeRIrsWgV99nyrC/uXBYeguDdb7kJx2xX9ZfLsnDTj0w5JIEUTxruwwM2SpgnvjdmvFM/zNxpmP0Cfl7nEzaUC+e6yMH9m1sL2qr0/GKuSs3Ls+W5dW80qS7KXkeKGJda2cGnhxefe4QCMyN9PBXahBxjx2muHUPNAogAzopxYfcDxFc+FYNbnjjbEFEdkPplr8Zv3WdINSSOk9EgfVPzCRP+/WCjZXLghcI/Bb22OejWDHecJNVJQJK6JzD0ddakIuhVhRNqE9ki0+PNxdkaJA4BkJV4FJUpHuBVI4PyEAfNObIkekCAP+FtkdLTzTfXW/n29v8Qj/sPQdwdrt1U6ZICb+nQRvXwuKPk7ssfE+bJrgSORGsLCJDigSdFjr/SiTT/JXemQRQay88Zh6ufGfnMpdp6+Z3GR4m/L5GSkxy8hgyeY9IA53PItGvZjWNhKVpNh0kU0LNioxKwPFgE/pbFIr8IkKcAXiTZtrXEAISAp8o239egImbcDcLytBXIh5SA1H3WBWW3ojXc4MiPU12hOmpOEGmcMd8gCDsUFAkIEthx0BoiFHeh1nvcr5EzzFHHue0IgZOEgWrjY4Y748kfP3aRGQxxcEIyYzgzC6M9nKFuqJEvtJSgTDmMY8L2f5InRy+gVVVAsjH5i5DM0z/TbqjRnftkJ8LSwpsVNPdAtJef922l7Bev+jNBRs7Fj9Y3myk+Jm0Hfa/nX+MrupyCdKyvS8o6cz9VN0FyuGR/85icCnfLXcddaLWW9RVB+/qfK2YMgN3F5IHrVTsvNLfJkkSwChgKjV4fWJcC0ckj6e+cEdNhszYxFVGeadTguyFKxg0ncYSEbuw9rJdFzgNgH4jFRowTjpbVNPri+IqbA+l+QyiLXRlwLC7+wkVAgUiMhbfdZyNa5V9/0s+CTqYkrQfkLOdDzITseuCGWpjpg05F/ErQBSRhNwFt2EEh5Ow2Y+fUiseIr/A7S271HXhBfyRbhPHXOAwSived2Cce76up9GUDLVrFu0+kGnIt6Mxm+4wkt8yiPMoOyvzMxQSlaE8IKF5VMlG0SqAl+O8Fpch+Rg47TEB9sraccWyN/XiiVhLge1hW5Afr5tAghti6/pbLBO3e3DxXc+4B9dCm97PH4lOCJMvYYAFbvuLdfSL0HD+8sOdgOlZY1Y9MLLYu+xY6XCGadwcnHoZbWVdMf1hR05gVDNvLazQmKwKm8N9vN2BeYr9zOBp1rMhLEMJTkp9NuGqyPQjpE/IaFjqNRW7FMVkCATUnIt9HO45bS8sKeScfkoDZjdC+Iu76cHtg/e0sVAysF9a/J3FjkXkFBy+99Zf/mgunH7tJWCgkuwZaaRzE8M3YMwIFlGBOMJE5ho3gr7cs12/MtWh03NEUUgBecXvQSk31xwi2TGJBvpjTDZmRMrz7BDojyvG1SIAMfnXZukXXkikM8Kvx+MSg8dys7h3jE7CLlonRCUYWVyOCioACQ25LpJBXgI8dJ8kW7OdC4Dm/TjHEoS8HRrGHE1ZhhrCwzymx0OehtIg3Z63imvnPuEnz9jfVXj70Gp9h6hO+LvTCCpA3MstRqMFQNalU6QnNdeiwH2HbPLdKzbqsnhC0Vme8/daI0QfQQIEV9LEZS63dQr078VW3MXwIIGVoZKbLKGOlr1S+v/ic3dNKYO1Az9EyO7Vh24bwZhvB6cQyb+z9UtOdIDLgr+Es7BTy896HSmJ0cQ6vH1gvAdt7JrSwF2M3QMDgZMYcYGhZIDfE4i67jqQBsfhji3qHCDC03qM+5y/eU928dxUVEiAujtLUW9/9L/bfCirgivaG+pPAyIWTwR470CJ3mZQdbYvXDfc7t9zQWNvudcB8VZ6lKLIgNVm4+NAqwIEkJGptyIOdglSQ95DrMQXUM23IXoSx9K+hVIsZAF35ZABww7iwALh+VsKCe+lHucWZ4pjbWytJidsBdCEfPEuGl3Nf7q2NBF0t/dFMpDWRivzvCxK4fd1or7wnY8lWcAJNq9u5YtEtzRcnkMLakdPdDb2/15FwJIK4YLYOFeTBhF7yjbVcxAJqpMN/3KjH4ltcu99/cp3NABfZaNRwcpkT+IDY+3tLm6BoLCaFFghlPeECcofeC+vqHEcQ/39CU/RbqTEUUn5UMSGx/8Qj4ewzm9xqRbp31Vhe/x3ZTGyGRRxpYQDBGYPHZQQ3YTcvj8xr/N+qj2Ov7g7ArytdV8n3yLdAsRhE4F9DA/Hpw0qR7DrwgeQOhJQojV69B5I3P2zS28yS7/QEXz1hf7/Qrj55Zbd0tv9cpFStB5laM8GU64XhWfwkjkTfOS4MBB5PVNHr616Z+tP6Pw4vz2wVQBpmiz4VGsy4cMrIY7RJ8NMG0USRmbcr0SPETj/KqVD3hj4SEEx9AmfwiBJFjBrNFGiufcKN4qCpTE96RCXEZankMkTevVCfvhRJCe6dZHxNpA1t/iUnzIlwu+criuotUN0884XOaI+NL6PdbdZrIARKKCewKP4kaPRApttPhZqgF3fbHW6qhGzlxtODoEK08E7JjG89TSQuQXa5Lckxn0J7k5NuaBmk/cqbmQXGbEDDUyvmbBceJ74lxRl2oVTWygvfWkGDk6FEHwwWIIjxIiwMwmnT/3AcJ6NxN+3PrRB8U6vzx5NNYn9y2mcSzLutMY8G+e0BS/Sl662FJeGAMaIbKtf+NBGJ3221ko8k22AYHIabrfgmJITd7XId7kNzQOL/qo/OLXlcDIKBtTAzKmZSjb881/eGw1yqYmcd8uTPfWu2bfichTaQI6wE8txX19cFp/HeSoYQGptMEeu6m/y8WpR3R2rHO7Ayhk2hihFyoRQBMswNqyMR7836JCWRnEQtJTKFyyBET1h57pigcuWt0zOwKla4T0B3NC0yHhXh376zrBYwD0HDo8MREWf/DOCSPX4yqe2/YGlzeuaDZ/5pFBzu3fKZ6ZeHNx+UgFAFbm6uU0z2P/V7wXLL7badfsVXJMzNQ85FizbXKz88vG6I5Re2OfU/G7dhH9n77473xvydTze1Pk+29NbZ9W/JLj+pEWzmPUINRYKyX/G3zyvU3N8m7baH9PVjMraC70YhC3/TiMP8iY3HcT+oaNQrmB0cWTVx8DWY7g3ypZr3aOvhjYnCtGkmx+y4CufrvuWV17umZXdlxFKX1RSh4PVYTplEOYSbWzfpU4zC/lBAOOrMc55G6R70JyD27O4qo0CQcqUCO0vObK5MfnMfZ4xjDn2E4N0Cuwcnpt7yCqTL2mWb3TdNsWcWuJCf7OZvXI7jhHk9DuhBFEptB/PzTknSoxiNxN91e3WS+9JFBhNqaYMK/48XkoeW5eq1Zj31Hm9oddEmTRB0AXhjx4cLp/MEV+CocVmp0TXCIUV6mYHO19Ngkzhp18t/wbn/qgL66ubVDdai/bbOI9sNZnsu3vJhkCRiS7OcPjLFZnk+bGP/eZlsT32InGRMSkFhvS6WlQMKeZrNm3GOvlQlmXAcOeDOpBRZCTdkvN/pYcUJDZlGMDCeIRBlSDLixA7fUz1qCC7tLTWg2zPfyq5nVTbw3/yJPM7D436Fg7R40ldgUhPf36wbrWLg9RticxeIMiJEHw4PB/7fInVgyuavNV2J/K0U1PIU45dffWo4NdAKaGKAvnISBJJsCpRxJsyqhND+ZMRFXWo5nlmR9XoJ2xSStqE69yFDPrUHXCAilFnzw/qfJPBsMph+nzvM9H0GxR4iDzrGvSlphMpYmXOcJ50rN/CRc5TMlpD40gNa2xBDAaoTdRE6tF8rmePtcA5Zl45ytROTQ+v67LgFNBS/F2n1bDbeYZgTsL+kMG+gARkrJTKBW/Fuogn7HsIKPg05fT8b2ti1bmYiF9tGZqPkKVMzX3GPW4/OunGuiiTl0t/88Vg1lKB8vS5h5DdI8iVH9Ec66S26X0HB5y1gG8Nv7UCLCQBkvvMzZCgmPJkDEhs70rPTpWrMC8GwUDE8fj3g6FS+OLFXxf4wRJq5UYBLIJPIatSBNiKaHy8ox65WGSioXtnrtOsqRCA9VWCaw+Vs3nu17/V4qTToOFy1DGB3boo78IXz04WZHjFiacfuI2I5ld0iMOX/u/YPByNPoovXyYeXCfui0TGUrmULA5SreLkUW9aXWiXLTbhQvT98Zf+7k3sz0tzlcRqbXhYY//mDhvqe+p4sxTADtir9JAaE3nAAwsfveu5R2J+k/dT4DALFCYL7OdQdrYt0o1NrKiZj0cLed3luQf+ldBTIGIpvOgQDTnw5HcxL8F2XG+OPoE3USj48lBtoLL4zj6N5OKPjaFTd885EHvpHYuc9ciXI5aEBJoMwb4nnSzBE3dKYr/uYP3xYuJOf2o/PlMeB6PL9DL15wjNSimEKSNlVRd6VE3issYGHeosTffmHvJN8spa9Ku9ovlNf2OM78c/kh1//XFVJytr0MAmsqq9oc/taxMdKPaFFIna7OOuk/g+SACSArblkHmPaDTAIoYWB8NAKDgaUr3hyG79IPfM3c3sD72mBDNHqD++nQ97xnHQ7hp6B+2OR/m3wjGtkSS+4+uQIOBABz3XH6hsKMKpGfIL5TTRRFeECBCFYMwoFHBrI00QKxIi3gss01TefqfIRPcsG6gNNkLPEu24B0zoCTBAgSB0EqXX9sNpGyWIH5URNN5qmMVY9VwZeDftyYATsqxcXTu62DwDkRaGxsp0xvRCB2ast3/lX/lKGGlKnoi/1+CC/pvbO9MAttvW+B2U1nmJY0z7HYSpMIrJTUVBIJm3YEzbrIV8ZQfdPGbP0ySahy0BOZ22k7CY05jkFd+SFdhJQV94TD7vzXpT2cJ/YgmtrIJ+8gO3d0RSUDPdecacZHoyHITqsZOvcGuzP2dU0LuK2joFf5Vh73J85IM/WegY3xY5rt8BJyUd1JFJT7d3WMvuJIB4ZeH4MZ2mgFmHWj2GtX9BwdVq+xV5u/jLnNbD0rZeEV9fQJm5xfvkmTU6mnTKW+SENy0a0ZnTcpjpAtZEBs1lM+veqRdz9d5QJkV2JUUyZcu+sz5Dqu4+EJ+x5jkzkaZlOOV4G2dWCVrQ6AVR91MBehy/v2ukvm45FH4IIzNfR4rRPh7mrbp4ntUugmfFD2XoPl/62C0lHtRyFOd3n+z0V/yRTasSlTjDOpZQgLSCm8RS8ji/G6hU2tzMZnr9N4gybcQU/8mWZO+hOoIduUqGqqj3UgOUdON0elqR+EyKKuguy1jC3C+kQB4K3j4zqBYDbMwjL2YUuHDB/dSEvjdcLQkxLn3Kc0AsU8Azyicgho5YmjHpMNliBi+tCl0QsblS8fviyf+dDkZBGJfi6xt4lgmTKVHrbTQdVCDDOOhhEGi88borvn5t9yRlds74Gbbl2WUjbwNaP7g0V/Nm0ldiyCOYnjrmf5OIvHJesKJj8QVFjJxXEa2W+sFQFFmFDNSQV3pZ8XKZMRW8XqLdzldtAv1eecOPucGv5mX+YlH96sPP0cT+L1bLr6RzkJHt4HQ9YLD3Wv4nAMrl8fuzhWfTikAoM9duEBDSuVX0UpXNh7clkuMe82QAjrVuT8TNHYLU8LKaEi8tHWZyJEG1ThPaU0ozaRl3EUKzgt6IE42LCF1c3gMDnxcEOI87Jo4slzdqVVA2TJG8IvOIJoTNc3dakYI+IZzD1xVXgISxIRvLAhIR8jQCy03OB5n1XP0PrIy6yQqhqTWcEhOQdqcg2fzSo9Rb9s7HT7uZVv2jULdS2ab7GJ6DQb61XO8nregz/vOCtTfCKCfHnXn8T6CzZsmGBU0iNhu6c2XPPYux9uceIJG2OUmfa064zxy1x9paOSvAIVE5UT1Pe6oRLfhfLGN66bv8WZtJla0xkZoAK1thhpOCFFHW0UEIl70mVrf4LtEaFpx2ERrc02JKzQdjscCLWyrHCIhe/q0u4vysE/QKNeWGaKVRz3/q6qOAubYofZyx9gwPAz31s48Yc3BlU8MMJTowledsuUOV2/btPgXjBY0eOExBB8tyOyvuEfHS73p3yJLP7rEbiba75ocNZ4YHvwzeYyEX4FaY5SD/9Ex+3laxMUebWpuyzwJhZioVddey28euzvvBEWXmLh1vYIHeVI0Ii4+IKLS/iqVHtXbXJ6R2tMynTMwWM2QAb+zVhhT+8bX/e3t1iWrfoOGxPweA6zIDUkH2+UpZgR27YoEKA3IPG/xVmmb+FwDuujZrmXW9Gb/KzEM1cOlJR976HhMgxoplB5mBYNSOymnnDfCU1zej8ZBAgvwL8V2jAQkAS5++7shc1LHwYSeqn60hNfana9CuJ0h8kR6EoM/QQXzKZb31+0Ygw3E6aot2gL1+Vh4izrWdzhxkgdii+lMW787kiNx+5f1+VO55FwvQ447j3sB/QIdyzQdRAw9RCIkdD1ekgs71WsFCZAbcDq8T8x5fPIhvxREYsUB2OowaNJHJSOJqfTkiqLWtNe5QwX8lOtqg36J0MyMkLu3I6Bb19DPWYe2fcxJLto9oUJzk+cVfYDsbJfm6Bvjbag3xX223bmZ8vNRlCINyhrtZMoTQDCG35Qs0ZPElEh8rzsxFO479+Dks3gZo0d+RTvcxxk6z6P5SYjLEx1j9ze8lJ1pZayhBOtaGvSLW/wk0v6OQ67Jb4B/BzA0m3HWB2MLTaE86Ysy6DMbZ31hOjkCd/ZMHsyVp7fFvc6eA/bGEcZ8SswJiW8ygU84Aw0T3leLOHWZalxdbJoe+nea95S0bCAqYx8FwhPBCzHRcNOCXIgnBOhTgY8uIp+w1Yaa+byLZL/C1tQyQLUHU/fi6Lz2YnHethKkGckeNXkeX6Ttu/FwoTaJDFU0epI3WD5I0p+dNtFKnO7JYcI3gbVUjWMPNZ+wn836owBFaYIPzpLvUQ0VufvmCu0AFssXB8NvySONH9ZF9XM4SNgMiMgDzYFyneroBdSGPnwfvcLn2Ke2jxbYdGUMbl08BX3z/MsdjSYwHdSc15znGGv8oH3sOC68LtGUCyD2UwrT5CqoGeWcJGHXajofRKZ6vgEjpMTAuO/t896X/rmuYDjs+QdAqOyTL1Uw4mQWoBoIsgTMRiIrZQiFFIWdh7w78URwbCrv9OXrlQHAfXLOarCzps1UN0F/b/TDb2hkgjEeM183kImDN+tjbj3o2WM1nJop22Omcy1wfUBa+IIGQt4RC4F9Q78dgPQkaT83jUty/GcOmpSR8fMs4cOtrsCef1XyYhjL3RTOawWwb0OMX6AgQrSDDifqoAgQNxuVWEBgDCngA1On51+ZZtIbZlkoATtLv9xdj/0Lr7bZBMdLiNfBaCdQrkkc1XPeqxw3l9T5E+K7oCef9G7T+0Sk6zW66Em4V/qWhgjBFndRJCX2yiR50jmi/qUQoLrGSHWmu/OB0A7QDVNUnkyrPXZ8TrlsUAR37oXLaeh9IuBuM0PiEwEVjQF2wV54SOdr+EhlVuUMnO9jpY9sdwlH8NNO775ePtoQyc9S1XsFsmEDesvgkw1/9DEZH3Y60R3UiQoMRccQlrGfk+8nmRc9Jbk3I4fr+pUz4sw/DbyCs67zayvBTCnyvnJyVaa6sWNgtNiviEjJ4+yKjaPXatusOIogXSnnQr8pqWzM+zKdVfc4c485o/LG4YIA7sIcixqWGwG8hoQ4OMQkrg+OzpAvG3j7cK/Jj486GignhN7XxFuOgqGd0jPDYSFmxj1/vP5AkCHUoybE6cHaOXarU3DLdiYqYMbjWlMIKEZ4Z37I1LrWmJic0+yPOou0uAXIpCXhsJrFtRVPkKdX/vDqOP9I4lNp5p1w31w68BEnfBYJZUT+VnkzQnu2yGt43BuHiOCbnI4DKz7FD0BFN/iDY0EbthWBmRe+axAiI5Gug6sBm0v2y/7WebLDFRkhF/UP+SpywdnAahRVe5EdM8aaHS5n4T8+mEbsY1OtoHiJItCf7STf+Dk36Nnwe2jQIOpcBagseHuUV4mC8E7e4e6W4P5ntj9FlmlkDWDbqbrg5etMcjNZEJe/8i9TOeVia23QFfXv6jUk03/u17maMDt9pEDCt4QaJY94utPhcolLAhB24RAsTW1qcHtjJRcXRidX0kwRHEJIcMj5gnqI6QInrM41c2EdoIevdxHSZU6j+xPSa4Oee8ueMcULBHM0cFAg3My+liJ1amFLPCy75OFq4qY5106wGIqjWpA6cGn1txpo8lradiFBjLDxP0TMJdfCoKKEVXsTRdqLw+EQxLpTh1RGl1XnZ/9feKq4El9t7CL96ZAEol6BCqf2ZWYi7uJ8npvjbTfI6gSv/k/TSRt83v7bZvn6xQXELuLtmLejlSXh2jyJrCX0/FEORyL6ddaOaEbqmlBUT6cse9YlIz78uvlrRYzeEuLbh/PGzPDB+xvMh8ggA2QiPCuUCtGIyKwP0pah4OqL79cEBeN/018x00y3WumeY2Tk6n2wDYpwgBwg9Wp1g5vp87wGRoE94cDpDP5SE+vM/tTsxo6/VCv7B7Y8VFEqF7MXOXc/HKd95J2YiyjqI/6qlNpqRv5mWxiPzs0ER4wwu7zrVa0cAtzPEfUsdXM+RKG0gmuQ24ve5WjjEAxQVVz/EskHzKi+AHvdpdrkabAlg+8A/2shCm+81NVmwrTDQMpc+m9tynLPwDFjXiWSDkQ4grmDDuQOMLDvxhfckInBwdYFFOTlXOVMMN9nJDp0f/F5v1Z9LYewXfzPD9ijKbxKckxOvN+YiHDWY7h2pylEoSqhF0DYZtH/wdqZ2lwlrARDVPBDAGBlhCLgdU0X+55yHq/TDBkoUVKdXky9r1gkDIZaPF7Y5lxBi80YZQvK38qmCPDPJjGys9GpElPfLERqZFh2UEyVVCb4IZJzAshrTt2pDiwHng9VD0NqfzlZcF++qHLbLUNZ3GoX+F9yQy2Z8QovgqkApWWnkufOmz8MeryLyXmsHQR/ZnqYFZNF+H5kx8EQvvnOIvkYYJQaDA87EZfjZqdsyJ6Rc6C0D1yLWD8WqLds9BUc3KykdlsfhqqrHEauzC/PSWIXAukywGRIVSAT2Ct9mVrplZCg9BN45X+4c/Qy5EaNfLIG4Unmv8YrUK5aQ/UEfhzO3Cxi6ADw5ILy/FgYSPHBpFZAph+zrT3HUPZb2i+6mUTTd1+MeOHKBrvNj4OWycyDwDdeDntASj/70V2QwhBh+uX3X6lCobuFitbwoKLgcXkSMfLBVGCXsHDhyZ4aWzbhZ5xRNOZ9X20lIE1cxM2Iso9wFXEpyBT0R0Vg2dfy2adqMfs4HunjhhmnTfiMW1boT0M4fYXcz94zQJePuJs8amKt1IPG9H7n8IJiCyRR1nfv9G/GDIYwL0wijlBHb5BYTsZTiNGki4yH6TBavQqbdCxE4X0VyBGQgYxtEl/M8qz8fCEU66jDIUQcxB3bEP8GgzERQd1LNJEoktmtppsiEIZ270H1+RVk/ymSeQcOx0ZNSrv/QqL6mTNn6Qi3J33+yfleKNJ2wCb0MUuSLfoyvxggbSX1bxpZFOdDBHNMyOMvc5RimCHUWsswDqvbWd0EgxSQ9dEPbfQm9iifLY3IoGf5rVTE89t2udGAxqF3byZyQjT8ClF5xuCYYtrGpXLCUrhdrVa66ZvLu/2ot/iqfhd7g6gpPRp68qc/nIEY0ncyzIHOVvIB+8WpdA/JnGxLfmms0eL9/7vG88+P8FGsU7sVdcusYWYbm1ZpNm3dv79hKDgmtmfKMIORuR2MKNMZ7LcoVF5mMKbV1ssjN7JPqJPBA8QqjLTzuS3D0RsRq/ewH4DyJccIJ4MBWtadiSjDBHFxReEkIEr12irfxs6xhyByY7YZjAMetR74EEO+CDSQF3/j9eBLcH6dtjkAG3wfL7OkEqTQO5TaXtZH/Jb4IT/Ed7adXTx1PmMnpMz7dB6erSu/Zd6VqdI/0ku9ESxSEP/aXCE1wjiMNe3iRir6UeDRGe+Sir8aP2xlzHrjrAPuzDynPW/4+K+ScTfBNchncPODaEgr2jQhUqogQhhxWXYP7MJhdxrLhE3SzlDZVj8Q34l2QoABiD8wYkDke2mltzBhBHe+p7iSiWaCJj099dg7eYEvSAgTq7cN5BddciV7+ESg6TPVdweb0/45928ySANrQTFoHUR79XFsEIvDqgrDN5bBDrQg2E7bs+UoxKAKrCDfvKdgViCupsws9dgTAcOFkDfizJfZN2eyiAN0sgsyV22xpytV6VJvqcx88l6uUFdnf1xzzYrzXVAV1KO+H24LZgYAHFs5nCx7mbTrotpRcBiufxc3dGYEn9qHpHFVbCONcZd8QRHGKB5K3WHz74+ptASUvDD2XvGLesylBnIWT3XrBe0P0v3JUhuWAUvh1efRRHdaaHx3HWR+xmZgEKHM/yLuBLTrBHFN7WUvyt46PfTEljlpa4lmcsKPdiL96meDupptdsCkzt2ChuezUbgwAL++OAHCAlXCoYRCpmibPUgl+vKLQGRMhw4TgqeJ+DpybwSqOeF45QcH5giGmv7hUATRXke6j17yicBaJS+o8tVWVMppVxTbSaAFx2uwUa5yvxdNTZsOGhsx012Znf5NVWPxyedIA/3gsv90dl8Ixffp8FEWJ27d0N+Yjbw6R2MK3iXCiuZWIOZldQDDtEim3VPxU5IyckBKEBEc7pAmuSqiCcPmYjpPetPY2mbbVta2vtVKuMMbjLglTjuHaZfhSqs8XC5rfFrKbIPFIx+xGhCeGqowwQIFZgQFd7uzSnr+9dSPDO0MaixdKjqcZYO8iSDrJqQTEUawu3yTBcaAQ5btXOj8PtVTeIPsE3AeZa84UuEklgithMbk9lFE2H/KLxP2A5+14evTXWeWaRGY1m24o5ZLUx/sNcLc0ICA//oS9eIwKOygd5rE5J3fGesTQXrhfR5GSvRHeMT4QiX+I3rnz+IhAEU1VEIhUAgHCcNWmYskeeouyoKCZh1tFPnWU31WHpUmbbcnPFeDL6IGDtdDYsLhkWNgCYf7mkPeOdoRvqOO+Q/Ok16GO7GMd1xmaJhOzfXdaoPuGQVDLE+s4U+5+l964Nf7iC7R51/jHQNEBg+RtvZvzDG8O9gnnIpSf20EMhAWqyE27N1+MUA+oEqdt4CAW3kLun1Xtj+cZ0r0w4//Kjbt/PEIiRUUaB9p1ZcKKxd8yMRotmQzIcDatKOkbNniI9Q58du/W8VJs704KMg3DrfjpnbhoBw6jmigli3ILW7vqJWu3tS7tXA2HY6GYY/OJudNJna5AtgM0Em7tcSVahmA0/mxVb606GnQPQNy2G3l+3tan5LBXV6rLLe3F7U+7Mjl1Od6u9xPQoV4y4Z9uHKTfQZzjQf4j87pqWV9RTMofORon6h3tPM3LSjQ6r3cRemMqVr2XDiW04nfywks2fhK2BGVdH38etFcMblNJG0taYQnaVYHBgRCDRykJA07hB2OG85eDsdoGkYSpbBv8vJyHblceNC7VKL35EchOCd3RbAkQxBy3ofxL/ktQRbPlXGsE/wz8sN9F4giPoEDbyi9WB4vkbjXmne1nqsAdXeH01ij+4SgoZG346oSsYCoW7EKhZK+hiSB8y8W3PjFKeL7pbaXklesHGUN3p49gReiCBLj+9TpyedOIZNBk+xEuT8bWPz6QoJa9/6HlkKTT5LiLeLV32wy2g803ndzY5wES6D12ESv1faQZ9giyOEMll9e++xfT6XkFbVLXic88Q5hr3/TbC+DiKO2C7av4rbyL4pueL38s9z/0YGhvaGHsIrv+7wQpSmsz3nOO/gKsvpt/qHYY4ohak2Nwxa2e24Zgv9uEVb3uEtL167sDvhCngs0bJKpPPInS/JpLH/uVdYrsrPSQX9rnS30lKI/pFzNeM/pqZD41PJ4vsinbzu3jQgxL2fBdU0IHCj48z4BhA7q4JGRVkqYhcmrc4yiScn08/4dE5TXmBswXLtum3c0LM3x8yswCEYFxYYRQX9UJGS/cNQg9/hqusgVfQV2DHqtLYsrQ7/ZCDIbrHzNVhXGVDTorb5rQiTFMU0muWWSfIJOJoYouEo5kvNb3l9IafdSFXvq9yDypNwfEpOxPkejDVDZc3MkUvXqc64cHRkkaxXGkjTqqhCK3urT8QgvtyEk5sW3Df5gFA9mmQRoA5Z/HADoOixLlrXulC2EwJIUcgjiQGBmqCbL6IZ1KWXE3po9Zy6O+vDyXpT/Axi0NxbnNbTVb52gnIAHgyKAQRroBTQgMYzHK54ic2OAh/YIY/qwRlnLp3Ycyv3BISOy8nfYXehZrmXUUlyWq5u6jBPlwM4x7L7hSvu3ZWYeDFdVTzyYxSrhephgHNn99KfpmjRKosyha3V58sJkSsEixnWf+/PDl1URvU6idjcdmW1iGdtK/sY6RWEvTtVaXK1kWrfPFkB1afe/EaKSM0LCd82u1e+DBZ+T1uMOfSlyj2kc4Ki1fjq1/NNQVKc+H8seulVO00d+JNfhuGN4o35o7vU+geNMVXKHWWpyBleoE4gJWLjjO12wHRUfamCCWCOxxIi18reAy5IxDZoESk+Ub8Yg0uxThuF8NKUPjcukaheKnpO/I9s0wA3xgXw/e5lESWqCYOEoIN4KeNYWdm8O5U6ci2lUskfrhMC+/SL+odukuESQL918KruywmazyXH2Zvr8woyE+CgMFmQk6SRhO2yI4x67p2t59Q23F+lLAWeCW/lfKm+/d5yRvtqtp0aoalVwEOLX8ylzjP9t69RxMTGcqofro8bXSToDg+KmH0VYfcJHnzylJ7PfQ+RWvIuXZ7e1lgGCCxIvot1poPkc0wRm8u8ulGXe+/o0/txqR5SBuj986rjJuNX3eBfBs4cznl0mSis5n/n12JA2/460KzOxrZAvnyBn3MA76vFCaBEwbvzAeiSspipFUCI2AhPtv5lAEsWXsCMsReyuTdC36x6HNSFGf4uXPK0uJQhlJxy5GnMNdelo0S27jLA1i3TQHVBvBMRDRm88y74jUNmsQ28KabtRI/L9RkYObkcYpaJIuWVfofzChul/btZtLn8VPJw7AJL9CcvJpyxraYrAA/GDHuq4oGkzzuqhOXkYg4BiMj4AuHJ1gu27h/bFL3c4n+F8SWOj4LqLIqLPKzQ03028TlhTrSYNDzepCG3zo/ASM/frVdh8HVTzgO1+SS128f0PIBF2a6mOGSBaqQd2wzZIx51X974l/dgRa3B9JdMkTLuoe2rXcNd3BLf+CcSso2+66XakON9imEs1bEWQpqwpJpglLzhXFP2tAlPuE8vHLkTiQ/2GfPIUkpM/TsT9vPzbcbKC2HvIMYkACpOIg0lHJnQiEAV8D901D/o9PE2uwRzP/mecVVZ1F+xMFFpfZwwQeBY+X865UxXTjcoGp94SxgMaizJDcg02SavJ3GPIwLe43L1x6zEUXf8oqmjgctF+ZdeQ5TwO75hQTk50h04Z1KNwu2j1+vBvjyhWVZAsLMrGT4RcjaDSPveLpg5XuajaK3JUHfh7N5L3ctpYqgNR8OL2KEkrl/50gLk3J237482Lu6gx9anX2R7wY54qlodZU7wR7b2CjbccfkLw6/rGzPgJVcBje68RZHcSvX4mE4vz4UgZ36M96btplq0IjjcAbJ4rW3tBvpHKpC8D/83/J6DZQRcclAM0VDaHDL4cb03c1AYYDYujuvEEQ+BNvwXe5pQrgGoRhoVQHfOS9NglQaEyV8ReVBKMdoFqKi8dYyPq1qjk+Ynu1hAL1EutD9ipd3cPCrb00+e+JwpPBOh7zaLdgPvLlTfTfWfWay8X0NnmTSe98wwSDd72DzjLu3c/HfBF2U/tok9F1K77yUCaT8bknn+PI9jrcyNivblVGCnkWoCuhkyhj183e2Y2cIdE7mWY+wacmtMIVL2Ix4kBd9E1o63Mdln40OKTj27bibXXbUP4GCK6ttckXXluIsWuKjHC/gbtakIPg9BwVV3iAgK6GTgDStsvaLWQfwy8+Pqyx7qjcrzW70+GoDWFWKPQGso0VEVBWi7yv0j0vBofxfouh/SffX+uoaIc1dv/7iaWVqXAK5az3V/UETzAp/EddO2EK7Nk6EEIPQUdSHd4o4sqvlm2EoyRHV0owL0kZDHmAVOMEZ2SOjVJPUJcaKY8GzWRRVHZy0gj0M7XYPOeXg8qI9GqJiGDXBaQFJXp7vSzs87FPsvhsxa/KQXCrTP3vZvK8/dPEeQMbcEenSqtWqOXkVc0rPMdA/nOcTLqtMKQYnxbqDVqmMK7dakgKbTKw79bytxBbinToFAqOCm3AW4IddHMhlZK2rw1n0eEjUkRTaQgv0Ne7WuOEza93sx5ieSRAs30OrBB/Im7YN3vTD5/TuMXh2pic2N02mo9DHGDH2Xdnm6eD9ZaW5huufi39U+UcOnfbovg1fTMGAqYKtX/cGspuxA4seJ++kHPXAmnzAZyvQid0dfrSt3H+6vpimAnrxKRyc/hUNPD2UUXbWYGJy0UEXFhfmAQtnxgnG8e0A7WEaSAq2jjLFYGuph65Tn0TrtfXdsofA/01+2NqOnwdZGuNsmC54Pviwc54v6qb7EOOGXnCSe8Yaf9c9Vj3E3gzrpkgxvKtdv4ZhzYPWe7Ezs2vOUr0xdC9/j9OHmgd43ceeVg5Xf12qQVllw+pgHXLQ+AG2+T8Kg6voF3VDu7KCEBNFh/ieYEhSE+C/8dOD2kWbVEV5FC4kkVgKOODzigE8VKfZn3gnJuOP9kD4nWRvli9owgtq3fe1k4s1cv9W2WFfYh7dDxTl1hwgd+5V5OpZBrT9knOUeiCvyWeOOeARXOwveOtrRWzHMDivWFDYhYlDkmawnw2ju+2xxGlzbOmnOUempc2pbsv4Twku51cTvWKhB/uQGqjn4VajxeV+eE+E4jUbKfTD4Uyw2qd2edrCeBm7CGTRLll1HyfVM/8oIHXna7pDr9d1BXhM8lN96n/Nli6Ml79B0XO9eVZQSHy2GaGP6N/BgwEqIWKo3Ih5ZBQmqA//eX/vdmr3qXYF3PN+P+vtTX5L+psQLSTRN3A1Kf3aQYGGhTCFyFV2t/D3bF7twm64DVzhrrk2kS593ci0OQmwhwfzJFHVTQ4xBRzxSdAreM1HMlb/qRQ4BBExaL3hPqDMLPSBnJcVpapbfHD39UsvPF2GNzbeRf+WLmbLvDQrrpRjvDLUnehXRtSnUmTJxl6uBMmlDazSPNNBUtqAc2MmdLskUJAF83tVjbIt7L880X48ZiWDx4j7vBZtBJ+TLjpyovJlOYwh/JkcxTlopJt3LDuUQlFHtd63i91u1nwQqYnLOLNgcBHgdNZM3NqBNwgRPqOOQBrS5L2Ei2gCAcOimtALB2Q2Rm78duP8xWrDi15YMI9A5YY8YJ/yDF1x28XY8B+ndkEvqSil3r+zq/oCF4Xpj8M1Hsex5XAOWhf/LTiCYqn2aHGDp7ivSPtj4B+L7aNKd2GUtOfIx/CvwcqezJu4qoY/+L0iAJDBh8C7RyPvzmcuEq8deiN3OnhvI4s7CvJNq9bYSMalvEeW0Evvv3hgef2F027OoWT/f7blNaj1lan8etaFnoED16ntBScyd6e6LQ297MV+QTgmpy29CiB6lcm+oBN0jmln6F9opucQo6AJv+PnHHsd7jcj0ccWagbBbxTDz3cx+Dm0S5gfUG9rszp3cCbJgwe1iWJsSimbyd8zH0Z8X7xCI3mvGCbC5QLwukZtz5JafRppCQk9385QwvlbsRlHkOcuEsov1N4FKEbYsbzzYOo3phWIyjDLpg4l59AaB3pEQar5zmM2Fhq5jBK+dQ61nUA+ZKC2wlRh3I+ziRDt1EbKQgOTNB634ykZZt1SHSkynLpRdn6Vf0D+drfx6vfd079br1AZeZyxwzGSjqMv58NEqNHnAIGkesNiJA/q6dUEx6m62oNcGKd7Z8tIek2kXBToevh7+HJ9EX0X3LU4ZJz9nek6fu2GV+mt3ymNBo7CCrdZ8FfR/XaQ5XHATLZEBXIru4ox36sPnMTQt4wrQktt/dn2ZV8kSmEEzo6dln2r6fsGaIPqPxrDqd6q7I4sTCacT/8cpOcIMO2CDwueqbbIIE/hf/4bbr7Rw3ZXR5wprAtCeBE+Rbs2ptCGd9+6IpVkDxlAliyssaLEGklX7lW4u7b6yu59wXmNzJZewx8PW3MCafAvfwSpeO7zkMuH3NdvgCyjvPUoY/cP/5v3alsbxM5bz6DEOENSBe1nLuvROoNO0w3hvCXaiFLGukVKOVWnknCNwvLegz6ed2r+b5k8uVv2ejrO/6GlowXk+Mavnu3fJ4pE0nKJBf/ND8NCSx8yJsnC4ltKhaqUuaJAxHu2XIgBlpOrZ6/tvzajQusxA4XFVDMY2wxN3beN3npSpSwEeIQ9t644vWfcwMT328ieMwnzrBp25+3bvLK8TXdMNoAVnMvqUDy5Wxzqj1m5oX1G4SOCuH31/I9p3ENB9NchSII7wxKPcDo8f8Bv7Jnav+NLY/lN8kfc+nf/aTPl2xUfxu/dgNcKUSmEbPg5v3jDaC6WDBU3o1CKIch5fOXPfwsJDkMI8gsVs9tMPvnfjABsz4anjPF7NX7qNWE71ss2LR9SqyQfinOTQVNmXzMkj+Tm0tBAI/ybqrRuCuJ8CeQP8Twdb+OjTuxUZUcrdadZbMAoicr5mpQScX9ISWiY065b5tScXTswmoQahKgyN8DDDAV8v3+4uMjyBPiEiDc/zhKxbdo6XrWWV9XHNNpvo48+oEDoh/9GYNMyL8OlmnE5cky8NuUkartg1nJvrJz9n/f74nRjA+YQWcOvqBQbOnZiWU2EyJyrhDQJkJcm//Gn5zxhA0zL4p6jcDXFBY160b57qOuU311i3YZ8yNzhXBw2X9Cp+CbdRP1iJtAl1J1EZu010w7GR+apHdkUtY5kGNhD0CzkSzao/lk3OuiKGvmtJeUXD1sP4ZjrSuxRxxzlPIhhj/Ca/YqTr0ynMfmbB8FC9NbyrAAL0uU9FA7OL6HQUA8SQEkAwY5TcdM1MLDXXnUEg3YvVZPN/1k5zDuDxGGmtcrohvY36t5+LmjYJxHKFpMM2zl22iShwats6BI56KJQLqz8NOfJ4h7wzpl76ZmlI9IeuDFO6LbXy6yuUtRmpad5JFqMHlkO6/x0p1ymyv+GKPVPy6EzwfCRZIjxYZ4QeRm7NSQfxHq/G0kEWPhXD6aOnqVOlFz39NZrmfGY6NcjcVfijReFM4foNgfW+UcYYImdWKm2ftcbC5JRIOlOyFxu7GlXkSHczq8ov3hQMKwY3Hqa6b+fqEWelvZogat5cUzujtZTPD5OTUX896xxjZ+md00X9jKZa8YKs3Jji4p9w2rTf7DteZTY6YuT8QLXqLke18FJ5MyASxzdzcxi6itDn3FT2azmjCiA8AwEupNKolakb+8F5tks+RGUQ23TsyKEO/C8rPzd91vLIzSKygVm9ASOnaa6nzp7RkoFnfT9nsc0eBy+meM84GTQOzJYmwSf70D2ZQObPIVKB35xH3MAU9TsswoDtAUAJcTRUeMcdxqyvR2OHBqYoewQhG79r32JORoO73NW0jlr7XLJ4fKYkkQiVMN9F0+hMI2PFm0EK6WeYFz6TgclXn+40YR20eQ0DFfeU6bH3Epnfg6bOD6odnSKnnmKKhIytLs8Dv6PW5sUEz8P5cCvsdPTMlphcqERlahPcLvtiALuR8yKXYsSIB/miMWfUxMTvTJqYq82e22Zv49xG+cG+x1L9v974h1QYcaFJHDrhNbg1y+xjjXwpbP1eQocZ/TCAlkGGq5SV4G42Ow3e9p4Og1RSCGmcfXtpkAWAlFWUhXrFJWHX0eAs7ibekz/wE/sBjM181Qcee2J2t01b4h5FbHsVFUk2PWNneBzDzN/M4dujNBfWQ+QMAF84DjftR8Pv4I7E5aTslhqS975K9A6r7LkJeiP7/Xr+rIZ9hczaywAzlagA55sfzd06e1Ir22j5u5lTEnJ+6XmiO5UgXno7H0yDu5O1QsO+Ng4MlXhoRHfiQx19EAgFcL0XDLo/EeljfL21oC/hSa7uUqB+m7oCzo0WMs4j24/KqHEZzl76wR3RUOeactlsDF3eiknqkUsOzEKCkeLhJ5akqMCI6q4Nta34Pd0PAvXpV80Fqg4b+eRjSq/VBXa+Zh6MEqUcD/fE+pO8L05nEWoozU2SQ4qcH591A87puzBzvvLrPL4u8KvzKHQRbyZ6bEpIl5unWxeqaOnU1PWU3yBQ0TWU6ejNialVkcw+x1pqC/7LODFbih2Z1ONZ64mbV5Yss49HwpuyX6oNlXO+3srdKwJuXWRU0tqoJJnQIA8AGAKCFhack5mthUKEGiBGCYE5+9p8/WMCW3+GVB5PYtg3xeBU4ArdwahdK9BvkUoYlp6q+p9w6G4Ee2JA1xf0KV8rGEjFJVvuBPuTrFfzMqhPxSHoYx/q8IdD9injA9J5uW7FFsyRhFiSrgUvvzyMtuK7Mto72pdswOyCnXNiF8yLldb1sNv4kQXREh2LOIrOJBCRi0/LZ6obyIO/ziX9+Xq2cB8Jlg/c4GnuO3xpxAg4teIN4MjcccdUINzn4KEqB7OZSq/8+0SpX+y2IbsKxAdoIoFPVuodVV/tjDCgQulnXS20kG4FuHSL3DPHODt+60q4V62Mkny36/WPb3HRhMFq3MeTd/LbfoeB/tMQIAPrdCTNBIkqKAiIhNTPDA42OgYwmXZgvA+cRp9UpePAxF+WmJWooAmHUvG0K+vBnuSUB3T1cS6FezgJOV4kQdYwFrb9HmGJJ3KpbcU6sQEQXpzjwMAwfdfuSohgSmTv7+OSUSf+RmFnTC74sTgDPCt+526MIrYhJUBAGkrQkzWREx7sQDcXHMdc0UwojGX2C/la3GeE3/CzsPMwm+lcJZ2A/R7NWg9zOLv8KUThtqx74gORv21k3mCG0aUZWWca4INSluJ/d1vP3VLIK7SaieUtYfhyTXHMONX7haDR12lH13pQKhoIKdaGx882s4DCr2L3CwH2g0QGACDgAptKEWwGsi/68Bjr+KwjTFdSAQ0HNnbD9bfcO2RcKHYvE1OOA7fRP8TX5hh0S+eOGccJoe/2JXcyIt+sTubFcT4VEmTS++eMJBqM+rCQ92qpAZUJEp0EVTdDwGx+3djBC1dkYVmctMDg47I8u9PDSf/ofMwD/8nYwWD+B+Sao37fV/6pLG0TlmUdCpCWCYUSlhQUb+x5P9SAYKNDybSU126PmtlPEmWqfyGMyWKtvwzq94UweswZ6vO2+VWE+mvcQK5aSa1lYWXHzZf27z362gnpazCGcWfRzMoD/MLpzA0jLdWLDKahLUTZOfB6nhBLIBZ5MOcMq+OmRAlITF7ko9dD6FRApSiVmLOT4yst+4nSEn7i5tcmQ3ObGDMz09VhP6lJs+KBUFKF/wMA8qIw3MJHTixh3S+c0OmuROkp1qsI8c9bXTh4kO0fHXyBoghAQqNFyE64wITnJnHOed7f1xfY/DI7j08qhznXUnZ2Cy36lTX2ZqfyDddc55JODF3VUQalR1e/UDk9IpQp60lPA633333d3qjtcM6i0vjWx7gPz+juWLZfy8VBlKdIEwmPtL2mbutetRPYELSWGQ2AgJYFFYtDFyBugECd1GZDqQkyMOEKtaPyB6y0A0B93WaRZtnfbOnW6EXxxnfo0w67qlrPH8njvyswUViu/oCj4VZkkuDycPormzK2ubN3xE4ZrOZIonBFN1FDwSOokRgOxJawu79O2uk2/B53Ca1iq5DMDeo4DlYRHCYlCzYW4uCzHk82aqu7kuTUxBGqYUQJjUAwNrwWlortt9BoOqTL7v8QPnPna9r8jBpvq1b724Q1UyqtMtJFwRPl1/PAXX08vZEtVBshQ20vsZml8+pyuavnTVBE8ucGP4NX3uUqE3XOelt7Rc0POkC/MZ5B3FFV9lYBFNK4axs8VCYo+ARQCAEe0hY+cGXG5Hu2fI7KcrlJZLSTvuInNtQdXQszoeRlEhsZ28vjm0qDMah4VINOS4up/4TAoDwgOAfwIED8YOKEC2imjVBZRhdlosr0386KHQVjg8vexjJRX/G476fYvswaGyfjK8G4sqRR+7mrv9+ytpqTd4IdvxUhCb4dMERacdLYqv5btZl6TDD90eAwdV09JLNjvEQixPqpDfynakq+PxdCVy5dY9Ezh1HFpeZnPaecfSjR27XyTtm+EHtvt2ksFZ1P09Fg7MjCxQwrzrMIlAymmbThirCIPsJzJEOW2htugkz86qgTv9KzSwAWDxNAJpt/MZjgJAvIN41qRQDIFRhgkTQeoW9U2YhV8ypnoPvSSaf84tsHQaJrDHZqlTJXO+T4t/fWKfGK3Kkq1b9RCBknfEy96dswMuqoW/gsm/2OMOexZp0a3NCg0M4dhMzJzJgWYVwCd9n8cw4VBOK/Iyl0QUGGDi1vZKzMuAt67YTt40AhextA6CQJlRQOT/A6QfxiPmHMXA+5gZ7M5vIDKry2T3p/ZIs2I77cux+kk96b9ofO/Ot+2zAYPcqj9YEN1ft+gz6m8TMmjR9OE3+VhjOrwG6YW6rNwT4ctUk1mPQZL1IEkOvhp0R+1nEZvRwIMZ5MxP/q1GwfUzrehxbEV0yjYBdoF/Go4N9iwYx8X6gyMotdn3sK4qZmmaHcQ3TPM0Bcjp1YdDNsTV6wZHWm33thGa1Ev21Ws3g5k7xZtt5fC1AyJhN1pk10hMF7yCPk757EnIejOXmjUlTT0zAbLeP+3/wlnHkKbY4DU9KG5FMd+S4XNOPONXBniCc9MQnfZPzAFIxVq3oEBKG5/oeFDHNSz/AwUuOTj4if0OVSk+2prxy+dPFHa4/ER4YqV3X8LV455amDYbOBDMvczquMEWBLusbuq7L3Lxg1KZqV6N0Bu/TrjjG/eNnMhYm2jTgnD1+zwQNy79hLbN8IADMPtlxWOZak11+9ouAPt89hnxk5NKK8jnNDxYQAgMqgaEenkG/tDzBjPumaWQpZILpRg/klU8yiEjhemcTHvOAhjFBulfwlz/K7WvabVUWZ4Mj8tuy8k+InVvDBehIzC1brPmK+qSTZQivFqr7TZbydhTDg3OvmZdYZmMNG+eZt+NRp/qkbPjAiuItoOmyh8/oRXrVOu5fjo5R4YKlfvv5mp4t9gKCA7S/iu4M8PjLY6RULQlfxA+lZGSH9To+zrSEi9RLDZ/Qq+JZu4JfQwgfkMxCapDFy4MOWlnrL9oBn+kDMsc6QNlyhw9bcYDnnXvd9ZObjF1h9K4z87A1P3Cc2ri0PLSquHXEltiC6iYDScJGiDsWTWfB+Zg9lnR/HPTDe4fi9/gNsPe2KpzzcD5zCK0GzlVoRAwY+haSbR7oGNjLaEVYrx/nwPPQcupRgIA2i6JFP3m8+U4jqYs5UAz5hGXEa5+m5MZqXJbAXM33v4cAMGIFEnww3/E2aHYQW1EAgRBICE2Z8dbQiq98QD6PLRVyrnzkilVcBZcIh6BW7FntJiwf4oZwbrdiT5FqO/pQ8PNJNo9StHpUYVZ0gGtVsuVrVh+8HtvJmZOIayyf9+h58OnffKSGsOSj976gM6z+59ZZHnQcBMGTpJOGGBAQFRgvQreiVEA0dQkCsG96M5ErZRVjvQYsQlybgLyD6+rsZdjnBb7Sf7AWppv0rvCjLka9S2LEBnkzlDvfRRRzzTJA+wcMYZAbkQNNhxMgYZuE1S2rhnzjKo09KZ3j8DEHn5f0b1Bwn+K4+q053vISShIwocX6c9acbAyR8Dy3XCb2fqjYig08Xp9cj+7lvudOIYzheSBqxzTHkUhToT5RY3Bc0FSDorY6Y8+yb1YhVvenY4OW9R0OSU1R+48lDAFXtZNQaTkxoaUXUt95hiVRVW+BfwZfDY7FCxHhRLBXtA2PNcDKNR+bItR06NmP/MIuhaXjW55NBv6t3NplL5ZbLL+2SmlamoJi0aOxXJ6zuAnjw9AIzGcbtvVksyCEFL3pADym1deW6vdTov0ycBQwTBLbsbJ9/q90/BQw8m29xcM3bTiiLRxiKCCmIDryAcJC0cX3gEm6qhoep8qsiZVJEyHxM30wg4SUVbkGSe/2jo9K9mP0O/Riem2DW2wlIxpyGwGi1B1ODkKRncGcmylBCG1xNN0aamHqn4xQox4KrNI1NRWAux66KdD/3x6LBPKFh28XiJdzqY4eXrfzGr4/ppZDeYKhpk89GIrNbB1fx+xcJmyr+Yl9TWnZG+aCs5XW2ugEcglJ35LCAusEQxzUcpAcP1SFdmrhkR1/cyMOLLV6v/lbOl48yta0gOBNIyo8lxlmq61EE4eEeTyPPm72/H34ZqJhjPw6mNP3zWUPDC5ZoghzfxfOa2SuuJaHVIOnxm8f7g/sxWT8yFIsvvV4E8N91wWZNcDioxQwmxkrebXuIFxrg4AOlYBQHoqCBDMAa257bBC2DFf/DScivIjOe2TvS/Fmz6F7ZzFdwTV9s9N1cTJjNtmZDW0NkpWWXu7OVjF4ALAjqwvluCY2k+b56nlvEyJjCulmr+p18qc5svHR9oj+M7rI7NdugK2sb9vP+CkHtEFjceXq7GXjeiq0Ajv7X1oDwcOEgQBAYwAtAh4aGcLEPdwgCj6y6QrkMHq02SSzQTxWsKAqXjI2MVt6j44dKOpg2+3sKmd7+6c5hy6NS/CZ9Nlp6goR26ljx28d/JX7w5oxPMMaLOsw7dYkurT4bcpIDebtFPPv9o6TVes6SeVH1B/2qU1gEkZp+MS0xeDKeHXsILznV69bIrKlPoM4av7hrSZVTq3M/kN1FZNz06IhTQ39kdzo/AP7sDh9woHLwDDXHB1qJZPfn/N7mMGj+9OmtDC5k2UOBNNN8Hi+PX+kVtnnHFl5fztrN6mfD3XPVf9H8/YPI/+e6kcdvTLSmdIK6TXRpTdrWlzyMNAF7avZB2mCo2qx2CUWbp3JIrBRcTui4pKXBACFWBHk4N1MoBQQ9wmM4vyKrjo/7glTa8QAesdujL7x6IJ655MMcnZcIISo2zZNPkN/3hOFYPHJazG+fnchCzxrcLYF7DyRYBkq49BkAgmV8YfBhKTnje2XpG0gbpEm36PvRYj7bq64cSIOOd5IIHGwBOf7prG8HGgCiSuvYWmGBTrBOFbncpYQtKjlJTE0Nn20jd4g6Uy+mbkCKvKijMX6BV5n+DpnITg8c2LMw2FuPmHQy3S5ZLfiReky49cz8q7UOaolImSrL5fIpjZcaAH4jE2qu23Aw9DCoFsode/ZqQz/WO5XRVfFsnYtsE4x6XAP8lEf9+XeJMJpLUk+ZypOhQMX0xym38qIBekvLzYXonWTqaUq/aZAMmWScOp+EnLQnmuuSheCMUJeB+sGEbk7gPvIPi7O7UYnDhYBQgv7x0bSxD7J6i+hXKTJ+R20UM77Yjhs9nlngQQBfRIMkewZbaBwgCQV2hCXphlY6fpieG7dKYlodhE7Gn5i9zcMR+D6bCLYCTGsZjSpqbtX6WY8vb5vxBRYpFzzauKDRMuYUsZmTeMWbSUzLA2fdXNhkfq72cggCQ3AuXKw98TTzaUsKEbQh6HeXOXyff8jPPYM07GXhCZo5ht8nKy14q8AdHGtW/7pay2jtvOWHHe9D8J6h0oEZf3femQv8g/IMXBvjjSQQzJtr5t1UYU7PVF1RgnwySHF3Oq2iKhcgLuCUV2HfoP/LWHgK8ziJngPQwgu65D0UNPtmED41HF/ILAjnKg3a4gMwBEhdhf2fYVuhZcDKNSCx5GJVjLNwYjhB7ZhgpFlFKp/uMBFJ7xTryXHaB+udfLJSXfvmXClUCWMpchkpnTNM6vk4LWVJyJ27XwfCgX3pvKjiptGhR3iNiWjt9WezCF5/DSR2jpXz5KGZzzUPCs82Wrt2zpG6REZQEchWhgooODCgwbhq4MXfn/1hCWJ/YzrFuYsj+/jxcC9UzJwo5vd09fQjmId19jpr32L+4b+ncBxhEv0FWJOz3o0Cj5FdceRGu2cAgO8G2aiMr6tIkh3SBE1hd53ohRyokZSJPFc1y3RPlRCvIjJrpuRzlAm/IkrD2GoM3SjLEtruKsYPYlRS+E7dlumGuGjuHrNJ1y13Ghdir3E1SgXj/FA9oU1e88lS3KwqarAs0uueoQa40DMgUOrcvFY+wqp6qAqndwVMSn/PzIE3zxebhC7jolYT7BgYoDV169d7S1gBr8PPTPWEg8Ao+bVHAtuWnP0jCAw74abhgYWmwsUrI3lAZmib4Zwlti9v/dLe8Jl4GYYcHKrrJLex2CrlfdrWnG115OMxH4HSzdhDJu4r5LvddB5nHqttudLkkBr/7hS7EkCdCMKetVAT0qA0M28tkGUwLUMY2he/9vfIW1o8GXFZa/K7tEFlbnTlOV6ZoR9f6lqNNq/mgkUqouv52rmwCaAjM9IRpSqnJ/FGftnSP4DW8iL6lGDz8VOY/LVN2f8pnlGwlrmxovWkRK5VorPAkGMRxHkqDLAV4dbSeK0vuhL8sOu/0WJDQFEKiknmmQrxasXWdHwLEhMXoTWuHWlw+IFhG1BqdkRTKDbYfRiwa2dUCoXiQsLciOWCWYyUX6ZvwkpDF+NTeGzYr3AZsYDZzX1tn4uKh1EeH1L2NZvc3TInzmuS+SKXnTslgDaM1DFFCmh37nqXIbWl20/RAI8zBeB8BTto8etw0cphEaJ7qwo+CaXgigXoWvEuDP6dq5QHpwlJd1mG1uv8jZvl+h1jN9HBryGvPJfYOXEYQ2I5JnqjA1IQ3+73JmRZE6Y6+0prILfauhuQypXOrw2zwiM5UNsQwzXZXiTNZD7rTVA1oRwvl80RKdFoXCIAyEutvEHPz0Sfhmt8N4UWyRIUy1FGImMaCaEOXTl31wijtHhD1LWLhF3UfQFQC9ouEO/C6P5iinqOqO+FTMKXC/mAJjiFvuzgijk+fa4vHkoMRkO1chdHkIT7eKtpQJlqF9Gg/WE1eh/6nd0Yf9jUQnTuG4IAm3CXdYlRUad4mcx2ngwk5E6UH7aRKocu7h0lFTbHE2yo6p0ugqMuoIHs3kq012htp5nQln0eRKO/YTyFzTCxbYjFJwHjMenk519xO9j3yaXScYtOalNKyhchoVkEvEtbdvqqmWoP84oza8qEguNgKm3UfP8Y2CfPAl4RiXoYe6rCR+G2hTPeH8TziH3nSWgZ60PRE0Hk/w+shqjGazHyFz1XRtIa1kJOueHOTiryeRtSOy8BWwn0lOHJBAjfcqwL3sQLjixHDNw4luXwWmbv+NUCpa5OVPWqHYuLNnO1gsUnaBzdiA5N0x74zneGmNtNu4mmwfJUQIHca4YLbTZIdhKQBuxbpxmAsslHe9JNOJlWEA3kHPxubz+jv/w9OPOPwSDHpoI+hgpmCC9vp1c1TZX8pk7TCErM6e5UMDePMnJeH+/RikDpqRiUclnfAyxTcvev5TxvaqqLKc3fzhWlkOcDBhOPSUtHz+VwSpEzKVVu7UlJlSJh0PzdDXTOBneCtfjHl7eO8+KuGXhtjtyaaDwbFguEvVvwKdZgm9s1r96qkNY6QEnBN7NhUnAMonCcNQlxuzSS1RtJoSu+leH4dMDNa9Hb2s82hdjMaM/dyBRnH2VEm/Lm2lznn+FIgDTGS+uN4bYc9tojU+v0J7Xtx9rUO6AUff/be1cn7sPuBrgUAXdPIkZCY1/L3ZyK5Hk8rsy/9M0HmF17hytFMbUIxiEzS432z3cWr+90+l08Xleu01xdz4vFe9bF8btS3IIRXkZ+j8nwykiH98dIojYTAWG7Uhv4TN4T6Zp8o0qJ9Gc61U0LaYKCDM0QOapb2pu3/FPI42DRl9Jx0nJezPBeTbvMxmK2aj8jUdsw3jUGswWCoOUcIjAehhAASG2vFFL5fwfJXZ4DpKFD9BuKb45yPCTwYGwCLMPJPbi1qda6/0a8+iGPPoaaQh5kLIU6AU5ebCIJ5w561aceJg2NoLnxzMZFVdFvI8GLj6rWN2Nc8zw/SNQbRUNBmtgaHyPIuwHinMXzTMv55y6qYWiaA3mcRilh3mY8XWsHnIK4Pce7jMXLtUA9x3+s9DKBFynI4ySqeAq5P3H9F6mfT2MyTDY46SvTt7yVf37xPNlXU28aQ64SnPS79Mt5S5v4YLvAfmDxGWtMfpWS1ati+fzOmsEV49vaRAdDBvWdEUsGz+q+g/Pn6GtMnkCvnJ2LzD6uTyecJh9wull5ZMqXwdY9b9jY622uDXOPLWUYFKzRr5jY0eKCxyIQX5YF4YR/bEHEuKLOk8VEn4F5YfyJnkORpeUNzqGaPb9Csb1D120LqhVtCydH8NrrmRC805U/uv56a/U1xN5ZCopNTBXv0eGv9XBvWec97k9zaIGYp4czQglrPNCLIPEYNivDyjsH75td0UhFjpvmV1TCumVt5dM3Nqz20TvIoS5r/2z2Naxb+9ltd07s6y2Gyxtr3Or0bakWry31u/9vNjDaXMEEFlmTWVkRAhBEmaBlvaUyxdHYBAqdhogzzDkQQ2H46pyfV8IffcX+AkaJhrevcsm5y4SO85QWCXIO74GQdJUJHMphAFfvySG2JHH+CTUaFIREdbK0EQw5CIhD2Otzv2I5DMKYznDvyDsMk48lrof4sUdjhMUmIMD9AQALFE+IcbJuR8PeEAQZiPFEH+EgEgTiyDHR5RUzoVq+2WC9Swwnj7mmCybI9f5dWVrxuQyB4SiG6eWQBwejUJ+R4tSFjVIMT5/PGG9MQ3j9KOnTs3VpjHSXFE3G3c07FUt3sVKjzeXS4CFqWcXJdqSB+x65GO5xN7j5N6MBphjLdpU86Pdosc7TGEu10m7p7sd4IY8GURnOkga0Zd7pBNXYV/bEFkrbSfSv1n8Unwqk1ZbuLZ/9QkyysrGrVzfwCawUXVkKaaICaqsEduS3s6R1XfTF3s/TZPB5cbdyJmyAksu6cq2qj+nllwLBuoHovxWMPQvpBnasRIUtELtdi2MoPrlJDVZzwf49+Er+aZwIOh3PwU3y13Y9SZLgLkr/eJGvy7oVlcRNYdfJr479QYRcuIwlvFxul+EPxHv0SoroleOUQMhdTe5yoR2HZ6exUW6c0nlKvXelY/Mx1ZlSrkgIFuTvEZigKmF0cDhyE/IykGIbwoEwBBOuZczoiTP77WjM6QWDQ3H2FnQHL7m6DReVc/lbKDmuWpiA5LVl+2DoBtdDwioKSlqjyUgMZm16/uEwhz7AgncT8Loftg3IrimX9z7WS52czrzT+9ujnAWCMAhC4YbQ7jK/ekc5S0nJi1HrE4z88HfdVtXOJdxfm0sBTcSZCx6QyMFRuMIe54+hoTw7z9wuuYXhsqc5U/RNhq1f5QEbBGV7iOXPPb+yFIFT3bHsJsXd6bU3mDK+kV57XZQycYpILFmLNMqVzMgYaJyZim/GNDu90hMfWu2LY2XZW5d+0dpGoaYvMjw1vIVl2qA9/+el4BnejnzLzu9P8PQOrKUGmQLXAqBmFnlR5zhK+Ad56DpQeqvuZRBqSMQLuKDiBy1dT8lx5TnIGEAL+2wkUClQric2lVJo7B29363AJ1vzuHHtE/XQHiQ5aNNdBiT7OcgAuNvm+KIYE/4oPSq/WthI1livh7rXKo3zR/QoPok/4ulRKHXjbuL64zfYgtIf+dT5yh5B0UDRQBSTaA9vG2+ZEjxTUaBB3bMA16YffLrmxMgH4/jj9NZw/p6Ef8s50ZZ9c+UW64MvWZHHdT/L9w6b8/5os9CeTR7ymq/XqkaEU1UHFR+rQJK8BBzpekCkwGy6lFRDU+xZJy7TWnU/g/KZWIFJJZLe3IjR7/DHQc0DWKSaX+uixKHb/qMtuV7kiax+qippxoU6YUTAYAgGQYNtcwIEoSHD8hcyyLlFn0WdShsi/hZB3ZSEcMXkk64QZOafo56oqdTw0FHP2vxW0ZL4656RzV3BLToDBwEoqPP25HrfQ5TVqJtdtcr7K69kISJl9QGZOVmc3y89mEM22pap4RbShU3wSjg8lE0v6N1o/V4Gx2TOOHvUeaHrINyXxNBa/ToQ/EgY9LN+o2pwKF7pURSuPOnBB5N/7iSHUTRA6qQreUrMafZaieOGYuugFD/wIt35JpPvFZMydEDUuN803IllEIG6Hfkg1+/zlSNtmqgHrkxCH4kLo9Tujzip5za2sG0kRTElu6jYduziCjh/tItb5nmlEWwSwvlHUG0d0CL3ofkDOwifBedfVw9t+JsVt5nk9YRV4N/4yEG4jSA+jqJC/9ZR8mA+Y/YxNVLAn24UR/g+RqjXQnACWJAb3MUQlpkBXqvN6YqnO2ljPJqizsH8VN7R526WmrrevnA40grky2woKTLbKKamrBjm00QVDX7FfYQDb/F4dFXqjs/kh0/lnMeD4ckJ5XLGgJIISot8uXZcJYjQ1VrrY1qei7XzMCGxDDreJVKwqhJKlkaq817zDwtF3+ZE7aPSkdkba1iRbNw8seRSQlSOjrkngR8ukDJ3dd2BqPKF9GBaRgGw717lbDXYJP7U1zP1ZBkTioaBPlRHH4UEhXnZDSrWypWuCCtyG0Z5zW6s2sHZ2LK7jmOB089SUOjf5AKN+LVBRAETGTslhUdKI9VBAOG+Z7ttw08wSIAVFquwu6OoUGcTbCu7En+5/Gfg1OfL68PmRs+6Rtvxrz9j2VTiuJ8ccHNxt36o1ReqflqdfCKqQ8CDQxlGHSBgkasvgvwQYSIVPHayC12Uj+7HoOoHNcKHruPQLVL0OnUO55ep7y2I2f9bcPLdfZYaMjERE0UW3Lwhzx9C4SbDApOG0lmi7KCOEAJkA9fS8IpNSHqc1diu2z9fp/L2bC2NkFMPDh4/RrDjXcYDTLaW6PJTF62rlSRJsSAUHPXOX5+L08/ZKqcZX/MWju7/iZjJ8TcCudtN1BiWm7m5LP0/zYtzDpHizKizZYzRUol3kSOiX9U/e/gVkbL8Mg71uXO1m6Vnd8B/C2vV82C6RS7TOjklj5XEGv1mIw5cY+uHdT4bSucZMQBnZnwB4fcQGgFzqRx8BAsBDcVQgfkAzaNzTN+G3CA7P/LumELvv5FfV8cJHk6fnLrcnvlZUwex1M2qtoM9RIerNJgWMdRqYeMOKAhvdhx1BrcFy9X49L1/CYzPNv6GwzbzWOyf/g9/EH+GWBgv9+lnXJhJeICFnBbVufVWsooFHtqwjO3/EU+knyVOJ7dfKemkyumnelodZ4iuHbtCInhUwmGLQPvyvmgUzJh/7dN9Vs1AI0HfszwJ92U2VsCw6R6KjhT3glodnEPVGRSq5s/j/jOcRe8+UAzXb6M4IBHPTO6eI1b1sTxEjXAqeYtnuTIDS6na55b0qivig/xcddg3vLGsO5xql65AgSQxOl6nNOBY+4bbNZip1aU/4O+7e38w/9r25fKt41nXhJFYZOA1u7UyiMuUQTNFwBMHem/oYXwjpogAWjTWHQCxn6idChWZjTpjniQNNSg1sQ3CKNx7U2ZyGYDnnJ9ZAYqYbvz9HjRd4MOiQ90G5F6+ZLVQQMEK/OsGI/eqXPUfh3rRxBvTp2EhlNWvcXWb8vGrmIW0MM7nXaJHQfSxRAQRbAUuiqVeXW/tI4EylDR1fbdKozuSMn0Jmw/Jab08ofEdQryftL+sROkYrfsgFSASjNsD36guzYFDN3E+XeuWi3dolVYBHpYKg/2y/lKb7c0ntzkc1hWmeCRsGuaM9FtpfscVBUgSmBIQWbkeAP+0wSpzbP/KhAa/zYiuuH+ZOPWSmLobizysRKydbp+Pb/U4+s0se1NDF61yovOVpgiGFpkmr+btgLF668GUXUTp483NIMTsK6j3PkY12Qu8eRk+dZqLXcTlju7a+J4DF5Mzc2KteFZNh3D/YoUlm4FDRpcvPCyIxoYcKngAvBQzQg3Syqd5x48Na3afQkdePjKGcrfi/xtM3UtZMjSrY6gDBd5t+vu8qX3aZPCiGoXpteBwAQGq0IHqrRShIBhIheQPqvItE7oWnIO3bvy5xrCvwSHyJIu+9B0hBH2k+mWdrnKYAGzqWQnCfAAktDMRXEckbry0alE76UTZaNw8ZjEHfpzGdp8t2yLU8fPJ3syyWI/2/UPVdOTynynUaYbWPjwwWm9m5R4tjH5WoGr/cvBSLbn9rxNVuRAYSM76pvsX2BqWLL0OXUbDqLFUax63fa5JAdXBxdSSCq93f4uILqpmj5lUOZf6wqggILAnECWv1fuRsXMBsWvtqAJfgZZLaDab4dXoRrLB5lBnjiMnoCEGGBJfxcFiPQ6Hzp03SQo1chhacjI+39rSdXNKBZ1pyKvkWTYSysuPj2QMCtCpcOZNjdC81hJ8ifOke/hdGN88HpMbeNlhkRuctgGBZ3d6Pp8JbEGJt20V8ZH9ZNFwQOXtKrSQpRWvTbu+27q32CTt3GqRmLJesN6Xw646TYenZDw/aX+VfOSkUMFpJEMI/uBaA+/IVsKucqR4MvJlp2sifx7zDKz/HeKVXki4sKUbF6nMeJTWc/zqPxiHiq/BHRAwVo8119+zwCTgnbOq9I57TjMcy0NXf2NqPBXQim0WW6v41CBCromAqJh7/QiopYb+P4tQip1Rw738qlAwu5dxbvUNPXzZ00q27jqUg+uiq6rQNUh5aJ7DO8ufqPLImzokxgatmS220YzZmNgEXwF0JtlnjjS5dhRKUM0LXHm+YJFJrGzcjCg67IR5n4TVsHs0q9s4vrx7SNEWaGFgwB0uXUgxc8OQ8PMAREJ/qvmvb7Jfkr023JNgvfbLTPLfebVDnq+/URcuN/IEnxbi/lvkcwv1IT7tt0bKkfRpOdLrTyOh14W19cVtDOHBL8i5i/G0Nie5tM0Tq0hxAECqzZH1VqkrVqxwfUjl8QDwn7sLRvYhz4MA02FWSUQQnUXAS/meq9R/4fiwk3RTIHLBYG3em5U7E9jE6Gq06JBU2mggP4cWbgYXCDRn8/y7GLWGBcq3s4Z/93YneAmhHpLB81hNhiio7chUKPXLE7d4oCPAvxt9MydGQgx3qHOVwBIImgQasVvMofgFuxLz1z/SXrIw5BumYMQU0T3J4kKyT9+gbRJUOuw8Ng6qKADvkShS1OU9CRTGb7EmkyjWulZFEa7o0NBRGjIGX+G93vqFS0a1VRX59iIgMNSZQow5rVP4LXa87mrmx274Zph6d2uLBeujyc/dDsFVjJsQZgBEz+fQQvCEYEGQbIcV+oKS5+rlXesz2wQ3HOEYxuHFZo51hE8T0+S0mSXpOejuXWOssSwCdIaWdaQPFKaH+YmnPqwwQdKE7cYTmH6BJgUP822cZY5I9vXvLMEePefvxjv5rNXUkBqQgr011uaKC7vXjy+lwsUhuOC/Qm5uYSjai5yqX2PCDxId17irtZkGAfOlkq+Ci7//QsJeitFruDygyymHzz7Wh2LOSbt2liVeSw026+f48cgUwf41pCr7lEl99bDW2aSlj7DX1DoUjvxRinHDNmOXQr31UfgJx2EkTlrlBK/aYJmbAF7ue1BK9Dag9w+bJBAW7hyCcYZBkcZYvK7BoLxi+o+QaCv4QLyaL0bL39g+t/DOq1mSYXPd3EIvw9TNDRR/rsD1DXH/W/WbWXZ+Z5rb0XCsaR5dE6VWHHNLE7DIUu3bRJQhnAepHi5xdvVxOoJavHgq7uDSEAjCSPqMqA1TV+hA2rDPur0tC+Bw+lwvLzwT3r/U1VHiKfkG7ftL8LXPP3Xdy8jqLABbW9V+dJJmD0BZzvqkIKVys881v3mVRzYb14R1K94cjxPmlumF0cUpfim9lTSHwwkkODS4ajlD2si9gcm/VZ+iYrMHcYJJefLcoP3ps+faUproCTNxEavAqLY7fgGvFIMYBgDgMdyhZ7GPkAm+6XHrphM3RNp//xaNd6fPZeUnTNn42RlZBkLd3dawuakbh6+IrWePQ/VWduZ50nL0E6xJqBpMD3NR9ENrN74LAk1B9go3b9fc6gLcFIqhg79gexj7xy3eokk8xvEeirrWasUUO/uOoV9uzmihilSPzf6Lg4WMX1KZq1EKRUfvr9CIExuMgNw5Z/y0+Q2ZIdxHVpVlVmW5mfnmdTNvf/641PuIdy9+qVs9lDyfY2OmhLrN71T6aEA03essNSgfUlBRBDXRG84o3qs1SylPzPKwZigwgyK/8bh8QsOZhVqqVYy3zus6Pe5bKzRlkpmw+Z2Lt3eM1KVQohK7GzJvZtWLjGZxeKsyXRHbc+Hp61cON2Lxwv9ROQ/8205DmwU64EOp3re8qd7c/wZ8JotQmB8SmEq2XfIu4ULwHbYbJNKbNiCRuYeh9m9ZKQ9Oz5LAIghXgg+MZBZ6PYHrgE1uqxbujsl92sz7cFAMktV4ZZtUTpQa5v28K52t2O6Tudu20akN4ezpvrdWnf5VMHYvZ1cPuQvL0pzPI/ty5+yYXxyKsjqCEsAMa8s8kQiDnQ9XBazaOsx/s4sk2KMOSlGkgJD2U0BM9rWRDiyZRhh/2rFyC9qpuzwnzkDpCWxaUg9FZSWPqU+HONTsIVEHcH9fF5rGo//HvLklkDr4EUCkAdVSHJQ5Z0ZyFExhDwW87rWWQPa2Y8d2Z9PEZL9Evilp5mQIO8ySb0il/dzdt10omY8iSOj7/q5c+2YwPSnsVcTgTKp5DenEmSz+oHqudL+xpU4Dvn9SbIHyJZs8C7VoNImNO3NiIsd6/sZ27L8KvYcnB6SggptJqUFoZQ0RAiAbrTwwSAToAwiJY4efUuakWtKOXO268lUh9l9XvXdqZOHAkyuogEh10+zTyRZYfk/jKoIUruWpogSVxriFh6tPjgzxWkYQNf+HqQMkSgjrP9iErkfrVTSbz1+OzczNsNpD99dNcGqCfMihyDpRFXbIQRCMiIuEUWYiFnawFA7IIYKgEdNjcK6AUxt5vOacYPHZWuTTHOfM8KuDGPTjsMDd90v91rHNbyzQeFw1B/bwRnvTuMEUWB0LLAJMjj/DbI2WS9KXpB/yo3RyI1XN9lRGrA5OAq/b5zusbqsnmV+WZV+ML7G1lqs1h8qGVzAs9VGqx4buTRxAe0/jJF+PusWS0cwbxhdU9IXfC7ZeTIWRnwQX+TnNXIhsbPWB0W6b5ygr2ZjX18n5mD5L/v5ClSwdDIumH+hRzUp2HGHow6ZwLHBSDGZn4LtYM6zr1JmsFun5m3j9X2Q/JwBOJTIoEPuwoaLqiQzZS2DINSnfvyMZFbTAP3Dk7a/OuL7AWXgePvJ9nCTWO7Ld78+k+fcFjLDqyiNMXV9NYa7lmizM7jdVBk3kuoPEN/Pu8KHu7jgffzR0DDCuQEMZ9jwgQG3bQIYBAVMXPslsymTYYM6B+HZSqq4WvVkjHu1eHoov0e0kM4AyOtN5iKdLH1Jr1dZ29lVZkWDAjZ4zQwbT9M/14IqkxJWTantYAhYiHEuINPmrQXocxrcYYl8kbzjRcmBDe2NhwfN8bsLCBf777eMA3SNvugov54omWD+H/FKBuIMkdGXZt9ILTYygHNauwDAxqf63M7mfAJFtMceotsMr7PAbYDkv7ZZ2qPhrquw6jN5DmbrEFpoc9S4qzDUcbpMGa8nTxmSLpTRVAqLn2HBV6TKA7o8l8kaW0CZMv9tROSttuQr9Lguc96NlAkff2gLRjDnP6tg8uXn/tg4ort2Nq2yzisD1Rf/QpUrf9US5OxGjPdyQEe/6DiyxKrbgYaM6qY5SYsAgtND7B2Zg0ej+0pMT1a+NXn0V++7r/MqehxitG9/6jPrRS/PA9H1AQ6xp/xCjGxKjQk3XbRP7sYlheMsY47SUTAk68TQdsNjByPl5hZCKTt93Y3+UWRuK/M3/xoOTkZVtvji+imzlXlrGKGFXIm2yh9G5szUjCVGDqF9iIwLaVAwLPbZISsqSISFVz7GBswmKPK0rgpthioTySCovmoBAJ9V9TAUF3KeR5iVdadHGsyMeM1Onr6vTE9qsb7HNxUN8g7Je9O3TPUPEgHPxI7PvSU20ghJhzKJ0Ym+N3wovdURY5WevlIbBOw0WpxCHSwWgRWs+uGNaF8qG1u5YYqYHVEi2rFrDIB8GYfbAJYB2jT3aeh65SPIGNaNBFTYOSVBONdxtNCwungTZsLlYklRpe7R+LeVMDY97qgZ2qaFYXoDifr/mXT9fc1qoDnuEgN9B1Kywgm8r3S3r08ugQujrTGlLRYkxdKBIE5qs5GblgwW7Xk3Jvq1K1V4VW3lEt5Lf2iGqgrjxniPAWs3nV0FVUcszO+VRsJG4CE5v7zk9Yj3/usBynWTrf6N+JWIUHBAFuwaxzBJtRq1WTWvGhECl0U3dwOSok0+GKSJ4AdgNzLj6k6tei5vM/zWsN1w6+bxo5me9jCVtdj9DsSNc8vm+Gj2rGF1XAhY2y3qC8yWdZ6EPECEAUmTrTg77sQ/f883eGTbstCyu40RKVrS2wEExzOHJ8oRSdV+H7iy1Iv0jBCuctdqcKvT2Y6PCyp/TNutWvYeiZZxza7qJ+tTgBotJooRkCARBV3Q5jfld/ymK+R9Yt3Qe4ghgqZ5Yyg1FjS5kEca03Hq5bMkHYpzgZvw46XHwRfxib5OdL1XQGcrUJsoGBx+2+Dg0YCkwSc30LWjR8RpQQ6PYe6bTWXMe/hbjwH+I4AuXNGJmL4f6V4/2XvOxsF5TlKfK0aO2S5ME+b1Ph278CIsM27BKikoKhIMGmy9WuvCwUrMan+eK58aEXnfC/GjQza4RkHvCG/L8PtgYfudMDl63a69GqtYwoCfZA35VR+4LR7x6LG80HPTdX42D9sf40FX7aRwlvMla2fjoQ9qzaUj/oMGYDU/jVV//jFbtBQQE6LryQe393CJISw/zqleFdNDBgueUeMLKDd0ojPRH12C2JEyTvDEVx/E51/AanG0vC6LSrziBqF3dWGjIcSaMW7ukWTsUzIstOYjB+lN730OnZ08ZgTjuiY2kakZucS4lqOFTTkMIAcYwaKlCkpQqSICIGGs2TdsIx9aYT5GDPWYxQLNeKnyvVxqd0O5Q7lF6pzwahY+j/MXZ9t/yLhf8m7SSUlVIkSeXQNRJoYhaZWD/1iM2oKC/4Nl9hoEbxkH19xLrHNKptuzzzcbe1fbddYf6hZ66Z24yCGCVkIYHM3wQb88oIOLsgAWudAj2m0ascKXAgzTxjhi4sUyUL71ltCOw+nnLa/n5ZPyubdoOKR6lgPv3ZkAsr633pBFY4j+CRhy3R2+DpWYgMQrGkMfk7B8wBQooRycyR8D2uWoWpXQH/0SCxvC9xDsYWxlxB5vH8zQfTnfWsYzoXk/DpZEQL1t+0IDTKcGmyz5y+xvefhva7gr8FqKND7W7hu4saMoqpatrTMz7EF7U5wv0ITVWiLDSqwuvDHCdLq+XeL1KeoyXbmXO0sVAjy7ZqI46ktt4LbmJV5ywDgPC3UhGN9yiVnbNrqR6seQm/qn7cWHWy1K0iWZ7wHDqKtSfpfVVtwJ4qSJ1IL/x1s+FE3LFq/0Jm76JB4AUObEQJ7hzqB3i46Ijh0Tzy7cu8a0MlAD5Rf89sEbFTXyHV7MHxYxPGDuqU5VIiDBj/pAbQMJWxTcy/gx2rNI+dVgJmSCK6dMISU0NKrkqEU/QoOfaOs3q7sOriRS0k6tZz26CVCymqKNSyV/6bh3MvKVVPxIKyXjBafyqdq2+8vDtzW77U4hxJn0IbfImIita4iCr2xjP110TVIpuxEb1A4HtSIdB0WcBGu3UbSUDuvGjLElxQ/LdZ/nAiV8fjqCs82weRlyAIeQcQ7i8c7ogsqwD6ZI44TgCPE95VL0Zk6IP81acqZcf/DHMvVoHTnHiLIIDPGjncmSa/7r3AHZCcFZpLrbJHAmldiNtkAV/HmoxTK+bytIaaEc2EsIM/FzXdd3JNdwFNw5InEtAdG1nPBkd9pVDIBiChQRacGnDiarbqftQrObRsDmIvyizfJ3NSJrz/7L7YI0QyN0N30lhjdSCPxsU92yOX+236VnvO6GnaUR7e9UuHK4PcsntkzxMvMwJEsINP9z6unjMLS7WFKc/WnVePnge0/trdon6f4UApuHOsUnRM/nNpG40MiCNsZKduW+6GBb5oT/yR1nrlbUZ3A0PLuiXHYQBOYTUpPc2eoy+g7izzIIVnY9CEFw8xeP0Q0gGHR43nKsrvsGycCrAOaaZH8C3ztH/mfcsHxwsze+gydYvSezcdhML40OKG91B6QTZBTD6EQjOoEVivynV4r6S3iWj9nE0BFpZ2vjuZHw9TY4V4tXUvkxCY9TJbf/O+drec7KGBeqJYeyyPNgBWyrMfMgPqqAC07f2b923k6fcelu089aaO08XpEM7+GXH1SoVBgFPniMVODIPch204mcHeKBpp/8cxP6fKFbzNP9hZtl/Xcfxyn9DD+4b22Rp05E3JRBPGZcOTtA36TglI6fZioNHgqPIN46kF43K3k9I6tslqhtSb9+ELdwFtKAjaEE8DCUrXJhBukFiUsRNLWBwrcm+8krCj6iiO2KXfjKm0mPRwYiDRK9+udkU81Kt9ieafYnL+7sYj1kM7t4ncjh7Zb8CuVvDEEfwvIrGdI6a33Rt5rKYtJ26W0JB2HeclIRObWjqqOFWFsjJtp28ThIKyBufXLnhG38tK5eULGWF78LJXqAvoDP+J6CABQDHA9VyyjWdEAGOsk6asNAWYoGzhmEn1WX/m97pc8lj2aOdfrnUjwGQhd+ot76EtJ+eRP9ldNgVg9i+pX0xLZr+rd+XhUsxqU0itsytP0LxCz803wkv04ApQTkJ7GF13dK9hqJxR1CMv9kg4HRmBxEFxuRPlAfYVl2I0zpAVnhkC9H+zNO+vu4MLb96/42x1+pJJCRZjMlnmKMaRsOyfPkdz2qC/UyH7r56Ao6A7PMXpLnhxwHiunVvw+sN1HCwehCww78R2BB7lKQHaNVnkzSrUtAKlPxMJ5yuKVlO/52Njy5/pMLgIoKqh7SDCZu8ZGrR1TuZ0WSlNwRckGgkaRr8gMAwURN5HFFtqXvFiRtKi57CEKCqj8XZ8HOVT/I2OgpGcguLfCSAvte5j8bC/d8LT3+wFgu8rgbtmidwbVqPmw5Eq1Z/rRtxwd0PKrQR9dBygl5Z7RV4cLhZfWBTwsH/xl1rp2Sz5P0dCOIIrBcrIVM32PeG9fZqKE8Uk81oYBy1Hwq3XFNBc+UHv6jpfmHaFpsr+kIfGY00b0A+jE1FCLDB0FFsgdHUEkBu5Bd4QBOPoeOC0j4OnK6N/Wvausw/bFYlG0ge/QaTUA9oD8WxEIMh1v+etIVPaRnEfVGvNy39RD1KLaKoaRwenfOFOjv0Xdfm6xBaz/R1kO+ZaPGszZsIif9fcvHnaoyc72c7t5l2Mz6adRChSGfGI3UGW3mYJkI3pJA1D71ItK3Ol5jkT5VhuGHzF7yv650xx+1GGBT1wjP7jhojsPdLiqln82XHZbrEccQM1CA+1IxDrUqvHsUBCE+3N17CMMPOzw+V6NoDIzv9I7OmwlqBGSN/FzIqUnq65g2ZdfrvYuVX6VkwBVHeLvPJQ0WlGmagYkDKgCUOcESWNCm3pu4uS6uZX+kY/8Lo6oUJ/s3GfAzUf8ZLI7/YGAor/IPChIKvBKrI1wcG64ifxPmL3+I/wV1sEPm4vFDEDo4h/AbouxVBPJEYC8ksCOC35ikH/n6PUcNBNd1kUSFwwpcO1ZLYh5dtjl3W8gDmdP0wW/uj4j5Gs4aNr5TWwDnl0lgl+ZfqvlcfgTjD5ENtAAzWyT0WpZ7MtNG3C0Xftg/SuRBACZ1cvSDFqhCKqSf9hVpbFihTsNPyrFkdlOTO8Ku9nusGWRgxuN/PfZuC6/GX6YS7BJfwME3wF3J3Z8PXCFMW8wTIawJg4xi2RJiOSowk5npY7kG9zhrF8ArBOzmRVS1lgVc8e+9m5UxRuOcFsg2Xh8QHWn++JwzonUhn6S/XcCpkUXQ1Ui4dHpDAIHc3W1bKm2y3+R/XRJMn302ZEljubuEacnxhCZy+QFo+KuEPesw3qWU3RSCnZk2dSYrJx+jcC5dYEtRJM6ix3s8mC0+HpX7vWKkabVPXXRDyWgpdqtVjvO8qFsrGvTySPWumECDAcBrABAFeBEDwfPe1c9GUvDAKgGhMf1Tlw/ZEenCc6m4i7wblwzXgjDyn7sdPyfuNpg3WAEU88WebIswFc1Xyx4ezmydqMPUnGzikSerID/GwpRr7JF1AxbFOrit6i4l8AET3gqBP0GV6OsTWfDtJatusVsypsx2ZruouArJnHK+vT7zq/7OU6OT/Fk5/97O5tHrp8ZXg1/hN11ejNyZo3OpMWiwUqZEY2MBzrFtp4Vm2LlMtNEcWrTy7fX5IczpEr5O462airNIeMnX1nUdPR9LO3IOeVtNitcflLfUQs8eAcWkGZFtK61eiQhGMkiyOhY3ehnb0n5ZoxAAyWlFiWWN4kuFefKmp2w47jL9LQFdF3P2Hu2At+zDP82Gu672V5H4BnyJSAIYI9nsE4Y+DTAwKgbumsKKHL6Hb5CZedCSgeCdmxC3rTnykm2b+NHIwdwsDyUoATU1X5HAUlapVF/58/4mEcMGFk/HnPlZB1neuyl2+UEzu5ixs9qpvGXEXQ5ripqUkVkeq472qZ10CSyZmRUR+Kyn9q5/8b361H+qdF3foxf2G0W54Gt0PYAzOYn2tHpUvIo8RXTlrIT1gjgYTVnDKBOognWJUYRIHj8XHZImhT3myk7h5sjGsc0LF+/DkZAjECzC+D9C/XsxXidSLs66Z6ffgVTvv1gjugggHpbfYgiCO7OWeiKxFoC4Iy+MD1W6iBLURkcLUd5n7a2dijoPo6mpSrvSoExxn6Fto4mKAWwRMZGALBHCv40mAZpEDEv/XzZqCz9eGLpsMuieiUJo5cojDx8T7Kp41CjmehKTUO+UR2LJt6J6GLhz+O1DSt7McN9Z/IgncyaWUZSkWT8rnbMOLB6S/aBQS9Vq1IPyvUOAAwIC/shiQVLogv0UobNCV7k1zjtApV5pYOSRbQ1tGEI2B0C+pcTDw5walHy9cKzMetQ/uyCuqpBvK2TrniYnQVR5szf21+bHfu/tvbhlO8TwlK8fOPI4ijkoFA8JUQmYEWMjwLztdC8kKSqSZyNo+3FXvxvNmkHUxYtzBq5bZtTwZBxeRenEFrfwoGXB2piH90cCcnDy4lFs9Fj+HvSUJ7l3MneGflrr7jRPZ2fM8ayHGN+m5bCvTUyDhfE9NfV10pF7rndPGTc9KMvNleBZ4s8UVDREPwZsiMAmMFf3Wp4hiLhcueXVt7YfoIraqo5h3HXUlIJa7bkXLLIYLHIGTAZ7w1f55U7h4syEz0NSDirnsUfWd3jZ6p/uOjKQNPYOqhDEOKtshmgxGsQk9h7CcjazhGdATtPuvT2SgUXF3WMeZgk8a0SeuaeqST3jCwljX5kq5hBQdPGAchHST/axBoNgJyGOQLguRWvazRnvXHs6Z95G6givh34buxtB7dA85xzMA+Iz4Y4qxX7Qc6uG806SgifGxeHyML4RHIsi0GL+whN9n56g/JhVQaZnhXEn0sFhJjm1FatVS11zI2nW/WRlUetkFv6xAJavtZlgFDWhFsce6IBqhIGT+ihxq0Wj7x/Zc2VMwhieje/HphY0Zt0QG85ug7ey49oeRTPvVGj1blYueXyxmxtxtzcBDnXhJsYf7n16z+3BJwwPYwB8sZxiB94trjYCznlHLS8RNu5VNXt6pVpCfsly6adouyQ9seZUQE0u5XhbQn9Iu3efYA5HwcOudYbN1198lJkbodsGbVR6xqjpd9ElsmXpgtxOrXIAnt5FDfn/hHoch4xrfNXfpwOkwqnSp+kMihBrsLoPVZkyp2LF1376q8FO+3CXIZxP/c9Q2G/esRCNVZ7oPpPjZhvDy2ihfvuUuKplVUGBKPBfr/OAV1DyDOBHM1bbloBRvigkHIUZkfBfkNZmWQi0DRC21demGAZGF9v9/zbRtPgbI9cIl1Pbzyg/0ZzVxE5V5rMZdmuZT5bfql/73vR94yNUUaEN33ESluqEcTCMdW3WDiLXnf+vlfGqZs5HbGsoCC4Xtmq5O46NdbD45GC3iQ+kgzxM/tBAfqcb4DRA0AAD4AKr0o28XN+6jvj0UMVfPKnA/xuU/gPfsXAOZPFPN2XlYmuVPKl8kI/dMDLUg/YI9Feegf3sTRd2FWDGDUzcjhQjm/I5yXfn+l7JfElx+Xoa7U6kTi2KV4cMxmdfxOIr0BqyPFUaLhiVv1i+L6DGKqhtYxeDAQI4mbDC9IoOU7Bnpi2LY8Obe+3129P3bI1a21FXVrzyeS68bY0rue6Htd6P2wg7mPp15d/J3BStLgpcqykhaGs6WtVZrjlc01AAW/rmUrM/DeK7SF70+38DmtndJK88p0pHt632Gup37S+LPAbAw8TZrsRXAQmAWD10KeOVzwbfwelcDM1xUozM5WQK6mAf5aKTzqi0726oBXL8zwfTbOeRLgqDcn6G7FrUFipE0ZpeTitE5U6eD64nAHVicDBufDejpV8TlGCrFzzRngTDHMqZQc4uUeK8//bq3IsruvJ4sZxXLkObc0YfHZJzXpZkWJ651uX2dxfJ0Xh/Nr91xPgf2s5bLrUhTI+JaVoft3FYVs0td1IJQBXlVXLyHzOalMKm7YzjLs+vyxU+2SnvlZNq08oZ/3PocINN+aLRYdZRIfxHR1+07OsULrmrn0+tAsFtAM4g7CM28REKVM6f5uQ2DdQ/bUBwwCbzvk9Khz/BPqgjzbjdJcgTbdNkHXFZdndpCC97BEuUtjrMppFIOEAaCynvhzkuL1+xI1sDmLV5rQbMwk07Dhd9Ewlzw23Awo6P9FaMNxi1q56X2ZVig8F6QIXkK6o70UP04OS5bZ7SNyGn+eFPUUAEpQY5NbRapX3bkmc4G60nkc/4TFx9kU6VM0DLN+p+newBuO6OqGz+yyP08ANx6SfErFhgFjs/Fx2azPc6yDJFeUYvdzcH9ZOfbSjydeh0Vr10qDP1TMdv/xeJsDAwv9k/myK7BYWu2Ufv1y2oMxQ7VrMwfsGB+7nyBRZ7BIef52F30/+EQGjX5hgBdyi4pWuG8eEKE1sdZicqSxa5PteNXEHPCACEA5oEAgB9guLsifcJ9Y7PSN055gbwEsC4cPyXPaiajsGhS/hlczPhkEC7HH/jnl7ipCEk5GPbQVTpGvrMawMWrGxRpGbbdGJbFOg1ZALxGFGX9xIM4VX31NYUvGf0ot4xvtbZh9xJseGfYXqc2CzDDmT1n7ElJ8b/wPjZ9nEwXndEiQsblg+D+tIi7KEH02WGtBhkZgTwGVOc9GJRNztgUEOhxfmmCfrhAABxz7zI6a0zBD93TIqh8cJHe7JjqE8tWAfQYDLy7MET+ld74SPp0Sr3yI1kC1I3JiRxwnTbrPNAJ1RcqVQY0lgtnUF+F49txX3o5/S1vefbV8B5B+rc4N+TlnTOnvBjnepa0Gfq5qXxZx66yWIqT4rSikq9yKEJ2b1/EGRMhca1riY8DSX6IqeHlJQYcZpxItAt2zP1RpX6cveZ83D8lwezywm/d3VW9pM93WWSeXqtv43VOrFrZ3PdJPq/JoVvu2NWqokMyAol1Vj6CqxmToFzqJPuTfToR5o0pAWuuOT5C7CrWI0+2VqgvnaHIxYwlrD15VnIIV+Q17Esq4R2tVeiplGU/RANkOLCeKDnIUS/2SIkYcQ59OqkO9zcHrcoZgu3AA5igvHmfCD0Zep5IxcB1l17bIXSI5BUgnyIiIAKW7lSc6MvNFcJS3bfw4H9b/azutULlb1FfBTB2PmUEjRn9i5XgNvmA5Q+8h72AS+y6aEEavg0mk2FOH1ZtKl9OeAsz5sgHi0bED2d0/cVWeOaBx4cPOGI2eCrIHmGlBDDTalnWuQECc17BfjrVYyWTMB6e8/KDvuo6pQ6+ZnDmRzWi02vIcIyDo42QyoQazb7pnkoMDEP6K1V3TduJNFYX8iMx2qAPYQAKKM3ngOw+buBk0+D8hnBjMHqAgK7ZQHZ18QqNY6wTkjrAMCrQWr6Ff7KQMORefbybFfpBxqW9nAg4waRSHBrjxtPvudjX2a/jjdWzSdQkzBHzdPZ1JcMbONGuPjkk57U3/pRNp1im7DcouTUlJU/T+F0wPfdxK7j3a6uG8AxS1+DlD8CEqlfEKmxSHBaNXYIpKkHwhBMJwPwok8ZPQp3o3oLg3qcM6VtTuuXlLU2DzdAxHYmspJBQDnPqa2JS+z37s7yCERtcMC9Kb+uDqMcQ9Yfj8pY6lSML0Z+lzor5qP3DESkIBYfKccYI+yk6LhAIv07i0s1k75+jxOgY2HjwBQoXMx6nGD3aACCgwEfqgwRpxmwwBIqHJOzr3cg91nFHefX4379xR1i3LQj9w25ZJ3lXTtcld1XH7SD0L18F+fWdJ0JtS26iHLylGRqfl7CnjJdvCPofZM2GtqiUaNXdAN8emEgVyAruykYDCoX1AI1sfBccq/Wky1XK7NudH5XBsFlWjDJtFxUhQhW/VU3fNs/izWXbzv8RR+JpK8bA4UzemWLwZPjVCEPf3AjO9BhwND93rrvPlKr21CTJnNxnLjmqUtCaJ2NwtD/wxhrxsKiYD4vb9pwQbnhaZ++sj9xOdTYlcdOzyaOJXpjw8vWX+d2ipPfnvdrXFP5zVA6uF9kixHhw3kH4Co00gwj4rUTOS83RLb/rXe5LvWQmoUYO1Y+06CQ8uFc8Z8dNoWr0D0bHEyNS/zbUcEER016cCMgVl9R05fHmApoaCDDS9JDHps+nyST24SkK8Z6fMdtWVFL6VSty+8b2G+XtxGBygi9VAbRMS7mY6P4Q1JRZuLRST0wJQc5R6QlMVsLA8/4dCLav9WISvo66TTIs2/839syJXh8LB+YJtbIQDbrec6IWMT3S+5zwWQyVkHq4lu/x2HuQhIm4PqWzxBaDTgWI2zvR2MwGksGlaTWA2Z3pf+aGDfjhCcrXA62fd1WopP1evebVHg8rta7c39g5UgfQQZrv4CGCXt+CvjgK9SBlxDI7sLeJdRV4R4VnGNtyp84bn/EoLu8bSOfQPZyXs4ZS6CXg67cYJ1wkgjI+9XPYtGTtX/qGUI6eJBHEYTHRAo/e4Wo4lwuF22IdB4Lc8uKP+bxN8JoSCAwIGZVnBxAwcbJv4AnfPDxe2DuhRc+k0Eo1Hmio9ScNpOrNdjhIXlwcLALuWJPqWC5z1Lfl9ANsh6fOylgUW0NE7be5zSo8vZXq87eOHbRj6u6NHoPEWk6vTMq5peN4skHDaLseDNktNM4ga8ywcWRHCRA4wseIidIOK6ysL0bXa2hwDiqQ/7JpIyoTfbMk+OySxKWtlq1g+hNr7t/27rB9OBbkWX5N6Vj9THhqp/KWFy1EiXkG3Dhbo8iNmbydGeKvxjvBRLVKax+fVK60RZwxuGNyIUndf5FneGXIvPPkcHZ99KkiIz2fitDvv2xB0zWXi06O27Dj3fnfDPZSwh8fnh5d1gl2UHMZLONz9Q9kdEcL89eg+m0s9M5H0x22N1ZpolWb1usppSVeB6aABIdolKP+BXpU6LnipXDf6mzTrAuI3u6xGAeA3MSjieBGMcRQ101h13PHmmVU9tcA1wh/zr3X0kKYJ7Y9rexLTgg0KAdY9U6rpnwXEH/Lz3B1nZMfUz3k2W1m8hNH2JSQJiF3r0v3zO638dp3HkU/yIZVcjYVlMVa5EMZxsg52rRGED7IBHzHVy9eVUGJZwioBF7Rj4ptbTvtF06f27VhvG9tfn/T6YwLkxDTUW+jE/a/P3i3QkDO6Y0zk3yw3rJo0V984JcmtvYFJLc+7t9OqFubk6/it7Qu8c0P9KJ+RdPlMoGCeDo11RDAgAE5AKU9TmPbQXTl2q64K1xMtzcZL3jx2tSm9poBgN9njkmEpClXF8/uIY/wxvkNX+S3CdfrOmm+zF+ZjnL/C9Cws1fMvmQGrpFQOlNTLxwmFHBzAg9pKlJfOaAqfbNW+TBSjUL68KgwQhgIufk9KTNiIPLCgvxbvuRuBNQiRFz1zIMfuuDgadsNVWPiXdvUwVEngBD+ew0BHEuImMW8DHjG0z9LkdllNb5PIIF2bB3G3H+1LQ3GlTIKoxc2DGiFqRJOIKXuPr71Nw6AV3ZSpAfvY0PreLaBqugCzkmgXnLVqfKQvUKCLDpkuRL+3tJPZ7jIW+cfUZL+KW94AQn8hvgeiAYG/+cTzl8DQG6vpmnfnn5PV/GDKRtDMDLzjKjXcf44I/BDr9x3vMvjSHSrMwKWxUoybVcvFt7jzDoUZ6fd1f09auuZGhENYyRclaEcOedWjQGRS155tJw/jHGfWU1647qsTx9yQgMLr5ed4El7cjE7g54snvyV5qaB1i97wXBZF3FuSNunv836Z0nREpG/QgpwgZ1CAz7gPCsXOB0XjCy3wXiHR6vOYgQkea4SBZiApwJMMQKmHL6ZWdk+n8zeJ4dtGVqd7iNRPB/ECJxscmuVxO5RNh+MYw1YvZEGA90/uztH5B/3iYfrR2wf/lF8K6HSHtaLJyz1CIISAPwj0eWUJuPy2wNOBTBtYxTxfRI6cjyjXceIGe/bSQF4897Z9ygqTZj6TuTElAV3EWT/uJiYfsuepu1w0Q21NVA0i69nEt+b8rN+jdX0n4/d/XD72/aTtDZitUawhC12XAEu/cebzY7IJlWUNNPRT79dZ5hqwLFi41IJyGBT8kBYmxlAKGNkl9El2BfZ0Myy78TIQYfe0zvN0txKrZif764WNXKAmrlaKY0p8B6y6U2D/DeQ+5tCYr2X04+5T/l6ZhhwBtHQV6RNi2bisBZZZYCwFgPIo1JCwaqiyFJNayehiwSfM11mxc73eHylZ3PJ5nhiM1mxSZ/kF3+XPbD1o3Vr3+0xa+hZG2ulzN4ZoxnjIjfpaCdU+ar6XZE2PwlCLxuCp9S8SvXW93A86p4f1V6HR8uanopgBf3uy/Mqib5Qf5/evOGGZAWxCOnwo8sHOFgaE+WthrrNXHVkEnN3WEC8SkFoB9/DPB8UqDmjZobRcF8KS6mqHHoEnDAtiyeZJISpJlGuq/cCBQUh1pxj66ROg4edOT/nkOTl0GVzbz/C5HbwF2jeg+otru0VJ5p+4kQZgsUKsucCJ8Eq3xUPyWQ3W/DhGzz7p/DIYO6Zl4RpI4hZ/81NZ14zVRFg6hfDAKq0CK4VN8Zsb43DQ7IXzdnEWeDjPVA+0YlJFxJfmmi+xsE7nhSFW3EsHjtAQSqYN76xOcGuNeeBQi9QT8qXw1o+/eJpclG6DA8yNZX9811COgbuKXO2iSwM6Up+A2w8ff4DiunzmQz51FVDcgFiqxPi4OPYhmpAU7XuHiA8UJhzYUUK+k4cT7U6F+aUTTnUGGolFhKP4ncQHKBW8oXr8VQVAIFChEbLR89emUuNXXL7uZ8ITKSNjyOc8fh5LgpZN39KInUIsKuhCfed3zPgkUrmzNYS17/F+cj15j0XtE6dI6VSg/0uVSY47CmIEBeo+txXGg4DZcNQ15MeqJhUU0fFqfdkknVr0cvq60tRcbIdCryWTBihoILE0k2TUUOpcDkCPQWHI6ln+N8b9VaoWf7XTKfKIYcy4cbaJaO6qHT9SbvQhXFXxexKcxTqFwWi7KV4pKZHZlySS99r27nNJJQdPCRhf/i7kinChICCLsHQA==</Bin:BinData>
[truncated: 5,658,291 more chars]
