# Supplementary material for: Atg18 interaction positions Atg2 for efficient lipid transfer into phagophore elongation
Source: EMBO J. 2026 May 20;45(12):4034–60. doi: 10.1038/s44318-026-00802-3 (PMC13269710; doi:10.1038/s44318-026-00802-3)
Supplement: Supplementary file 8 — Source data Fig. 4 [file 44318_2026_802_MOESM8_ESM.zip › Figure 4/4A/GiantAPE1_strain # 15159_Deconvolved.ome]

<?xml version = "1.0" encoding = "UTF-8"?>
<ome:OME xmlns:ome="http://www.openmicroscopy.org/Schemas/OME/2008-09"
    xmlns:STD="http://www.openmicroscopy.org/Schemas/STD/2008-09"
    xmlns:Bin="http://www.openmicroscopy.org/Schemas/BinaryFile/2008-09"
    xmlns:CA="http://www.openmicroscopy.org/Schemas/CA/2008-09"
    xmlns:SPW="http://www.openmicroscopy.org/Schemas/SPW/2008-09"
    xmlns:AML="http://www.openmicroscopy.org/Schemas/AnalysisModule/2008-09"
    xmlns:xsi="http://www.w3.org/2001/XMLSchema-instance"
    xsi:schemaLocation="http://www.openmicroscopy.org/Schemas/OME/2008-09 http://www.openmicroscopy.org/Schemas/OME/2008-09/ome.xsd">
    <ome:Instrument ID="Instrument:0">
        <ome:Objective ID="Objective:0">
            <ome:Correction>Unknown</ome:Correction>
            <ome:Immersion>Oil</ome:Immersion>
            <ome:LensNA>1.490000</ome:LensNA>
            <ome:NominalMagnification>10</ome:NominalMagnification>
        </ome:Objective>
    </ome:Instrument>
  <ome:Image ID="Image:0" DefaultPixels="Pixels:0">
        <ome:ObjectiveRef ID="Objective:0" RefractiveIndex="1.515000"/>
        <ome:LogicalChannel ID="LogicalChannel:0" Mode="WideField" PinholeSize="5600.000000" ExWave="590" EmWave="610">
             <ome:ChannelComponent Pixels="Pixels:0" Index="0"/>
        </ome:LogicalChannel>
        <ome:LogicalChannel ID="LogicalChannel:1" Mode="WideField" PinholeSize="5600.000000" ExWave="488" EmWave="510">
             <ome:ChannelComponent Pixels="Pixels:0" Index="1"/>
        </ome:LogicalChannel>
        <ome:LogicalChannel ID="LogicalChannel:2" Mode="WideField" PinholeSize="5600.000000" ExWave="405" EmWave="440">
             <ome:ChannelComponent Pixels="Pixels:0" Index="2"/>
        </ome:LogicalChannel>
        <ome:Pixels ID="Pixels:0" DimensionOrder="XYZTC" PixelType="float" BigEndian="false" SizeX="156" SizeY="156" SizeZ="17" SizeC="3" SizeT="1" PhysicalSizeX="0.064500" PhysicalSizeY="0.064500" PhysicalSizeZ="0.250000" TimeIncrement="1.000000" >
            <Bin:BinData Compression="bzip2" Length="115148">QlpoMTFBWSZTWSpoQI4AmrV/////////////////////////////////////////////4N+92fHewnfO+93VfNr71ufMTtz71d3lj5mz3de+3L77j52e3OM94998fd4533de995db1u93nGbvd1z3dbu689j767l1vu9z3O57ezu7cb3c7sZ94+73XM3zD773LYeXXGbNl21e9uXu3Xd3Oduvm0zHfe6umve7nvvd593c5te7c+9zvfXWXza+7drHTc3c2vgAN7m9rp9vE6S9O7aUKNNJrWs6y7aaztbSa6OusdaXdxdlmx3duN3Wa1zsN3bqhuV1Aciduug0Mk066qVUldmRmzRbubtlOmDt1zdrsmMMVNWm7s1bTXE6Ha3dNqjux3czpQVNtUAnR10SUzZVqxdq3Etq2uzHbJpahV1m3vNZ9993Xk2bPe3Xvt1925yx92dmb3bp9Nk3zauZe957s1seTvd3W9zu9nd9ubtzjPfYaN9vq+muzNaexLXJtY6ZrV33ddZd27vt15FmdG+7uu+3Pu4zi7nfYtl5m3tz6172677O9m93cu7c6187dfI9ve9e9e5J7773vW++7z7rud93Tdwxdvvu8973nu7ue9d0zbGz3zuvn3cba87O32Pn3x333c4xMzfWE+z3vc7fe71vt177uZ7dd3Hz2N7c7znu77332z3ruvfdx3uePNvsX28tG99l9ePbH3b5yNvnd2NrPfcd7E2rzZ7u5926+7jtsbtz3Z3za5My1rPfcd7t33rnete7uufZ3Wt7ut7u97j3b2993p3s++3x93O+7c7255tu3U1jTd3c3udux7b15N3tz77F7G29dh97y+vPvvje8e7zuhTe+x7x85uu7vs97u56y7DnZ1rvYrmZvvuNs9vO5m2a212zmb7YdVP8BNBpoAAAAAAEwAAEwTTACaYACNNMBMCYARgTBMAJpgCnhMEwmAAAAAAAAAFRCp+NJtAAAAAAAJgBMANEwDQmAmEwEwAAAAmNANAAGg0AaAaNAmJgExMAAmmRpgjASeqHVU/8TEBoDQAAJgJgnoAp6YAAJjIaDEyNBoDIaGQBoRkaNNMAk9MmFT9MTU8EyaZGAU8AE00DEwRhGp6GgZVDqn7QExGmgDQGpgyAGg0GgaYmjTQ00AmAJgTAjBTMmRiMAmmjExMAJk00wI01T9JtMmmTCTwmhim0mNVP9TyDCNDCaqFVU/8QDQCAE0ABGJo0aZGTEZEw0aGhoxBk00AA0ZAAAA0AAGgDQAATNDQAGg0A0aZJgaBMFPBpQqYAQEAgAJkA0AAADTQGmIADQ0AACYAAAAAAAU8AjAAAJgAAACaYAAA0BJCzbRA6heHUm2jQcgx8hOMaZb/cOAgrHoCqI3rXqskbFIALsumIQPoyu41GTgjvOxgJzNtjp3VwvONxMNFfwUTsa+DHiMnBfb/D3jOIC+CLa7ixQKVig7bTt+/s8BmvKW68M7gRF30jKgdBLxYIEMb/o1Xs+kyqnEvp+lAoaLexkop9TnG/eFVyG74LlkmpTvWDv1EcrwFbs2Jh0kI+qwZEctr80xthNmeqzNFjc7B0lsxMzI/mBJ970wCDvPxZzOxoICKQQAIyXAJibJJKvbCj1KlfvZM21mehr7bGXsu5Tddi3/SKqNjQCevxfML4OIgxa4KRiDpNxwPHQbEY6zr64gS/B4QweI4gQlE8WpfZc/JhBMiLCLrmMG9+oqOwXSD41m+a5JFqjtcXBnL8po4ngpcDMbk3RsjTmL5tnVUmJV4LhZ2s23U0/WmkLhFaLWW3iRFaJ2fB46V/SANX0j7FSWeCf3Grfx9bkprJ3HXvPMZLyz+YO9WK8rhe6VBhp8UhQj5WKCzBp+zbl8FGZyPEvyFIJfHmcMx5N/28mrKAnFM23G9okvzWCyp67aspbntpd310pp3mqh8bjvru57rZSBgJe+cXa3GJugTApeHKOi0/ORCGA/RpKX+V/Xl09bhai9jmrDcGQNAIbxhBBV6ZLQUdgLzbZhR4vqeeXhyFeCz7Gspr3t3D+5QUa603UcHa4nCPL88d30IgEQmLBzjVt8JGAEJB/4t6qIUWAYQRO0fs0Dt6b5ooz067qaYMkwhndaB6Z2AwWKuEQ2QCgr2OikKZjGc2IYPaBAFLBAjGnPT50kWmXHTmmTnjFUE1eevDky++6Bxo55J6t6lWhWmb9NIHgv9Y84naPPWUwTNT9ic9VqSatayDrwUHMlXwROXDKqfs5CbM+Xnwck1CFF141xfLuKqplt4ZDU4zWcFb0J4QxwtxrxZEkvxxNeJC7PfjkX5mzzenxPHe36iHU+q8jqJHFk6fL9rZmPvcGtH2i6ykRv14puHvFZC896DnuYdiq6HFIHaHy4+ECnhw/UmSc9UsQUwTwt8Hy92xSDDR57MVjvPbPMVxqBjlFrDaGdSsc7lZ98SMnITaMrSHRcJaFuSKoShQJw8UEQZYS5hRrwR7rcgie2BndD90o12EFXaXISetW05PNe6QOaL4McXdf39X7lx2B27XusJEyW3ChhEyejLApxAv9SDgDNPA1oYMrUM/eSZ3z/3525tDhfUc1tGNQ2FkxZ4SSqPYJempg4CtV6HwJWoMvQ/sP6zDYoF+cpykfZYcgSdX1CyzGFjGWc41Bipb9gkmXfT7snzHAx+H1t27PsHxCdb+rb9WybDbcTi0a+E12V9g5h0tvi4eIuPZ9C5ler80ovEdrV7232qZqKff7LoYy6wgLVcML5pqMpreMf0DTyJPehDKAIgCEC8fOtGAhXZmtixKKHi9pEg7yi6y6uuLq44G+V3Gt0O14T9Zti2/xTqQub+xiyV4L7ampxQathicETIwx7eEfR6kcTELmC/1mvovVmIUym4pffwgiBCXEZcVYXc2RzjQwSz9acmDV6mnYAOgbBlzj9Hv7Rg1a59dulSEb1oTcdrQiuMUsgFLwZ4mK49Q99HuUnNRuzH0cYMtOsvYVLtGINv1ZIhim5QkUKOjQuXjidb0lv/BDq/TfzRkVP6v3jZ9ERfx1BGub5rsmwKo9+UXJPNiCvdlMQS0uR7uhNJbLYY7eShaMuE3b/HikKsRQJ64NMtLp6a6k1Fu+4bX1JH3Zyau/+9cv4KOxN9c1dsYJC+xPYyO1GHM/SNKD4JYsomVBNHr0QYDKUW6wctbTJCSQB4tA08E+K/MOrw/BhCwTdaZWADXII4OfjnQfY++bJM0OmZ9F8qXs/t0DF6Kisxq/Uz4tBsxDDDfDKzqpFXK3GhlIylm7Ie4k4M3J8KwsX8J+5nqIl1RkBhswQVB0oxIAYm2DHgt0gD7CrXHwT8mdb4OnoCMAdu5g4pVl14ibn0ucMNYZxIYpGHO6KpA+Cmwv4L5mXsl2wUdnGhy4qn9o6oHELMV8n8tjDHKdLLb2oL5qPZaLxtLKL2cyZMeSwzTcmc0SDZ7U37G2UWvRvogtxwRLYsxJEwm4XFZzB1GkZVZgIACqglgZF+gs6M7pTfOFIlzjrYlq8cR6qrSCilcT1KD0yBN/sltLZhYSR5SLi8yQ3doDtD2OPXqfcIDru7NmCSkIioErAcwm6+XQ5IWp+myD4kkLbavy1THS45dAKXmdbBxnvO3rVoIICM/FmjGcQdOZU8BYcdqREgAZFO+jn8+fOPCnSqD8vtvZWuX4uluWpev7UhAPlXOTUrfccoJzPI+uC8mphwcTsTRXf7PVHqEWr58FIWYDkV436OezP/lstBo50ssw1k/BjlgR9hqPhyc0B7Xu/E6ulW3aetQ9GHbSrbFqc2dbbOlPppiRbGvsMmFccJZqjjr/tohFOOCXGBwLUAopt5D8mYMC4ZqhfzVxVkIah4xoDnby6rfhqneyHA5tzg9/87Jm6dbO3NHtYfkiAR7MNCc860dLFjIxEWGjoFHVIrWcquZQTEGBEP13R8EaMI0AoiDHGdRgpnn1njIC8+9UlnGsn/deYuv6fMuPPP+MF8uNF23MV+bnACEQs4DpiwkQNycJEVEHvWlPpI6qeEbp3oRTRNShikeOgTpQIvCFtmfEfzYAZq36CPgDfWqQL9SlUx8XXghBo0L6AV2X4MyIqXX83rExqX/qR6xbUN3uPJ61oUKOUDe9Chzp9zu5usDZFZUrWm7wOOn0EfWlUGQW4GfSatbK6lyef7tVWvr60UyNj6d5RcVtdy+hsdKeaIBJbgs3cndnEcggbt2lfrDKO7iVxoUD8cFdACUINqnCfzkBcv9Wdt1nsvl6G7WW9Hy0L+BsaYMxFXRaacF05o1QgB+WV3mUH/sukXxUQX/uvqdE08nFeRlr+SOzQ2HTs6VWLEe6DmjgFMCgzuFNAPelxdFNDnSOUazD4xqdjjZb+xILQvzgAdEmKRaJpn+r1g4yCNfKLF8gQNEgNdnDq9pk2uLu0XORpD2LC5lNjzWyLBv6W/MrUssfzs0byNRrBxz3bqqv+KyoB4S0TumLRQn4iys3/XgaX3kmcyQsa1JjYljqjMeIibIreuBJUsqDpn3twGKCsOiR7sP7YSrhcMdXeyTQBXJBcllwJPyFWb/TAt8rokWFBQEEYdp1G9/FjIJj8jQ7OPBXzETj+qjeYMZAyLFa3590jZlSh5hUyDRONgIJmRjRlWYPCacoETvlyHpLQ3p2/ncYb08Ovo9k0YO7deMR8ZN0DRUpvTas8iuGGzpyQS8LpoyUGx0tAi0twbJMp2xoaPYhrjnqV1dHjoPxQLC1IkDSMv4eS8diZ4bUxEOUuRMh0pogp/XvFmaJexD6xwge10YO1GAk9U6837g5FlJ5mYpVty5MJWa/jO/xJBYcc+76DOz0eY0iQKtbECpjb3iNBk8WYJmzaBQgrfkJceyk17+o0BGOWMLEqoQKoaZT5wZ8L1v95FdPOP8Jid935TDXOxYCOuoPc4bwWtOMLZbckQQBgE7GfHXht8dFqT7kWh2k9LGHZIw/HUvXo3EGDfAtA23OB4bTBcUP8fCJS6+n74IywgYAxVQcjXnjaFnyGSqcxHi4hSclP5BqdhVLs2214rcR00wKPbEl+WdHXOXOnHNUgMAZ+1vssbml1u/+5WqvfuY8tKywAAWWAAAO3mqlB/ra5WDucLmz/OpSDYP9pn7BCgAjRWMwhHHV90gJr8dktQdXvhBvz1aAlNx2kKil+Z/RdtkqcBZ847pKY1U6SmXJQ2nZKIsgw339H4jhumbPpeT7JGOiFPHvL+kgkYJRNV8R5rhLbUyV5VWw5bP19xP+ro/Pkrt0Eh6uLsK3LyERCrY+4srHf67Wchtpm5602wFX7JmChTCHWncXA7RcVGZvUyzE9CAqYIypVi0SjO61/uw9h37fzTmt+kPbx0/IFWISwQ7n+SBiAKbU2DbldyngTinUOrHu8JefeaufdU1THMcStY00GCnsU/pCwORiTgCSgUeSrLqB7XoEPtT36rmidwM9DjhfCBH4jKXfzO/0CCTBnV35Y2HI5xfAikynirFWUQDM9MDMLo/N1gPt3vyJCS4WeoLMiZ58HQruof9Wfk+D3RTnLqRZCLetuDDww58RhLGzQorVpMsGjoQmFkcJq3YQKR5KHTTuSkgY9YExbYxPIxOZDXdf3BZh/DVo+Q2TSay6QR9S5qN1nXqgUbVAu2E/ISWGCh1lnB2e7XjL3jreizyyvPhlACIUMgLHX+pLlXgTm4HcxT4JGg+AfiTj2q8RCMOsr7o7VzFUT+0aJnlCw95djdJ8sRo7CYDuaCtnnvyiugmDWxrpv+igYkqfSQXq4wULafE77fczkcfHOUiIJ/GQ8Rtrhj8v2HCJTXGn+c4QDIhTyaV0xhGE9CwvJuF0OkjXxLH2oxqd2Ff13a45vTjW1pJ1KEQfUPFGic8265bf5GUzyYR6WaG+7UpJhnsw13MyBlRL2t+JBG/kf4EhSpUtpXV+AUUB5t+eQXI745QZyeB4osN9JPMVmIyzdOs0mj3lRwvTdfz++p+ZR6VTlGr9LOv/Clg4K6IboXrdRGZUh94xw1hlZQ06BSAX0f7yHLJ0QzMgKUXpN/sxqVDRr0FxS9w10o++oqDOtJFXWaMHnwd/muefjY2B6yzxLjAQR2edzckxuSRtYuipuGHawzd/f2mQ0mw/hdx4aL7BN2RmtkAcDiY8YG2XyggcmcjztsFqeBwF97ydroBcB5ZupGkG01vd+uuqdU81zvE0jow6CvS3U1bLLBmlJ+1d/1do39LrdHcC3XoBefuNcZ3I48PLqLUA1YjFwFFuqF0ywWixTHYVf9zkL1pHB4b9FAyOZItFv1g6Adoga2n3my/9LTH3owOM9VlK2xhMWpDdpjbz7RP5l/30heEPoKt+XvWo81Kqud4td7DFNrQleo+tCzS6ecjvnxhNKTPm5WLfa42umnHeOvc0/ZKafdomWpjY6ehaqYM+aPG0kOAcfK4Ixs2k75RBlzdDFyvkcdI0zQHbwq7IZUSbmVFzCe015H+yoova+VliBCePZE20le66z9fxg421N4cbzdyEZzivjBqpo0jl+IrDj16DBFozVT7ZiF923Xfw9C6bbpun0WDwY70ESXlK+z/qdpjgEXzrOmpz1qE0ZyvEplc071Npmulqz4avj5+FJu2x50zl80nXy1ZeL/R7QautGPixR5TRoeFEAmLBPg28gmCHNiPKrUFgxki+gMpDq/2QvQGnOaM1acqElKnN828WcLoXWgpOoTo+fJkMYDL7fQfalkvASUW+R92KWdPBhwjfHHOKUpa2zle5w+n/6+fPQhPQutyHOXgOS6hypCP/gwfxyBh4TB9JNKS9Hfc4SchkcFkmt103IkL7VmbYEAbY/tzJOaizfGMzbCRNQ6WCsG+ljdak/iZkWeM6WhbsXhe0BrbON/KXXY5IaDuhJVwTr88zoWn51mmgPMXS96uR/hnd4MfVZmUzoCYHbU+K+468ul1X+CQ2mAUzcJ4OCVNPKXECXeObqDVkof0o/qaf92A0j8vadu3cYObaPZZ5nt3bfSkuVBp+NYsx+ITuH6WXRaI3HTZJFmY+5S0Kw5FUhLw55lo2jP/0/WzfEvW7qmmhUDhKAasQyYyxji5RxXXMvjhHwtLdccOcQVgDi4PYI9QSYTRi+fZ7wqv3oM7aYTlxGhQyrrDF9g2keHCP5dPIMk+PXY4GBiOMfAMxGX9N+QW4tpjCFq2O1/SOyHe2mx2hiRjDsS7cG+Dm2lAeRRcyigRpDf1asaTDF4Oye3DYCdaV24DNMQ3jl+qYBdBVf9YWFmIo8POa1fpTRQWe3GF/OfwNN4LF41nQj8X1jmRyQifW7fBFyi5N3/EA/th0JVB5w6Cv1vnwGJk88hMAHRgDVAfIxXMWhOzg3iYq7xObmWW9CKCs8HKIPyEMSNRKTRdTl492rgqN7kGMbu9MaB+M6wMQYM+JrwFBM1S1nqnddUGA58jAdZUd3zCCANwE05kWHd4okqjHZx/0GcnTGjAJSU32NG0oQaHNo9hUrbmfNjEtIDwSWWtrkqjZefHPLF4RVbktm0Ns6Wz3cZXXWg4GNQVgNsIHlH6M4g7W8QHRmeSHnu8PCcn9oAwOuhIMrb1xABb6BgDyYW+sYZu+bojZQRfSE395mn/l+XQpzLIxAL2o7BSdmVRqHUaB4WfDNMO5SAYZvya7Iq8O+6yh69jKfo1nx2G05HpW5sFysvpFd4Up+qh/lsfm9qsbaHU83VFmfDugaWE6OFBmkVdacfmCvj+Hlr2G1JB1L1XSZFNvKb3kssbEoaVdy5LYmCQllq5ipBNb5flT2ezUNOJsW9BPop6RdoSTcOcRhrw/imK6t2osxZxTM7Q8QEowawWWeH9ZuTROUqifBn/clv/Kf5NAE6UDj93YvIbSiNhnNUw/GHJtIBgK0YBD5MUUcsOGOSg+bfGAFAQHZxk/Se19R097BjGDSBgbd3NnK3/fmuKnjWwSA3szE8bIHFi+LpFfsN24DcTQjjndxo8XMXdhGiim/32Fj4EeQCfyRG34v67QET2DgnVS5dcW9MtkSbEk1ym9b+VHrQEy0O0nZ1GpaNG7Y8XA3OJZ2Uxm++gyqXVXEYa7CdfOBfiG/l1tVUnH46eiM1kG1HRK0ApoqNaQg1bK8bEvWPZ3ixlE2hsM9hEWkmaUEGkoBDD3M6c/+sRAhJrXM0Qm2FZtyhy+HpTNdtKTpINWPZ47KmZmaI/wZvETK3e4gra1kFBeUth5hCz0GO4/ks/I9QW1fGtBfNIRs5pznWgUrD2p2DTUguVfJTnMDsocILnLBHibBcMwwYOvXkESFlunhWcm5Xz95BFS85e6OpHMxYDJCH2+/lDkfoBYFkCAAMgFYCy2xCBYH/ggADehAAC14CACywLMFYAFgAAstYgrAAsAAAABKBABYC3MCAAFr92cZ4c1EE4qzlcOMOOOYvOWGGpLAK0p6rX3noDAd0xAB1QKP8+kDWO6qZ8flwesD9vZqhOj3uijFXnLNuCU8TahldBUEx282ga/Tl6UvAOGjbGKYdQgZfENS3uOPaC0OrTIHKzfqd3lLGPNLrkeovypJOamghvIg37u1mvFXt822IAeXGGX+cSLAaYEQg4dEZ1U74JEHrVNKEJeXaYRCN/2QCIlzEui2CyNKyBfHp+3BMNSHx1VSkWmsk0PuQUGElTLUF3CpNDOhXQCcvfLWZU1OyVmKi0IcbO8NgzUMquewBeex+MLjKagz8Eoh/rqBIHdAdDeIQEVB/sBBANyGd7bl5/W88B9KHy5O8X/DBK9YNOamEHOqxd2dzTWaVZnYdZa4R95+1CiT1JqniPbHCzmjAKNJxWI2J2m9X20Fkq95sBy3qLkCUn5qH9xsiPyZ3ivzsUJZ/UiMbmRW3wvLQTatKX8EMquYd4BZTwfKobGiAwzfKvPKS4wjuUI4SHBdMHcOuaW1L52oakn8ZQT71QIP4yLohBZDuuAfBzi+yQriXw+XKINI13iI8dMHul8MaN8j4e3A738IiJnjbVtUPbkAf3FuRFieQgwQ+c527+v/mfG/x0NyPNpqORzR/FC9oPuK3RQbCpHrQkMEnUAD0JYY0Gv7EiKHg72+iunZm6VnuuDH/H42IRJnjWCif1M5HXo/p6LJJefu50RvietZAMdKXnW1C3ISQjL8sRUVTUlL6k+SNp/VJmbmchaOZwXQ48LnDI/p89nEwIxX14WnAN73qv8ox1ljrcVjS5qCHGzkaiSrQy+NFhY/BbgAtyTtgkGGi5JFTQg+8tTOY4AlZtdAwQwxB34sA6zAwCnWPek0e+/mADjzIuv5/6y1tbffPfbvhlTcEkdULCz0G9bV5/D/2gzM26mETTfBTodgZEhzaJ7x0RYlsacH5nCtvkpOA/GMqchh3omn8E7F5Ks6MUFxOgIy1XyQ+qZuFRUDcqcxZxt3KhOH8f3dz7H7F5l+l6sjVHjZI+2V+JJb2K8o4zmVISLyF5JrXIg2kGCPkCW7xk4k914IRWbLmIcHjTA97mx3T1/FnX6UJdUOYoVkVppOl6W3TZyK9azRzyEd3om/5hhi+cc56H/JBr6ZPp0sXMuMdetvyOimAjJLQgnP2rQ7uuaExtlz9a3WrJWtY3wQ9yTAAVPcyvYwLw+x89rRRBgHXEPwML0hg+150RRFMGAf6qqARtGnTXQs+FkTftm+qAurK0DFO3q6AFgN5Qhm+N2fd0YyePopHlxZkuXZ7CyBmGksiv/d8UiZtZtqwkCNRf+bPyEMNYiucv6yi8KlsGouN39Qs11ans13j1V1Jy0AJn7BH+mmL2DWh3uAytMQ9x6/MOaPfP8H8JR+zthvTYMIv+N5liEZoIWLChDP9ykMBLT0M2YAEyVWEyYFEZw9MFR+yHsfAtt26dsgWuXvgmcGos1NDZga39RFHn/Q9mugqr2Hoqg46U5qOYZscp/tzxs8Rv+ZPS0jnKrQKweVtvqcH4D0jGmG/RZdhWauH7RuNp0t4N7HNvBf4wa2sABAiZgWmAMUMAqzTIJnfkoA7dOung3aXEWZIgzBC3i8zfM/i8bJg2t5FrbYBE64QG3VECDEli2AW49MCM7kUTFhtFEA5u4bOmV6AxI6C0IlzHhfyLfvbt8l9i3vcfEfHlympUvH+og1l56JSrHn1mb7hOaY+r76uac+QxjezbfrlT5kX8outwNV7UGt4yLJ0mLrLY9BncPOaRj7B3F1pW+Xc76K8FRHpYrJ3a7gZF2BOnnEUYfso6JVv3lEMRlBYoY7lwTCsRASJZ++Mp/ZaUvchM8d1ovLMMyH7F0ib75MeFJ8kK71aZBg3gSZwhOA6mxasGQAosdYlT3QJo8xwz84zGGWW2Fh+GzoBvZ4WO/9LLe6V65XpaO4qmA0SNzMJxK6Q2WfwazjQZYPBaSOO9leo+og0BqBxa8DSwBWYKNfKfcYha6zGzZOIxRdMrR5K8XWyF7+yxI4WBde306zD4fYS3a+cBjQQTTYSl9F6HrNFL2zzKdyDGvaJ6CG8DO4qMdrxscHf1NEg70jl8/KbWPN1/kOckEOWoGIvQHw9MLmTELTL3MhjzSLKDOknJs7AgfnbZVh9DzC8KnjTozBq8aaQYyoNq36EQvXmQuo09d3kKTfbwkGU1HBYqN3KLnGotuDitC1UV3s6XJYWfbiGF9J2f+zY7GcsVhQwDOQucKVi3CHZ0sQCPgPfoe8INBRITjPgl6XJCWk7kVISjInh449DI69ecSpR7K8CSW6i6Qdh84ezXqM3qBIcIEGWOxmoLtce/PXitNa7OWLzS8PsQiBVi+cL5BTeT6VgiqLo0q5lFE8oLMN+ilD7Ltg6/uKXvLOiq1IOADOvCwFTKbAO7jE/sgDlcKhzu9rrvmfLsnmx/K0bmZgOCx9mBd9TntZw3uQwqmMaLVJ44rBGpboyDQHk4kUwbBGeIx4yZ5o0KtqtZDFB/BO/VOWxcxijBpcSetuOXUriqKJuw/9/viEPKUQwUWQyNpInHq6qaD29jn+GwMFHjRnC4N9OfMi0br3uE1cUDrM3A4LzzLfsv8+sC7gkqxprsX6tDGFqtDSTfjWEAwRZf+RfHoYSawTn+WQDRvzv3ChcJQKHo67SZu7sye9E7ekMqchldNbzGZx0di26VWEyW79PzWcxTYGW2jDGwK00ZA0Hhvq4G5+8vc+FmTADNoCgc3OmoKur3VPrLycmO8c+yx2tf7OVYdKSb3NYZrDhkcK5H7ACCd0PmS+L9l8ovCz3Fl9axqy5b7uDPFQnfrsrl3TprGNsVPODhNUENNmNhYBpJnZ+80ns27WlFuurjZ6CZP77+JiwY9Wz0BOTJ+X0PVN4Zr4zGrVprCl5TstnnAhVpNErlyVoBHwu+xNqsekvqfeiijOstHvy7KFrq0IEVs9u5hyp0+70dS+n+nstBS3j6Nqu4dJdsuMgzyN5KC7wG9EXZ2wUXPlwUm5zqTr2z4dvlMRVlwUJuLhBfcsVCf9iKaj83HKcVGMd/hsAgEAlrCBMXIEKEd4zTsocDm+min3+QRYqTZBnvm12lCmHJT+H1LpjhmIbzsw/k45wVZEipkEWkQDiFgxbahmrEzCWbtC3ravg/AP8GcnoywNQIaS8wVB5G5DWae3Sjg75krSappCtBVPSPr8LD0XoBbt3PdiI/E4AG8WXwGRLi/dU+S5cE9jH2T3775c5LWD+fMFiRc3w7KhUajJpSrrx0jw69Y3ctt5lJTPt5fQ4fKCQtORza2sybZYehizj7Fa5Dqhpan4naPA7tDTfg9YJ57z/CAUKAHnL2CLBRQPREc8fMB6sYFm51IAhj2iyYBJysbI7t7I9xbGhx7QQgjsqKXyLkh7gUBxLyDVPLHQHy111i9gTGmg4XsxkZb85vDT4rsUQqa4nEjaB5Z1Y6cRKsU+aU+HN9Pxqe0cyOzTH4Df8UzSL0EgDXgvCI8CMVkGklHjf0TXGBY3J/hBQrpGaJvi6PqTZ4RAQDEN0sqKNlCyu6tM/NsqqXSuR6HyFWzPIB/+WsR1Z7Hfe68b8gHXAF4FYN8JvIJb4KvCU+NshFZsMi+zR4l72PJILcxJPuPQxY6HjiNIebeyFv7m6Ik/RTP0Y1QSViAudcmKsx+fsX84KpdYUAxJ4eHYqbODBdEE2AOnJHRGTOQhRnD7ukn7M8k/VjSGcRE6CRD9cfwYwBfHr3DfG8vuSA+xYePiA5AGj3t2znfO3nCsLLh2IgajrMgc15WoFVDwHnlLSYTzeaEf9VE0nYYj4EhNomhSzFENNkLwr4zsRKbk1gnNFolWZ5wctSgOjk9eIX12Ud+AHFBGElDWmXIaduDD7HGaSn+81WMQFFT1vI259mvRreCXPZxL/V76w/2W6JojDnSyWY66WUrXTI/VtZpYpdZ/RmQqqSw+DxaUatgYFdcJloKQ4YXHxhfFFtFlqbzwam0UYwnbn45mSLdWkDA0IUT0RzosjAz3/Ps2bJ3VUJm6G4kubDdLmFvUz0Y7BtEuatga8GPB0ARwezAMewpes3LBB7HnnfIVqHY/ByRDDy9sMGvgRRsCFdP0gQgCvG0n8ynCoY5auk6GPzGZ1incQAuSkJ155txWdhuXrFaP6YUkCcpkBYdEqw/wAFIBq075frigr13pb14GCWou/V35kzKnQFWkcjPUqzQSrSstFjo4It2u1zrRZtuepCN4G4oQ7b+7fA2jmGh7BSCjyavaGsSjo1SiXblf3WqvF5ATV72AGUGb5mF9Gfj9PEvtU1KQaABsZen1/kM8ZsxPs02McAZR48Te3u/FPgQ/ABkC89ChDhFFQSENQoTg5lBuu6OEMCXu2aOiDaE151ZWl2saQ0IQJhdTduhJtOvNiEZB41+Kr/w3+nQ76um90+YQDJHJsi5vFQWs8ApPZiskQDVX3psEnNowiRkD33wKfL62I2QUco1FzGoujsVUumxXdkv8Q5RwngF+EMxpmc7DYf07RrueU05DmU3sjMenv7ep1uHf86fhZF6fngBlefLIHpXetZpabxTG1AoKINFuxYOxSLXfXOeImXcfRczA+Oo+yBh/Cxn0kuUXBM+GinKfUje53TVUNBKV6germTh/0L2fSJ7Waizpj3PpgwbOA2wNnBglcCjXSIHMi1FWoPCbMAIhnNE+mdh3SqK3CY9dNh4Nby03x9stjZAlZna/3thOnyx7iy34jGhvEAxP6uK2xXy9LR/SewoFDNdtAL5UJvGZ1RhTIUmTTUqcKYaZQEoV84Mt+5je5v1E1ELwIV122GXpBicISq1snCKkpAd09WglWTIScixgmYSWst4pW6/u/AtkDIRXGbv/7td7PZn2Pf3FGOTPB2VTimfZcunNUNX1U/f9jv8iS39JzmMlAUordwtfJIwjXegeXVDSVN2k9t/aJ21VecuXprg9xv0twAghWp90kIMydP1pV/v4/aLZSU8r7BRZzpP3cn5j0Zub8lFLrzOm3igOmd6Nl0W0b1+js8+eYLf/pRN7jG+CuDO1PUvIgsHd2MKnqUbp0DtHv5keYcgwDTwru5v1Yu3eEsawux1thbqbLOTq0wVDgswdHcDHqNL9MzTLnYtSNVQuAm6uxl7kbuw4RfTDSb/wiJVGJ+KqGXvD7WGS3SaZVCP7bK/IUPNOW0C0QE4qqGzt+aLcBXIASpohwCCGgl7nSzVbyXSnXm3RdwXs0ljEuKdNdy+N8xbHJTprx1w23d1y4sJkvOToOWaHCU5YB8dar8uladNjd0HxgC5dVziufZeUd0ONJRgx3GR/qQ4rnztzcHPHMqsY2U25lXjC9rHchENtjY38HkbGkI0OioLsbdbNhDfQVoCv7EGYKZ2QiwQRseaE81d+ZPJWKG019ff4kdm5VHMzbVKvJvOWFg4ocIlbkBXrbkkiv27oJNE9msVsOvMmKgRuYccGX5qF8jsa/qW1cUYSlVUi2m2MLCNgOCwwkQ5gx+3LI9zx4tgh7v/eLPIdDSwXaTrxgOI1YvPH4+x2mpJC4TZ/OzlCjRQLLG/JFRVniVq4NdH3WLZslk32Pdx3i2l9OXslrbc9Hi7DgeJi5jAKwa6uJtmlJMz67ChawdSHTIHKqkgOOlknNZAuudajWg/RYOlFWDjwAVFosuahyXqzhoCvIi5UNUWAbPF431vBKPXJ9Jk2EFZ0WYOhQkfeKkMNox4ppjGQfuLwOFNB7mneCKH9d69tYQ8SHSQ9kb2h1hlQD7IxAxKNn/bu+cQReP3exJFxJ8vqHggGvVtTApQvdFNExAZb0VQaigaoYF/jqtvpzazlpS3bEi9xfRtoCQolQTkJ2InP1jTOn9HOWIYrFLjvBoXKrEckYla02LV1f6syZLkwuMTyYO11HTOn93lqTuzWxPoF5z2NvuPoKMqCmjkc13g39yoE9OYGGdzU20xKZF2X71ErtwOJubj3MfslZp9p2gcdALTeaC6569jk0sRJHe7FxdlcZJznHq1h2J1PRCMyrw7Li/EGtpSgsYCuICMgg4QBOZRAQK6ggiO6NvVthCoN7RKCxFricZAHSjfOcmBuQ242GwrxBmHe0DreWa57I/ZwqNgRsZ7gD7OGuFZRI3R5hiQ3+QHq5w3IhindV0BDlQIJ8uP4JIMqDnMLLnAcgroiRGdjSd/oqrtcyjLtkU46HZssjxqmm5WinfKA/kHIKK0bDyAYwvcRb9Ytj+OWkxDYPnv99yieDqHvDQUzjkI+lWYWtgqPw0rslftsMR5nJ9TtQ2WUSAX3RNbiAklANJHWpytjpt10IWqfVlD+k1IQBXowcwyRGe5/zztO3BA4iFZEmiyJX/s6nH1j16vXch4r0RqlVDgLTau3azLP/YxN5+BsLn7TRt7rXJJ4rqLIq7kLBiWMaoPQKIWNqfNxV0GG+OsyMIGZWbI+v35JsCxgz9Dub9nxwFOr4Glk2zPxCnx65EMD2usE6FZw2ZohyI+uEa+2GZd4wQBzO7HkyYwzeQRm4qlxDomogLhX8MORyZE+xTEBg7H/BB0bBQG8ANCYU99EJYGkDxqIjemfTUF/khexyexMWEott64PVGqqoIZsUz3pKGk9GItEqV6L1lBMrNnmuCj+nA3/W+GGBJv5GJqzebTDZ96HxF/WK/FPSLw4kAQMQ+OYRRVYrQgWPvE/9LFsLPXVQ31JubVf6dLyXsbWbwTOgeBIBcNwlyoYpLhLb779cvrnmkrtKkKNAKE/H8PHfgmlvPa+5SxAf7p00CwaKz9/4FeUSTrLgLhOq7oa6/VT3bsG306ajX/ZTL9R3gQsmnQHpyuIsAwIbx4KLi58yXII1307FLCLGjTb1JPeYAHDybmU0DwHnWREp1lbkDe8ycaPETHEyXceh0n+dDPo6ZsY3u+kqSYKu9NaE+V7AD7CnFR+LDIiG60Uc0Ox1F7wFQkRT5TEt8LN+D6cXGYMcgMCmJHULwPqcP9d/I76tFGI/Ow1iPDL1MYHfilN0Wu+Q3eNXeZT2WaqU1GtjhOFQfJg75gdFHcpWZaE6umyt3fdGiMEl8EkHVh1yGgHiqrmPygC8b7ZWEHPTCgfOlzYhFC0UFbnd4KIl7/iKLWHrByGCC+zzYDuORt7Sn9uest1CrdM7JziCl4Vyidi8p/4voHyg7z2zucsU2fOOV27wltI4aOgUKy5cqHl8zKnWwKui6hvR5rPiJA68M2nfN0Z7Si2S9x+DOsqKCuRTl/UnxFkfl8wrUHnkOTccSrS+VF/BXzehkUqxToyyM3mCgkhVWdWWR8tA8FJ5mlzLWHXGLCXvi7gDoL++WLR8LbY8CTKsKDwyohxHPoy7b8Ak82QQqrPWKKcZWdpS5tOkbP5YC3xdyjq1vpDX3eY87sfs72dXe9D1SCvXn//YNU4hw2MgyUKqApL6/RyxyCIEMfrOD5Z+fZr6x1i+KuNfD0099YX5qEos7dgEaEsfBg84nl/BBb8uYCuuwA7oDgwGdFiCA2k1ENPU/E2QbT4mV9Zcv1Op9J7q32tRBXoMJSCQ7vNQzx2T81xP58xyDh8ISSNKiN4oUVpw7thrqv6Dc3qtXkqe9+a+1k8P/de303BsUg83/U0VBRxKHd6k2wZK+gUHkCr+1V/P/akoiv22PvlaU5ro+YuDLscndDWHvkxiXjg2vppN93Qce6mzYnm8fRGgrt36p3rbSqzqw2C1BryJ/OpQfkDbDabkWCnK6bVVDapW4GE418mi/YoDAIK96I35D4tdIJ7BhXLf5x56MbMw5GsvhqZ7da1/MKlIo7o27vUp8BFRDNQaVXZi2fR2SjBXggzwVUGQHvzxGjynunTYXeBhn8fHzp2nZc92C50do/r5XpPIfsw61B+d7oDAfH8Yj9oMHYrGoCUiDJvBxa/wNGhYDC+Dr5K8ENVYhwE5+fNdNdyx/JO3XLcEH8tjf6IaD5xXa/n/Bmt/2iMNXL3T2O2DmlVYena7HVQqr7+uQBmjmz1iQ+x0HnahZtupaEYJ1XLx03E9Rv8iD2y5fPyTP+mVgv5as1gYe9ELjIzlhuMkxywDNjbIIppxfI7g5QoFBm+Mp6/blYHEJD8jlfXXNtbpe2530NPMREPnAELTxaVW3hjHpV3gKEY0hcDI5jTS870T+g8ZUnPatDYhDn1JTo0DUd2es1IYpkA86RFgg7l408IKwW7JTvBouWWjsQwwxSbng4zBn47PcbVSOhsURiKvqZvFFMDCY8DBAkA7guxpWAGJAqxAya1puweWoHO8zHbh3rxb6+gnV/WDFy5huN+bW6TG8CNqVwDiQqmfVaHRlyzYyu8KaDYh6ZT87e1Ouc/qQ5UcOi0Xm/RhZOYS+Xhif5rJKFBI2KGLXhGV4j2m46c6PaKT77jlNWc14i4GsOoDJlIAG5WjIPppC0VsZ8ms3i0fsCAFZr9hW3i4UsqwQw2ja3eMYPunWBBeajYGpKg8wxVgtltST+RKbfNF7EVv7m2MKqLWskoaSQOHhZd1ZJEQm7yUkT4vAz31Cy3HRQG6n/nWmqLRKIWUxdIt8mRxti/WUSAYllxjGiG7JUFJEgXoJp2nEL+N1NIO5SaSwgePzu61JobY50XhXWY/tQ6PlYVfTanJGpysFxiKgkUo7NuSLm+4TMOaLJvCWd5TiZnfGdVS7pWId5aSho/Y3aZqb8qdviS6Irt1bLA1S6iMcbm+ktoaUcUVyBx9D/QRS8zPBTpfsUgpQv/R7ZR0u6pGJM9ZgKFrtb+tbeciXtubP/724pseHfbi9L/L0kq+afENnGXvJ2N+3pxOXvVoe6Cdk8MyyvDZI9BG7v3xaNhMRJEoLt/YIvij+wS023tYPN/upohOv0ajOroy09T3iAHCRIjEp4wcaGOk3pkBwJKClnwipYBgxUWtndNIFXgiZuFaVlGQG09b/olQZ3odMyvTW/qExmgbFqTodl1kcugeRrpOTJra7P6XqfiL4m43VJJfe4aL0MEeP5b39puR51Yxn+428mIK87DZzKV4lNtyfgtMk6Ck7qUuPtr0TlSCgtkHLffzusfVYLvUBRYqCNItn4P7HThN+rpkaznz1esZas+w/FrntlSB34SWYXIKvrgr5wQqNB0gHKCVSWOmQoe8IlZ591KS3JCXX+fUhdkvXTt5AQSWk4kvOu7BLpKDlUu8mXcOIaVZXLa0iz4T0i4qi48vpw7xTXRhDsmirgLYMb3WPkMHpdZ/ZWSnAN8EUMRwoSx5LUEbCDFFOA6Qv68IqMhaRNmlxbu8KYsvzZTaIQueFdvtYNIhN6Z0sA5m2rgc7LuOXzArlDH8Sqd/wtMbwDELKEm0IsNO0OT93X5/SGQP9jDEIxOuFvrtpFsO9uUTqz6ctQTO8dzvizRLTeqW36/wMnIWfc30zB+Mhxlfg2h0pgyRRZTzvfeYsZ7eOa/caW42FVAKT37GqlSHyi9o5fqgcroo/49HU1EkConLhgKGGBAssCGYl73x0tZylKMsw8Gbhj0iXwBgvP4JPHLmV0nb1mWpqmkF8u8EvKV2ks+w2gDHMeDNNbmDOZXrJ1bAYcAVIOoJBEAGEIG4jyQUPzGHiIQ1mIIKtbjhpdmrTdFau9udjjrKuheBXTuoFOt4p0TA4Xp4rghIRXi821DXpjbfOKvfw0tK1JH/TR4/R+/ce7adq/f6jxPPw7S87nk9I8FVWnBKJZyPi9fYiybk4vTgZetMOlwUsvR85sYXVd1ryqiwZt8x+fB4rRAJssXwrYvEoFwSZwDLgSuHTRiFGza9+FKqKETRUgtP1TTtrlozvXt0QwJ3xWhp/YEzvgKKzeXIvwFoAicUWjIh/ecEDCmxF84zRZLv2oCYz70Ewq5aaWk8MgbrdyLQBAxwaTfjIXNhUvFjC6/OC6B0r/dMXC7oxAnJZhkGICBcHd1y90Ixn95YGnxWpJI568TQde4/BcK33AGoo9MyY0XRglDpC77CMbZAwGHlXsjI1cx/bO3lz+7yGt+wTIg+a916XLGyU13W7q+EoCRTfmfmolWAMV3HGd+n6D1319U7TKK04+F9+6i4FHkXCR/s1vIjOGz4dWtk73t0NTcqhPacu1fG5eGqGL9kQpMTOsi06P/7YI5I0rIs231Rh/nmDGt07XqSWYHCkDksNmoNDLWwQusMD/FUdlECrNXbjXY3USwOhP9C0vIGLbnpSsX/1mnI2reDBtkiP+Bt6hRZWrN3syuaaMRIpsh6hbwUSQiO1I6DQQEGsGn+IRYeofSLgFW4uSuDUsD3wfX4S9EnKqgrdDtE+Oan4ksgl9TFvodVFAMrKpiAyRcv6tAZkUR9hkARBZjs+3sBe5DwVbXVDN3yo/AvnfZp3Chy4fxTpQvCIs3lg5KsdDChGUdjB85A1wrX4/l00LZJzHlekSXU23Dfy2XIkRmIS1hcib+pYR5SaUlZB+G8y+DnbJakRv5bwNuN9tOJby02BX6q5pJ0i7YfpMQqcGBwZYHlmnWUAQl3GCgYADQvTdECMvdew1tnDLObh28bEivCv0kKIvNfkzaJr61ucArEcnwNPU0suCaodvn4xJNHX9Ym9j113/rCbeBX7U3F8COSvrLfKhaG4VwN99BAMV8RXBH+dMuFJKsm8+LjzdACNIHHa1m4JFJFOt7kOPqEbdRK+HuUX5da9WVbUwFUurNK7lq7+Zwr7eMK65jjKyVuoyUJMe3/fA6vKCAf6kx+FfqsGB9AhYFA3McVWSk1HIXQhdDkx6vsfoX7ayt1hNrqvFPsI5frMb7YNtIKMpy3NhbV5RW7LyOIn6n6C+JPKSoiyauS65KIgcoN6KmV4YVBLEx8bMKs24P6IA1nB+z33E3/uIK+Y8UNN2I8v22Kt79ndpvt5E4f3XtiD41DMCpf7Y5w6kMEzsxJZBXjSK709IYn4FgrfQoVXXQuL5nbxIVZsrSPaoV/NAlKu5h87+xrw32lmUYEWYYnmxMk3Z4bONuAv8mk4UpTONCCAOVfCRljf5Q+8vxtJhHbDXaXH+J+qheRDdrF6dC9kyCTNGgOEILfmz4ebZd/xXsrCbzzVbyXKcUXnJp1oSULjyOkFAJUP3SvgeqEAFYEeO9/HTQu/Mtn5HdjlGr/ZnVjvVRiMEi1cl+LnHGSCv23qazuONm6jWXN9H1dRIOM/Hrb4v2UQtfbbxHgOjUKGWEWAe4YESf1yxiup3p93Neg3IwsI+5yamaS81QKuS5P9JG101YrWGyOrsfIDcJXpU8J/eMivNJOzD34YVqfehgfJYcPCAsTisBlr/iRvLRwK04RgMJgXsLIYv69FsEPBC+tE+DxRnJCC+pLVusPLYC1pHodYmySLDHlQqaBrTVcwpY4QF4f8p7L9Z1hDXnZc+b6yjJZvAtPEFxovjMjERu7oK+7GP2xkogw2DPz5c0jkABQfaPsIvh+VKFu9dYMMS+nliaT/amE6GXem9DydvoJj9kGNS0En86Fujt5kwNjhdhR9dP0qdNXX6iY2wE1xftMBFkA+awI12N4wMTn+qnEI0FfHUgQ6GGZMTdo17WZ3MkUXYF5Xd/0cCsz/9a+cKbd26jf3+dkcHVmEw08sNM3tYermAdtDwmEyXmuYTIxcJE3Ds5Fn2KkSaiIumwqLnYXEMXQrgJzRXNNocUblJ6D+X5yqiuyeOXigBxFbG4G00M1j2QjNU0clauy/OwLcBjEv8NrYp9ba5XnDTMKF8hFaW0+XGHeXi6bx/MDXUhkUvW7d3y1XZy5x0JQVEv38Uyqt2LYQMO/eMJZQvgNxzvzm/Ldkcp+Oyx4ZP8YWGVDLLxP5ML+qfQ34d6ugvMZ7zHACOROb88VlTDYNpxdzytJtPrYbXJW4fPjwTfulut1y7X/7n6m/aMupCmCCB0UOCHFSxYwO0LDnxUV9fD+N2h6p4R6Xsw1lKvpcux4WOXIcBtxBaoIEG2xq2/Pxzfe4javRhK4AOaXXd5qQwczztju9OhplYOqgtONsOHjLf2rzqTOURr0tsYG6D1gWnRvaK/a809hdsb9y+wHBfVslYWKvprl3rJs/CsyndDgK2Mt21t93uaXTSU72WZRSShexdX/FbjkHJuIaEPTpLeUd2RxwBnMc1pdz/mmkCJD8K3U8d57XubII8ECDz1196UklcDEhApmMcLheqvulNJSKvYcXUJ0e2rM1BsiWp/g7EIA3f4rOlRGEYi/8D9NCVFg0rW61m4Ny1c+zrSk4lBTWKASSq5A2A1b8LBUF/4fPGlfP3CnHbcCYCIy/ecuPs1+alZUyidoN5Sgy3bYWI1hk5MVer3eMu2XFqYNVMEPmx+9nX4hD8ZN2pCui3JdSavGUOp+LE/2I0v2SRYW+uvEXUoJQtQZE98rELnBMzWAkzToLx37Dkk59rXg0mw5jpmpTzURxCATCMHZ84Uc9T+GrAjvoCicZAhwYGjgbPCejX08o7kjZt47i+pdqztZvxs9BjUT7W3cXs3pgDV7338D0hoJ7FPw8phOJne7PVGdsfYJBRtL65SpDh4FpYKmlND31ZuG6JvJMm1Z7ioy8e1OxuYGU0NxDztkj7/OEzCDdQZHSdgTsy8t7sXnIXAymq8kUL/oTXqvOEn8pFEGMJs7epuapCiQXowp7M7iqfJAyHsPcvH0g/Jo671mxAhRwGabVGe+SbVvJdZFCyAvK24Zw5vsvZyRn4iUXOgOtyT93pjyR7vxEdvQpDsBm696a0xaiE2/DlArkEw+B5GvmQ8J4gpIa2W+eV2JUaq9SnKdPaRwHzrk2sSkM3RoXTJ9H7uducC5k8e46efDIrN5ZPsoU1XkFPxlNqc79A/xwGdUxCLqF/syFFpJiEoMpcNdrDNW9TueYyiTy9FrtG7y/by29DQ5/MmZrikSSzRr6Q9pnJWWaWUy8CqVMD3oB80uC0VbXZO0TnsjDjeQw1VL88eL8tjin7DvoJk65XvEDKm+g4OLCuskInEzRNbaP9MkNeZivT9pCMm1WpWi6z1rC7GlEbYy51oUEm68MPDboJ5BC65QajMFTRkiH6Exw1OjjyoAyxxA5BrNNE8fzHw3wlmgMRiXYxf7UyXz2/R3JawaQf3oH0SuCtidPCIZNEtEGk2K8xEXNQNp6ZsXr48ZH9yPgzr+fNr7R3JbipJzZGMmW0R1K0znerL5DHo1/Is/4TKU6iZP17KRXvsolPP32x6cl3EKV8wtoyl0eMg04lwvcolqakew13/dO9PNJ7i2tZNadtslgJXlm/U+TOIbsxFfAJZyUwcWEFd9QwauzWhrGiuhL0quqUroYl1fHC3ntIIq8407DbUckiSebQnv5XLfWK4lwtHSgtItRuL/eO+K76VkRLyXEIU1qx5rYBZggFLLvepyOrDt/gihEyRClRJz2CHGVkXhyj4gbk0OZv2sotKRAMjpOLF7QgGYTXK+vTVGs461aaFV1jfVkbvYVEm7speSIj59Uz+xmAOPdVzCyS2FdgBmJouLgdMqNRUctWDIhoNJGwFlXepZrvfNQxt9ljPHjmXmCt4pfuZC4N3FfyRkLY+C48R1k2fMXkwO0I2krXJSQ+7K3aSMwy32g2ABhMh49hEmeAyZgSp+bZb/fasyR1zq2kECJgW558oc+4vwnwU8K2aevGMYPmbZtQgdz8IOD8YHTvMFWZ3jkJc3MEOWKCS9MPsE9NBFQxR6bV+g5YaUhW/mKivBd+8C7y/njfxWNdv12vmlESQFsgQWWEChwPkZEznLEp9ur1WSsfwqfmebBCQPj0i/ssHChz2QrzPBJHwNGvydn21jzCINE1um8DHjeIeyA1YbhGRrRtz/IjJgfTX0Hk5pjOvrs5OgO+5AKkxVOnrhBo+jWhC8rD0V/L03QxmY7tyhPhd6m0wHyrmh9Fyb6KP7MqxrMpSBnduLQBAb3EbKFIUQEd5M4q3NFMjqbC4KTZo7qKRKLFU7sc7QQbnZF8KyTMfuvMZ4FM+94No02RdvSi/4hr5hPBJCbzvwdDm5g91+KsHc+DJQtn3v1gRwa4WSDkFdh0gE2I3i8IZPbn9vbNgIHsBvCjBDbhDGwHJNh5goHrIl54E513177XLwYJ6bQKZnTJl9E/Ko6JGcqIcdDa939ztWbXgqI1Bpz0TItGtzWVjxOLtegkir+4xIuDFgH4NaELU0pDWkWzoQBUlxJ1C19gLVdUkgAGYWC66sCqZk1lnzk8bNbac9YB7NL51NmzHDvoSDk8gx2NLQtwX5oAqbn/w5N3YsyhWzPjE/5LN/EfzK2Hs3uTf+8jPr50YPrH/3RfOEPypte7+F4LJ0eeO1m6BfHCNrDgnlzCSEp1PNcy22URkE/5qzsD2cD2f1dEqTYv/k/k5gtF2lsfMkT20Ei2Vf5UyigNMLRTEj45e+9WjF/nfl/MsIfKll7EvHR2hRPbygN5lFiy2aHbtkAcE5d4kkJ18NEp3Ex2NA6DPvuHTYR8xYYaWKZRxz/o9EDsk/SKUqjNLMA+Zk9YPMe64aRNtNFpngK2SlzZHZTt6/m180/59xgg1St1kZ+yGiacLAhJSWOOM8Qe1MrJ7ao/PQsSk8zdvZksMw7aOJKhwq+llYNTJBXOZ03OmXmlkQyb+NNtn3UamR+S8LktGmt6+drH2OL0cIGxM7FJ5Jx7pEZch6xJCupezRgI76neaqiKDBHxxE6al3Yu+H/J2AVjdd9XrSwxYjOteRbBsw4dJV+Kj41A/eQYwVOX9Y4l0EJYDMOIx2oziGEFbhbts6ZhC/l8HiIZMUGKj8Bvxr531SGSv24v1ROcwSUXsPZVNfeYEsrSMwu9CDIu5okVPtcDLEeHZpXkhSBR3C3BRZufNnlLk5/Ug5wyZmK0/+pLRe5YGyC/r/UcY6zGpdOclpo5dr/0UTbW0MvHQ2l2aqUJxsQkaCu9CVTMokvYWZgJ1fIRvQ19VIlqdcSu6VTWvAApVesmaDWqfubtOFDXr2jGp535J52FltgOvbiAGOLOtDxuOcO6aWYnXiKAxDIcmBdAhseUDYr11SjMI0CnqQbIl3CZHdSgFs4OSvO7O/FqJy+qQJJJ0sXOH6gk7cUfeSbrecx6yQWbSD/vvv7/o0bgRqdmaKq0efqvN9AgCkkFtbJdy5tlKLC3kHYB0AfUMqrJv5mCtI8K2ZDBAHPzLXqe9syddIm7TJK/soIC23rn7K40m/D63c4tEzhj5nTnuCx/gvtC/46/WrkNjg5+qhqZkkJyNO8HmVmMIjQCJgs/YOWkKNqJSNGvV6CERHEGldPJYQrAt7Lz4LvylY0mqGtuHPBLGpvx8DGIuYob3lwuWhwaR6c+KhvcQP3qgn+LlWPRAzk4Da9IaPLZ1biUcBRth698IXAQWJAaR+ZfLzfE8tI1/fLM+g7FAUT8C1veWqoZh3/SqUWIUhpwQkc/rqtt6oJuCYjtRbNj5h5/SiIR3QnzMC0Hjp8xhEdN0xpREnM1xklVv0v9LkW2KHtoU+0ZnWRRPXnpihswTnHQ442xMr3oS1VFF+gMwXt/TwK5lXl/JaVhv7gy6Me0Ez9wpQaRbtmK7gFZw5xHSSQxS0NrWQ7lf7vAvXDVwWiz/noIM1EyDy8cyplxJBsYUvDYUvYE9dpjrYjnhwRZjYGFWdQ4K+bjl++1tlEqh9qejxt8TOdx5J2ix3xaRD/G9RYqR4VgfpSkPXMPRKHE1AFqeBj9p/lsw+4g4eUYtzVNhSYXV5gNgWpajDdfbrJKMe0HjpnQ3Sff0kg4M8b6qRrbIbHgVGc5JTIBFZDcd+GccpShTbRoQxjCODJtBVS8FlFMbI5YdscA4iV31Cmzmltd6ZXmSIBONJff/MIaqetuQ+p0dvTqMLpyWwv4mrRNM02IK7t/d4Yjj2GAdqBoVeYpGi3KE/1vCcmVcFjHGldaOPm4z10Wp56VsFYuQaZEntMgMbX5SpEfJEeHFzPFI3FTwj0m5aDF8t+FobIJpvR+Yx3nFpyVdo/6VgIppxNSIrayqT2YU1gyVEuIfTp6bhheycwMw6GHkMeZRIAsiswP4V9OMzruVfziyk5E/pSEFoBvHtK/UV1x3wyWS5IfjnN/F4n3UvAldwhJZlMNX04jocwLjnpQU8L/wNAoYEQUPyMP4FbcqYIKgKaS0VU8weX6MSTQ2cOjxo+eFGPbXYcw5seNTyyHakJwSkOKm5iXNgoKyGdzsQJdzQ2SP0R2Hyo9Odfigk6XPQkKs27hgQLKe7j4alLMmieCSaEYlZuSIDgNKm91+t74/U61CvS4+O0dqGf7QgCTIxWUEQvsS6MMo5LCtcmarcrzMltJZwlEwAPNHwiD74PHwE0/i75RVDjqq+SPQ85QKQ9GM8pdX621LnPRtzh7uISywKmFYG+DhwgWWh7uJYCwJUKwAUAIFumFZYElthLLKCBbGBAAEsEC3eCAADhAssEKwAGCC8BAsoKwAA7gVllivxAACoBAsDUUIQFlqMEAQrA7QVgLAbCABwgW7QQLRgVlgLAsQVgLSgVgAroQAWhWRAWsoQLJDGBABYCqjBdcgFgAAcP9BWAt6AgWAADoKywFgb4IALAhQgACuh1wQAW5gQAADHBWg0CWWWWOFZZYAggWBmgrMBAssPaiAAANcECywAAoQVllgQod8EAP/BABaP6wlgLLLA1IQAAss/DWgrAABIQLAnsASywFgLMBAsADsJwgACLCtBxNWypALJDPgrXIKwATQIFgAWXC+CsuEAATgKy3eKJawBWB8AgWWWWnAVlgLLABwQ9kOiCBaahABaGCAAIkLYVlhBAstQ5sICwAAdBWAthtwIAFvgEAALbQKwMKFYAAICsBZYDIVgAlQgAst3grLAWBACtRwgACwhAtNwrLICss4FZabhAsClBWAstChWAsAH+BBmAg3AQLUgKyywFuuFYwQAWBQQgWjwgWjwgWADbhWWKFb3hWADPBACihWcCsACyAgWpoVllgAGEC39aSO41XtUBSJGxb/HfZ7c81i1Vfp/Fnj/TP3d/wrRc0bno0zRkunPqcDhTljbATZ8V6JDGx7PySkTJFmoNFruyUINajBsNK4Ls/FZglF7YkzuxF5vqom4kx7xKjQ+xAYA5rpQZFIpC+KSwM7wJD8F66qBQWbNuHGGRnSLE4yHdvHX2dkDyk8bQ0Hi/z0A5kVWPzWTr+tTqNUZqvIoT8bJ1tPsQ1bhTTclO3mVy5JFiG1ucNJ36FCZ1b23SuoDzqsnhHmTvkcA+Lqg8sBeJF55r2U03lp+TlHee0Ry/sHz+AkYq8z9CFkwhQk+4S2fEMJfQ9BVWAg3nWNVuT63fQCI3QCr9IG7c211KpAfzUprGdHm/d3IMGqzJJyg/G3wxo/DtY/Oir1eLwWFkYAyaE+uUha7cturknbI/BoN5G4RWNOUS8U0J6Bm0l5kgnjyMsbA2IljLyIkqa+uQXkJaM7kybkZNqSBOg6j4bEHFoFko6sshOtkiIHQwZTBpkHELJ2qp4FXuCT1LPp8/qHqJ69qMhZM5FHbDK+i0fUdom84DfMaCVFpgOBNUwH7tpEsLBUQxzkbUetFzIQAkQnCqCdKdjxZSWqlrnZ+vBqysaXGpb173YDfuPR13HwVclIL2xBRJ0KvYG5u0UaVZcxFOk1XkBNSyMMxvMgOS4bPx+VNj6LwDGO3SYGcdWPTPqk6nZJw4jQ2hVBPq8VR7mDpKHlCAHUkCAYxpXoDPe0Dwv0HtSigmDOwSDCdRh70CMtZ8ALbXi98fjhXebtgLRI2VW83l5OwMtmQjq/S6I+cncU7Mu3gMNZdT6V3WeFtOAzcS9Z1b923lg7qxsA+s65iA3/AhEU1KXoyYHaXd3za4ev6FToS5VOeX09xPqTLRC1lrtUOjk04Ak9dNM180w2UoyEDPmO87gRmfdLwXx7RcPpB+iIMwQxghvwHGkyLntmgLbw8ZCgJH47J+cBScessSKANjYqxlzK7LuMvwCxfEVSXPsoC8C6sDFQPCgHXoD+Wpu3tI4r8Ebxljyb5vvEhS9GUeXfgFWTpSAWAi7T94DNHDAqHtKU6dQkjOPAA1u7AXP3Sagqh6TMZMhZmPlN6bwTEbSB06obqF2YvcMdDI1DqaRJcgZs7wo8mC59/yzV+FsFNgG2YKA1VE5RX1aFtf/nNjDfjUz8zgWuCRRB+Z1uVw+DXlQmKBs6tSRb8n4d9PhbAIZb7IeTxjc1U4UCh9Gu6wFjBq4zGxZot+l34oBMe3HPiWV9DEDq0QVp9NGfIkgkCGRsuBx3Fgp+NiYNr1MrCRXsqmKd8xDq+/qTRtF/7ILz6aqaEJXpadJan9iRGwHQ/f5tHp2qQ38FBHSrA4j9nru1dc/XH3P8LpJ9v1Wq0zPZN1dNgVSTSBmY/H9TKPHjZL4R3SmKgZPPu16t8uap5s/9Wo/m5UqCX21j/K44j3cRzUAE+eD9X5iPX2Dop4hNJLePpZvN2g4f7ZtpOkfPpFik43H3kr4Kxe5k/a0Xtt8iMjNOxjfeNedhaWmejb/5/2ZwPfdDrRINe8bi4fuSwrlQBpbzFLjZWbTcQmq6bBO0d6GqVTS0QOKENLk8V6bRCRvvs1Pi8cqVxZ0UBZ6b5SqQaFCcssclptQibtu+j849jZ2ZtqJ1izKeHhQVXVwnGq6ye+ST6/2NPMKdca49tWn3VJDmNaSQkGnKfhR3MWOxmndgU0n/GJFzG4sjpoTdPupMW47BCEelW8229sEsHuUi7qN3vZ9Ba7acgRvVU8UljjxLCDVfTd8Iww26DC2fmgkO/ufISSFiRvrS83Fb9pNt+/Kg5P3S2HINmZ0x2bWKhD6VrBPKJn+LQbWPMo2rZKRdy8C0TmrD+bXnNTnMmr07FH9cnwyao5RJW+7timFMgPDjqdLIZomtQl6Q4InSktfrowo5tbumX8Py/Q7gLckYWjmFSU9e5PCh8hrEVanrkQk+sJd+0mW3ZOTGhOjyAcW/zsoKdKsJf0wrVHfLw2n9W/1ehIida5SfhKrKRaz4aD76cE0OYVUQr31POaCSp7aYs7nSxHSGsGDFS1WrSMEXnIVKuonR2kmMZ6iF6uaLEoVSYnlJ9vlk3OlactEf/3SxxkDtyyx0gjwmr9nsxvZ/azEhpeeKlszUbPfo/pBRQNw3dQ9tRhZRFNz4znqb4N/7G4O9MsgicpC/J1dih3Fe44hsS5V9tTpM2dvK76pLeDS7P7Rv7G68rIr1HUS+0h61ZaeQTzBcWRxwrZ3Fp3ciPVl+muRXOJ85bWbdHyeum9bUeP2oYKI8KG+Nmx8j59+TmdpZTzIoe0XWpRsVWxUpUYwJ/515jFdrW6vM239fM9IlQS5THKV93eDmVKJlHKZraNcsGiK3FJ8j6a5XYh0BbPi97CwnSGw3UJFXyOdf1ZwOz9ADQ2W0b5litEPrbG8mLOFbbBuglDgEE6XLU8qPUTVKwXPMY8MIPt7cLQj1efknWKZL+b3hUVUHpa2j72LmRIgcUx8QYsh9OPfcMI/7nztz3+6VFz+QjgCQpD0xaChHZM/nw54SM1tR85RfFpluF4T8yvTUhNT4qvjWqlfx78eVyJNyFPSY32YGzikUvViv4TOyIUfLPtpuiRW7cJPdyVTi9d/fFq7Y9WN6hJAjMBoPIiwVYGmVfWRfon/tDwDdJvNGepGj8pHB8JhV6qu9EGi3ZUkNISYussegIRnhWs4ohffNoI+Eu4hKDivIXH3WsbllnaydlgZ0wWdMox/uNZwxypdmCvxbJKHEPI9NTALshy5n2E+C5JYksCojuGMOMYzL6fhlMtvY49notSqf6uDj8P4q5TarFjPJwXITzbL1n7Tx+BnsPg3iPFqNrcO/RA7YznnmIfI5drzo/YfT+USVfjTr6Dj849TZbagnvrTniJBeEOiJsph0qr9bYybgLAs+AWyWVMiWOjpS64R9H2Pi13sua7/BIv4h5ecwW5KYU4a7dQQE+xtDGc2mtTR9u4xccbaeYdstXpP6nTeDh+E+49K8zSODA2AcDUyZIuYea9DjET+PsFkS96WIHaAZFmO3xd5TCBAGBAQZZn7OtajwIK2gpmvlP5mGRS/fst623IkyZLiFpjzch+202ItNPGjxvnkrwXl6RRSLQkZH+uSLKNtbUcfoMwoatZBtbb8rCQND3GCbxrU3E8nwyx/GIS20HgeWsmUPhKXkNlhikC6rkr4955UzjfFZLpxZ6zdHiAtQ2si18XQQWKZRs+qPVLFMVK6nCoiaebWRdnFwNTAoD0Wo8xUVJfMrLBOTy0Hz0jZC4M45O90i2KPBHtn53A5J5vYDcl0MHYdfsurj63IzfRLqE4eun4oqsktp+DlfVUM8JhHNV/l246PdaYXaeO4IxRrFV3bC/qBHyqMi7SfP7imerBzRYQnp3I56ucKSJDkyH71A+e7wfUG91XclKMD8Lk0XuipGuYR8HwsJteVj1ziOs43opuL76aM66nrG2+fXVSxqrr+ye1V0NLA5FvRR6iaRFsP/LXYeWHPcJaKw8jJvIF+0MuT8rT8cfvf9xEzWF40Qw5ki7G3p5bubAtrgECOH3q+Hxm82eRgV8qONfCHl7HpUQ45+E0BjV/30D8UlMxImYGNHlOxQneQqVq8HvBR2upjsjxL66xnsq9OY3Ht2TwVGpDQ3RDQuTJUHnoeH8lrzzK9bBo28hQm3BJy4xJ5f8jupGvOQsO4pZY5Wm+Eq9aukT9uO5BWye7QyyoHKS4Wjv8u/rx9I1n0b3Vkoyp7ZRXAasD+lO3qVOYOH+v3bpy4goL3U+vyRGiC8nntLgd9RHdGfw+3qfnznEu5bQy4AtdQmaw89fF5e7ypwjMWunNe/1rvzQ/087VF/m7IyFmb+Xk9uObuQtX6+i99mlsJnQa1rRDQ2GjKMtdFC5Dq8ol9mnhMc7rwlTia9m9q8h6lIa7JP2gW41tSdKUWn1r2lNhJ02+BsGEq8q4zU+w0TOp1SkXsXfeWsMUHcLH/OmZfbZqvjl5Cmq0SsX6vxdLzwJM1xL5H4vD5c9WIpTpQXjs0wIQxrWgu4+3m5rGWHaesmQyndug/lsGFujf4sNnqBURzkG7Dwl7UQMgjGgSZO44z8/Rw8rlZd+LbWJfHDn9KFupd7P0HwIZPy2HggLP4k/GdYRlgN7+EAvP9ZgDflGD0f0ugLvASVWdywoo2KR0ymHLzbmc0qnbw9etIrjrBImnAEybIb8hr534yXW7vdDJ4uFsi36ZvZ1dGIRZT/O0eTSDxVoNWVJbH9guveOXEbiaTJC8woTWzsDFpL+ka0ho6dfDQfxiHi7g0I6vNhM8ydqos2wNftN0YLRNKU7d/B2U/iH9M6aQ+RXYZSaYny/jwlwzMxf/TXOY0OOXWlYk1kNGpbVu6+ib344XrXVtDKTwE+If+q+NHtr/lkk1Ef+9GAdoIZ1X88vCW2QELvB2L7ehB+LU9dKj66JJXdqTJbCcGS5kPYne2xsK9tczCQ+a+QueKm/E81oa7+N9hvbpCBKKwzqJDq3oH6GmwT64xxfUzcI82mgYPc3fv0/9Y0GxsqTJXu3FW45WMzTesUTHd6nIvB7LGINFOqolv48mqyGDFa7+PzDNH5h2IQF88T6dqulm/W/g84usf4NI/F+p8SIhFE+1IPvNzC2VMY1JzF5Rq15yDDK+OBpiw47KuoQeJU2RHo8zvHISEvMYjnB2Cy4XTiKcw2DcDh+muvaU3QuUPOf/EuP0KPHwJ6wDDnrxDUWOLNr6+3KJqI17/4lugh9H39yXvpIsVsV+lhwlFtyNy6eXzqEIESrm7HefqZY+KhP0BDKxcGg5ZE1tswpjqJwVfIUt0urP7aRFTlkvJqSi00uFn7utvGaB+uvh1cn9fpyoFbrwqZs1XNZCygb5P/biis+aWjPPupTtY6yG0st64CsEXL2gOHUJMK2bBN9AjbXyb6erABviBz6n8k2zFuJ/I5cpy9KZND6BUXXwvKPncrHRWuiPG3y6MatSM1Kw2dPMjSy2wR5rtWoo4yMiXi6ZpuUFudEmptKkH40J1rlEoI8gePCW5ZrcC9mmCvkdg96f4fGLoRleL+35NFbpDD6Glfrn1vwVM7equTBgASduQEJ8Zle4zrsPMT2i1V39WyGXR3dsDKvmbVVTNlBhNosv1nOCQDkQmgKuO9iweSd+cnsXwzgeLWazmL3XSoSSZjJaUqTWLh1r2f18SOGSaS0AQ1lP8PA/A5cMh4gqWPXeAlVr7nFdk7itynpW971K4574uB6RWV4R8siT2afsTKJ1BYMhqo2ZRWzUmCiJ3dJrNX78m6Tqd/4y4LVVWNNnnjFz7XTEiDy+Ag5InOyZIwYRp+UYbTmptLM78K/faMo7x6qV9flv04+YOekTCAUVzeJO9pqaokdEfqA9SvBn9jItP38yN61VCpiNyuA/cjvKMH73rPgj2QPP7/ItCr9+vEly453f5wfvUDFYpB0ZHRhJuSqjZwrhMPDdms/MfmP8kgF+1oNPLJFnJFB4BCJjW/wodaUDYNuNiUmVAq/utbQ+fvBDvIkKdIME7W+EIhpW1GOVXE78xA/OaJ4h/UMM66OfKcjr9inycmZcrNQ8H5wNiUJ8uEOWWrogpK0uHN1BQl+ib+FT3eoknsqf+ODb/92CoPS8tNLeCWrrpVKWnx0x+eSYJsT6noa2KO6mPfSEo0SpQDnDnfFxXy046PHzUirey0Hz2iLU9uEGMmH1wXrf0c43gLQfCWYg/dSfSRc1azUnIoFVjKyzN/Jeocmb4VMHWPbFgi6rKib0cJyht/LNqwQi/aw/YjTTM/HBwWpPq86fYB1yuXPMS6VrWheGq3d/4Ttok42VtcB/ttvYl3Lbs6xhB7L83r2E8stwudY1VL/nt54yRIeCwY6gtp6Yc6vfhq3e2a0FChLLZdN3RGb3Hrwvf385W/WHM5RZpx6TxS++/cyGoxFKGI5hxIjPOkTqZCzpTF5StwfO0mtHNIDLm9+uTBYzgHC51fuNHXGJXZ0COs8xPBpVacsum8PZlouz/ijewsrkvo0GMnHHVm3/qQOoKcX/yI7WGRSyVMJuNjTrGS5iM5PniSsRCaOmryspxLdsLBzUtVE6VZMq6ET34JD1IgF0ebu9WW6vnW7wTieNUxYrS1Dz5pHSaN7I4Auq0szvZh1A0TWlkvLi15knNwcbYmTniudthsdxcMlkR1NCrOs7g7V9mfVg9uJgc55cZR2+bDrNiuIN3V69nwafhqHx6YsWO3S0GZx3+jmxEm7kJ2TiCKEr52zivCD7q337j+qAM1Lrboycql1zHbDmrWTpOXLoY9bTXijXFHUcIRakZ/C21V+myNXECLwVnTHIZQMGFrBCzBOCGljy1fwKp+aVvZ45aXnKbvsg23ruzqvjq8Cl2Su8tJDQK0nbVlsYucioygOmbgbGen1tcD6e+0wYlH+OEk+O+3GiWU/RbUqZFu0ct5WVAQTtws3rWsdU/gDWN7BhJNPS/0yerG1+UslrIKJjNJgFUfmyxqafsWvg46Tpv2ivpY8a1KH8pJ1haydrdIzcghllya/WKXRVK0UMLBANqgeOOLE+isIS5mR3jd1KYcRn6+W49eB8BSmTnR+N54DVoWM/Zpdoe/bG+ICs7ZCDxOe8k/4jV4AZvpx0Wr307yWXb0S8C79tydNhAPpKZkvr7AVfdxjR5I0ZGxJ+TG0A49pO7HxwVTe6sF7jCPOkVrRzldIdqZXyWdPuNX1XaqWg57qv4sfT7M0g3qZyTQuZcVJNU5+WfQtHBkeiqw53Rlelyl899te9zwTUX4VNsg1FRLX+wmCvc2rf4YlSHXnt9wD/vYFtp6cb23XRf7w5Wk3j2F9E/o2xo13yVS7MM0DevTaa2TJbMTYpP8xp4YC2X/ldbUZeZQxIKi+3dTjSx3yNSpGamtMi4A7OF3jvYyIeeFqwrRdQhREiUGntkODjjSVngAsJ/tee1D7oEpZa888jsrb5bQ/UqgP4vtU3HYy2bGJwa6/74PrEiY+OwxuPrOCq3Jsonmaob1UpfAnbIyQZqpFPjfPU2tN9b8QbP4B+ofBBxaAafIDT0XmKMXOg9SpS3tO8NUbtFnI3d8UzNxREpYEG1GUcytA/UGFPTHsanyuqqKwvk1Aod4eC+LmMGp4h9O58cfOZJMyzkaCkPbA80vCZfGCc+f+Rf8NSBWgdolhQmM4xG0lqxo/A+dAmOH/Y8Kw2uzqYx70hmGng5jkRXKcbc7jIk1lvhddGSBMsiAn1Okuk6utzllTStZhpCImJjHS77v0L1YvzubuebX7lzOM0itF8agU67OReOT9RNCI5paa/YmYQ022RaV4VU80hQ4tU4a9LNKWo/tSq9wTSfOgNN13KtGLe5alXSqJhydQmpQJKb7t91g5yV1WeOiorNi3v8JHBbpWGVYrDiok2B94InpC9Tzu18NVwUCgavc6XfLR+wACKzQVo6Vv7uePBS7mR+VvLCxXhSkymCI4Wmpxx3B+VfbJ2Aaa2b/P5DvOpV4TB4sBMExwBRKjscjAqKkI5SIANcbwFI+7Js1MnwbvfKjsfF33f4iIavQxZp5b/HTpKLgfgl+3iFBjQBcIwe80Z4AsksffIy3dvmQ/fWaqwSqF3ZX0lLhZTE8bY0rRSrbeNaa3nTN3A1wBaWDhEitH52M2fxVdWbHhWxSKh7Q7r1+ihSw1mJAzJVPv93vCvWEdG6K+LhgpovK6csOCJzKGYFQCk6cR+3jOBGzlJO+kASwdEZXts+ryMz87eiylG1fFoTFFdM6KYoqNYwIZmGdutoaml1EU3fYrcRqGUEYzHmkb37IpbH0L+96/5TvGEXaCOg20wj00u83mP5fOeMd4y65B8kju+i0A1/9qHD8xiJfFXZH5GdVpDJsPZ/BEETFsecDuIX7fX4zTBnEUULIL2g4vJoHUtuGMTO+Y2RozEA7qRX2dc5dfeCellP+fDmWPMV34z4YGtk2RHFV2SuDRtQpJhT9Rz/PzP20iSGXpIvCZ2JSNeBtTacNVVju2t3CYYMhTcUkeHOy1FlPN4aXhaut3Pwuom5ZyzPVXxQQgUzgEf3jUs/kDNYyFvHvxIR71rvzD4vzNP1yYD9SYtlXpP9SP8nZFBvmZ2U/FxxKT+N0+EQ26zkwIAT9vSlppLpXVIFh7orOo3uttvB2ZXHbEGy/3lMEopb/EfHM9WVk9dlfVTKoxfe7PxezB+iaObTVTcIweppU7diiKX6tumanS2t5NFdXAjz5hpg8KAEI6K/Nk6cYxfcURW0v7frcoMSqenwfvpfUzETMOIf0W/nYjxds7yE1m05lGcKFja0llx5mvP57gznE/yuneiBrtIrxPKWmZ18Og5sbdmPqKZQkZCynFmyEyyF0FvYGzHuE+1Dj3YnrWix2/t0KTeGeOBXG4z8BZDDQn/P1ScWl6jiYkO8snd91k2XDxfsuFCJl8TmZbtO5Z8Faw1D6qx1XVDn2In2U5Cv/pwGfLWt4Gic/7t1Y0aUJSzL0IPZiN67VaKMhbENKS2KDehl8fFddqfvFgGrQ2MhOmopc53X8XCUQqnP4OrVDJmq13ncTGVn0eHYgV/bqPeY2JcfVsKd25fUsonHm73dk+LRLk8fvV/BU92yiCn3DNSN49RJXkSAQGN9PPAIk1xZ2I7O4GWCI8VPJ/mRK9wVGiIWJuCq2noyYNyUSz8jP6Uwo2H7JdlwnTQj+AzeMHcHsA7PYvu/NkZdrAv/nrMAzJozCaqMFMur08Sm+7JEDxITqakUO3JnfkVty3gnREtpDSZuouh5bFvyeAkuamNfyOsJnI3WkHSqzfC1/wtmm69316xT9q8WZZ0PjIMWg2C0+ImMzNZY9/QH3mw998QEyRkcGySHpYfItXTZsjP5GACqQnjUlrNY9y7NtEtYQXS8/3Bbd77gWQfRkM37hHSOYZmUPRFpPnw87ThmxD4yiRKiIj8eWuEwFrvc7qmasq5CcC5zRxn/XSrCYxxQoDGNOrU4D8U/MbLOq4uPRZbYXK/7dbpESSL8y53+/QpjpnNpRHemQkdOk1vdW05NUd1n7SpF2B2366wzD/6wNXdY+fg5WRWqhmtHtVjsdG8l2FRzkChtx/KTDUPKPlqve7Lt8Rvqv+n3V5PfIUtUUWejIxn49ccxdUgecXyRZLR+yKjQkoiERDL5N7fizyryw1ZhH4a+j9Yui/vV/4EGDakmHrU5MskI+XGyB4FJWEM6TXLzY2aaHVAlANqnwKGUsqQqqX6etltHkjRQBGZZLxCrGeGcaVVzFzSne7Vj1m0e7O9sDX0qJGPGMdVzv4ud0W8b54p2KbeAR3i148GZW4Yq3Co1HhqdKl+g24Udc9fmPopZvEEdh2mKqjHvDzyI80UlDoO2aIEPM6TZRQzsKqAW+//Id9Rvwn2vL0NkVvuUMXtPXibFKN7zGjmgt9WLV4Vf7pJS6Xljuq0t6rGrueP6qnGU7VGF9Iamy88Vcz+S0UgzybldTJQ8nIpq7r4tiwSb3X94Z3t+FJSZM1BR+VK/OEVBIkkCveq/HFAnvIKwLdJOGKVD+IWCGWnVFj5W1KdWXWfyM9+5MeqHFQ3Cu1CPtiAI/STsHo/vSlkZU6xhjl6+f++jl1Ij+md8l4xxtRzTZwTMjmv9OkYcvTwsmvUrdSN/vPQ2hTbknFSB041GSeUnIc/q1c/ToFxjETkYY5VlrkVLcoH6Mki1b71KwPWz0CcixSqgNeqjKf91AcjPU0nMkMlnEv92xMkjgFrE5yjXmOvuwGyURyg9DpjAicKE/uEhDs3J+ibZTW5HiFGJdyTwSkxiiEWnz8+zaIzZC/nRQl2Y2kTJ8ETMncWGUnrFjMOjbVkyGDPjoFVxMznkS2uMVQdqaEtI/E8b7s/Xba9EFct57GMr4n+r4zFOnYZwsPi4yNsilXMkA8NAwdkKei7Phr7dzLSfwx3th5gxDxTwsdIX5YmSPEPYY9Ok3gTMLf939gFfJXkjgtNLV2eHFDRUoLs91IvxDh2hxP/q506ua4LOR1eIuRWSS3rCJkNm925CvhrqPDlVIyeyHudKwbJeYYF67Ra6hOV1pjzvV30tI1cz+qSY7csmzjsNuFsRbtJXmIIv95SlV/Cuh9JQ6JBosGg8t2ZwvjneP7ftvap8p6IlUpoGag73f/rRnUe4kDKL9tB3ZSAZDU27Xc2dpnOGLhHTaq8TMauk/ygg+1PfsMuT5XQaGRN8rApaVIdV0BPXO1+n5erRF16U/5h1YM0d+SiO2YAZ+KkeJ2oGDBPOnWw8WxezHoQ29lKn7k4o3qtEG4eDGHtyJXP23j1P/LDtS9Y3w2AqLXSdVJ0BO44vqsaL+eUNL7NXRqkwEdK28OeVGyximRMdPXcag7i6Jd/7XwOIiVbikRceZSpLrpds8mlR37jP8imP2gxjQUvtabrq39aeDFZPThzOk2zNbqwPwDxkpjIyA4ABUX/Hc+1Ty+txOF6Pk5uQ/yjEDtXFSsRYJxbmjmctRPCxFBERtfNmpYc0pSpGCftb6cHI6pLFvLmRSlY8eq/siEGQWvCoQK4twInk64Ktl2Yq6NHLh+Zpdp5lz21TZNk0xcaDZOOy8EruwXT5fkLmZJXnq/55emcibKIZBraXi5LVa4cf/EdiTxu3bj2ii+taan+YiOMnWV9dgzyjxH5ma7U1JcfrbPX8yH2Vekrnmpr/3Vhvqex+zhqUTQ6efbTMznVHFf1m7Dzvwk7WnstCkgSueTMuAsySv581lQBunvF+UoScxk1UkGimZlpDoqQa6YE770CRQiEvHuWB/FsCLPw8gc2nLGD/wQMJnY7DhCqIo+zzpIH7/YjPqn8MZsKS+vH0DWpe7Bj3LUgi50dHB1Yk6PIapY9rL6N5nYz47st48bz8f0z4Ko20+0kFFvw/k0JXn29AvUFzyRvUa7/y/c7l+6Vwp1KrV+/DFwOvqBz2U9j5Rpdli68EoFtjUFE05YCbpmSTEyViXG5jsRI4T/w/wq3HdeDfci5PT7OKX+kG138ZPGiRVzNc7QNhya/3IaHpQrdcD828LwQ0A4KQD4vBygQ908w4SjVj0GwqsyYWSrpcrjivYvBqU2cdnAU7ZzdVn+xv+QVrjbDTKxVsq1NWvTF6dL6hL1I7mgwFo4obQHnaVOALjvf96c5qlJ4mdPd/Bf3fI5gd8kjIPqnzJ6bKp07ivk7rHyoBEH856338q0h5RMBfQGA75yVczATaNctb0f1AnmBjVP78PYgYRjdxFmoRPi6fEq/q9mbB/3k0+PqlJlsvVPvPJ0nRNQIARRzMDowGufoDjOoPUUq/51JlsOPW6sgc3MXayyiRxm5Z0SKE3z+KOrsVVNXeBL+Dt8AjN3vwA6M0qbXne0FaCIuP+R8BMs0LqzhDL4eQqWQ6vAJJaA09nliGahd3Ryc74lx1mFNqM3nfGBoBi+ha+TbxxYtPIBKFrpp22ZBvjzF3oHtatUK3qbgXZ3S/89XH+1teoi9K+CJiMjqcfyhzs2FolI5srnyv/DVh4QxqBlZWtR6ZAfSzJMNNpyMOgFQVSruV1Tqu2X7cIWMeOlAXnoEEDAmA7tcHeda/uNnpNVdgm8bWVjFROCfIpWjKJ781pSsknZUb2unTBfiSKLxrl4w/3M1r4BmtqM6F+dD6L96gMT9IiqvVf7sKIALIqpFTs3EKMmKIb2RA5exdDd3UIh2y2YFNON8ldS2BGxaAnDAvtoHFdPfvqK3lMtiRoj+ESLb4bPd53krThhjN2W30zyNhEIaLiIWxvRtBL+/sN6Jpj6rrgruzWLU4JllrYs0/uNIs1YUnc3samYOyeo9+jlTB4duIvFSbn6iN9nZz9TZ+0I+twHr5vay6eIG5+iagJynYU/4NjvKjgsp9/pRq1EKD5lzP7ukcROtnsizjkTyk+V1tTuU6aRnPx+30rKSg/ifq5Mji+rKOXferPPQ+9GgWrBXj2rIMd4ORLHMpwAmStSE9965rq8kgNmoNoDwyibSky2oOYQycyqqxBqkvfUOfuJ5Tr3K6IpLivjHmOxlpx1ZvlluTya6Gh1le2KdDDOdzUzfHlxH7xMgP7ooD6+rnMynQg+goHYGu0rjXNwyJTkK7UA4o06sykc1YSeR5KKOLXz9cR2g+rPEwJfulcP1OVSfTackdy7gl0sszGdz8DdSLjWmoVBWmVcjCRtE8N5QljNMWiaK8DXsuXa+fdI46kgEXEulOo3wzLuwHWuVuBwF6H7EdPosQdpjlbh6pfetupm4fZh5WAjpiqU+p2CH73srsi5feEcvpBp73GP9QXK2y9Y+DDnXxsLe6MWlpjQoeh8sF8M2H+QtDQTjbz2dgzwx3z9AyeFelb03tWKuy28rspWJHMN2DumsZYq7dcui43Gd45KcejLT8aOuIRB3eHNvGHrrntUHsP+YDCeYNcpHlcZrzHQjpnWU2scpsxdTXGpkEv+hK0Ec7gPc8bVVKc8wPLAVefPMaLFmBX7IPqgHQAgWqDodxiWoLh0ER1kI1MDJmhl7xCXQnO7Km1lJBUe+51UW6ioRjU3A9fRe5p/1XZ2omQbc9cMv3vYtYz7uKXPdHimnuq70G2sJpUKkRXHz5Tu1ohyu69rDFX1Cvj0Cdjcz6hS4sGaMKe2xR8FLbGWF8IWZ+hkL9097fJ16R+1Owt79cHcVcP+6SlyyHEmnx1z9/to6mU+FkCiPJVRn+WumaeBSog1hrylNF5ix+7ekhHjD3UZrIeLkRmu8vGEzvw41usSI9U2ypee+XqIlkuxw+lTCN/58AOqSn/lvm6OmQpwLuUwFqEAqhXfZMLchqUVvztyCyfxhGJjtU3Wl1Gud0UK2biSK6d7IgZ4wpkXfIcTGufPMawhooXLzUQlbsDKUwXxJy8cJ9V8WBzv6yvFqluFhiM63Q+zuud6d/XGPV5D+lgFGzn5x3CwhV5CKtCi5+O6xarG/E0rd+TgmgRh8OdjeCMoLj1IktWCjlHt9qZpmEvjMmhVM7innzzReBsp9M+T9vZjEDp1/woitslzFlHAMILFa87Exw0/TCTO8TBKYL1sC7VLrGu0IIouJbcYvUq6lkd9G0R8tXoBmhsIG494X7vC3t3Pd4PMoEuHUXiq6E4af0EW2XTsXoLDi/HUU36xt3nJjpSVjvxzSZCbgjDx4vspIy4OBUpObdwVunpDW4ED2ut519aOj3HqbvqqdjGmUP/O2Lz9hn9oihSmZdvBDvI+aBEu+4+yQ0hqKBwXD3lKl6WPMFCAVTeXfpZW8nXEGuZ7kuPDxdwuVjHuV3W+6/c/7v3nwNIt4OWTwLmyoJJUqNwtIDIIr9rp5lsA9GhznPAc7t0UxddOcSGmbyxgSH9eMh1Z0CiAJ2DozYYa5040zNtTbJqOPKWpu0/Q+dNNX43G7u00GJQT5af1SiXxT2gW5BG403uH9q9nG81i7/U0te5jspIjaJLvvhlHrhoSBbLNs8/nB5T2kLd28ARY2V+0PzjFs830Eebqk6zjofHG32qgfwauqIQ7iXmf0t21s60furoXjeWuU1si95Nu6G8ufozMdmp43Nf7m0vOa+ggwjt6q7opDymVJbC+pUF+nOYhzRwNKf/ktF20PvHpOWztnxVZgLj1MznNKq5rWCCfeN1cdgmDCryUqIDvpbwSuhNO5nLnJv2XMEklN4PIMF4t/ZW6TRP+HXuxt+2YY2ltayqaqAZ/nk5/6jZB42F4G5JpjceKhqp9r/qYIVz6NgyauqMnlLI0bb00lq1S4r124SLZTc7Ih3qRVHKD0riQTX5fPnytQ2y5nXZbiZ5HwAttEUNr6lh/jhJ/PwV7TLzTCtkaUycUnk1eAAcuFItLFZ5ODvfGO76MZiVLHXklCbXFKjBpZ10FbNNpW5m8ojX6aPRZAgZ//n1Yn8N3pKlKMcGvuoe/V+Ygg1hVIFKJPHiCbiKar2t0bPfi+01vsv6edL0YlV/PJhmEectoMxcVP8A033OJak3krzxQZvHYHdePmfmCSuPlRSc+i4xcEtm4Lh3fY7Dm9bu5PxtLEtaqIi7ilZNlqvmSkoDN+lPFJq9yEQzsBbWrXD9N8Aa3WZctzlCMmD8T9vnikySlXaKyLfkqD7FJQJWaYgYQLtgTsG2+ikc+7GNesTsEHVABmN8qrmyPMvIrl2+TZ1ltYwIhXApmjikJsbSnm1QBoP9Q5wOnqnah6akE6Jt413cG/QXQ+ubSN36xzzn17dpi4dUKQSSFpGX+X5MY+AsATetIT2u0dX8pt1vTYLuxI2SmKJK1JKfMtYJkfWomJHc8cavedY/N0+ve9/i1mj8IbQbb56zzL9uH0QdsBkEgjz8HnK0HoWBvkANpiQuG9d2YdJkeXZnXshmYSGO5/imEEsqKU9x0L8zMHwGzYYkFAcWZi1RUfsnuJXon1vzMuLc6gzMNg5Dni8+IvfEIGSv0vLrU9D+xQ/Il8pc4/90iPnVQGkXPBXH2eavus6h/jigrdQJF5hpSpAlupkKZdpF7/gELDjUL8/6dX+vlPov/EIP9v7x1rdGMvgWCpHyVyiDz6M3P6b7BV8Hf508shlhmFI/QhWSWsXjdoCneR6mmIAtCKVKQ42Vz6ceCASFRzf+U2YVVgn+H71pTuchQHqGn/5PAvqtEf1E0GwwJL7bJIRtbJbulCIhPobxK7X/XVamZWtybzgw64Rof4IYmCgiQcQtYLoQObY0a3N5Ueb4RQh37lW7vScZMUIW4p+J+pIykmGMMrUNqpsk9NY82GFURFAEc9RAPqbBN2aYMDshs9QJv5KIRW0Q0m3joy6FoMIga94tx9R6SOY6M2DIJgxqJ4O6w66c6XNGjS75IyWrlf2MzjCYO68tTnPyEhhbq3T1fiUK0OURWp99YY1OsYeG20tWIQnBcXgJGp2UPlhPfq92OOBxPb/XEHKEj3Xpi0Ap5DtdhNc2CdjwKHPfbS/C45lkQUo7+bBgs+liXzxBhS2t6xc8t7rIhOUB463f8QkmizouOGNJG8GREgwgvOWYLlEAWmFSTzXJDKIADNJ8cu5UEPvBvWK0HfsT6PA3g2QdPOqRftNPsKuaEBUtckF0wHQ5vTtXuabsrZpcSFqN12N9zBvJM0L+hI/RS/5uNo0zth/mQUNpLBAuZzCYGv11fg6btcF7wwb9xswqs6ivbaB1yDRsoBA68wXd+wiklkTpcakg7D+PsehBn2Q8oFizL+yLgyJ/T7W5NzunSp5AkTflk1d5rkbzq43IvKzqmgn4Pey5ZP096MNUSbpZOpAJxcaaXVeIY738QpWWIaCSe5xqTFqfP7MZI00+vHB5FiPEgFbkWfxjyrCGrfPv7BTK7d+biDsDJDa6y6PANXTYEr/xiFUe/2T1IS9wicutzvLjsbXdZ2gvdYHT6KfGwe3pz9mF/5KBMr1KqeVv0/wG0umr4S1Oa52AehE9U/SgDI9VJD+6zdD3U7cZT8IaQrBebJlMciDmI6NA2/5s58UZcKxSdxPqbyyPxsGb1qPJUF+PcHWWbbEDXrMJyimZqmOBuxa5yUtP5+IzMHfrzGszQFjzzn13kU92GSzwmNHYmqNsI0/0nkA/kCS9Sx196yGpsk/Vb9OFgKcp/5m3cPhW3W1YdwmUBA3NZdV9/Krnhs2P0rLyI9KNMbbdPv4uO8iNalG0nYuuWfbCiMqwp6aZ7tJNXrxA7D0Ilv5kDB+LLhC+RMoyF0eJ8JvXDVUrsGS2/oDhYl3O8Ucu5uvzgzCv/i/R065ow46douEiNJKqVkbqD+z6rKTEEDe/mBfskv1/bgllphFJPByHGCjvbktQEa4VzF8x7EckpBHUn/b7BeM49Mo63rYcjfvKS/mdZJiMPM2e5cfao07yFGlJCMgFBaHBx9lWcN2hM+OvLxzN4giQWprXzBDIVXc+tFULi2yOuC9VweVGv2XPmGO1AnNX7gGjwG1GwJ7UJwimlp2Oh4ahJLJyFFpMB+JfAGtoer5Ffkx3Vj8OSglsiCosLavTwbV+J53KHeQ6YouqfeF7RejpWB0Ib+/50ZIc0nuYvPE9UpLeYrM2MVhjj+rAVkRO2NCPWKOe8H2nMCvrI/h4eCUM422Ohdx3GTUje0SzeqSe6NXl7yf5LbhYNDYsmuCUYTACs94DXgh6l4RpnIIDhC7kgQH+tQ9QDBZ/w7a7k86NMEaEHrbVPHvnm6xSgGcF34J2qtzr8rdAN0dPKtT/NbfjGDYRB6Oagb8j036G+5/ATeV5RhElvDNFh7jBd+j9jGWlhe9ndayHFnNGbfT8Sq894r9mVQiWwJPdio67lnKBrWvbhPM1F5Nr2I2iRFdkQZCmpTKbE1j3xsixk9BrR308g3C9SuVMgtSLAnvh1JwOOJ/hHPvOtR2rwoiOo8F0ofXPeHrzPNvKaykrZnCq5UVzq1tLu/j7cWSq0u/+tFiA7IfHpCiIwKvHjP3IkEouMl/qnH+q3h2Q9crQYv7niWC9SuqV8vnjoo1taTpdV/pXCESBlrXvSoFm36R7gMnDsHejUlqbXEY049LcQoDloVvsDLygT7aT2BgTBMjj/lOtT9tPN55ot9gehNtzQ31gJoWr3t7o5QG0VZFA0kYSZvYEfV2104hS+d3NR+VrZ/suGCTeNMy1ncCwcMPlP+c/BikHtO/W5UpP3vE3yPl1TtlP8ttUZw7j87XWKJLXOgkHKvK+vIuNy+g5RFeqRYFhH7vFeNcbdLME/SQki6iG1XGKYU0nHTbg4WJYmcpRfxhymwWmGoWCKj8WXqOSqf02b6VUHGuK2VYXp1ri6HhEirXCIxKbbgS08vAtHG1Eh3K54aUZ5vOq2OybInIleo8cL2hM4+xmk+zz+kHwS64X989VrZjcTgi5I8koqFSKyykp1c1R9pttRkbdje2e7adjYJkepsP/7d794RcCpG0Hm6A/ZHYCZCcXXQOe4S4ueSVyL0+qPNVuGczuA6OyxN9mvzD6PkpJ2zilLyLU2uv214bH2aG+IqPpk3LLK0+b1VrVGjgqdDJkOcqreniqYturpj+BSgVks+8oGgapuU97iSUSbui7ILDd6rvkl5v9OtTsmkT+/HPf8rpDIINOl8I+h5VYOc1MJH2pyD0J6+Dbr/seBuZTb46C6nhcIPr3Fmgm6RJ9KYzc9R+Km2UeiCPL7KORGWWjFu+/jH1jtZWm3WubtS3u3p2LC+S4vz5Gg4cRGQ5utFXGG84iP3IwsQpTNhMq78hvx2cgxl0C1dUr3PtIekUyVZGP6soQ9ejy0+j2kbkLrNK2bigmcDv3P1vMh0SSn/FSPWbRd2a2l4u8cfMFXjYjkyY4efkpZCULpArpkONhrLiDTq1R8teY6UL7NRsn/IzijuXr+D3wf0Z3311pOb1zJw56yXzIE6vy09z2cd9pSgcDYjxLuXZVH1nlSIXut23YOSnXQi7XiAxMiBqHK1iLcRynM9W0vNUblnzSdI00L2IH+malvyfv59I2k6UCYse09QkqOa+N367mXjq7+S5lER6UXy9wkyBujuxaLX8h4qlzTxFGEy7RaEUwhouS/5KPSDYaM+PfCxtyvXBB9cdpWs4kk2rONALlWp/7cjF2Y42n7GaSjk+btqbN4T0j1FUxft30FVlaka8eKB2oex+JzktsdyfiVLJns8OT3igRye/ekHvnl8SIh+MMfmNqOc5spOrlyvOSj2zjhJRE/lz+NPs1+OS+bc6jvVakvKvGkEwxKPWtjv6Qrzg9Q/TZ9llVmuTILDRfseBbBuGiQh82wb6u72MBHTt7ugJdAXuXTne4NHvOfMEw4wF/YRFJBohX9to2N0VrgEu+1o44yFv6jE7izw1T0Ls771pas4WXo9eduY/0Wmt9yqRWCx0l4qitSJ+KyCJORGKWVBh52ry7InVsJPl1xO/b9Y7/GSRINWUXd4rivXcClYWrk64ECrMu57owJ3eiUV6ubiVnLkMZ288AnGs47nGKvCUSq/f31cuk2YkMMbf6EgquEOAjHQ6XlLXGnUb21JX5Vw8gl1JEFhUybhq3MavogLOWG3nEc89dplb7iZYoMOU9j4LlLpusnsFvZsBFI2HKbJK3RAsxA6NZ+if+AJaHfZ3n6QFp6OXMiBjDTjlIFDTWsVwt9PW1QEl8G3N+g1pwKp8pt4cyTH3bo4l6vR/Spq2nrO9IvUoGpiWJAgeloj2Zy0p227GpsskdwtbyF+6KBEbFs1XdHNw0u9SiyqrB2PRJ31D4SH+Y8P5bck8vfa3WKuviZctV9Pr3yh0by7J12XkFyITTQcSuvssVgrmJyHXrZItCqJIcxQCNOzHLl+7QjOKLCO/VC4chc72Pr6UI4yfArFdyQMlRvlGB0W2WLiFa3V5PlHCCTLXKcUei82lM2k/ctpKjLWBoIdBuhx8ZJfnQUZLNJaP43qz6LekPirW2zYc88Hw2CX4JnCLnp2uZUlvYuW11j7FRO5kHbXq/RjR/9BRYzydNpxYlK/cOi5DqENps5mIv87I1nvRVl0GIRRZnVHgxOmB+w9RUtMFOivVXw4gIJLpbTNJVhJBnFiYEy8/ena9nKmF8lhJh2p7FkDqmbVL3cXiUIJeh/foeHbmj/lrwn1Yr/boPwOLLZsSSW/v8CvxZ0Px2xbsRQT8lYW/LyUxj3F7LhicKTtjdg/NF+PSFjreW42tjD97Yx+C/OjmeTA8ZLfWsiRIxCmdKPwAej96DlWlidK6OVZ4lJ7/ft0D5mQcVQY9/m9QtpN1Xz8rR8b8eCw8QfSnLpgNBkGZWRxSo3uklh47SNMUtL0uvJfECAfCoiEPHoMYzoeE1/ulIJX9/7dLDgU7EaDcJAblcwZdPK2H6PRlR7DHGskEqAOAM2q4TR/+UEnr6Fn4EFipNBNsDoa+0I2Z4PLVPNeZWmAmk5ZO9L6ukAsX+fG7o7xKHbM7Z83vLP6A/mcMOulNfyoFLcc8YcrzJU7E+JVNJ4fJovJ5esg24QOmSqW9Hvy6wHHrKGzRy1yS8f/zJ49nDBJZlHjgb9BpISUvEkQ56o4QLsL2qShcVaXUv2rdDkmcyFLK9BlFm1dMSRwlCab3SkJvqGU4bMJZt/iqyoxH2jH99oPwVhAF3tlb5271Xp1+UY4gjun47tDdo+ee9jEzJtXPblgtfNRBnQLBSBv6/oIajnGjHPdk3qW5hKp9/RXUkjaoMDLCPaeXiLDjDEiR+XKEjry3jVR4IG59ea38vtGxGXzucARB7PqeFLBl7KGjarxi0Mtx8x33zxw99KMvPF9xS+c8Z1asQ626VXw6k2U70+B+bb8iq+LYj+Lg8zNGSfN7JsVcpCCUrenB0/qdxPCsHQ1JDjlYVjbcqUwTX46M0EWL09NRtOVnuOEzB5CWTH5erOwxYIueXSHs5dPMU8pLRW8AU1KCYVk44PJeoKiUGA/2naeGWQC0+yrUz46L4mndBV7MnH9re568LtDuxgM8zXewldUMRLstB4japVaaCWEWrGckUf/LrnmXQtg7VPkcBpIer5TR1L5T5lOhmsl8vklSA6N5zOT/InFEcLCT7Dpr31Zw7YZCRdAGihodAvhfSoCqBU+ayPxUhF4731X1Wa52XIkyiYw1DVj32iVaVoepdNfhkztK8pi9LkF+q9JTcZRfFM8VyH6rvWehXqQQlZ12ebPHz8nFTPdF+dPNdgnvbKqGXmH3ZOCsThsS4MpEVVPBU6Pfs0Gkt3uet4J6hh2kEd/yIm3Aytj2aC8wjn1lNbcxrU0X48hT7QpSkjsrC8WLNhuumY6B3Sn4cOGdansufDu25MVfDi/MxMZ/PzdcpLckwo7ZQKyvyluZZIeUZ6avXg80SgETiG6dP2YeIpLA5F5o6EjE5R8Dnn1s11itbYwAhX/mTLn2j9gCYN8L8akVPod/W3YEVdWRDMQt3jIYH7/bgcvpe5jJnXqbbFOvPeCfZ61G3pNi1maAeFa9rM03DuVxHsemt/FfvXfJV/PXPZnO5ASb2riTLl00z5iZxAwp/Zv138g3TbfcZvOzHmSlov4o+MoZigMEG5kf66j4cxvhlaXnj9HfHuA7ZcpmlxStPGG8qSCumErvmGfUiOSuP9OvZ4DKQuGIyU3PPkutCwqBL9QUU+VU6Jk0thS91UHn5SIUtHwLREV0wJP0R2NQaDQDonf1UZ8CYFqfDxEw7xjcgrINq6N/dXbqEjUujO1oTTOLolqQb1WJ/Nw+Mgtgnx3/0b3Uff2vlf7oUKO1ikjnbBM4q5Yom71lTMc0Z3j/dWwealMFLDOTXmzJ/Nz4xqnxIpy4o2WwI02I4L9mcT5VMbFjSmDdjAwl4xxo3i8RNViJ2BYEkwvddL/AKdgKev1XcU9bXLTo9HN8qwt2P1RRBHK3pS36yKwtm/BHPzcHSE7kZIIra306lJ1YMXUDBNsur7sDyEtOpcEsK0BW68dVgRrhJ+G1Xzj1VEUvybJByOfGuNwM+TqM8ummCstFUl750Tdq0GPw/cvR09HzPkRFLht1fMZONtYNnQOwIxv7RTyFln5J8OQdtHdNJRzZbKb6lNIwH5tfJGqdJ8jJ12G7h6WVvU8lWGmkGB2h3WO0b/TpwM6K0vvbFt5tAehIz6WpN/B7+eKvPxpSZmahjQe3k5hjsjisQ8xK02t0nz1wYu8pb3d0L79/U3fRz2ay4VSMPOyCG3m+E2/arH7SXTWLKwfzBO0m+Spts2gd3glOBrZ1zgkqVZYcDsNo89wjcRr+01cw7C3fyypGwXVjimGASQ7suP0Uo2ohRx+qos23Gr96Lgy9u+LGwIdtrO7ZgL9OlEtgEBaErWTeDnqJ92jtYfJvFVfo/aoctqLLHpKbF3xsUj/kPh3Nz1/yXWLkMmCJ5VwskSG+N/eVUlEGJ0pxdD7W7Rb20U4rFc8burC7X+QeCC0JlqQaswa2mP8etuQ6P3rcTOI4wZ0B0RHHqVb8ZVsvr2jRBLAO/a7M2RgrXdp9i+L8O3Oi9XAQcmtvAibVpFFFF12TkCj4XHGQuSrhYS+6THaRtB/n66rQdSwhJNOJ/mN3Ut4iAn5RNWQfLnuQFg53SqRZ7vGdK/fVJjleYRc9hJTDIjcTl9zToeV6BeURg0qVRYuVnxbC6skoHgy9v7Qi/jwlCyYRLCZywSNmPM4Bb7a892KzgN2jMRYPoLVOBMeVIXmhdz5WCCfdcL+92ji+oFepZCdvk8CSGTa9t6SvjWxG7adkBDoKvByWCzSe4Z0to/q8ZFXu2f4II1sYPEQZdvjNPH6hPSve4qlPsjjDq969XMsRO4V63clqpH4q5dOoNJCPxqVMgiVh+/hOUCFyjJ14HXyTlvNA8tmUjWkeNELnVZoIrGiFWP6NG36wpDKVLltsUa7uezT1YVscl2UgPZRvJOgN1ppjQa7ATUdOqyNG9SPv/yD7Nbafr3PLJ8LEx5n98ZOKWqmmb62uTPzIYpgPOGTYXJwR9LX/kn1453FnJy8SzZiKTuDgNNSKthm+sZMA1zOdKGndgzRJVg7TdHAciHJCurVr7oadxcf/KitFV0ttN1u/na4uuvP48hs+1+TVe1WReXgXhjU8S/JNFs9wQWB5G+WHVXoJjfwrBeG0wgBQ7yfCoN9J6ahZfFsMmNIZsVWO+mLl0Ws2cehWz23juMoztLQF9f2ic/anGue5agD7uHYwrRzibs6ce30hSiHfr+s8RD5bK5F4mtx5oyj3Hdm9gZaymsn67jAuH6c1NaJKpKxbm0z3Cx2HZY0P3QlZZurzpI7Lz6V+Yuim+z0IoCKaa5HVcKyfJZ0n6esMevZihj/SYKloRO9+HhZ03w7kuU/o9eozwM0vbXh5v92oyzigpOEmHvzVtpoSJOgfAP8z5J7eKyYO/7dxpifzfzgEZwQwu8wH3bEtMTlc/LpdOFuxeRr4tSRPB06CSr09QT2vjycOa6Yc+ChAR7rv2BPhS2ox1MErkrBkjyg2XaYRechCTxm3fLBHHADiaTrRnluJ0S6SUqpQmVlds8hEsvR/U+4N0XygU/m3kvAyhMTMgoboyCZyXRqMSX3M2++C4PwOt3x0J/bcmif6ZHh6IUaQ9n6hK+6jSbjQvza3ZK4rGlKzPbPhbIXZ0lb43QwDXYr0fsV0LbL8ZQoRW2OdNDh2fSQy74xIE/pJ24t/Wjuluxff/pYwP+6+Mc5vLrcn+vIZUh8plCfWMxZJzyEHEpfKxKTSS6cP1bVVBEs2bjeyCZhlahzfXrUgPwZjTFJYct94Gs1rndIwsBvYmKl4Le9FSO3+EOLYWizcX1uiqQ0CtQUIaPIhSfrSeCu/heOfv+vex3XM0umMj4Au9koPDbZ7lnqugRzWz3vjzGrCszgw9i9CYWmIs23bdf9UMcZIyl4KOrp6T2C3SfyTYeM6h3On3FRZoMTahoRPJQYZOs1RA39f0nkLdgDTOCOOqU1lRFOMQcqINbDo8x+cXg4aOH7p2P5DTqjjEIZeaAUznQOzJ7pQqv+z5p4VoiSP3GHAtjX0Q6bQ/scz9/GAVnyybZuW9u39u/5B+PaC96v8c6xJ8Dc9pmPhSFrDlWLP2eb49FzADHvloOXn+rtTTb9OXRXqmuHjp+CVxty8UeHhdY3xyHujMZzdho9Aq+GxFMHNLsL+75m5zBHzNKh80hspIkPtoTc+Dv1PA1drecYm3gBXDsdIhTRstxmXbvNnMGrJqxooDaeK8yQgQg+16n/7eM5DYzIuWWcd7mqLtWmcNCR1yIYApfe52IFQAtgb5oDFSrGm1/mlbXqbfXxyMFYO9EuoqlJej/kLvuxm8zkw2ybG+CVgkWp57IJxl6njmXCtDaCWgo7uz86pwaP89CQWdxvHV0EiWsjzD52Gm4ATkW15kvxjHPvADuUvN9cPRseDTd38s4Cob9+25yxFIR6W1jW5VE6ePiw9xdlpyOkHdLnv9PxyjKk9jvK+0SosWibR0aKjttAsQ6vC4BDlsapc3Bz/s3WYI8YqcR0zQ5p6CqOISgxHp6flVeomGq5Bi/GRqanBUUm9wMqTYytqBqLGj1QreL0FuhpWu8I2TPmrwIDlhATRVSHu0wQYwX+9PqwAa3s5em8tDCEW6hp5eHVBGR0+Mw5liiXo8QtlupbHWw+VP0EjxababxdDCNl8mZ930R7FAsHY6ME1dypMYv3Ws6vdWkaWZbsGUqcsOB0avbIQ1w71C9iLfIyYjHAnpWF6iQ0JjmiQBifhXQuyq5vwOQK0x1TcxpdOcPYGNW2rLOln3V/4XGnNLnFCGDLWOJ9+WaSZ8NzgkPJwMSMWV48aZJGvXYLxRNZvMStfrrmZVS5rDHwaRc9dwp3S9pZGwMcLjDD7nBuMb3RJ92gkZ5dfRilfKttfZZOn9CrRUrrqqKxMXAnwRkwgu0B8SxIk0DpKCsn5v7hF5B9zleNZ4lbZceu7R1wGqbVH5x/V3xOHFOf9yAXpjJejNDVKqPrru7cKRRgmGxreUNSJsNs0RPTr6QmHY+8rLP8o0sqRTonW3N+qOan6aTs0TB5Fv3RanlGjcvkCd+GcQcZ1a2+1d1l4rxIWn+K+0G+axWdVesKLtH9Ra5cSt1xqhBk7PaIm/+vyXd5OUlCRgZXlsnbaHWZMjR6p0T8Vwb0TOoHRiqwn9mG0u0j3NA0ydXx9bmLZGphUsf+7RWjE7bSCfQDkVOBBsN3URVv0Fe0ZCu/7xL2lTwNJPR6m8BXoci4zB2U9NL5hHVomXy/wjkltEEpSPWXNjLr77jDnyyNY48BmP1u0L5HTIICDy859yVyzJlhUYmmWHoOe9yab9TSjjZHBdT5Cg/Ht6CufepY+LgysZplePLLmc37N/eXciW1XgutL+iqffMyVFtx7S7yaliGsZMhzjQnMhNyDS8V9WhzhQU7FL1qCxAc66Nb7aYAAswwq7dYRAwh/nh7ix3kZ9LOuD/vL1kDNSAVJ4jZJFjgs5Y+dc1ELopHN2rJ/Fo6RD5Sp1e8W+3/tak+hbVTNjl7kGbzhXSQJUlbcLTT0zTui1lfxYMljGKMLiXibGrXKyMS7KZaJeZ96wDJp5Qi0yq3KL/OfDps397b3HtdpK5uBgyuHsZrGEjDdXmsDIkG5qod6ICbzuUU0bYrQgqQxSA+B7ZJMYGea+m+eI5rVr3WAJzAQLrx9Mtx9xhVfwZrK5Yr2E47+fgQm5+PMdkfkfJRJibEorMNzlan4sP6Y+ul/d1ttwuldqH15EqlqUhJAasNT5GxTQoTYnp98CxhKkvJhp8btvrGbnUSq1KcUjAOwV8OGBHYmp2rBAGKY054eznjDkJlwFvgPfIxzPrx8wMTFIz8osk6dp+/Syw26QHAtM5tU8fpAizWHIPo0WpDtB3W/5UwXpnpoJCWBRUSCsbdwz7wfjRO0ppKblIiT5vPmVt9kOPkjwfpanp0Z19YKRB5Echb83J3VxK1hrHZPHMAarNW7+8mhjk2kfWqve+6Ndbib2B0f7qGtV+nYBVkvMIdoG0kY30yL+mMZFuTNG3FNOs039eEpNx/9tBpY8OGPviPEBzwALrgElJbwm8snye+oP6ZfJMj6s1TqxuKKFKRzfvH0EYz6zLhSw7/B6yltsPOvc5D1YPhnGlffX2ljq7JlPyjiIwuu5D+mVc0xarFRsxdXb6QYkw3PwsVAsW9mR8hnCcWb3MOjZAN6ehMKofM6dU+QExmL3NeOdPAUzYd/v3BMZb4G4Wm/q8F/l8AmqkETj9YUalike8JeFwhBT9k2e23i4r1rY7zyVk+5bZRPeKwq+n3FsniWk9v9ZDzVJXfl+zCw25u3HiUcPQtAWL3EXmmRZZatWn6eH1w3s2xJNXg4f8JTaEu0ckj+b2Zxm+dpMQeXxXiHUbWP04tLERIBi1Mlkb1NZ2h9IfDfbrlRigo54XbYx1Do2xZX53h2XMQkZpy5IpBSnnjJQjREfZWbmem3a07dnf4Wf+x2Unn/yiTXwiVXbXNPjdNSUKR0u2ID2bCOYUFbjnfn8D3b+apPts9NahZX5ec0BvtE+kZYOVqcPavfI+qYnp+MiDXduc/G6EyxgJw8bNdRKjBLk+T+ru6jRrrJ4kFC4+UDnGhKPwQO4F4F87PCPspXvfKelYsGAK7XQWseXgXvozyVd0kHuoiu+TmjuR2bYbyJxqeHJat25gFBxb3hv2kCSg6gaFkCJnrKtcJE8G5zi7JOI2FcyqkwfN6wgWfDDJHzcwJhYI3ADDvU4Quu+Uvh1dqT3m1raz/s3Jj26vTSpTs0Xe24zkVCE+CeXXeD8hZ1PtMNVzepaX15q+Y2oFrzw9hBZh25YTeeaJPc26Y6FC3plgqj7JPqUwgN9I71sxUiKgTCjCqXdBMi2g6tnChUT+Wm/HuMpUhBOeQjk7d9gzb5NIAU0/7tquqQEs2OaUR3ZTQMDrZV3nie38gsngs6PicQarGog3SSKLAItJw4GahTf6EwJdCxRoOdgvzXoeCFRQ/gJeTvqnvLD/nL4UisbJEssGHiwg1iAsyNpJyWc68hxZBs1cgydzGiM1dPtF0FSVyyjB0xQ+2vNaMHS28TY7ORDSU6bV1VQgzmcfZ6mby7HHPiVHfViTYgTmprerLO4U9nr/cqj2/nQ2Uc/ELJcxM0Xd2emsG60ivB/82CP1IM6/0xQQpuVodpDovDyuTawXUbBSygRJgOYsjjI57x7Mto66wjhS4nuny1OMpQsDEy5vriqrJ/U75Rdjd5NbWv72XS8wYJoWx4hr9mVa6n55a1L/nbBCJNLB1CwzR+9sDReXCGdD205cM5dFrZR4MF8mvIWSduttLVRjUIT45zFX+i4Vz8feyXmoZiohpa3iYq/+jti7FaAAI7n6O8Sbnsiuvq15pkgzMpK2tMWa03YB3Xvn5lcNJIEZtm7a7/h0wX8Y+8Hc51833MCJ+qlBrnh0BJbhEoUinZWelHtd6jBENoBgaGzwFXjYw534pI6l7kTcOZp3fIGLLPqntD46dvyTGKOqqeDujNH9q+LA/wuJAGSEGHzFJ/cViaO3ZTpurjvZVThHxUBO+7ehvy+dqyHdqLDG/uEbDrAzzP0NJi5MszbrwWDBqgU+f8n1AmAFikCcSyzpreGpWKvHpVne+D1yUJ6kuCtuQVVVyuOLdQPUQyS6hGSq0+4oWExt+pF+LNn7il22XvydxRRBnFNyqKFeeaONZGpestrc1y0RSp6YxszEJkb8tk0JQlFmIwolPCHVCP+vqCwVMmtzGYkYa5IKXPGML0QI7AE0kUwUJ5vpPhKMp1oys2vaFFYJ0qWvqsrC1wgQDk01V0YD7/fEHL8dPWGh2+HDzu5PbAXypX0Q6RO55/LFloGqps2hD8r5HT4TbIQmMzpIYkkaDvzsiDUnM58COh5/cjHmp11K7RFWE0H5gXsPj8QdH7yEuiazn8UKG/hAgcYL3eqUyMvmJyrUNObpxuh2cXb6jhw5Kl+79Z4IIVXs+vo8jbxfy6rHRPfqe/2kpGhbpoOyfemNQMsfO1TE1fzFY8W5zCOa1Lhr32ZuoV4ha7KjpnHWLRoNCshEt0hLeM+cey59xxo3X5XySuLOSRpKedR9EzuVkY9byg/alRGn911GaU0ttGegghGBARPEVZrCeomLWGH0VYIOMhG6rscNtenL+eqLNNHJbatpODTaLJA2bUmIevbukWXVRENaEwK6r4oWNXV/uFf7PE5fv817yzfP91/tw0k1RVH8ryY1xycHP4T2MhbzktQMjB3Xlx1hQWf11Uc6DKsdHwKwl8vUZ5n7i6wUbaOVXVbyX5lWo3zXvTxVHnr46R1TcneHsLjaqJ0AuYr/JYVWqvukzxua1V7KzTFaoivgPZM4W7UK3nIlCXMbznW6YvEaVqp9OTnt9TfDGJnPRPBG5CJYBTAj1DiKMgcbDNtAnI1ysWqE3N9R+dnQzUeTla6ZLzKnfgsm1aHMI+AUVHH+IJsM4SS58npukMa/4uYpy0WqA7UsPWLpkfv33Dx8hxZ7456qat67gNWiRAme3mhEwHZDjcX/sZPUYbfiVWMqobR5icRP0abx2GegRv1P2ZWabZtfAYpm3RiLeqtmuTpeI/DnEX81YP5y7mjwPSZT1MpLT93eQy83zXy057b1GTp6Squ5nXOyr/DrzO4+J3CGKQ3oqWxsvdxzlRZ7WTvw0sLR8UuwGExVeB5ltQsiczw9by7ONiWup/qEOrxs5ky5yfTzbTtNYWUuHrdVV9v6DphO4g2VMZXpKvLP32lQsLSexVSYKMd5TDVURmznjlqRf0ly6PSfuKYTwh7tp0nba57AkZ650FxTRLVvnrcq7ybMTF1tmq5IodAcl0l1YOgy150daAWNRpwDZxWmMEThGnbNKFnlMRZPV8Zqfn/K7zwpMcS8Sm1T0fb/VGYGCmK/1j/CSemr4/txsfkXuwyzMqreTcEoiOMW6ZRp5I1vqXoaBUzbSk3eG+3vWWf4GbLMeVYFlIEyuuVpXlR7GaIRXdnzaF6999JcIgZMEjr7uVb/91QlKe5o/skOI6UiM/4nhMluQcew/cVIel6QWlnD9QSGoI+nfTyQoFijI8ljzhRdaafQPPTwwUYsl4VvBjiqwkPba9gvduDf1NmjPg0dfNxpsl8k4vAL+3zzbT0kW6JnNfl/KlsLT6IZbnMMRNn7PduZi8YmY41OQijauDOCbcW4wvx+PBuXg29gKntQZKDPsIxKq3EGDtTvDhKkigI66lNjF3vlXOJHf3XFiiQ2qjxR12Gcqv8CIGO9vpFqeX/mW+ltfJr7JcBqEU0TcM9x6SBTG07NaQISwfLZUNy5iQBivCcvA09K+NtPkL3gXsPtRx3Ha25+wrEkyS8sJlGmb+cR84S45JBiv+F8joHFyEOjR3wLAJBHZAv/CTMurloCL9hrPYhTAqPL6ZpDB3Nx6n1jd6MVf+Z7cpwD8eZ0VfhzylEtj59n9fLwMthUBlFFwPo9p08lY2lYHHIq8iMaXYJs2/LI3najo99BbKLPwlElGQHVLLHxvzSqxqwbjr2t0lr3AgYwJpT+ThM5Z0eWfqaTOazZH7DS7fOOH3iW6j1vkKS8jE498sKwsfG5ZF6X0nr+WhMZ91NMwmKGdyjzfwrO7a7Rutq2ivHts3bprTqR43y3uV2eweVu5Qf+XZV78RGbGHDqWg2UtHaQIjMWnCHDXTpDxsUS913+DN9+1sObg04BRL5pAjNYMUfyE7JdjTRMa383SpX6Brf0mRdHZVw6Lhd4+q7OD6WwvBVBVadfcDtS6dbOzzjXVtOTR/cpcbueutwfK9E6bUoEIuL3D7pJQCliUSJnPnAZ59oHX6eigo48e0v5K7rYu2ZoKjtREB3eH12aMLhOsfYjvTKrRTOgOP8Py7w20ieTMAkQK3ubLAvoCSeAb3uLzFB1uXOIE+xoN0XJfMK54rFIVdIsY0WK9GlNFSQFdRaDKIr0YHbxPfKxiUKwQxxFFFRZqTR/5fzmMdogRHxeZ9fH4teA58nlQIW+l5J66n+U3H6F/qxd+4REjUkm94/a7pNqpJy6ipsCTfslMsQNT2D0msYKBXFeIie5xqz5STcVH/gyijSOOzpxOZ87JlwLsvYslEd8vyn0irL4omAAaBG1AmdyF2ycwkr3sp3guAKPoR02L4Drr9JV6Us2jz2CNIKKeSBbeFspbZQYdvz8hJD91dofczrOeggrjojM1bHmIpjtGE/pWpbApXzmufF4tlJk/7lxuY2TXfa5Uz6wCKU5SLTHJYMesGI7q/0P9as39x633yYftzwp1GTseomXRgMNrWTsMugu0KEkAfvnWzTa+9FqexvRUL9WdVCooo3qdPyvzMLWevxRHt4owWK5j7leh8Djb4NOz2OLnEoQ+yZDnTfo2fK7JXD3/XJS8fuHdZdkvgR+df/0ratZY+ILdZc21hblH0f+TNuCTxkmNdv4eqYSvYftsqubOeX2VEqEXzdJIEaH9XTKR4UdU9cPZkDmxl0/mRLQhBnYA79cJ8bZZrPEnlVgdRU8CwZsytrR3j+THwQjFLRbJXTmLR3FF/k7E9oDeF/RsZdkzx0QbEaQuC6yc0gcmkOiiX2b/1XldTtjcvYU5bHjFoiCjJOiGyZjHJltM2xW4KfDDRCM9jpL1d74wH4hhm7jihbHxqyELVF7YP6cy/eoamkFRk7x92K5/w7UCSJrOd1MIF3Ln/nsmR2ZdVBp3q5pn8XfD++OnuxfMVF3kBuVHrY+iQ5bg3BSZ1mFkfMwHbYHV+QZNMLHnKZ6gx/mnhRe72civOCMiqjpsGKNXN1I5pXrtn9Q3dTc9rPMYGMRhh+WkYIadXnzMfa2H3/QnNvMsjP6ItcqYDKtZ0DbFKb8O1q4JOQMUhm0l/Hl6FelyjKnvoPdil2lMKrjvo0+8cV2YZiywDrJpHqLHvL7AtIoyMUR5hG6kPjs+zHo58JhqJigJBS4qFDIX1Kp+Q3SR4OxZJ7FLTMQL1Iocb65A1RAOY2E4KxYrgbl2baoL21/SbJ5a7VDS2/nVzcE31IsNQofh/oZbc04zC9T/4um4WDGZSmpv1k9Dt3grUp9w2Rl05urvKRGgO/R2D2ttLINsxTuislVeaE30X+4tfUmNtWM5hAeTF/vur6R6tmhcPRapJpwmovNH9rIfI+N11U9y0cuCVoJanJiCWJ6uGr0nRSBNkYz1XrcDbZ+L5tKoxQYJIkXuqd6k8W5fbjod3ttJZSxIOahMRYTInJumBCYovPe/lUx2WzLrTsxQJfhECO7KEiWsGIrungGwc/CAiTsv3V74ZkwR/njrBw3BAmtOzw3zy7tV0Pw5/ty7upBlj+m958p1Us9jIe0lNcQ9g6Asi5wjBdiyFNoGyZv8ZxWzIlzqWxiFK3MifYk0wK3w1mE1sUZZN2FDPnRhIfTBGDId0w9AhmThClnCbGVac8F3xpiR4KzblosLAnSvyrRS3bTxS1ovcKIVQFds58c+dgeSZQ3sizeioTPuzVZ3AuEIKhYAnnNSsHfJ82AEQbyBJAE9j2JFdNj7rGw83qEQ5c/m6im3hMAjQmRYpw/2mOEF0wBJ0W3Tu/nyL4ZhOUEFO70YUIzLwuAHwkKfNPYctI/IE6D32BZhqa5f1msooKWYZK93V4jUjtc4W62md5fnnMfLEaOBdbhYJEXXK5LJ+xr5Ds2UDZHSSq/SNBo38ESofV8ja7smgFe5vjTqKEh5HpvmyRE7EVReymr/afCZhyOIs9lnkdPQxBsGdRFBAUOMIqHteYVvi6LkaLSPnG5Fqv/MTwzANlJvhgz5DWIAU8Kpbbr+5xOuNBQ0XDSDXIuJxDraATVE/LaXRzj8xSR7Co6hNpkEqsOZEvPC/Tnowl+oL0aTjX3pHcUfRMceA+L7affrqFreR+8yRK6JZdenjZ60eQAx3L4LcznVQ6oZk34bus1qGeuu7t5PFQcHn9AZneBuL9JnyogbHmqIFlhFnF5WJ6RCvbBHFEZmOReHQ2BuHg5ld0C4/tursm14j8yb6s18gnH7pkYFSetEMkoMD1cDcGQ5y0Ngtu9p3X9cqhn/2noPHrETVbKES70sNcBfTEvs4+10TkviUEfOoi0xiigA6AVaMiVkDjwAhEDL2rC0zRhkt07lAYJj1M1bZzJOQeiJNm8dOI/G6Hj+1yNw59xazqX4IoWZ2wPPl64mb8is+RhHO+z84dkjzosOUKJ1IhYyyekrfMoF1YO/sqYAdH5SzMs1DktseCSgI96kpDmV0qghbyZaPKVzioBEQA5S6nTC9jGmA3OH1knvNKVz5zB+W+coxfNHs7iumj/Ubd8BwscjS6pxVpu2ZVw71nKVQwZ+aZcFJnTiKuhT6l04ARSJxUKIaYBh/+Pc/2cp0DqKczPClhhAPtRXPhTeOMsX1hiLnQa/nrpl0u9zBv4PDufEXE2eUFgGd+bxdh7BLsFcqfu1k9zg1BMCv2AjBkedFYdbBHExWZJX8UZ9euLDP0ZvkTeBqlXoeZ+JH0h26wHeWIt+pMQuk4Jb04xyHC+mUvYvvZ6+jGrwuaHu5T+6ApVZe87mkwrkOOvYa2G5INRhuMWRBk4inRLqFmolKCChJDKILxMWW615Oab89k0GBmwi7g2vipx08CGz7WmsFF517pFxtR8LmLhxFEgfUfPBu2znBRhVcj5Jzky5Sk0y4zJ3/TnRXigzobLBVYaoWMbXvyO8pEs8yAe/0GgNsZXXippHg2DgOqKj6zZLgEj2vQKt3tejnthcsMU4xz4apwbRb38rhkg7VuDFSTvLfvpPfBHfEKhN8O42qiXMlMtqSLZY7AdLWC0ks95n/rlLmUIDV7w9Tflarbw9y7mZoNOaBnmmKeF7j1YZzXh824CtLyvEICwlFE1tKj0apkruUtLBkLjAHz04oGoQ9F6HFitu4j5BFOYZTCF4UyV7ClN8WHJ7R0mQF9tojZd0EM1+XZX74dssusvroQWZRRAZddVKWR5t6Nz1UZtgFiibG8qsJnRvviL7R7SxdCFF0jB8UhoiIvXs/MR6qlBHwbxWk3g1/5wljJg1wjWqn5Q7zDC9mkEh3MvUmu7SMe/klNHASuBc4dh4/STd8l2rZ2qYtZ7YYnzMewdeDDWhx64vDHQGcCpiGHN+d5yHdpg0o5D5raOEfyk7nofGcFD80EkXAvcMPYSqslelneAk55n8qeTlaDqsJgzS4AuvEP6Dn9p1ZQCu2JlZ2XS3IWDaucvTy0Ut4DGw0axa6DCvxTPZCXSyTqNtrwCmljmDd9Y3IvnmZrjGH4bSb38oXFXhxiHCnkYLlqNgsTsreir8WAjmi+iiH4njMDobbfHpgUuvFAHBhDNdQakSDr/TQlQTwDNKj2KZoL7qkENsCM99IJrdb5VfApUv75LKIBZfk1bcQusyQ2/oEKTE9oenPxFer6dpRx8IO33w4W2h5Y3zCbjJ79aR8PRqp98tGjvzPtna/aAqNoB5cAQBzpSUOGUwtKPeRJ0Z+aHhOc9B5kumfg2P3Y70dVDADHpFkZr9iA1yz3Pwiw7ButnlzA3LY99aUtA2BB5PLiHUmdJ6ERMN3D7v8McBJ87iwzIQTxiDaKOK4vBIxTP9KLAKsBTsjyx8s+GhkqbLnjuJoiVNZZU5dR8luyemy5ddMuT/26i+zqj4vpmTPrrtgc6R/VG4jkHPB9FM8baNdQBOl2GRnKmvyPVbfe23ZJSe6Q2V8bZlRQzsz7I6uBi09ILYAbks0sjGeTuNE4lZEcxC/02/pUPTVOUPZgQ/a1hcdQ/GJVk106frHvolK9/2a1UPQQEXV/6febluMiTmypdhUa+Gv1c2u8kR9zRneLyEgP+XPvyEUEnrwZ+09k4rney2tP3P6AXSLw+ik589bRFJfPjWmgK0B/dgbMli9VzoKLP3F7QEsnXG+MxeQmlQt9Zpmr4o+ExREWfz9KIA9KCH6TW1KbHOxDLFhImx/Iw2u79uxrVatfSUtoDZNCHbV8tDIpvBA0BnhxHjWKCO/YP5WRqeK1aiTUJJuIXHxTqYqBZi7dLQun76AD0w/1nbDW6VG9WW9gqmmx7XpvSPbXzZeJSok6s2MrQqWy2107FZriDcEfiUGPfoY2pvIhSdCX7KCo5UqtunOeYAgTHn+M9yCpZpLrG/u/SyZmaafbsGwC1vF+BbKMfQXmhmAVO4uPajRA6W996PXMe4J6g8003LSA3CjIojArWqTucAPjfi3saLEd+fULpZKy6DD5ytXKXftSntfQvW/EJE5vxRLHA+W6xZUpAeNFkmyALMopE5K1vgCBaa5bG18kZ/QlKjtYngL3BTDHwjw/qYLfae/G2R0Ybbl6qbj2x7uJb7NfVFs2/e5ozgrcgwsW0U+B+NuOsd4vnWqkNPbW1/ho5JF2TGk6d/t27rVc8URBMiS/jeTcF13zHLwrdyXjS1TEOnSIwXPvUs73t4pCi/+/3zrpAJ0qAvMIhvBeRFZOAnd8NJwoyKK7cDrYmBrFmOxj9bHgsBc+FPTFYq3QyjisG34SMDMnJemasnx3zOPK0p5QIIBp/dPSbAqtuO/c0UUWmf+/a5SE6OKR6cO+dgiSohGSOHsQwAEcSAIoiKzOBGlzD/lh5zWS0tKKGoeK6plkk/VUT+9uqijVBijfv+sZvAjFrN44CUKUUEoJ+jMjvMn55LtXYbG2W/ItaG8sUs11iNjy4HJ5kbJ+N2wIb6YXmJc9dh6y9AuQVw9tc6NxBSwC9X0UD2k5CzTNUVkMk7udoAQVc6WlIdOBbuXxR/ZTxynoQPvr/k6i99/cPKZ+KJUiVHiGEWAOE0MZTUUsvcaZTkHSvJ3mDmTTJIOqf6ctJiiFStyswPNp1tA12gEP7yMzla1wYau07FL0t/fqPMR+9ypCjSH+r230QADY9/Pi3YeEeejaTjm91/JEACfexUcWc3I6ptGp6wgnvkC0NnE8vuubLE/HBZ5ZtJGgan9Wzt3tu37eWGAtlSimFkTw1IrsECmOLJd+Iw2ZwCzqRHVb37M5Gf8PPa9hjK8PEs8NWaDvo/dpiuFVr4O6fHuv36tfWVUdNPY/xn2fOdxN2idsJbmYv1KZzHzvgrR7j8gzvFczYr3hngMu7LcGF/2ooBvbgkwb4V6ABhbQbrZY/W2Svpoxc7bonMUQ5CUaUJoPWYAq4FAJjixjA987xRbWU4XIno66KzfE887HDM32fgWLo2C1tbYQVMIdvB6xIyBtBB9PAImTx3O+6yRWl71vsxAGO/C8cUHrNiPSc8hUM3Fu0NXT7p7d/abjZfQ1yjayLXRF59fYQCBBuno+Y9j5TJxYYYcgo2PDQAFzaZOI85hdgBZ8KfqUX4pqem86u1U/qoOgIUuooaOaNafD3PdAvuUbpSc8Rok8Rz5lp0V6i79+06Tcgeoilh3Xt8z73f9TTeQ/3zbtkf0nWoRrd5BE6GQ8pdcaLVyXY2a8rlqYb/A+QdeBW/HPyAoIESl/JZV/Coa7z19tEb3NUMHA9Zrar50q/I1PnNS9rE9Q9eekggEf34qg0+HFGoyMMPGchJiC+9i5Dhe52BMvNTfmVk9t37OAvXWsfhPWs4QYFUr+2roOxuAbCja5lEBafJpeUWBL3J7IqHWIBJ+BnBICSVreE9KCO122DOvmv+pDnPC58PBnssq2CNAyvZLCxEu5Egk97dD2FHfMnETd/rl6wBdqWja5q5wPsV/MOl1HHfVMn8hiNZDqo0/Pt5WaBriN40N6116L55xzBtyp3SLJbFBXCc/29AWp2ybzJQA8qGEcjlNEJ26beXzE5Q8aKHfxwLfxbRdMP/2btqlwox4h3tSnmHQt5+0RgkSzwkA5AI7ZLmfqrmPWAcbol21mLblbd+XRCFhWpMkW8psvVBsGMAWyUB5h8yU3uSNIN9keD+72U4Z5bfV3YKDA7PQb3qbx0Wcw/Qx2XL+bm6/e8u6xLfJ7kvCtI1kUefgzJMPD9JWNqh8F6+UTe9SHY+ShsGU62ptvXMlbH+C5rcuhD3Gl2J+ynnQixGPun6inIvYdh3ztc4xMw9tTYYpH+aWxMqCv9gfHJ1b5I/ReykbE5rsyyXMT7+mHsa0kdhrm9W+trX/pHLBeyqSGRwA07y2esUHk2dj9okMJvOoeP1vtOsPraieLxON2T9i732FSQIZCMe2S/YuxTKU+FcbSgdcxGKtronyc4rSi+eo00wJpOxeui+W9mdMZi4NFzz607mNoNUC6yN14DDeEC06ix6GMLcpkxj/NSAoXZIRdLJR2+JdSPVyyyGhsqF0MTsBIEGPbe1SSyIHpD4y8nH0qGK/R7HqjMWRIOfr4cLDLkJ60qyoC4DbNqI2hGBjsXOacc32ULIb8+MTaYXbDQtifDtd0hP7pdwpFiErGUbCZ/udjZa4sCeEpvz8R4Q8YggmbJ3308FAKnmZ0C9A9IrCGHWzdoMzgZ+ibKGOzxYGHjohbjfmM/gWkkU6/D/YVMs4BunphRHvNqmmp2d1G1yWBJHBLQgFpvFmTbFFEo0ZgpC8GkzFANPJ/LmogK5B6bX0mWaAexgn9G2HeQ3bPX9LJN/gw/9nuASPKnWhA3SPnzrbwoCQrg6ECHJzA0sbQXyC56UysqCnXT/0dkM9YcJ3Pn/GTibu+BCvHr+WfVO5Gjjj1T2H5SUTNvrw6bkG1x+ZGt/kHmK2evYYYAzipR8MhpYjyMzPA+hf1cq7Q8etTaOJvdl3kO+2aN0LuN/DZ/F9zmiGqjI0eIVGMKB2pRyDA4GSetbwr6cgkA4VVNos7mTgj/7A/oJCFpa6FKoatXaA/mseFvP59CG1XGtnpYMMEI176IhYVwEtqxY5R77/k6Nqg/eKfFEFxWyGcOG6PCyctVe/VETuoVdjkune0yW8GSJlsI1apSvMdgQOgN1SSQECk8UYWzjzfth2m1uVaO++894ZCybKj4sdepbxNv/WNCa+s+c39IueoUg4IRPq37PaULRZ76Qfoxpe8RDKK+XLfRyOFAF62MObrjf4/2WbbQxDemn47/iuSek06TDVKOKTgT+Vk7VuGBhh+lweBtpybgQbilHdZ8Kc95fSOQQD4tcR81f6pvddsr6uoifc+vhdGP+R9Nsl4TjISErxrsObOgdu7w118Z67PavOkK01PgPZzPkOiQVzO+XJCMjnZBOw6Ya4a6mPs8JH19eeTCmcQ0Lh86LbmSg7adzdf0ZilUp+hSEB44yACAb+PhNhKX+LYa011xqt6Nw2/QDZDtZFNolys+kzsf05ddMBb2Rd4u6+McpeTqdrkc5MQooSpP0/88Rpe8eI7d5nVjwUi9iCCN1cL9fXPNgCBLU1tuypOmdju/umpu+2ue/teayMRGT+x1C7V6vjSOgjNN90XuY8p0iKHPfzn/VQjuNICIEcNQSCAT7UOadwyEgmyLrqGGAHqneUqMLzzvzZ5NTIfWiYDluRORkz1Ne0PSaYXPXRAHSV/9GtGjd+UejtdR03xMikCBU8guwQVoeICPzjn8O6NeCnrBW6BGiNerR71Wj9FRIJDngvg928SB+cLc+EE57UbW3pkWVXvzgMuLm5+lWElXP8cnTzuWGbl4dw4oaMcttiez1brYror0ZjorqIru3KvKPVExS9K3o+iMiFrYO8gxIP6Ur8+CCgP3JeoMpQjVVmch9xhOI4iMwUU7VTXbMsfmLp2dmny+BrxszWPYI3R4sYOPlBPF5QUzWd0OpGfPctDcvqOndXR7Ckdt1Z9uaZ4nY+SpTSGp0nAUM7XdNnFOvEZ9AMe07HO2RbMr0Fio67bDXNUkOHza5Ao+KIlBq87zXAKqebgQ2MfeIovTHJkHNCtGRIChkQ+eeXiJj+eCSwHLP1tLaISU8wawJqFOT5GjIsHw1cSz4TL7urs7xyN9Xnpkz6dfMJ5owiJOUqN9XnpK45ZTmD3qC57RJ7/NBvcHzmICT2VSH2Pk5Gf2zvsvskvLZ55zQ3wAZPrxkGO8llB1RtmKNahKDXcX9BS+BcQjInyCKuq2kP3we49nCUYZtif1Q3C2Xahn51s7nIQw5rlKNQme1egZybxZuIkHkSqKSS2pCB1Gf3mQ6gk01X8CfHZaCMAR4EOS3hJ1XRbLKtDeLyuY5xYItZFfx7cBRdINhGbxM+mp3cmDFiQn9YGcVjhP4a1fZdaKuTqoPzQH9oVcRUE04Lw4tEJfbO4I7JUsKE0UXLNHTTrfG4ECxxOc/exAkuigMSz0u6see6rhUbp4BIiV/+V2ueZgSMYA5wcPo9a3Cv/cZvl7IJXD+dxcXkt9rSPXuZDBsJHrqMRFc+OVwL2JVMVd9YdJPq8h6GW5tgfrQMO+FzjOv1tjfLZlr8TbBmGzfR0KFmCxfJoiVZ7c9BBIPbiH5JgXjD789FeMgJsN3W10R50GOHWbC+OiInjaa1O0/ZMZ+ZDi9YW746NzMnvE/3nmKddmEloZe9TTKUvQcQ2bBLnaHRA89p7ZqDhtv0vU3WaxPvfVwvb0PUamLumgFXZR3yRogh0SvzMvvcjzu0SfUb5XoNybx1iHTSP4tHvKO7ZNjTtf8F/CjdAtFduHig31HcgIB+dO25nAYDzuX9hzLQy6YP1qbhLQqqBk/DVHYozdjsGdt+5QWZbPdDs2ddL7/FWZrIKwrOlolJLn8F5shrkllkFeFGuej+BdSxPHoUB62Afrkn559PYOGpGA2qYDcbVkjYCYIvXyhOoQJTvqLdxgOUQH12yKjM1yinhytac44kRKPkBoNZggtm5d9xm1+iHQQ9An5yvdUHJhntFo0F/DrOrUCnu4HRl5fdoyoCePsvGVOteUKjn56bMa8QIAj0ave7GQaerF8+H8OXwz4jKMyvaBJrbWsNxl23IWyzdH/L9Q3n/SlkFtclZMdcKOgVdRKmtaeYmJlPu8BXmS03bllaBy6/yJSad5HTqm5CiNeTR9MuV7x5dkmJ7fthcftsT4bSl1oc/q3nMTLPkN9fg9FVTqhnDp8cmUAPucsaEqAKKQlC8IVU7iImL9p4lUKLWiEcEgQi3ajMs8NiXvLwFJi7IhOHe/p1RouponnudyUKcmWMcTZ+NQUw9SpSez3dlCRzqkmcY0T+G5jw5oblA0CBQTSm5j8CXnuFjqaNv/KyD0+O2WRDRkGZ6wiWtqmsuQdOreWsT44XRVoZ6ebWh+N0K/nwj9Doy3RyOBF4OGDKs+MDqEniXJLwHnNCeqBvmPMfWjGePOVwsrdUh8LLPIF4fgdTghwhqrN2D1Z83wBx0bwAD7ZBpA+yVB6bseU2NeC4aA3Tq9PthnYYbnc6QsSyJXpRQgk14NCvPIlRzyQ5wclJNCB0+3mhKB56S9iWlXfaNA1nYZODxPKkp6UzoIjExNsEYLksP8qzRfIwwX+MZSvMVkz69RBQEFDM7UyUKYaI0TIJt/gnvcDw/ojQny7uUsnsW3eULpTAFdTm9eRC5vInT/UvG7kvokezl4zH6ltPic6ZNt1pNbY4j9fGj3W/J3/Tz6+cyFjhyalBUSsXYZMAApsKv3kQzGyY0vjPMv+7ldnRXWlDN2VaGS+MsuGlSf4JbQ7oJftWZ+4RVfSRAA9c26dTzpvV0R4/KVkYWPWJgYUrmUDY3k/e8RbvtxL6WG1Grw5f/eDXJunofgO6A90QdVBW8JX8HU73QYpj5hqX0UuYVakP5npTQJVD1+TpZXRIyjraDF/c+nOLXsJnUN9AurT9DD3kYYr41fkByTWGezjlEauS6WQkBv8Xk/Y/3ugb3HV2OP4uo+VcqPXZ0/JWhSjXd7O0DHgozKVqDFMJX6ZxSN4brFPLtffZ5ZwUqj2HUn1BpH4eFuJ3E/7YMrGg4SlR1L/2JNHX+mjJTaQMhgkrorjKEMZF9DreNtTMBtiXg3n2132dHM3Sl2sgUdVCwPJWYdKf4PaN3Bxxfyh5zRaRpLk3Ba+VqEUphbTwuqqtYcXEn+miq6ogFNlBV0xYF0hAK/ShM4vZPSrqjB9bM/2W945kc8Fah0/GzLU6gxB7/dgsajaY2YOa6WjYp2zXWIIHLcGBb9qyOydDWleImuSk2t8rgLwd5vp/hexc2zKL9DWncmPAW7CFWXaTx8mZctupFDaGRKW5vdYEMMi0w6sg5FbzPp4utFGHfcj5b9pv9DNHHVfZk38wT7mWeB4sXrjQ8XTAZ7z5ctekNpKN5a5skRahUqzEhXBAOcAaQHNm4lLBzFcQu/iTHt7oLzMf+vRMAq1r7J/C6XEILw7aHMdyboewdZGyI+CHlryBYm4gmjNYylr4lspPxes6OlLiKT1acS5JAXK1hUIK44We/lfuaVV/MXmWsd8eFa4k1o8ZsQlmApWLZ8WyZoMr2zx0jbaMRWh3pM8XRvu4Lr0LmK/ch9Xn8/U8sVmXzs3HyYTZjIVTujuHo/FYyfQownekAmmlVwOzz3X0wCVy2MzHbTsXC55MtFYA9FQS29rjuZMlRn9+F7W89/K8D9pIfesUgtG2F4Vm4plh1tot5kiqIckUcKeN5ciX7Du8YWMB/WNs2/lkjYGY2Q0WiEKV9D+KFTgMdkf6ZDrJZ2DT6jn7qMNBw1ynu84l3tTE+nJkWnGrPpElfCKBsQV5IY+Wrn/00o+b6VVHWraegN60IGTu6Zn/ni/JD8eXa4JBFHXxKnbKdRn6t+8ugMI/awRwW4qFEebWebXGCL0WL119oibpOVhFde2nRBXzTzHqx/QopYRe3PKru0wtvT5LjuNUky7sEZ/0Q993xzuYZpzawrfbYBhOTxP1Xph9OLrjUP0Tbb+MNm3KhRqdsKvVik6n0JxHRcLwhWKkKAOOb/i7sVMjHnCCZ3RSyogDKfO3n48SdKSRxPALcxr2A3pfFOQZgB4N9LuIioHSECGxADXeeVUGGUtR2cwmtuoAh5YsQGwh9vqwG6O3iF6Xwz8+ttdbOMWbksEKSfFBtHO0/ac6ai56HEnV9ryeRf5z/mEYklDj3Za5Zl3x3YKYm/1b5Ne6qV8NHO73V/7WvtBYjf1nGJzTZ+d4mYCjn3WE9SUvS28chgajItBFGS76eU6/RjbRXiYmkPZYCPLUA7Y8NCAD6+ZFdwTPDmgHq++bJ+vvxz0pj393ZZ5RTT3f8mo7eo4unQAZZskmNl8PnhpdvVAed87ZfgbPPhee1GK6kbSNstISR7FlaDehGA8YBfiWNNcO86vhOxpI7dnIk3kBFVtEBkfwdiO4tRGQGMRIAusiNZsOlU79EuNOxHmK01t86Pzp3N9u+hwn+LVsIOW2hnpl3BbqBOFEnVspi1wEp4Er5xsl8Ev5auZ2Jjt7Sc8n3uVTSwVx7eJgMPYflMHE/aEbdIhWp7UDzIG0AVRRlmNYyOwIl1P8+ssfkT77Z8XR/egwVfGw6ot/r8qSAA4dt+W9PC0X83r+fZ67PKSYvPIQ1l3xVziAHLCTq01OhHlhMIRWeYksKXjVORjFfIRaP9J23dqDy+85cnfh4X9fuLoPLO8ULKxFhtkMMsITbFnAYFHMLToQQTI5PXFoYZ+v/QQdphPw3pSbBnZ+5zHVqAglExH0eG4mFZw5YrgCO7B/DIH6bSdroQ4zxDYsSqf05epr+5aRTpuQl5y2B8kA/S9cInf43yhtWOAjfh85LjaAznd1lA98cvQVw4cMs+7dq13zzkKkjwJ4BQ71UznGdCISa3tOdRSShXYQiStK4xwvbzEtXCDYC8eFqqfW9FzZaSo9XXTPqxywf9+RmmqI3oZvtPj2Bfh8T/uROUP+in3U8jbNRG7exeLHHPM6bl8/iRylN0R4uqEtHWRL1eK/Onwvh+xr7aDwqLogq8AQExTKi6c51NqD/9QZfxEgGvVYpMNkr42Di6LI5fSO9e+zo96/jbjrT5Z+jKdMUzxHvgTIYfn07lMzQ1/8L9KGf2T3vks0BGBeM0XPhGkORdBaZtu0OPloD7rGZv8HT6Fps8Cj46pRds0xB3XssB0NMWAsb86qEVb2Ovh5zG5pkt5xTMRTclaoFwHfcYARGIyMm+sQCcAQQGBDmRYBZMGqC/NVTWahL3AmgaLtxatfFdWsudXbNJdtGDBB1JisHzGeOW+q+yakXOM++R4bSAnVFE7l4KO0lnOuoDxRV0if4EJMcYWsC84e1zCV1azD5tzuU2xbeBYtoNHS2FpXLQLyt9NwnWac+Qd6XFmTSbTs/neabilv2es9B+/hf9t92jV2/PHu4b0YF9UjXmE+Sijn1liSkjIxVxnDnszFGxpKG5wlj1jbbMOTF5wSleEndCTjIvBRG5A/nKdn2M4Psg8rF75wVIlcgPyplTQVxLKBQO/z57/eHkv6a1mCUimilUnD5RXutbKe6uJNsVfFborX/vvfuYvPMKhjEt0ioStRhEfU+TZXuE6FCQA74Yu57ikWkEiofbEggghZB00YzHGKA7shniTnAFoUdzRKQYUXOyU2WMPliZnSQOTu5Y8hEizQ9/aTFN2xGdaZmXq2jNO4yxqtcJFd5ScBmoH8R2gk71Sv6o9MhbCqu43PilywWmyHuuFJIXYSA/4N9pHWgdqtP4vDCkDpKikWROf85XmJt5IBr5O9nB9ryjzzNyddxXlNIk9g/H/19rSghvwh+xNn/FbsW1JGgastPrs4XsdkIgkY6vZSw5LGTpwde7+c8FgwLC6gCR7IUbrYFGAbyYrMMboO7bNFWM25jfbmm7wmWy+FQoJqNwbc5uWA377kZhexxBvYMJbhRhzWU1TLpOqLRHi64l9ivWYSH/73jYe1AwCfDGeDf0Yng+GdSsgUg+S06q+YBTFn4znsLjaKi7+Wi1N78kN9vsrgiekdA5gs7r9n07hKhcHW6sPrHZD3KCnqTv2ZgWy3wpJmFhr/YRPaA3z1Go6qE7cvrv/NTH1jfg0Dr7H3I8zhT/Xjv+osp/eEzcYwhpr4j7mdtiAJEItb3PF4zC8YaILkoDxxxljfuK3eY9PdOCld+W4HWpjrjbpMy8LcpQbZKPEkJtX1wx8Ds2pdPXCqSjyxNyezEv6Pax1xx4RoybOIHgnwzMbhiwXazhSClQWVAWpHuHML2GEzYvMaBIGwViJTA1peWbtFIh+b/Tqtplx9NWreEDI6Z+DokfoJOEEYCAUqEGijA6XQ1X7wJXGZP/CZv3HECSwPPtZkK6hrEWs0dfP4gU8bHmwJRm6p5tYTRdZZvScu3obl/MVB4BAaqupvIzM4cvvIu5WGbCe5fXuf0aLNYKfQjVxScoIHNzmucf1z+QcOCelgOO184KMCgfgS3ORRPST/DUIvS93osZ3kQq/XbrKYJ7c2N+LPOEADAz0URhjahabErcwGZin93MxIRJ3e+vMm4etH7CcUVISk94WsDE/ghqHmEjBkxYiKPVXdxpMYCzHKmNFytI6KGlhmg6SwPREjTOWeWONYAj6x5nGsvDLwbyrdDrnxmHxei60947NC7Lz3KzV+fBGXaJZgPBNOyskRcvi6coSEAbikfC81txj5eLFq71OZNvWHMJrhjBUgByK3Ylkr7L3SmOtMhB7VxpZqhDaZHlqDxXvt2nkRS9h9VKw0Ybgi8ih0KfI4SVr5jOLW2KaIztqTWULQH7x3gdPYdjt4yR2zy6/O2IaAxzGgDeYBV4lYIv1viU+6N6Ml+s2ZRr7Y/iRaFozw7q2G864PT5/MNAA718Pc3hURd6kJIXHHZFxiBobd8ykjDOrnX3Tu8dNc6oI4aZPkE60wuR5SpKEoDcMT5N0wylxM5YWWlQ9/kfCc/CPfbna4Ofuif6n8Q/XgaURKTr8vta8zNFDrL8duAjo6zQU3ektHLNANl3As1th9arQl5RYOHv0VZZdtI3KJbSiytAWntJPcP+pfN1XF4zNCCLALWT1EXC3Gn/wOfx0hhNZ+reRQ6AEjsEBVisZgfKtOM/mHMnWmvFXFJTQlbfaTuRKstyt4ybiNYutq7Zn74IgfGxZQbbItaVXDtppiIVRzVcoxgm+KY+KdfOfWVAcDS+DouXzNA6fBzNM9zDN6ss9gbbuYdhNAhRaR3BCYpg24HkH4CLiFCzUGBMHRAGiUyriPO0FO/6MJ027Qxkk96bpbbySNFXr9B4+9Voyd1dwH5VlLThJ30LRsflUD3laT+8pbJRSojMR/7+L5qPqEIbyh6BYjZ98K5sKP1eE67dysWDmKdcMmngz6Cx8pKUEFn3xBiqNVIHyRNhyl6nB4eYSEbE5KYAUHyyN0EB/i73Ezi2NTrt9SS79INOYX6shYcQVc2tY5OBkSgdzAP57v2Fha1sIDjz5F5xgTKa5bLEILgcshpokCVCJLBti5bq7ZnsKMrLEKJJUdYdyHeed1Mtb88JEpMr1FZIW+YIc5TUhHgIB5DFEo3P0m0y6xyfW9pk/j6MakteUg0AJKHdFYG2jRjDxHtJ2m64JrYTXql0Erz7yk0JDeqn+0H5hREf12GrEFQodG1dzLUJKfwCnRHQQuFwAdFQR7dSQ0AVZGo6uPfyH5FY22JbqjEzSGFQ+GQzRnACkhGKSnwQ3rVHMDUaMo2tFmYXXXopj5Wou+83zHTsunk6IVcwchjRNfTW6dr3vDNkDoSMTYtwPQTYyWb6c3etd4sTNiqYvXBxyFOvWhcmOVcK7sh9KDEdxLI6i1/yf3I47deDwLNp7ebOrFej4mCWFgRnJl5b+nhczvmDQbexRnaQZ8YSz98T1LEam8O7RnE8eDbb2CpmFwf16mMj/+D16GWzoHSPWsXOrmUdiuPWG3b/sA9I16Q7KM9voabISF+m4FONLSRrd1Tr4jMZmy9Pn/s2Rd4XMelVcl8HycAV4PN/e5t0s9LkrgQMAhbT09b82WxCaB13CV9V+aB5Dt2E3NITSX5lP1dDcb9SYdnCaaTb2CjDDemFFnY66PvBovzVFpiAmJ/LM/xfNOk9zyREKivrnemmHQIGym/p7EdNIyx8Z5a6RN7RP9lvYyxafZ9IZqPE5whH9cYmom/eLVyuHmPfLBYaPJfpjkasAXr86yL6px28KElEX8n6hzJl3lo07J4N37JHzfz/tdRJ+Tv1SswwROSgqsIlaxmgzlapR0TROGCvu7HbZJI/ELV3tpJgA7g1wkauyQbw0BO+8HFTQfWvlO1/Jle0LqJ7AXhpXPHG+1PV15aQoE5tyJ2yK9OGTSsZdzr3/mP0FeM/Hnl5ewqA9r5qwqqzecDgDHUEvX0+iZyTgP9CuIjS/Jc1VfDnYopdNEYm+xFS1bFKzHrSQlM4JkpNGVSZmazokjAiwNg4U2579L5ncrsYVDGU2TmHiDPE+l+Y9z5n6lQbrHFnW8B107GK+DdyiF+6RvDvL3PcQUGfPq9mMgdBy27rUlJivKcbw7EThX2PJEXYff292HXztwRrQF3wIMn7gtQaed5PhVSGDrJ31rXj8/YFYNXWeifSUOz0q0KlsPsu1hdo1t4WahlFVN4od+hjktEcpzvYrUDr/ZadPgyP3aLGaUxZlaTN1kVBtSHdCr+QhjcESqVwavIkRo25pAksiyPjEegAWKCWJezQbAMDoktAPE7Inxuhla9efzJJ+/0D47Ab/Z+ydMZd7N+i9AOzpjBPek7m9VaFIFOsmFhz0mxeNmo2yg91w+Dsp93m8WcfFWOX46fl2l5+Rx3TglkxgSraG+3D6XGzPxlbgSmHW4dl5V3973DqOyjzeWqtZDL6DdIxAh0pkZXPT5wsCbvJCHrca2jpINrku6TLjoRgUBoQQNy2pzvl+DCGvmKMeyi80anPm0XzZUkE94z1VQgpFDoKotGxall40yaUegGJ1+h7i5+f2qAwU7LEKyRml+DjObimtrFOUgvpt1E8jRCPcIMSjcyEQeMVJjw40whwYiB5XmSSaBBwO9ByvNfyI1j9VZJn8UpY3GrELTUg9WYeiBaDhT240RlhthfizeKIpIzScM9fqnQOezmlH9Rob2fbG2X4iLP8WAZa3/e8FL/Iv5m4pbq8Yt43kE3RN8YyBz8Ek66RzL+RFCSPp5Jf8B9sUYecAG5A+bShFMqIr8pe66T6Msddc5xAx1mUfezpXGT3zCPuW2IBSp5GkKYgAmFhRolLD+P4kZPEXmwMbFgDDTDYyWqcCG/MchEjfZEZZ13rEpSVB3H/DuRHNqfVmS00M78mOQJ3fqIQFwJZ1zqq4IWmXmspez5579qJgz4X+SwnHK9ybqOwTrQ9L6i5wNj6AODuCR6wgPzfIFYCP19dKdsD8QX7rIejW6460Cv4lwjKEAPHpZtHdvDwXHNb9dSm08ctxH2ekHnub7nkqidy6vRPq7wTrCm+7gsPFGSFUDnuqDBuIUG+B1IyXAwQyBGgg0n67FIAY6zYYvJs0dq+IUSc4Ea/SYdvTLGe3Q1CjKBQmdAWV94HRdzN2TrK71b7drQJAWbHey5rnsixmNThcQOaLdRijEjT9+aPwEzEbXrXKxGaV3uTZLLKJ863UZbyEzUNbL4IpEzvvz/Gcjfu8A9bFuR6Wfdk4WCAqbxuc9WlsCP1l8u9tzgQ1N/MGC2BXc/SUlsb+qM8+wHx5LD0ylTlBSac/mmNjMYkKD6Y/53uocO3EoR2zCO2A7+cHRw7RqV9ahPzXNbfnhzfy7tyfVGYycbWUWZLIUNhiUCwVltmKJPz+5sqY+IGZkHUR7BQviHrzqoQS7aDg3dmZKTr3EmqSDRZkQKlU022JvijOCCiw7UX8G6uNuBY2vdCA6aELcNykfvkmqwUdTUiSQQvt6d90qEU54HIJvohnjk7l726dT6EpBAEF8s4gOgHbMa2T1b85XjheWDearuvrG5c+r5yKp/S857xU2Uq44jzfDRP3UsF8dAj7f2HFGrRbv5/kWfipsAFvwhh4ji7DcMv2dpdZCJ/oPLUXfG6soI89TAZyRPQ7iA8+EykneK/QR1cQs3c+SUFeLZmQImbnK4l7PuzZ0kSuT1lq2dkL0SbHTq1DekH5BMzFrLKEbRFhyqTjn9/H/U9bPS+RmHzbAawissETg6UA2aSyhC8f/4V2CTcTPgb2ptRjNKPhZ632B9lM5lWe+N8OBhgz5rzfYjH2TrqvC+AlOQTm8MUZ7xFZwl6efiu2puvusaoZffTWVPOIlCQZd49pf4MBpvzVton24UWCLvzISGN4U+9pzs2/u6sxB0lRAU/z5bj+YNuN/iHnF4/gDSzdXHE5em6Sf18ho8fh31C6meuQkVNMFiP+qsG7NbQhN9fv9hyw+e+qKgvWYK5PPHqYA7AKzQuGZ5cJLxglJExZx7JJQhyRB1X2NPtrqRD+R1ADOlNg2BAYBLSs8jsjSFcmwkeWosdXIBAtr+u0ONHM5klySwcjftPct2fUbe5CXHfFb1ILl+YZYIRk2pVVYQkOiJ5oBNlLE0+sLftZUHiuB+ZJrJb/g49BiHj79tUlbamksKb3zdJwDiFjyj0btHUP9xjv+XD7HG1GG50BUnA5Xk/UMlJythpOKpo+DuaeaOLCdaKnSwsMA2LPAsukGChqR7WzcKApDGFrcUKNCRn0FG8+T/h04mcC84bJm2WhiIHhdDn7A/effmypDiWAOE18DbEB8fqf+X6UE9rggPig+HugkpPm07xUqHJsPfeID/5MqLv9RryQSUjAICNaGS11mK90psuFhcI3snJyAf7NtX/JRxYub7ENLfUOSHeX7VtnGUXJCwuL+TwYCk7n+QDzZe0xvkZZTxdn8fGDVJcFlHHq8NOkxeSQLFf6leCNNiFfn9XgQ6BkJ3ZWf4vFx1BOaC6TtLBpWODaIuDXFwvO/H5ACxc1BxXyhpu3197u6NgMCA20mCjwaJ1LwNQX4amM8RY6GiF03dQ4T2sFEPa08GgR/nSV5m/XMt+IfhlOdAs27ZVN3winD29GJqjdhGt+PCawsFf/419rGxYEzI3wK20/mblVSMXuW53IwcS9dcb4adpx3kzkdKDIjJTogBQGu4uPMiXMICbmHWe7wdF8jCucRhjLhFwGfgEG27Ps91SbVoUCHBtw7DTsFM0ny24gX8Lvx3LoqR4nJ1SVOOHWGQOFRheeeNZIk1DWZtmw2mtYDtxxCmdnOkaE7hm2B1e2U5eRnHBwPwodI6EZSKcilAPXEQtLokeTDiPTNjLUru3cvACdjGsPycivv0WPdYySySRlITgYaJVKciDfkuog4DlZtPUBZEsuRPT5s5EsFz1Dt4EooriDdfE6312eG/0S/0Ed2t/noIMZrRaZWEsaIM74pKLc2isna8M+JCbuzUnmNRLk/DQWtmMBS5cPAAIvWDhuMYN+XgGXLpg1prTljvUVlCt53FTO3RR3nj0q/qf6Mg1Cbd1pFpolPwPRlwrPt9iltoAkfx+r5HPezcY3HMsKgnD66KrmYAlsmS0qJ+9CAoMIWtpwKCpYqgHqrwVlzW8T2mQVjCo1oQYiZYgBxZBXXEL0MKb5gJC6kd9nrYrNHivlRG9boqnU/YFQfWt/j7BJ43s/hofMORd14/WWbTsDHnnqPSHCKT14aw+BShRkouwUfWAyVVaSww+Oi+siaQII03UNZGj9ePeqg7IlgIUR/H77AJyF4bEhku/CQRDioP0xd9YyPbjRKbMmbwEHJaMfTK3CtHB60bZazqW/6pN6B+xYFM2zKV8RQeCUia1J/tr/NQds5dFIxFoTtG4iGWyy/T/kr8AI0NdPVlqpt3jvzsAjGtPN3MZJCwEgGCBhXWXPB5+nELdJMyegKWDpV09cV3tLDJHX528D8FzmIOlsGkMStFoG3FvrXxqgRvNsrjED1QWGjLNc3dci5IxFKHRW3rOvKD5egmICeZe7KoiwEDraJrUEjnEI8KpaInNDlr8VPTpw4wW+0MZ8Udhr8yngfQuOJ0z+961u4bPVctOm4NprXwkun9895DaaWRPUaQ583R1xJApl3huvnqabLTKJy1czo1k6JpRHeIZgT0WQHUK9KYB3E/bmHPkqPyPpiv3ED6UdD8mmSAYGepteI7D6E4Q24rBP2wVEuL2SAsMRDJ1BrpwDGSneARmN8eoDV09GxJkvnumJdk9V+zTxr2ZYTwoPDrV3E8pByEpXhOP6tqmJHG63ekvp1wr+boMUqZyXXzKspU1MME5rZszifvxPo3kdlele9j+h02dWaaFi0iNWmtjK0KCYdYY3F5xYAHxW0FZlAvUEQIK//BHjVh8HavfNOAKbMvEyUBYQYni8EtepnuJVH7Ja+7irpb9eiFsmIcMu5il7YjiCoa0o3lHERRuduJj3ctE0ni4VxN7iNqHcPY8221HF3hmR5clCVdHmEYpfTWeXhDxiruoeOFOuSep2T5FRs9102QZI3I7W0/f/r+Y2r/8YQ218Xt0VsP/l3auSVf2NbdJoU68Ah+PIi0oXatDTbSiAHtEy1BK7Bz9acT+Sq1ARM83w1wT0Ae8hip965e77Prq+OwuK0zpVjI1+VCUIBTxV+ZDs7XSiAciH/sMQhBAUuMNWZkkQSM9RDYcgxxo/U12Cl1xAD3KNPPiuyUhh5ClsPbGQxVr3jf9tNGqoOL9+b0/BPxpf5nvGkJhzhcp63dTUqeEpydLLXWPlixIzy7S0TJcZTP4biS2DIp4sUqraFYcB+0zxB97xyR+7DHMd3JxRoEYYjLWmVQQI2B5tsikNmpsJADh8ksQimIBxEaopN+dDhi5uxSv9dg3ZhdHw2ZLOi1lhnVgXizeAcN5MV6IG6eVXZd90sDny7/3cua+msxg1HJaYQoxdpZOzfx2UOeuTV0QSIFRuVnNqYrjg+dm9BBmT4itvnqP6FJ6k8MhMsm4dCEy1BIMS4JE9yYfmjphIpr0cR57LqltPnf8rrigsolh/bKszHQYV6dnqtT3MXLZBGzFwLpRca//rp6Ftzzwc4fLBc05bFEHBOjehFy+ujPbL4q1S2SnfHYY6WkY7q321WIzc07TOhhdJyNqVaD+bu0dt8LowOCGrZVAbQPHMPx66cef3m11jqvGmddHfJx04C+8weva6epiYehCEuG5AnYEck20Ix2jSZOxQPL5SvsrcFWk4wtq7CufgZfB0Pbv/kr/OOiOIhRFZUa9rxf0d2jULh74QUYO43XC0B4LEdo6j47WD4aEYo82yZYC+ercdaOY/fh6fXVbu0S3bGi1TsnC8/Eo2AJhnOdaoFWDP+pbcaG1iufooVCl5PeRk2EssjhxzwOJ34TWN5royU2QivWQCcDaJoQSjPhfNpx0jBQpGRbTH3VMt+FyDs14hKD44NvHKmKFj0sEGrPwNjy6XK40f76X+G49aeg46BAxrArwl7s87ZHk/ikF9yyuttMHGn8HCOae1l9aHVwddVeOj/zW1NGGbXu2fLg/n+dxb1Uv4+QRLw0aA/z2vwNMd7ac7ZV4XaBftY6cXsG7Jr7sJStwMeJJNW4AZE/eGvYVdwy7+i96DnJM8fFNeuxT2QOffUKJbqpXE8xEY0ivL/KA0za54TivO16TGju3fDsAiGF2lH7GN6M7Tf5M98pkdWdeXfhdNoWbF0kOxRN2gHZYQJmVeGaOkpLrDfFr1hXHEGm+khfb5JOc6FJP+kUj+c+kCnBDFBDTN3Wvoz1mnwuxs41edQIMv9vIUwh6CFTaDn+P7uN7orFnbTg8Jh7h8GD5kGTxKSlnrV2oCrpHFCAbeAiCiPC32UHL4829n6P9lGkLGd/s1n73wIf4HnT9V36dyqqifbgoNl7aM7QOQaV/ekbO8X2jOoE11QgnC1qNfNujKC+aNU/pp0fDEejMDMV3WwROsEz8upBf+9KSPvJZ8944B7ioFd+w+KbmzKATxVFRDbBO60QZBiSaqeVCioJofe2leAcFl3jgZRnGGG/bmoSwTsxON63MqOcIhdPh4WE6ylmAX0OzyMwbu7ax+7xki/94ybpGPnK4NNjwa0p4pWkfdPi/J10Qx8+LiD1VrJSVxixNVbaUYXB7x8E0/UMUhZcX8ZI4KE1h77DOiBCQN1lvy3kb4cCPAUBsuybdCxC1h9jT8PIsce/qlAWEN5uWlNcj/PhpQl12z6nszn8TnKl9FHwqGar8nIr29WPhkBNC3xj3OfCJGeTu2RyV/nPGB/yXxVui78S5U2LTLZBCl/QqBqV02E8scZ4grRuRhdChAW0a8VJbfgYJyB2gO1vKgbI4sFuJWELv5Oi0ThteLEogE4crkYHnhnu7FOl8jpj/yFxb1al4Ie0hAC3y1PfnQH0v+VSwuZwrmAeLveZ12WhlGm+W/Vgz33X00C5An26e2W+6kqvzGk3ONpO7KX3lxYyXCNM38RUfXjx+4VwqFimNm9UlHOsysvPo6aPg06g3jd9AccFMRXS7ZG0CGbraDEimF9jr9r12DYJSF8vNFtlligEPAeUEAqe4YmX4BYDgd7BAA9uGwLob5w6ULJIP/BjEDWAbyzyXDV2O1MIYr+gknm2dUpvoNnMSMq1dZ0ENOOnKacmHBM8EbOFjoDOqeQUAzRKRffcUuJXPjnbZwOb+4KZJ4MEJHTuZ+IF+Wquqdf8lwSPkvQtRumYgzZuCEHEVtDtC0DRctvDuWaaoZAGWdGWnn+yXj9R4zclyvXcWWl80ioJJZ5Ifl8Jvqe8aJORdhtPnDP1pfwXJw4EI6obwc3Ofdy6V+FNUciF1mIp+bQz6T6559OqxzJUji4+K6G1USfPkfCpoPJbH+DT5N9rWQvsa0WziJNwPXEvPKFlbjpvjsKnnF6jHPfVOaDXoTt0+bYs9dbn+J9TRrnbkA4FmktXLpZ1heOmX/80U4M5DWivE0B9M8m59uN1Vb/xtS8ZPVprLE8LmwjRIsGPO4xI8vkyUOUHiYFReJN7mr9zUxj2E9nSes0FzjIZYwJeIzA7/qV1Te/q44YGPf3x/34vSaVxpt4TnzqW1b9mcYZraES0eXICnBNNJ6ZzQ92EGBK3PlKymo/FXmXBZ92VxQh/elOBH/WdsxMuuj/tiB3PL30KVTFKUXvzKR9JG6HQLCBhv/H9hASM8QeG7vIHSk+e2XJJ97ebn/X2KRBOzUnQZmP1JuvK1fhTftJqk/CVcb0XOFrX8OMw09ms7QzA7ZEfk+BHXcRwg/J1RjT89dJlUFnjY/jxdswHhiD1vGhtFK+QyKwAVwekgsNhrxqrAyu3QFZ7CxJfNqDbCP9c+4qkp+/2M7uu2HiIN2LQevO5BO5ww0q98vtpFaifSKmNTx2CWza7XKooESWPOjZhzM542jRNFMYgwp9aDgJN3zoIxbd/THx0PsSkZBNuiLdQ/AOLx4ZLxXnV5U/VyDPUbDAAXI/izh4eRvehNlmeiGC07ioMeqMbhIPpVeFwryZNxFs5o1J5cuz3mx78h/2gP7apU6t0wgRn7I76mvVWhJ9rZfQ0Z+D3vNOEqviTxaTJ8X731+e+xYTgGIgCiIbTy53Qf13/6Nlq26bPfCx04UqeumdyuhZCwxqbg2e2ai6N5U7pZLg20fkZNeZeYKDGaS6FDcavU4elIUEgYU3xTw6gQf+zfG6GhFXPkWlno7RL6pD3P4uhf3CQWOvc/tvSIkxx5/RUEDz8y3+iEav/rdBhxCrcb3y21hL98fcTit9gPhV35UD0FULbxBa8IX5S6RssN2ReWgRetMB3I/s1L2kR32UbGoY3Kd+OrFEtZFbnciaSWkLbLIGBBiD/PNE/6/c7Iv9zzmqiam47ck+v8uC6g6kmNyqvAn0P23V4bbOPlJmsWnCBl6QE65eX2j3rvj/9251lP4JZvx/T2Z1QhAH2dPEc6gc5LVTDv8yBiFZADc8HQ4Uya5kZlcscnkr9aJJ6+Lp0J8/OZ2WBWSEJ2gsuIXfiikssjBb95aQIo1WBpMecdoED74Gp7ZAM31PWsMfmoNulCV2yDJQRt0epvKEX4CwbFfKvH3Khs/zpHx5IXTe/xmzXTriA+MdOnpbmqJib6cJ8c8bYNgi6eRncMJRFsWLT4rkYbRndLhqjQKkYvorIoUjvFoQX8O6XiqfGy6KoNRyPWoxhfZ+hHMur/fETweaomZ58CamCjnppeAO2VhuCEk97L/DZQw6I/ctmmZw+vB9dM5Yh54eyViPD1LNjmkEcb+cXxnKS+3Fzue9AX+KQzPmZHEt/b/oozL0Aipv9m7UEaxqrXBOsvJNr1vIrYuwC6lPeYs/Xv5PIQVTOfOIaUqcNdEWTvJ/7cU5D2Qn+yrV35e+gtbH2DQUOw3WXHKP7T4qplJ541TCvSkYxRs4EAbYUhDhBjAE8uvfwqKMFoojK+SxHq0oWZ/NG43CzfDf6ZRl29u0ZGMXNRGYfDGMOhf7op3Y8GkDNFkzjRa9h4fj2MkMGNUKZ3E1/8oBoZxDNiGMIa37MMQ3C2668GCLMQHqx6bv1+0eYKB0FLyqkIbdaYcq5O7S8dhBvJ3xhMgPRYGK3GldwO2mjFiYkkg+UXc+Tybhn15U6q5jf84GyKex/g74knapN75hJIKngWJNNfAo/ESqDfGV1l/7viHakYu0p5iTVgm6UCtz3qMZ9Z6utQC/GPHCF+v/6QqqeHBLGBc1VMh8FqK5xEheStnO8v8aStPEvwpTBayYB2Fury9+3hUzJm5AtryLP32KMNo5qhONtF9AH1xNitBb1/ifHz6ERk75kLZcTGbIPs4uzNu5hlnmodxB53nast9cR++rDHavaTrybvrhkDhdu0G/fxsChOvqpw1Lypfh49DkBAP4io2uO07exHCurJtoHRt7rEoC1PbbrlAtIf1pKets3Y9i70W6IYWuMXVYtip81C3vRppVhJburQ5rXbdbmRbtW5js/Wj5krvA0jDqugPojMMtbzp74DhH1Z+P/hr+fP7bD9IoenGTMdu7p6ieF+RWfJZ2yORPaLE1CCan+ZrfFbBDOilIr29qHjy6NNwGWgx4ivhGE9F+qQ09oikyTCXIyDim80FHTPqETAxsgedBDkVScF5ZC62BF1mE8uY4xmllswkaQJZJFbIoxzzpmED5OMwXgNno60vwgLVxIxfgdQ632MKy3IzTGF8jhezsRkdnXUvBagUQS4jyghLYCO2Hs8PDP9zw5HVJCJe98YPL4y7IrmJMN/t8B8stn4Sc/YSRqEMWGIVcnQfPKzFlmk7NCssJF6RxxDJBg14yCNMyqlMIMVgf2kK+FoFxpkUMbhNxSjOaUn9eizVzUHndyF5wk5PAoY9u5UqfRO1aFdHaH4YWbk6/AHtO0p213e2bLttHHWZJ/ZjpxSsTuFA83GkeCQtqpXBkixh1v0hYui+MAvsprJqnZvzu4qlcX8dit3zm3hb0pRM5/CNdW3cNQEgoLB2JUGEKF981e6MJqku5QCSMV6mpV+wk16FWtuTcMJTo2M2Vpd1Crj8Cv/IL2NLgF3qO/bbXkl110hUIfgHiFNHIQJMeCW5nRCPbJjDsRITRgLyEG16+9dkOUGWQT6np4KOvf2kSV4+Ugy3r7gSlhsMUhVa/xsoCKvR5Pn8PDefti1zW0iyYa3749ubsRUZCeiNM0dXU/le2IPUzGCavb+EQisZPTervcjXpggRYeHmZtgrL/BxV3klk/6ImtDwaAn64mFioQGlhd2oVaxCWwi+sBvavokKxiEQzJCAjIj2RKAcRr0fmfc1TrYkAr+1901l30a8n9aVLiSBRlvWaeKRX4nUlp2WtRavw2JHM9Qnr7UCACsg1FAAgNPBBAINXJf0MSzh3Oj3kjqI0YxVxgDytVtXCZ301bERPRO0+Z6bdOgycLD4Y1MCXdVmKY3GbvpJMOpn8SNeQmGrpLWC8YrtTqIXjrnfx0bo8enZ117jghwQPe12LqScAMnnpxQ/Yo2XP7RWFeACbH5PjaW86k0Bz/2hgHvVWXneXTv7V35cPDTuU7h3JiJVz39Bix4SG114BK/ZZ/7v09b+tVJWzZJgQX4I8PJHXq3UkpLByibPZm4bfiNCXehwejQZEV3jS8zZN2dc685qrpOZL/Urd1/81I9qOBWDN7uN++fsfBWNbF8tL2shiBOv4g77HEE6ycjuqWji23PFKg4ArLUVwYq3TwKsXB1AfkL8dGQFPPbjEbayT3Z8mr/WtsTD0V8Z6cZkT3JZ27EsvyWe3NPSaGlB28ZrWxVIydYWFyhWnTSf2yyITf5fRZ2xIDaAEL60H1IW2AJH9+NYiyJoBfsR0wQxW6JGBg9gRDkpZJ/wMioyVqQoFEGoP560GTwZOzhBasBWCANA2lBAXMtUiLteXa1Uakj0+50iriBsNtv4jvB/qpS7pZ2OPh6UXGbqB5/lJKQvgtmuvFHteD+ptz6PBm9FUSrGJYJKSUPpRzd+501ugdoP5B6nPLPvMrze49M1UUr7RY/T/KLD3z0b7eCXrRXqbYL7BkPz4qg+NiPqWPRS/RV3sVyGjZjlKnQAsgHAVR/ytGtW9+3P3GT3s3ZNGPBSpd6Y4xb4LsMM665KTOCm7cVvybuNNB4KmPd0wnr2Ap9DR37McePNBWz42Co4TZXyKXhfjCNycwWjZqAjxbsP+Vi+jqxoK27khbiAWy4lyUCchiV/l4x5HsFNqLfEAHcf7EOqcfZaWMdHKMUF9IANweYdCAgNxtsTLpNjEO3YLvcDpCgDHJ4961tHgsIu6+W4ot7n1z0bferdAx05kBNXWQ7clbMzOXnLS5Vrk8/Cl4EgjU6aGofbjRibPNIjnyaaXTA1acoj/Ja2eu7HhcDF7LvWkE/1ezzA6fPA9nuFgylnt9zuKrbUq/ykVfK+dNQw9zoLyaUmaK9EIHK03WsEM5QBAjzgDGj0MGnqnE3R34nXl2ehCDwTyTfyW527fSvprRoNmu8+yc23qyDybg0lRESDAZQ24KzZlsmomLzDifgUIocgMZAQ3QuP+2XpbJ0dKv4fgbKWpxmBsTpWC7+UH8NhBd/rjwodUTAeuqpDQcUWnLuxa+wtInVmMGrDhyTbhC+jk1gxdNeH09P9sCb/UDzHeElRN6Lk6u/wqjQcZ6iQ6xAI9vZSSSF9mBYgq/h2aPDmC5IO2qaQcamGqUagtodgM8qKCAjsz6bNddBokiG9L55SI2EEj3shomixOcwVrvhrNLEPTffPaNJ4Gx0Kvc2GoRHCFoMLqdIfCWsg28x8ip9IRNlYpS7dt4a/NRiElDst9eUeFWJOS73EwxqTw0TmLMZJm+AOIvmRMzorNkJxCaLTW4bx9JRJNZBPLadHiLLcWdAUl8xmi1Qi5zq54RJICCaOidlGgXEQwcpQ4Gz+gbOMnYlfhtokOOss5YIJe92KoMcV0z1vXb8FB4K70n+BRPw5bpGCSNvormqiy5eTnWj01evYfqQFaPT9bbFz9vr2wiOGcH+uOj7ZlvJipIb61yFKNURQ8QzlamYTaPwBjT2BGUbt0ZoH6SJzdNfXw+bHmtur53nfN27kl0+N+hB+uLERH2ScH8qovGnaNgHXcsjVhdvzekhWjnwclIzHNwh557Dhvs4gfwxE9Y6SqFiR9DwAJlRF7NGUrZQBrG6LB0WAwEokdbtOTscVegb6J4QxTCqzH4meZw5GOOsCtnD5J+oVVycFKDIFfHbmIIQoX/iTQTY8UV1Juo4T85jMjF2hHkTtp0RtKMs/M3Tz1shbMUVilev3hQv4VAr0JMWIcmsKfdLoAwi/lGz1r/+KvNwMZQfG19fA9RDJUmN2Z/N3sePTnpvFpX3eZmygwCy7WC63RP4jJYhD+y35T0rGc7drLdo9tkqkqSfQcywa1nIbSmT4WTfaIl7KJpSvIFyTuWFSlbSulbdaOGFRNNgLSh9GSeOU8WvN9eb5rrDQZchhofzzHABBWnsf+BNuBPgLOliemP99w91hpkYcHZw2EpRjwIAkFvr8KCGOREKLKTCbAxH73DV0yb2gHyMBSLxl67Znv1MLDa/lRJSwcyGhEK08dhQTRCgx3os+romC9B5eRwlotY0j7LWRuq/z1McV+i+XDZwe9KvhvWCqGIT9Mp0Zw15auThqPnB17grQVt1XckJ/SpXqiBTSK51hTMLxmQExwcnk9jl3j5vG4/z2d+C9m/caNhY3XzZGrdfzwt2jPhOfY/mWQml4+PJ8fnsoGWeXj2hhbZgj2+8x53+9DjE09LTF/fBcLTUcXJDIedU+OYkcLflsW4J9utiEzwCFNnr7cjo05LTB8/sQcxJ0Ria1HNmhNolb2IAQ+BaOawdnPBIGYBChqIQQvr+Fa/U45+JXdsL1wnlbg7BtoZCXYbX2tAavR7HdVk6Qx7LmfHSn1M2Pztm2fHlSmc2Vu61idctgl7T+bnd9afM6i69aEAp60uUcf0qBkeEQgoHRrEWEXoKCVgiRwKewxBb83V7Ri738xjf7nYwDodVwLz1sCMfU68fUwwj6iMfYoMAeDSw4wHywoygxJ3dmxg6piF3J5fAF1AFN0vtNLzTDDQwZ8Yz/u0Wm1FqC8y3JSAQkNLRMrGTn1RUItVUTs6LP74jypXEz5n7o0OsYc7UudPZUYpVIUhYjznfyP2cnxGS02Vn2M9lRylc0n/ShQs3obl8vk6qr/BsQkVrABwGfxIQUIY2ZILhSoEFDC4MuNC5rfEWWCmYhxSKVC2NDtOZIdpfxEwmT5I7UZ6BvWrgFta8P8JjbK7hQd/VPRt+Kq5bf9GtxrDb8NWf80ZAuibZsnIEAzu2vMHQFVrBQwMnVkS3upXBgIV+XvTZB7LKvBKZu54zQoYUM1zKWq8UydSJ4r1+OggY+xVMpKc4/0zmR9mPS5mHxyi/yq9ofXmVE6Wd/sEHylVCG9BTBue430W08BC15JVyhlEmmbkaYrZJ7BXrgqBh1VJvIyqfVBC5x7YIzpuxZjPF4c8Fv9tEBvqSocdP+34/hYEpxkrhZBrglN+ccdkZwEiAEF0ieGGw2mQrpX6do/FIgc/E0vABrSq9CUMfcrYvTVnq64HJ+9e50pYGMkrhUQIH5UK8T8HeKb/mtXxFULVewivbsCVWWODFzcxPkuj3zcb3VUkRC8ztBDRrq20MkUBe3w7Pqvct33o9RcQO09dZZ5b1bEsCfIf2rKWhCpvEsEEfaYA75pfFihPrhr+oSTaLF746MOujG7DA5vbgsjyI3Viqy3ve1oOvtby3r8gi1wEBhZ2RNfMyARLCSysjXYMF/C7+gb8dpQ8bygxFoElZZJxvLpX42zlYaeC5FjOQpGjXPqoDvfayIIjy9Hc9xdg/8eGomldm3Z6QoL/bicpZb1Ul7ce0qO+ZijlavmGQvrdEh6b13gk5QTo/WAgY0CjeOcFZrRiV6N1JbTlUljunlGHek8kTVCuL8iRujLSxriJ8VARi9iNCSkeQ9sx6tZQFOqHse/K3p29tCLNd/aY0vHOiPQwKGI8eK2VW/xnwv6mFVV4MYLPkPyOER0h2lM315ps9PiL5tLgUoaX+5CJXfGF22ygijBBTNsofuxMkmJymx2f2zv/nPMarjIoIFQKxNHjZHHZXAYrO6jtwB2z6SD5G9R+9eB7/0/8J/HSQ2c2+H713yNJQtp/tbopEdreGJNuQpyP5mkrlQ0620EJoM/qWKfMch9GXixZMGkqwwFElpsHYM5WvVdS40bH3xKb+IgzROO60aBxD3jnfM+vgN9OnRy1VnOg9xfSnYJsXnKn74MUAcCg4AONN+P1dosv6/NRmAbzDNHReRHYAEgBEax3QZPvan5W6GuDfKaSAn4ju5dlTpjDwKA/n/BoldUQG1S5mUsWZ72JBl1vm0yld9eTVJ6A2nPIv1QqMGG/0V49cDvZot2jBO4V9WvnRlnK5GtH4uU+WDPjrcXw3x6MbSLDeVv29tm8PAUMgLeTmFatxBGQK4C0GWuFWVkRKGg9pyS7IdOsVfwivHG5Ka2u0BQKxSNcFGzF9jM92Szn7U6479eKp3OVwPT0/7pSgdxy39qzM/ZXODW1OOU3vmDMtxpDfV5gGMblwSGpFJBbixCN9E8mO3vac8X1HuupUM17cKqs16djXm02Gc11o3WujryLwuPVgTgfxj2DkfdqOZm1wiqEHg4Wt51/9rleeHylyEu+MDfCWwYTBhJsQrQC5YJPi7+cfMt7dHpjKPiM+eFcnjVaG6BsBHmj5uRJ33xHyOb19VRzOXEQHjFq0EXzwEMNnZ/yMZD+18RfyiEDqkBzR8cONxEQCbU8Xc272NS8tnPdOKE2+wKSL9M/AHEPWnmulcnqi5tPPmHeOdYV6OkYacZSMJO/Smodk9neTuHk24ovH612dTY/8L8RrTDWG3fJGzsLM/2K/a6LhkZrwvhL3gB6ar5vDqbh00KxO3O068rWkXW4RmK8Kr8kWIoH4UqJJWwiPfo9nHXefr5PZY7D94vVP328Vnrsp0/l7ZmGg+XBEup3/G4xGUle6IeCSFraXjTxQLveRX5UccFEBBY4IuPBHH2YHACbOc3YM7esZr07/9U528/L21DD+vDchESALYhWZFAvojAYf2lHiYgaMtksgcygCyc+TpbmuMCPSl9EENh4Zsk6wmAts/YX4NvZcs0gOsOFwk8XdF8lYjW93+tuhLFvDQvSIio0x1+L6brOZbROLvd577C20X5CdTYX/inGWAw4cLgVy0CPiGAp2ezaK14UfgKu0r5ROViMVbVEYB+9n65AMvpajeB+6WBztsvJcikiE1CtdZLIv3qQYhSoGNW0sluVvO0i16E+JjJM1sENJ5klfWHukzns7gSc/waou2pTNwPHzJ+iVyC1TRUjxJujzDH7MdH+u6LNZCLt8iETAA94C22LBfSzVDDjPxGkPEIHl/TNoaMOp+FEm+1fTq+wfOrLMTzQq+LrhKqF2soZruNRcnMpSr2isBiIjglhyfkz5eSCAQX13igKn8iVqrI0MORlyxr5WkSb3QNSn+cT/DZHKHsfOcvbjwCXgQvlDhokIGArAWAEKwFlghWCFYCwFgBCACyyyyywQgAsACywFghWAssBYIQAWAsACwQrAWWAsPrO5NTuERmCMuK2dALRorrr1bdGVkjwOMvguaLDo4sC3qexIDz/K6VinOK51b9a30YZRV0D1d/jmhTEzdxYCL5Z/5EKNs6y97jfA3hPzIfw/51bbEMXHh/D3kWL2ZRyzsPM2jOHiqmm/8VvBJY2mRhELCJbe8mzvknA/kjFdi7rI3ZmB8aYtPp5D7mk+EY6aRZXvJdffJOLCkTOr+4uPrH0tAvzsSVcsQHB0oNomASNgFTg2qp8dtourXqpBLbG01P+k9TYPS3KTlRwmnTIN3++EuLBdVvCj67771WzZXBlXRh+lsikYFmX8WXDZQ31nuZiG9Dff42pUtM/uaZrIbR59tAneOseykNAyc6GPri/YO/y2+qq6nbOe+tr12Fxd9p22f1fUucx4KtmTjnkm69dMZamLTl/KszLsQGlaVPI7PnzPISq5lLMMKdNG8kyuDRDANej5TNq0dB2ZaLaOyvjUEEH6hXQsjj9gPK2GcR3ffMZhcf+pd6wuNA0ylWS0FTa7Qo7ODDUiVPq9V4G3LRDpd7lfZhsJl9z/Xk9/9Xflp9dAinLcbcumGFNZ0Dp0iOhsL4goJwGkHV0PcJGNLTr775WlZhkD2XqzMXL4s7UOZJOs7gs6XuOZtfwsabZkUuqLaAW3VYd2L5tKy1W33n0KBqtDn+e36+o6KPplNZNJDAi1BdscUWVjpGVg0lO4bAPCEh+xPW8f74p8YYCm7Dt9fdlubPBAPMb2L6kR0wSJFLwh9rp1ohNFY20Iw+HtVWysCya4duz7/is8vf4055wHHvBdon6ekVBEs76/tN4fdvZP0YuvLn0m5cZo9WXLbRmJZJ+fhjVcwnkkrNzcAl7RfZlNAQ0mKdHMnwxOzDrMXDtkicL/5ICsvLFTlVtfWeJoyTXj1JJg/e/DKQMGjex3wCHghcSODEVkBQ+z+LhEkmabZCzCKBuhBaQ4hnfHoiitMuO98csfECZ/K1q2Oy8+PgFcNKZlE1gVJzXb0yeZ5Jv1p/imATFI8dviKs0KeaEWPVUgwkygA6WS4Iu0IeiUUdAu3YoCGbrQ6SsMyENSDJEy1GZCsBxwvzXs1pc7qj/c9cZxRMYZpb42YZbMvi6zR6/FYqHILSU7Ej6M7bxxB0qKWi3bLHl2HOhG5MZblgco9ueMgab6HwlO7nkedBXo2Gduk+Nfa9itA44FRkg3Jiea8NEFw1g8SlpuaT6lzwsP1LkIqDo5kddcW9DwQHSIB0CK/HQtcY48EvDF2SzmKQYk743s+zCmXIr1MJFNgReuXP85bEKWjLyZYCjWRo9XguUY4a3R0btgUJAvwBCxjVyhWJ9Yq/9dWyl+zVmlxvQl9t/SsEh+CLyr4PKyd1bb3btGbCTUWkJiOVaZrMGtLysNuEGsO8GHceeiLAu94syI/aT62LnArWMzXvRJnTpgmqIR3VJ0RAzCpq4l5Gu39+J9UN+wusD0IVF2iiSc0Ho70oDIzpA2zOfTLmflGzPVDsHKUx4d4oNXxy/GaaaXX69XYsC60l0kdKPgCxMlScXwGwrh4BX8YWwd4KnT7ew5wcWlWDwttF+lcr39lFZdPUoi59hyhrm+rdvNG+DSuIBlkQ2y2xksi+8I/DWLyIcEimBY/TXl4WrSnXjPCOHvvgOAjKchhgbyvGWewZT97h0TTqf9lOMzMAanJiFzi/X5fHnJOUrljgCemrAVzSZXhxWsyjGCcRx7/7t+RO9diIuLAuAySasrkcQHFjvlSyjTHmuMIxpnBAFR3Y+GZfCeQQ27vn4v/nTrKoo8vCwpK1c/xTBhe13LpKnU/HkacXF3yGhPdBTP51odUxYe2GmRxlKmqXqJFkoF4RMHlaG3ypgT1k2D5wQFvuo919nEUtvnwZnlM7m5fFaQq20KdtagpBbUKux/OBg1r5srfo1e25B96i0gRUEHggQjdcknoFXkIMt0KzeUIBZDCXJqPvWYUDhx35UReprPU13GccrE6j2sdjSKN1K/nDVzIgIL5AE5nqf7/g1urZsfnbm9ZSJs2R+ByHEAeafPxueJR/6Mfu16bmIWvbznYy2GYYGsDZEnx47XVvYMqV0heyTketoovmdqVhUqL13j/qL6ykstnUOnly56Wg+dPY91I5UM5zl8tDzPTHxzJLYvG4AK4cmIZjp26B3cQ0Y+5HVP8r5twsDE45IznqSewdgqFIbGldlA9PJW5DnfQCpmoL5jcC998ZIRGwB3bRSoSTYcBgwYM47XIX+O/L0YeOetfDChJ2zrVykE1kTiGeUI72bs5ORM0Ql0CZpdokHNNGRwHzM8mSqmx780/sT1e+H6mLedshug1RBgMEvgdYS6swigvvthl8rMfV+2WoNgGcLrc4jOOdYJo4JxhrgxBCp4AdwG59SRcn5HhPfG/1JP29LcjArjkWw/rH4bIHXOq93tAzlgIFk83uvNqiamwFNBYxV7Rr5bq968xQuYEqMZjnYDavTLRGrbISxvaG5WsQWwH2bP98zXgyBbzmx6Hoiz14LAlqI0MCtYKz3S8KEkAz69VmpXA2ly8HDO1zq2AjksfWtgdnOOcZm5ENTLOkteHW3hKFSXMdR+8BaCqXf2VJEGVDQmai4b5J9P256wQXvlbcqPDhLDmvLFQMhORM/123QP1Ozaq5t6vBIjyhmqGQlEEiz3LaHZJYMjeeDhLmLqKfX7LX13I3/XmMnnGGcDaGspbyj1tygIDIgDYPKfb7m96Fx3QdTVeEV56NT9LJo4L4sn/UViYgEHG9ZQ3AKFZx7aDF7S8ZREzqMyKKNFm2dV+0Vfq10ZtoExEqiubCg0WXCKLdjW/3SHmkcfWA6r5hOPYk0OKcQPDb5eT1TB0RL9MUqnGTY2xpZuJfc+MXJtmhbvbQqPsydTUAQ6kp9Msq/xkavql2MxwxvyuPJCPZCYp01RAnzz1etnSbti6imE4mItn2NvNrgqflT7Ar8NwD8LZZ6OBFWNAqO7MezoBwMsg2i5N0n6v4lOs47L42JYOH/c+dQiW3+SOuiM5qHRVC97E2b7xrZZ1WCVvPqsz6fduS+GCDYrAUCmljER1xU+63+2cuS/fCb/Jvff2wy7EBYOH4y9Q1Yj4+xiCv+RF55VOicyqxRtmT7DtkDSr4YNgOZvTktM12C11eUvk/7A8XubuPZLUV4w2ekRqjmey9UVECb0nIK3MryjlyKMbMtITf5yHO60iHa7LePm2BRUKC9cgzZUZrbxCfVXNOEy0NQht3SsBNtG3uQ3w/VZVgU70sy5/7HxiItdKvKhRA2GyC2uxe/77qwqjGI8FTJADg1q8iIgw4KCPlrkbvnKiBw4ZRbG4tzjBN8AjqzLtkFu22vBO1z02vJuiYY1lo3Hpg5LkGgNXhJH+IEyHVVGKICA8AKZsqil9d7teoJM1Zt4HhtA38437/ic6ZtK7RgfxEsbGenkZBq4EeAhaP/miPwhvXdRcB8gNcQoi9LdswTDoCcAqAwPECa+yFXp8akOuWm+78Rz8zMU/2qKM6/vmB46pXdLP+v+eoU76up4uNV1UV2nh721o+HPWg4W9zMruBnDgfHBnQ1uZR6Xn2+qX3lnist8L9Ege3F/AOPsPfNMDUYkqPmz3U/Dv0GBAfaZ1Pup6T6iU+SHp2IbGrM7Yjj4OkeVjs0pczcslEKKAhD2K3IXWL2RCQR4dKgdYD0IBskpHQICGgjo5pEKatfvOII2BBRBqH9EJZSjHpKe9cvsYLfsYc2iX9UAREDG1OaGIgKCX90NDyDk2B52ke9/gT3dVSUwqwCseLiMdqwrC6/+fEtbK/XOWP5b6qeT5LWfMuxSye9oKxa22IpvxTQerWA/0RHlISjCcx59lwbE1O6f06ps2vLxp9JHWiS/A73q2P9GCS3yS7JNy4ki1OrpNvAOSkPRl5mP7WqhLjbovzQgMT5rf/sDCSj/8OrteHfAu1wrkPRrXq7RMGnQAls4ViHNYifGQKN3VpIiUhAWnNFGB+Pz9XVPSCFHAhOW48lWWaYTOy1PY+qoU55mvha5YTAfDlUFB1Vsv6f2y2Pu7OG7t+/wxY56dNtVhuo3DuFgn5+mcWTciQiw/uqso0QlwEoU7ygAUXa6QE2WsQ4KnP6ZsS7dgYOIds8hBNo41ZlOgh4tqOtrpijoRIecpNWk0XoM0xmXXyepOf+9PJRw4nlVKeWRdZxIBFbKoSlI/xyM6JlVYYG7HyO5i4h5R1F9aU7xKbAHb9HnB05/VsTWtRiPnsuTo/UaRYE8PXEkUI3SBNK6K0CGKznBmykEHxxp81nksyIHv+VfPqJdRw0IX49hDkyLNae9bvGPnNdQ6NNtLmLSh6/cG3k8Nw/bgp0h5m4JIoqjTzTlTwCjfYwoZw8wp1hqQRf4RMO0KyF+OafYjH8Zo6IKa+sXjIqOuI8JEa31itvRewE4r60h83H7Y7F0oJgOkG/6SxCSPzuRKY8kQwJMJAXy1yGZA8ZjdVs4DRSa+6N3wHtyumYHh3HTDjkoYjCmzfx+GH1js+ylJn3dHvlLgusCnCPZk9irbabDWsOjX+UfPW5zlQFR/4fxv9rISLxcI1tr5Mj5FH59GLAoxBlfrl7Cj4scj8nuDy+y1tLwYOsfjFUlxpOrbrC+/i3+7CPI/VMDCiAOZc2G0Z7/FTQnxyArUUCy2Qui8jtiqd3FPJjtbFXAZNKSTqKwNYnI3m3C4vzBDz3GrV2+eDMcC82mX7ufnW5KEOV6YpBJAIKTc8AhIF7hd+Tx1GNj9U80sa4A3awGFXEi9wnf9W3g2O+7y13qLAK6HihheJ4fOp1p2n3RVkgmw98qaKmYNNVJc/eRHjPM7mu0387PNZnDdGMurltyna1OY3Ox2zd7GybnDJlf3IrE8CtuK9icKad7xqgeJbSULhItdZXAUvpJumJRAjja5oNDsrnmfoYV4c2g9ecpRQm+bttnIBnE4mJAXokNEX6gdwKEVJwMysP6dUE+lCv+5HIQIfL2U8Dbnoi2XG9yBbEAjuFg0CkrppaPs0F0M5IFwCBNKd0YqLi+optZqdounz+eyVgn+Cip1T1u1MpbWlKO2pg3tesGaKSR/9YkCg96CgqbmVxUjhsxxjvlInsQae2gRsWnDijH+Aqc9kw+3AYDMGfUHN+AZd7vlBWhWVkHxrcMLX5Atcy+wbSV5kQls3hJJkx/0xldnSwz6pJn8F0IyQz7RLWXMW10rjeJXIQ+qf9N3TfNr6u5qhQoki7urX8KsBzf1ef+KM17MhQK19K5xmbt6HDMAL6j330TWPO3/a2JNXdrhi44jZWlM2qVygJGUtAp1N9w3/WFh/ZVKsAlvwTAmmQDrHFRkiTXMzyDT3TMWxuuMYrg7bGfl6YCk4F2dkr4NSrqGl5G4YnA9yCgmpuEbe9cYa4YkmCcyLiJ+BNcNXhkKFXXoJCRNW26SnDN21eckKId7wiUKHeojjb1lKc233Y8jWgoD3VxBcU6kYAJojgTTxd3KBoLGefI6VHeHUo8W9azn42waxjsYRro9AYokP59mFAxC7G0STN78ujdqamHRsjUAv6xd3UKBRpiI3+dk41VcZifRilRNMsZ5zP0KxMmBa+9hC0NAGHnZ8sgDIhIZPeP2dBo0rzmbFG26F9tIyGhuRZ6JNZtqOUifE8oIstpdMtWuWkkpuPJ0fGVkWrr0hLfL3/Q5emU+9vLuSAnRMTeYEWo8qbMGH1aH10Z2TSRfEgnAYPf2caXh7ntIbwla4URLbO1WTJNGQa5aM4lzLq3vN3ff4Wzy0BD9564i0n49UkyAhO7qB/4v5ENDaRBXWlrhJCyZunGogKF+n/FCIY1WOzEcGzLOFJuoEz1n9+vCcYPQtv7kL7ZYNs8gyzJWDu/BcTdyCTg3gUO2NU3Hhuv2ZD6ks3Fw+X1FMBV7vEO1M0d+KMqNtRC38Mek/EJ0yIASwZ2PjyNkoOYwrK1P+N+sHbtOk3kqU+ZHcUUJooRYxycnFmHf2eaGuzUOgTDIRAar77EdfpMfoU+dc3ZYdmwvRGnrHDKzWtsUFMuhog7y3CZ9dU8RuP8VH3HYExHft1FhbTAZ1JEkzhTn8XzvJ5ibgXQvWPAY1T8R+XK0EfWdM+UQCAhyA0yyTPLYsw5qaKPHzx6F2auHxvypaIifkk93PUVM125M1LnZbDcC2RUxCSWT6FjstBoJcL56cjBrMMSd3aTPVMXcryt9ff9cO2wBOV5soxjp/XofTd9cfGvzOyvgEmSdTpp99p6UjFtJcYRu8lf4J/t89cLagEONFR5wV3BjY59lC8AKL5Je+sW/XbXM/2HOl0WUMnvm8HO7YPuGnruQjfCZ2TUIhgs528Ow0yp96EfNyDoMODaKRrEjVN3/w0HfMRCQW+4XntCjljvkLbWsGuUaqme8CBChH9UgNgw5py4eRpEpMJLfJERpxK0myeKdrVdgYYgiXV95vUmnxdL81SNXI83Oz/6W3Wfm7NYDDUjd2+VjrJ1J//2ifAg58lzizAuUVvIJ0H3oI5/P0O1/9u7Lr35pvdAnGpW2BPH5KXsj0O5Frfko+tBGX0O2nSup5AVfbEff10zW2WJZ+8JQe1aXXvF+E3ZQa6PgNAzXh1NHg1o8wIRtYAh/UwFIFbAnFHAO51QQ2EzDEmXKQqJ7SRJx4Z66hXdSl7I65Cf8odyceFZxgUvi3I0zUsWY/CsPNxEJ49A3FgbKP+NGxg3fVG93qZKJF7H2iQRoG8v00pXFsmlorCa3ftPZGuqRPGU7wCxPEIDCwRcJQCPB/t2qik+nHo3GMu++typN0p4YJj+Bj6Gx9uFe/e3BVXRDy1hXf2bp+MxTcuuCjDZ9kex08CVfIDM/SHRV2fn6rTrdvAJnqoX8Dxiuk4Skq8w7PsNgQYJpwHOme2S4s67Z6c9gHX94h9k53nUgyh/yERQwUAI+eUv/4O1EP9FBQnM4Emj9md69tnd4OGRVC3Zs9/3UvLC2RmwaIB+PUzAzHzCCGtcQpoLHxRqXx+eNthRJz3nesNDj5quHMXa8BGPy2wZV2UctMqo2DlD+Z/wt7FGg6yfAXI8cISi0LEc40o5ykzSyMMkawwhgCjluCskFP87s7dIyYwPVsp9E+eRLqzElqfTVUv3kcAeMkxxjMZwuIEiX1InSRbctherVM5WACPZpZFccYFXx15/5xbvLRGXT4fbeJKlLP811sgq5vVTdZyI7xKrx8neV1OtvKzBl0N21TSLCoc2IeDTzAQloHBKTwYe3oePx9/RPjzaGTKx+WRewqXDNG4q83sz74xZ0cRyRrv7LvYNZLto1E9x6C3zpltHOc4+1zeSpk2p+yHhmsoYlwI4dSUzQZOa5zeDKRJP/XE8B7gsIGW7FpQjompo78PZGAGVNTxTMGxFg6fiqnhrUY85krB9NLUBiLD1VXvxQqoHUDekDcyrJEL3ZV3u+fVMEbwdMGtQUMQguFED4wBauLJvtUNe7EVFfGagm3Ucecdqt70ZEq4fHuSLlyPs+eulIDuN5f71V8zNDITnN/l6EGt89yoocyeL0HILw0tpbMg4oK0H2Qf4o/IazXIOyDMqoFnLoTbWfQUG/2+5Uz/wttOF9iheSH+TSMM9wTY23ycni5DLZHNjAX38UeftN0nyGJaHsdTfpRFRcrj0aGZaFlmt43IjEd0PB80rDwRwm0mKrUJ7jTPiVLNgghtCoA20gmpVrec176ducuj4h+0HaMOmGW+qfEDIPPaHi2b+nOfBzacE/lmEZivRxoUKACl3E19/+Ueu9OngNcLELxzOI+wD4fLRC63g+EjaQ012Pxtk/THjvjWUbrkOWBGhN+f1NgFX5PSyCmtW3x0vbVbLZbpZ8jSwVHCR/0wZnDY4b/wIg9xaJgicBgpYf6cAXGOz/LTuceOgUuoSv92/J/1trj35x6ldmiWdkRt/N7PbQHCM34l/H8zdwk0Z0LBlzesmwvJWxhz6ACRbkfyjY9AiEcj/Ld82OZ/kINPx5muIwBnpCq+bUZ5e8geAwLWoBEOBSUOTjcRNWjbFDxQicPvCO6+bSY1NHXdFSo3AJabYReE+8TwC0X+xG33MiHmxL6xh4e1MM+R2mXrQJt+5rPAhrrjVMeswALMSElnPKqitkD+YXZ6jW7OgTYex+4biaCmp6UKZ+qVeQWmueIUUrjbTrehWJV7o8JtksbCtwqm7V7pEwa2QYBF13JOZxZTpYyVWC341J96xnhadrWWxlNcJZUaeT9ZIWTt/gh8zMDE3lIAv6AFRAWMMAdQIV55McaU+dOa8YvrHVT4kY7eRjv6BLpWK0Me7IE8NwSPBjEhVSr+LBALlRNiWuw/1ri+b5tdJjWaScP3+kjHSGZIjFXsyVBKikJpZDRAhAom4Ri/Y7jmXJcWJwc3aEzbWbR39ZVdla0BPBCzH3bS5z1U+qKQDqZyUsvM/VHdvgvdcHbK6wuGrg22TtCwPldM0HeI2StZu1gk/PUW2RrF+eI7ql3wmNb8xFdNcHW4jSIvnOHACOqfA+elwgUNB1SZ368TbK7Q/VepJ7XBNd4mSDWPw5++eIiABsDaF7tLOtAkx96IQ11EJ1SE3grmYHBLarX14l2BgGsuuN6TC7R+pw4MH9zTDDmLWUbmi0DDJdH3D5HuiicWJIEi/4M0JefnmOWa8pI5CBZhSyK7FywJznEWfUpTQZau7m9/p05Qm+T5airn6DtOZ4uuIcxgybNne0MaBJxCnOgLzxe3jsVfNd7tLTcx39Sye5/6Da6XsarYPjffyDtM6Fv0vLBQze+gO+GfjF+HTWdW5/PZqFX+t3XcbKmtDhWfxkfFQN5QvcDRHurrrGrnNs40lfgbVbOFpJuNl7hbQcg8FZGuSx8kpDOnDslwPtxUiLyhuIbKm0vzUum6vqShiOHRbMw81dKixvcxQFDwSWjg2LZx3qHOHZB+peYdXfZSC8MXseZfoSQPr/sQ1flofbpYnYGr9bbJ1dUo/qaLKkbsEvydOQc6rbrt0372HLmZVxHS8/RqLebVgxWx84GRgUUDAC0X/NPRZaJFSGI+PZZRpVvrVFUAdR1bjLhDXOAFYdMA4W2eWbaI1Bem5HwcIra9LqZ1m2r9F9i5ovyWlyzPH7lK1cT70zfGPat1BwavQlmybCaH6lJ/s+SWxn+EWpw96REB+gtVdATZUhcQfAv49wyXhuj1bUgRBgtMCCNa8pF9ayHgNQ34j3rEzfckdbTaCkW6kOr6+LSdtbDMN2ShG6P7bl5B1AU+NzBuQiPqs6M4qLEzX9/DXg7+WMzbaHNFbUkAuUqqyfI1Pkl2ypWw0ULZ7Glv3/c52YuD2PmX827OXNepEGRA6gfn8sXY/Ht5qn6rLBf1HLGmvQx3EtdA0HU+ft18wbW0O3Hzdir1GycqZr4Tg6ZTld4/zavkVWpllevvajrN1o1Wt4qDN+mjWxlfFMmqp5ooYpt3oq65iaie96OQzfEtVzynt0l14rPCfz95W320gviNMeMtg34WdljKyxvHdjgqNLeR346hXb2xbx78BoiqY+XC3j/oPF7FRZDSGckttA0b37Ya+181DC0ZOdcTAbvgFv/oD8bXytC1NDZ24loNMeOxshWfmXXUbuiuSGT378WWUZzHlHXp3aBO539m6XNYDYwt2x5rVg8D5ANnQ3B86hehyoAIToTk5Rw60h5UEC4BECUt7KR/F8XD1zXzmWDBhOHfI2X0qi7K0WQE1gES7uIUv2XCvdogrUN3Bx33/WWOxJ+sRyNx5y8KSbQnTd7+0IcvOL1WiiMd5CGBjfy3hKHk5HPQ0tJeKp/9i5TRqQC4Vnv66xDgAYV+RFSbEru5LrvJBAPv27jYN37ZHSLt0WbMQv2H05l+LBw6Wcofy5R57w2yuURqTuX7fs907MD4ajrXAB6t1Yc43AMxOUhCM8UFljnHJ1Si3ws7eUX4LBkn28IWJcB6XXoSc/ghNfTbAe08eVx6DVHrM7n4tWbncQclJuNDmwJmWAtDguXSZMzprDOCig+BxadhbIHy+q6qTXUojdiywb1h7dzKlBh82/J4Z2fcv5Wy+S8gAxfNx+4y8vT+ahlkcvnUxv3Y/UYoL1HeE9/VoC+QxrinD9gKPb+Wl8auLDj5yvlo740myyHzK4mDOQoxMzANAYZJUd7WlaA9iYME2e4VkfpairGOf6w4zY2Re4BBjhAkDd4Eem/9A6iUJUGXN9yE5y+yMgEljXozT7gxcnwV/GcFwo4SmKiQ7opSW4gnhXSUPPKdnQy+FEmWkdpykmHi5TirH83HXRAyiXVo+HVrL+JBMlZ15MSzsbod0l6MMxgHDolIdonjw6m+RXccDx4tA6hEHvweDfzM/bsFkaHSb1T8RdDLeNxQMuBXDOrMt0hatsrD66tKs3z0fBvrrrpAsM9Vv0Qe434a6nZ5oipgQonQKZdZmNLZZ5EvrDKv/coZIxvw7I4uiOWnLq0rwqArWsWDTxels8q7tVZlixRK5TKCcgOXyBz8njs9ip7IlhzvqkdllBRnZ+V3Pq/43d8eAw3EyWHOZpywV2gl3dFVCeejCiyOeA4Sgg+vH2TcFAMAGsHsk8WGGc9r8lNcXUMRlW/Bd7Altu04YgpYzc50qGwwvD+yRntRD6mQzvwHw6h1zVBR7jPZL56bd0PQnTuv8uzUI1nuKMevhHXI4UdXUufbhiYeh27xWyHa4+z18X1jZUb7iGzTx8E2HndmTqFKHcu/Uq4D0/0kzyVbu3oVo9ox4X+tAOW/dr6iioPjTfMrMN54js1CtNgrscVMeV5vtGoYj5qJranGs9avZ+QxnGmqOzpoVhxeVKd46Xvhz0osU+5QO3RaLcXdG79FwhcEzzGFeTviIq+aaB9GkGJne/jVYYxnBvxzgtQXh3oqivjEg68l5j6FOplGtTPACCDIGD7bEaYZESxxQcCIDdQyeFQ1ETsuoj9NjhEnn+vHXWbAvIRExyWSvF8Vm5CSGHbq1B2RORmo8W2ITbCEM8tZsw76E73SFQdieTp76UeC5DsU++x9a1SE968lT3wq3IL2lL/i8iw8V4g/xjQWLhXCDIYw2FZ0NP2gMbPRDRRgpjnUo4/gVdBbvnRpMU6prGgtPQwKDwKAN/qaSLHI99WrPNONgUiVexGL7FO+nXdB3UspsddINm0zLPJSY0y5WTqbvdq2ZV1d/y0L1rlb8AaGnPU05QKlRZlpFeYLPfwbQL3k4LNnsJNUEPO//Xo0MoHZ7nRqPvLzA/22/GFzI1Ci3Iz3yuxz7YRMo85Y3AKF5bDrCTwIVDVmPx4BV3m3m2d2l1Gebc1AXeEv1CoGe4Wp9O1YPk9d/TgWGfp6RqDc4W8kDsWWH0/8IJZt3yDIdB1Z5zG3PJsUoM1Sce2FR7e/hNmElP3ZCEHHoVfpLRcjgU38Shy9CHv/E/wAMaf6XWOnVbqVcs07mSmrIK360CncrNTTY1HCNcPaZsIwU1Zv2OcKPBR3ed0x/QoIrQ+znkNzLoesB7ZLtQvJ7NgVbn4V4rt1lV+uSOT55ZStpE+CHtKiOwBq2FZg4vKnyJmnS/1PK7Ds65zy0phDGzaVTE4N3Kax7kg4H1NETnw44aSJL9K8JPxnIobN7GiT0+0dPm8esnXhSiHpZrE9JXhnMlHXLIYBHHa63PvNoONll8X0xix0/AyIITjazjDlUI43L+F6oyKaM2Lbr2yWCWRlUVQCtoJIY5kUhqnxx4/jwv1wyycyyVwdRMZgx3dU2e/ED2uVva2YqUtt1cilNfTjBMIOAEE/9c74qmXSsOkNLGNyolz9Nr1EALeiCQK1WFWe2yXdEtHmH3rMZ6N0OG9/FXU4Xz3PX1WLYgcZ813IXEZRnFGlDiBXbel2zgxZ3Uk/8FTK9vhl+PG13Yo3RLJ9RcZqbL8igGWkLZuutn0S2Ero9yoQaC93UUADvRRHjTEowYhBAc1IFMdrRS9/hmuVEjo0xyXv3vnJrNkmJv8dFuzkngQ88n0OtTdB4yq9ZP/KumstZ7SRPvnNIyGHuJJUiICyM/B5dtZH+kvbCWadh6XAOS7zCaNXYOQ/RK0mwTnA18jV+aoiSJI7WZ5eBrIcAvN6/sQoVLEMpCEBsQRsQghaSHV34l2++XV/nbegVvdQO2LldcMYNBC9t6kpwdiyUDq/GieuuJ1qu2Eef5LSS8gdveZ/nzn7kTeVSLX152nr8udwGWYAKrVPVFCUoWAgC3P6oQH+6/BfIxfGUgZ2FiPm+Pq82vjI8+s9afOSDZNL/xJafYMwYg/23vk6gxdO5SaaFbdk69qRCkrEwPio4Gu8ehPfiXZ5fK8mTxYVAeyykymH1PCNKMDpUX6znPIQvqi6D/reXFjVw5qH0JJcjv8IujsM1P2KWgSMkpJFd/i2ezfLrcjispfd3W6fyJHornbfs1YH0oN6bw/OWZcdaR74mQ56vCjqJ5Q5YFuOC87ecGe0L65Swye0ZRKCFjjQgCaDJW4mB3u7ytfx8myzlaeczL4x59JzUPWbAEHsifmWJfL2MmpcolW5GZxRZYDBPzEop6FTn4xHCD95VKKNqU9oiKx/gxzD8G36kJNgwU4mx1eF6LzEyIdIqaQHRbMN+RXLICPQtcWDAxczwhuFiua8bwV/kj+86G8P43ea56duWfwNGdJRYLf4OMYVRGBifxikuHRsxVUYlS6QnsxSYqaDzNgvrOksqf4kTJeatzizLWlofsl8Ubh1AEJG1NHky32zMUYv1zTYGE9pS62UjKnqByspjA6Cv1p4TPRP3fe5jXJkuJsr+RrhtJCzdC5OS9n9kOiBo6gMe9KwQoDvh3UWho343/dwLQskJK+raIy3UfnrCbkJfkgF6fZf3UPPOZdgIlE4PCOp2b6Arocrz3mlX8Lyo1Dkwpec3ddhRc8TuJcoMsGmDpzfdgxWCVvFiOVMxyQhp1arswv2xlO4eXVkoYdjRYa+nf9kXpaG0LqZ3/NPPdL9du0zU068PIoIr19oxg9SX7irWKkYMbMds/ppOJcOiFhEuHXdnldxFDIeRiBLR9gTfFMx9D5OvuMVUgeoZLT3I18INR8WIXxjpPS9AFh7R7SASeAnJUi820YbRCsPow4GCvTkDW2FiDv1cJyUA31yXdaocZw/HLJpbrRWu+Fc1rFDv/+s6D19KYXAW31yxGkM33O/mGqH4ClhVaGO/fDj008iaoKFGCL2AzmAUZqYWstg1SCKPyZsUsLuJwMjPoVawwSdwKsg4kPICgE6nJz9Ex9vw6Pl4BdabCiGTRUOl2q99y3uxsrByicjw5+Me/Ct7qYrXOgdySPKLF//Pxs/FsJDv2GXQsLCnUaHhDCknwDoNlWiZodSspg6bGCE5ZsNyRPj0tzmL6zvtBVtfF19zCW11Frx+MLq6es8XELAQHGFXiCKq7qJOeL9+55qsF9bXVsbgHOO3xtVyhsu/o6d5600SHT2u6LEQTswd4VA+lySM6FMrkEGGkOU01HUbWIQG3B9XyrjC3NV/tciMxBblwjORc3Z4F3YsDmR8p+JGWByuodDwvTtL10WdDk7F7+CGvuuMPPaQOkgwVCCRCZwjnqeSyZuADHKOPHzkTwhiu53Y/p7byae1qQujHA5G2Too+B5GP+DMvrNvsoAjlg8dEeOr4bDEYpQVloV+QFZ7NRZRlcylHH4qklKTLm9D9vO9TodSuVLu8VQXiO38pJ7+0Azi0hmmWLxtqOzn9yp8WJR2Ey44oC5Iu6S8iEAggextKBA7WI++J1/s+ClDjL721QZPHqedkIO6aSof8yWmHfa8fcUD7ffR9VYUBAKP4ppSR2rjk9Mt/RsPUKmytpWitfFU182peePoW2saZdl5j9nquOSzniCwouNx6cWlz691NsBJA160k/xkZi0nkKzDk1D4QMM2AgYHrfzkZ18a9XmeFda0gEm8i+IRAtOPwyT/KsNKSKIr6rK2DP/7IajAHP30bskMyWb+yztwf3TOm3CylL6564XntCTu+j7yFG8lNTzGqrQ9rNiF/Gp3mIC1/wSylod87i3xJ4ntBcMCxivrVWQjQMcSRYmGasiSNYx2dgmbYSEewYIwIl4+uE9Z0nr8pinHpXAnZ8G9uGhhGUef3p7mnZHXMVCsl1+5+KcqAD7CVE8Jh+oXnlcZt3iApFmY/28Vur5BCpbHHpVXvIZF/RRCg1tmfAysb/x7QuE1tf2FQIfMGtH2vHyfE++WVqOVpk0K8D0uzAwIkBwsNcE8VUviRwDjk4a2/OPBnMxW+epVYViuxZigLDy/8hGiqELc9fhFGfoW2N4mF7edFLehKmiff6Qh7jp8se146XzE7LfFZEZPr3kp7VGgJePYaL7bMeDNgH8NU8ZC6gYAUf0ohVOyTIc/SBr7YNvndEMjwkNL/8aNefxoRerOsQ/qiB3oa7FTUCKJNZDQK1VlpqOkmAAKy6AB0sdaTVCLMjgl0qPnK/6mM4CnSrhvfnwjWVo+g6vugiZ/BuoBYGCZyv1LRhZBZILDFMKana4lz7uSgqcE0b1IU0JpzbVeB0XcvdDK/nlfymuiT8T36PWQvE0ZLPHwnnUtqATZkBmRZr/q05ANqP/Cx4gIviTBLCm6Ppc1szKnNkTLYfalZdz4C0Zz8TH4Gag/pTXeXxNXs8a84XY5aSMsM9zxAK7VaAlD8wxnsZSdvMt9oVr6EHDF6e2xCWjxxdZ6BMhoGtaFrbUGH/TQLZZbdUCKs67eamwmIqXoXOKicUM5GCwBWW2MFi6z0I5B5M8GczVjzy2wd9BJNHZ23oA4GwXFVq4YCzAdzsxL/P2O0RY6Aj+7Vlp4nvr47e4gTnbnFDx8Femg4AVBli0UtJ83GXGIGSYX/hSrmO7fc1vNdmcP5DEJIdC714T2hk0rsfbDufAZJorLpjRKcPdkQAoowms7LCn8RaavAxKI+jzUnXUY21TvCJQdqYryujKPzT7gT/n7NiLhJ2b4TrCXzbsgTnpKrk6uK9jK1ys879lkL4KywP9vRj41Scs7vNGHFc2RxegiXBMfvBT/xMBj2Ch/eDLjoG6o4YpJizMHys+KWQVSOUGDAFJ4lOI7AW+OdrXUDsSZ2mQCcXHz5Qa5udHpRrG/Amp925lUiFGdyi1/+T77nbpC4WlzwEANEax+JPb6AIf2yjEHp3X4ZcWACiYBdwRyMv7lmSXSdZ9DcbQJO+ajc2Q2U8CVAfx1iIdbr2gP0/R5COBnaikegQeFxNLkgtPVsG2arHEwIVIs0BfVxKkeEZDPWjfATEgF7W0/DgrGsgiLZnzyJffcNpu6SdywFqG8R0ryhupZpMGoKIHnuFdBCuZ1WeTCfjAqrudqvz+asEGXyUrNYLjv8HJJXJUQwRHdKaGX3BQQLssdQIrjL3WywaPRrGjsge4obgcMVRNGWyXa3HNoLIyNxcfpX+M+jivraqTI1aYdo011w1733HlDfLh1ZBw/Q+jXfMAPVcvQ2TCxz9jQMLU6G+db+T56Dq6L7OvihJGU9b5g+pLteOmTxJKG9CE+czQHOrUF7E2JDX0jIeEhSD6xOvFm5/aq0AnerTrH51hZKd6/8jzsjIJZhAsbKCLrIhAa+O+dTLQJSoIeS3xbdFQ2uL1x5Hjt7XZ/+0vhyCJ4pOY3eSMB1unF/GvPYLhGt+phW+3HPJYtzNq7i08N9MadRAg3xhYSK5ZAEitwJ1MKwvF81TObqBS7xWAjng4kLVarjui0GuZ2FNSzKPKsimrLcYDKo3M93PuNoEBANLNQ/5JFseALglMsDkVGKd9v9V9d5+44SDd3jBl9NONrBJaDkBIrr7xZkvNQ8H118+qIo0P08E8orxjHj5mog64vI5IlkxXw9a+oB7o6oeMFKUUx18A6iQ7WE4TuO4vyHQCjntcTs9mzoleHVIWoYbEV/GZ3ree4sYScgriZigS5SS9jCGyvcQbycMVGi3OZYCpZ9ks4jZO68AXwQ8yT/O3gsXRLv/osY+O7NGnfZnvBxhkewHIShbUHux/TuiZcUFIgRe8pBk1q/W+pMVYz4xT8eEujx/XF5tdSAn67xgQw6Cgpp2wmIHBXY9vQLnqg1gTwlInZ+1PckPYRpaMrfBgMM0deqmettJvhs8AQ6SacjwR6mgw76HDuc52gYwsiMKfmiPwvzOT/f3zpldY/7pHl2yNySHj9PQYmYU+s7S8AG0D60ASE/eNiWZq6f/UIGUCMxxMpiRmfDwy5z8GjWDZwjZWJWe3QmzqLarTJ/Qm0uOnDnWWIypdTAi6tbevLjy8VmXhn5Y+nCGV0bRUd/ttpEDJjbtRlc1kTAQNfKiUz3M7Gf6JcFR690au4fmo7bKbwQBS+ev8ggA3tS7wCE2MjkwMKGCoJTSkbH+F6cI7m5gF9Jr3+YQNHEYko/2COpgMSQ3LvxErzrdqliYiIz6xpodTXz/3MtTZUr/iRsAGJLQTilED0eNB1GBJgNWQC4ms35iuZVvdgQyHV1VtbtpDeVoVv70jabZihbeULOahmZWFRKvKLk/uZwXvpFT62mLMNC5FdM0139HWOrIdbU1wa+r+msxa+BCsFY/kDuPIRU6p1ytf8bUSYJLf9Xy4bXLmrreruewu/lmgMzHiGUZkOLybsy0O0wfpr8XCI5WR6/1KXSCDduk8jqq0+LFfO0OfV+l1bOzUEFEvaCB/0NvFmboVlFW4Dk73aKOL2A6bXxdT4330DVf770g8K+/1mj6IPk1iXIwEjag6RbC5akuPMbfJj07q895a544l8TBifP0O6teZDSTGKeCXAbTqAUq/Vfh3Hkuyhk24Zw5l8I+7dU3TW1afTydeo1+3xD7+iRc/e8J265jfDYBo9oePNs4kJOW8YCAjoTven9RGh/tEV4SM+q+s6QKOpNxv2h4CYGN6YPWSXUppPVFXPkeuQheiYBTCOTcMDcN/aS6kzY/Zy4aF58ZNgHH8QsLmhiwIX917MVCoy8KxLjJh6pkxQZ6ATkRJJ41wNSwVSaccImo6b96HUnR9So7W3fX+Ooy7Ev1hmZ9FHXqTSqAls5eRdcvztYnMENflV46oMwHxOw6VU6f033JcOqJZGuFNamJ4BYlqyHcbDPokvewkHxH+glcCLCE/Qi5K8SxdrKdav3lc2ldCamAYDF7IvOOZPP0/Yw23ivov9OU1CNBBsonQwRSeQ0XO1OX8W2cw/jpR8/LbZTjl7RArLairTcXJOmhDWeH2nuQSVggiOE9CFLIc8ifKIRgZ0OkUgBvAAZ/0T7YGk611iFzq7tC/OyijAbD7cUMdLDl46BmXjd97pVKEZQwzBMA9ARRz+YI0lu2bVBkAUZ+f5vPe6J+Z//s2+my5MrE9XF+YwqBwsGaCyJZqZbt/Hiln1c+a8L/EmE0/jmWTMlG5O2GOeff30egINCqh4y/u9GXUxaeD3kzJNF2pVlAv12aZ1JRQAd4H/ysAVFNF1QQY4oVbytxiPFgQEkiLbSFRvWHGcuOH7NscVW6a6YULQ/B4RYNlEwJ4OYsun1B/7fJH+ZxB4XTuwDtd4VA2Ajf0xlGuMUy5rENC72wqOlZJRXgXlLVRz3O0u1RFtZTZmrWZstLF5+Tly3j7C1i7P0BI0uHAIIdgJmjgc7oYAcmpeG0wnl7HCe2ZPyq9QwwvaxRwa83BKLi+G7Ikqov2lG4wp/YNeEIp62cyvNtHV27hhmBQ6zwNQwpCc17p+2FIY68+cSHuA3l+IaGeuAAU/KvBaagQfRDx6aA80+IT+jiVlKP0Ipg1bPEPeHftfVE1BAjzNosEds4P/AgRZv9r5MnK7+fpWDheucIJTpu51aqUFvm47hHyt8nePnN6dMzRHtgqcJgHVLjue61n3yGM9r/cKFDdhiLUxUiBFjAXvxVyZ+mvanufGHNI0AcF/LXC1y4Le6LDXAbe1qfBejb8ybFwEoEL97RJ3qaa41DlrOCHxhCx3Zkxn+qdRn/urA6O9mz3/nG5sp8itC1MtYi/VPtvd3Sq5qm/9SuDYjRbUsqpm7k6nDhbkUhY/9eeT0HjYStV3wn8rRH9kOTP6kxyvi3d7t+/C64zF8abdA/BgIblwQfkXNlLOC3MAss7wWOL6Csg23kLDHgPXPD2fhQBiwQXSLgY+NMP2PkVsRzkF49BdiV+pzth+7dSwuNf5yXYoY5z+Ked5cVWrYqNrpcVv/mb1Vl8ahkdluBXltIIfmDhCAgh4eOJhsXNhvz/7L30qXRhA1DXxQpNduR/LzwiPFapOTtxv9fTVBcSfHKs967i6QvUr6r4ix6RdouBcE68VsyLKQL8QhHH+aqD1i7rEJn3fDRiqdptUGWKJ4zxtKIZ+ZMXEYs9jLscHEauuhKqwbKc8FtLeYdEzkl0/9ulRXff2CZ3bCnyfR34+jvnnOaCLaDJE4ZqLhDJycA/xhFBPKJ1tMapdX5Iz2WPNv8+NJh0sYJod480yRaL7DnZD9QxMxSLsnbu4l3ZW2Mgkn+wqdZ1QwxMOm26qXUjDUqgPoE5F/ORmpQYEoKw0zx+vNaLBQGA9tcj0UgIwwI2+whHaTaOgfJdp36Ue0IMnWnQDreBOCeEXMkQhD8Uq6NNTPMRptz0m51bqGNxQlDtJ2O4YgF8h3YoEVjezbWZRN0Cvyb1FfE6lIZ6od2i+vJYf0T4U2lvaPIvJJu0P99wyViuLnBy6zh0JSYSx0D79IVQ5iN02SW/QMLsLon0CwFyitNJv3rh/YDqMM9kZBdgGF9kAQkf6hgqtURnrEAv8L9MhmNO+2iXDN+tA0hp4sVIE0YTaZcB7toi8W9IGFZishvYX3dZwgDSu+G+ERq+p0Tk6msCY5HiMVjsy9CKF7kT2plVvoe8glKYWCRB0k9EP8v9Qmf+hNQ6NfzQx5mdRZyxfxhceZo41aGQznTajOXYhKWCG+i9uUAGAwd5zZ4R1uRXe7ERl8HY5NJkr9LrW+epqVH4auMwztR5yyoptdmANmdIvy5uAn/QeFKpd7oMmaeWuw9XFEYppBBlfsWOSvxTG58El44GCRlIAKZbPN6TOIHEZYHAKYVE2Tv7VIKW1X3S3CfGY5XYrNi11md121BE/Vt6WvGFODVduCdAls4f0oz/Wc6yXWVE6vhRMYEsIQFhp3AjUBA2/YiFSnRqKVUr8apHBSAmR9hc45QOMAkjTvT0HDoqQKCXADZUEhKFUomCL3PwBO47LhHpWYrsJcvUjhro+101aKJRjvB1Fv0g0zlG5fqKa+fuKT38LGKIKossTHCXH3HYPSEdmG3VXLGdoUE/d6OZ+LLueJSkE/Eayxa7Znr6md9i7LRcXISat9v71H9mQBp5MEFBCrJcs9P5cCXWhxBpQbgG3IlUpfJD0ddMrwL4YG0Xm/T3JcLpJKNI9jBC2E1gD95fo2gG/Fax7LXkh8exRItBsgzcOwUcsTQC+AzpA3zFCx0FmYc/NGPxF+n00QKF5cVuCU1dBkK74fXZGplP1elti0HrfB3E+1fUh8sHCXmzDBeVPgZ/pY2v8x6ZoGd2wm4gBTY2vuGTR9Pm+UwwGjoHvvMPL+sp5w0am8ymkJYDv7FEYcd4GW8caKmHds4P0a6fBJNfHDf3Kx/9+v37g0wPBGYjDubT33uBSVD4ZFMRZsJ189Sny4gfwErTnTuHzYjaOUBkkTTzpBaKyTWQFvdwdU/2cfzu6vF4riVipGzn0kquihiSECAuT0R+9QmklBb0nRcRDMFzlG2X7sNZNJidEcmljDcgFTHrvpXRqSuNerw0qwcP5jWi4QqZzDi9ZniQiwrgaQ2H3EifKmo+oNxuAiiBCKQGxHw3+BcpFtf2Ij5/A+DNtU6cjxfUDz/XdtOmyMAheYCHb4FaBYVNklR4hLH7A9Tbm+Zq8/uZGA1pyhpbuSfCg6T20vYynekNvKwro86pb8LUFHFl2dLUcyll4YSvoF10+qf1dlJ0mEewCPYv1d8akFs95Lo9Fmd6j5TcPYZ9Mv7l4u04oyxzTH586iwaUCcSCXju5XMqcZVn6lZTqVcTX/Rnj2Xz6FKXnz/FF9Rhn+21l3LaM7+7S13Uv/mKYe3qJzKxdgs1mWMgOW7tT51EeKfS4JuYMLA0y1ytRQ1Cp3WYDSGCj5eaftg7quKghUAurt5tTfrskW7QY33b2JzaVl8ejrBA32bD0LqF/hFnBaptX4cEkjZz/uVReMkaqxAnzTEM9oRG2dgvMWHSKqh4cdPeJZN+DpnF3sOK9oRyGZnOZjVmSV6Jw+Sc/3SIODRPWfPky7fKrTw68fTbYIWCPObvG/HephsioU91GIpyjfWWqULBAhFtEhjtwRSNfIIsqYDxIFEwfRLrm1RkfKjpw8BQSSFRtRg5uzFl+v1+ml2+wnw+anHM4+7KTVITAPGGXwLa5KRO0PilSSHrfen3AKU9qEnsv2yJQYLO7fmIekH3EjJxyAbW8nXhv8EbIUQdMOVxyEI3oKK0aWyXORaR8fKwCMQCvUAzzEYF70YFOYAerA05AGJqVA1BfgBjLRaaiwbORiNbVw4gKwGmc1ugK24JLnlG0kMM/G6dFmjps9JTRbaAPgdk1Oo+e4Cm+uv1i1wx16lkVwuO8GZiRYFhmh4p1uzhcLfFNt0YbSSEJKissSH4+kfQLgDvY8cMtxp9RNJgrfS6pyh4g0otg7Mq7d9N6sZ9U41Kmbe1BRxBVXBcS3y6pwCAsT4K+Iuqfh3HKKefEJqOATpeJz0fJpFAQqBMbdhBCuDmOjZ6CTswSB+j3D2ode4Zv54YWHPPL8i1J8jlwlU/YWGouEK6fdGGSolktQWNkSDpA4sB4syGwEZiMk4pN+EYNdiDHN74/1LInGmWIsW7THM155ov5WzOOiq5VA8AERWzE90kP+qKzRlDUB4ddCrbCFENWvYFftvYBdfxSbNKZ/Hwl55vYGCb60C+UPjc+i8rDnm/GfllKh0f7Q7Do5XpI+tEuXw5Vk5EpfDyzy8FA85FsB3l9I+XHb+diURIdRBlgpG6cx2aKoDQ/z6iTMftDXAL/lRcM7yoWA7SpWFJPv1R3cjP1i8nkiwRNzwUQq8TpI09F2Hu6ClSaOc5Pp8TNodzuSu0w+B2KvuUtSwtQOG4JGterBrVd/RO5PhwoBLxacfLhdH3U7IXxUOpg2Klc/gcMnMVKkXpUSGfmSrzgsuiLy9Z8nsdhYi+wUhh/q763BWATVMEF/XfprMshon+p7gRX613/tYDeZCNEGXM528K4aghuM1DlaZ/WayINY491j5aUr486McskcGwOsY8Njq6QGoYhAknea15WTF5vIaNeM7W/atlUfFCvvLWV7rd32SEiZxfzGtrfshWxvqExcdIUXCCOCnfG4jXYaBUXfMKkyjBg8iWluLm6HKprdBYMB3sWwd84glaEwCcETJbFeEohlQf14LJeMUFWhwUeG/o3phQg7G/YhkdBs5IuqxuVR21/4PBdtfmhI0dVyYiIOSF+u2nv+9uxONwSoV7vurWD1oo+6tulr7H9Eif95X04P7v9kHGal+N4Bl6Y5SpMWXtXpqmLPYpyagaLCRZ0nzjsvgIa0ykgEKO/KtwzvP/cu/cFH5rMtNAK4EBwiI61l4J7QnlBQSkWNX5QemamAbvpVALWeqU4KQrXPuqVpgMeHE/I5pdgFwz3CM9UYYnn2ieYN2eX50j+Eiuzyigo8Rz2ZeR0HseMd7y9jf+xbd36cV2nZV0ZQRVm7Khvx3uVgnAFkyFiBiJ1tNf8q+MrdT9+W8ViUNcDTq3iWSN17S9qszBW0gnMKcz1xOmhQd3Vkupk3VeNTNM30FlCsCgwfvb32lZuNoyw3JatPxTt3fX0lHH+4/Z3r8hLdptoCx3UC0xKfT3Vj/wywvr69OxRLZ6yPlo0cgc+JEqSb1+wT2/rQSXcRTrVGpC/uUIQ9BBYsoMe/0kWZkGr/z6DuV67zBPS9Fs3Iz4RPWcn5n4KlaHxsgujDIaJ4hHG7Gu3IGelbPerTv1Iup7ayxcJB7hC+97V5EVTevbf19uRTtDyg8n7R3ovSkt/QWq19ZlkkAv9g/P5kEgDsxWBwpu/ykmtn+MlJgfRBEgLZTAjuqlpOAt2cWlrFTT7cii7RHhZ9dOQgqbSZiaaWj+cm9FxAu1saDysiCmrD2gyd3BtRkGm+8db+Dyj9+gZOcnEjjqCbnq4bH4X1NJWhmwIyV4swTfVa8nJPRKDJ0AYPVvObo00HvdnVtl63wewJbubRFb3BVAtvQ2lmz1LM3jW8HhhXDRW2JnPrEucWmfkxMeYLT+uhT1oe0z7Qsu9UyrVL1ZpDohzslWIFy7iumdRh0cHxijl6UH68OjfPT+xL3uhhgYQk+fC8mchNsI0ylrBlIvSfSYmuElG4A3kmBpkCGLvPGm9vTYXTtxXFXSpyqfwCRSfcTx1Rr3zQ+habwf5aQp0LTkqPDGaOY5BlSotGaBC28ZHlWdUevFUzFzkcgdnvx4kZMmoI1yAgYGs+A0zhUJ7SZahxJWA70INz81OdW1mJJie6yOZci+/XBugrYTnL6wm/obbGpUDw5V5OPUuzgLOkGsKyGvPUNhozJ4EiqmHnzJ0RVeoeXzZrCoDinK3N4//HICXghMqoJGi4UIOsFt9Y39tycThuKnQb5ffsOOevBPSH/s4M4UDBhcUcbOQU4Geq2vGPsdJp6T5vWmxmLjNFpVHmHT1Jrsvn8WOggLUfENdS2NdWo3cUQxlRRDTVY7pvwa5mtMKC9riR3yfv84p+2/lLoT301hy233HvUXQKoLjkrs6uDxGsQnNpkKHFAZgQKtdPHDBMcg7kOF8ZATfM6Wr8Fo24w7te6dwwwh6bur6wnsC1t37eRaEwCwwuV7Sjfg0o8Rcr+io/ngTEwbcEqY3BZ1pOTwWx/8Ug1iVSK7YdUcDm+QqKUgJm9WPqMPKk4hQvMQmyq7GGCrXL2BG9TPGSTl1oh+xh9p4CXeREp26v4gHsPLnW5s11XlmqgFrBikkp1PKsKpFd1UTdgcqdOemaokPV97SN4NXJ7ntt/j/fCVLY3IzIbfH+1wq53A4PwfKvRkTKDy+0Li74bVGgskDGm+2x0kcJ3sRaHcCo8IWhVTd2eBx5WoO340QUeSTZlpbCD0Pn/BDaZiPah8hH0fok3f3ELkF+mQpjtr2c/aIuetgl8pR+HilQQdS93s+vNVmAgM5qvam0z6H250KdbvR+TUsN8VY3nF3e0/647CGMYv9l4DhFuhtnkE+NgZQQFoUgy22yHreilYf2anUsFWFD6J2+jfD9zYedVb/KX+grfJv8mIX/Kn850u5VByH4cGxChgmzu23VbSzYxUq3IOjmbHEPu2PjJ51gGgxRX050yU3G6wqatORMlIgNw1KMaYzxNsFLRfjBhF8zkg749khHOEE+4+kggsFE3N2KC5yNchrPUkCGj7b7D15YycabEy72XvW8iHVSYFdW9yOAjob4jEpMHJxMAP/bmIDL6V+Hr+JmjsDDToOM3oRE2MGJ7DLnBZeGzxEVDtiOXdPRDbaBDvMBLE43ZwaR8ccGSEn7INaoIMWdkcSFFmAgJE2mKU4O8bVabf44IBqYtL+qLtotA3/X6UPS33fL01ZgjsJTd8sAejyZ/fzKyySGV8lWGG85Z1ojbMGkI+f9uV/mkkI+MeYXu5Ao7blij99dDEPPBn9Kn/obE/JyrPsxEoV56Yv4DuYGFvc++wX8WbzKYWMJDWGGDdEOiCEIJ2I4lNmm8wy6KeKKdAsMF2SsIaZ6b95/jHTPhz/z7fbgnTx5xtMsecYAp4ZD9bfda7Orkbsiafsf2mUAKe4dT+UFczubsxPrQkv7FMGbJwnrTsfPWaVAvdul+o2Qt4qoWDIRvir/8lzjEJxmkAlphNaAIAhhArjG80wVkNo9U8YYMelMGoKn16MIN2GSemUZR1JAG2eIsaevYRpPBFi6PMpdboIIyapqx1Hnt6ihCLwCkWY7+Pl5ofsC3psxQ3MHg1rcToEVcdMq7EyQBiVlOALw6gI+5/fgIBQWTBUIQ4tJM4UYxAXDZTHSfUX63Fn8ixr4j1X8U85r/UXgfgVfkcPRvfc7oNB9EIksuxlrd/toXOCaHFfW9NI+of2myNMkoeYT6TkX4fm7vEHepAG0t8N30/RkTM189lAOaA2hsIGfFxON6TdU9gYGzChcwIy5RzQoYCA9Bd2J/3xzmE+v4VM0L4z40lvi3Cb0dU9WyfDiocnySnsrpfv2rJXO7ORbvPplNpzy8bgzRSHOOo+UYQMinYNngbWWH/tUEr8J8KqkSZrq0JaIt4g9/dZAi4BCjlQ+8q0FqJWmxEPNxQiANn8r9UKzH8S1eH+cq8ulRbGK1FLfhjinBto2Yv1nLF2TYlM3iIvbv9NwZ9MbWoQ6mnOA+4N83SOD36+ehOjNPo3GmQcHhi2JWrmz3Jc2eUfMvaVb7SHkmET+JW6Q1CiYOy2TiGOjvN70ZIsgEiCAIY4ZIrM5SRVAgTqRq2fRfHSHZHIdzJOlmpfuyk4qaOPfAlSVm+0bbifnZpsB/YBLX4oblE/YTCjP13RsPuw0zr0zmIlEln2Q59uXyjohS5NXVj1DcXokAXBvppzS/kfPtAhLt5nRAQBsSs24eb3tmp1mmH6+x7rDuKkmvMH31tnx/VKDUT0dzpbZSMZs69apxk5Nv0xsawLCabzf9YSldC1CBQ2nt9pGCOvgge05IglfdiBAM1vrWUseWnwZJIjy/FbIk+B6Z1ms7A8FtymVjEpzAY8f9I4elwjyltWLkLvsyyWeHyadVYAEcnzW+Tfqu43XntgMN87yKxfcj03KTe1Arvv3efJm2mhuwtOaCFCswlw56vAwgV/qcbiP8K//RjV5X72xVbgb7LTUxX21TXPzV4h6dLVD6mKYycPoZ6TyP2ayCR7KduLVrUPXJjRenCjQJXhDBIqDHaiytN+4eB/dzRIAgT/rmi+cuawgi9H8vOy7mI3qEg2WdQ0KW9kbPYjANRmDIPskLEX91kvSaa9Gu4VThWYz2oJj727p1/xRiAn6ZcjjOzy2n2zib1ggLoCYpC9XIbYkw1gAqvRRavLjK9Pn25/OfA12ffqsVBQS+0f8X0bZ13jk6druYXiFgWLiFWszrLNfdw9toTmvoezkj2TkTTcayPCbOBJJ7xp9f82AkEzmYaluwjl+nOJUp8cHceTOtsywzz71m5iVjyBl5G0ZUsdIF8wPIDEbLzjeQ10IIEB9eL6+/Euy5qqHDkSD/X31ZaBhhIvsix+JLvHF4Gu2KPe9NSepjppsHQrOvQy0IUuchBKisZDKIfSQpbPzEIIBQMIJ0TsD2+uFSGDQFfTmUUTSayncaqfljbuxYs/SR6UkJBRiTf/UKIC8I5uUDKUACUvsAmCHm3N0du46jv2Vw96+ER7Xelr7XW+LoqrvlYj/tnSTL0+fkNlJ1jFMn/ukZvROY/ORiq05AZbtfBJDvMIUZwseGmlW1iTGRngPWC3wrPK8u/RNT59TMqPVvx/1Gp8JE7ZHuiXXHImTYTXIpyzc5uEPclL0GewEY8oKoRV+aqviObiPml2JLBEOEDsAhQhlYCaRbCcwHtyLFgNj7jZ8uTUwfgYdvfGWvkm4QT7EQUikytQibBqBqhTSH79h+0JCwEBuQW1U/jnIw8e9MRCpoOwqFdadcI3N12f/YvGtaFIr9+pRDVICTQdIinR/MfC/Syr1d8JeMfWmshQdGIgNhyag+T+yPU+KtX78OYvZ5fnPPy4G3JX42J3SP9FWQuQK1RbcZw7EZXAR28EXdybpeYQ3JpkPMfajItpML7FYC+qOAnFyJQpsY1ljJrmuEHHYRr7uYYeQmrSMsX0Nw249pFfds2q6SVbDl6MS4N6wR484wyKNUeLoCYfwPrL3kZyrSUrsDk+MiDbPNAeYXdgZdtEYwSi4sUlVsrQJ6eHRPJxUghxNuUF/TnX+efwUEpe++kGy/kccPN6dt2yQJI3vqk1RaQtTopqcbiPynoyEFJNdhf6E3WpaD2t9JE6d4S7C13RUUpLNYsqudtBQBaEkgwLPVoUraC8ggNbXGzoeoJcg/lvppSEdrNvSMmAxOubYyBBK+eEPVwsbRDobyitPEPqjiahmTmOmbDIyHlBjugKmGpm6FBvGD8MRQwClqogRYA/GIym8LeUKzvUormQDb/T1K0cJczUZpNQ2z8sdpL9eyf720j9eihH1LCLDQ1/0O761MMBVVFZDLeiCeMHtrDup+BRSW4c17IkrniOs7Xef1zSxdKv0eT15yOvGQ+b6QgJpEZGXv0lDcrivZa1Fvosz6JqJijP7HB+gortWUmI1wtttDh2bPHJZ5qWT2V80BS/ODwZYeDuLCJOi53q2G2JIkQ5i7iF7tYtXgw5Hch3kqmmX95X6i4IUX9pSIT7I/9hj4AXGlxC8oaUUXFEDJeo5Q0DWW+egKKw3P+W2DXgW8Sw4Ldl4NKI6CoL0xSBfKgeONPus1/sycV+/LXJ6wW2XPay886zyqIU2ducyGPu2bCbDa0FniC/3Os5+kNEtEpdPPxoF2cZFTHhLDt5Dlb0CaYdKQfoQC5hS5g6/DG/jaDQRvjHoLbu0KfgldImbsSGK4MEs6GWqSBwMdPvZnr0he8Lvu3K69l2G7O/uPSMV85g0LRl9O3zZY0/1eIq3aO2f+z3QkLghMb32TdEo+h492DqBMuWTHbQlsD3bvt2yS3McWncAcPwpYd7R3I1vvwLNILXiCaXK5OXpTiw4wby1Fv6TlgAPiGLpPNo+1NeNo3Z8OuiBxnaJoSLPDHYYd+4EjqwhDBqBt+6adNqSajiyGUhX268duqowtReFiy8UxTkHRz9nQzIdT0PAvrEjdl8VRKUn/mwP/LJzN+thxKMU9tWqrfrY8Rb6w+ACdRrbwYZmBimkEBRwAdrkvuYFFmMVVX9WSDaWgpNgp9B3wzyrWj0m+ZqsFSAh3N10g/Ld/aNf5wFZt4aNbC8EthF+alR43ewKid/TBFxUIk+w2AuiB5lj9TRgAMJvQm30r0DpCEc7w/zNNMbJIgOjM6t/uxonrJ2nSPZybOaUK2LAD2UU8MD8H+owebOO+5NIeWtzHfFtzh19I/UtmpE1ekU2+h28Fq86v9OA7Ynq+MLyaBEFurTv/D0CBc2zjANbC+hMFYJd+YV3c5psPOaHKa6he2BONX4XowukhqtGmRB0DCiNHfez4Ef9f55GLTev+zXqUIrag/AQwPepnoRujNqscu7Vai8EhAOIBa5Utbdz3Aov5sxg4CI0o4UQGrneNDUn2jXs2GgPM098xLQq0OpyAeRlhNP15oH73eVaY1QU5tca1GwZWEdg1l5gvng5RJ7DAc2x3patcltAZlXKJ27iqkp25Ct7CjcGgRxgsU9ftscEs45/0btnPBpB8e60zDrSdsxVN5auzp4ADNojbNN8iXEnbdf2hh9iR/eY5q3nQ7hWu9hpPHxtivY19oiD6P/sybryMbf9pgLnc5sxXLH2NbE/zsgZfOPNzlnk0N3Zf8S1W/usCTSYciwZqKiFAaX/BCFL1eFK8p7J7Vj1L5Sac1oHlCB46rPKkR8u95aq7M6njlA/XsGjks7pMHwppD7soBKq9fjx9mc4DSJ/ePnA+1tRRj4NeyGLunpgGCRDuQLQJ2LX6YVwOsqUjV3sVYBAPPQoUccWIg3j/pMEQCpnNuzANklbMfE6FuLyaY0tzPC2MDeiclKa+qYcxm7xL9+bzlNhdxJIAtdYOe8zT49SCDfn7XKg22YmQGxecZn9ClZsaTZuMAurcu+etQXzc6aq01F1vVbj3Hz8pwdRFdf7SGoiw7tNBAkkjLwaLVtevAd/YP4PwbSMmF0wpjyEJ0XowJb2HBFRORFuSaEbph7cix+DDJwjogateBgvhQ0m4eh6lM0hUTJp3S6jQK4USIJt/vCP8bQzgaKG/jl7ix7AtLhSlBPZw7agGSfIHlFSBP8Db2ui0LMRZo/tScMBnvOdJBNCI4/590I3/Dwd35wbm/PH5mm6ir2CmTv0RJj4mSxf3jbI7ufjau9u0utIk6dneqFaAjZOqD/4lY8+GxunGyYsHiu4h8lpglusvOzem6nYKFvajDBnOSp5wdTHmgd1cdkFGBTO4mbewiB7vxI/l5Jm805SN++0MVUqOlu7C82ZBa34w4vea3R3f761hVN02eHL3Q217FTHQa4vV6BokCVhD3twbJPspB99eGrrjiij9Kmn2wUfRvbVuI91UKvffnmtE6jm3uwxEDjHAYxAvHkAlMD2PYGAjo0WC1x3wiMsLxisS5/77VmVEAxhD5+BvXB54lgB89xv2++4/39Q6GU1mNuoyh1I+K12pkTr2Jj9Bt5K4PyLtruP+S0VMOKkUyKwCF6/SWm8qkAXgJSEvhhR1wyk2nKvy12K4bZeUL/nKmy3MSVKQooLhBEeEhPr2L4yj+Z9qcOpq9ZO6P1KqqN156lX7R6NdMjX5SmRgrUZ6yFzIe89igQCAh2ZGBD70wJPZN5iglYRvwzdni0EkFqI2iaH0aLWHh/l8eOw8LU8W7TcBU3IpjMVjEE5DIg7rtRDnjyylFkHGiTP4/DJKZOtGX/hPLuF086GZUk6sZVZPVn//I3C/9EJa2dVd9DibU+vJtqPsapB0oIBClf7XHKJ1gkPehT6YieGKjIHFRnYTDbCMIgT78RFPp9FR6VFVM0Ro5AeMV4xdG6/tL35lkOxw6OwL6KgjJILGv7vbsEkkpb4iRQIHxioopBUBzoOO7KRgDMJcIKrPjQg1wq3DkiKRY0IhYEJydrNeq8oevfZxPLXmh0iIKvcHxykBr3XFer/V5ew0FwLRQzwlVcDJgAHuCAARbsEliotSvH3Nx9zN2HtAgpJxPVMoLpdmmpRSA9oEY5+ZZDP7oV9QSLQMNqN0rpI0+IwXDR6GoBHi5egk+V82uvTkRW9N4HjpAyfaRgS28cICBgWiNpUUQBBKsOacHQf2oxyh9CKS3cEbg+kaJxdBdLDc+VlO3Pa5ecQzu4LDXLRwLOGrwEgRqbufj4/gKnMNSwjVVtgplqeoJpadtMh62IehsXpedaArY79YN1VQ46nQbZMgfWjIasrfGUjL0y+U0ZTTl2tPTXCPUOwjpaakWtf3brpHwFG5BVJ18KJpYEBLxYQ3/oVKW6UWzmZuUWnUBf0kQRXunqBJg7J70TDNnwcCVp4Dw9qZYBKL6RHjifp2i3e1fTxGciVR6K03sEuvKOtDiDgt/VmD9k8b0+zLy/+anN1I+l7MEvYcNOQU2H/oNSSx0NtCuKUe9yZb4W1NRiTFru58vA6zeAg7Olm8xtyv80cge/V0oZA3GTZ0XvlzHqsZWIsoIIQjKMPdT3eVtGGQnaKhZfhDNHisYXMhUzf8SsWp84YrTqJxRdmXFBebnt9iCYjcmjsShh8x627BC9o5Dlk600NEbEacoEeQKQnQvDTYCDSQrXXnQQhuSQaxlmGFXSMiQnAkij1X39OhyuIxgwOCTljV2/byB3+bi9GsyMgD3ZODHr9FZ6M1SeJ/e8YAjLJ5dhrebttCxdH9kdmOzUtBE0XZwDDOHfIAO3iRMOEXMIT6r9RrPL5s/AyTOgDgHBMyn4ITozuA0BDs+GHkZurUM6cfu9LjV0DfNq6QxQuoPQvSPYz9tS7VvpqVyX0XnHEwX22zf5fJkRRI/mHehaQZkX5CNk3wCPWiegJ0EA2c4lofx68GPRwAIGwF6BKhM9jB/K17aSGHxj+Lm4sFd8zPr3838l5tcunjY5EoTFTlYKku/mgqrUv3/NyaPa5qjG3mXBmAzzRc95XLhlsldEDUrwKwvypmhUyyAn/8Q03/mQjLPkxArod2p9wg7Okv79EtD4+zNeMTBMs2YCROBUMP2f5y/rlxKf2KcRO3KlR8/K44doqGAHgmLC0u7oNiJa8d3RDnQm3uVkGgDnzHqHgLTf6yxvrttdWmdr0HHPWq7B6mzf8OFOwykYWxB7+mEYjQaTtMK7UFlMHqwgKQhIJQYZkfxNBAxSG9beMnIaLp6e4IdBc010nziKoDbhzbWxGsFKYwZNOUYH8vj873XvMXH+iyov9bkLBLFhUamDldN/9TKGhTVb34/r47EjiqYl4PmdbA2qqoFVGbYEzJ8GDF2w9EQMaOQKpQ420FxJH4VbKdTDrKVph1R2OvzNjOkyI/Bced/OLS6NdRZAY+FA0G5f+z1fTwo3UEacpVwtfXuBYtkAIRIYQmupRYYJZK8f1x6PkFDlQrwy5YWBMnf0IBOcAh3AB9NfZh1zdwiGM+IRqPxR7/zv33RQP8+9H3nJtSE5Q90QgRZOIeGk5XH5dMQ0lYtezI9zBAxunQ2E7BcPRzpvO887DUrmTQoe0vK9xdl4yy1m5lpoxf2nowtk2MMls8g9FYmHet4QeMbqPpZflKV1j6WyL7AVL/97pR63U+2M29iTWS43nUy+LQNPfIYQ8XNj1s6LMTgldhtXjnfzYLKHzzK0HyRmcE/xSsEaJ189pEnhT0Cda7CrLpgN5U6T7vuk5A/qH7mJj1Vj1dxLWmCsZnSwje96kZNosWY1eeYhcm2ioVkLMWTGmLFVWaeOEnB+xwoBVuEwcbmdOPBTxvN+HsnXvg+SSr2Z4G3gjeH+pgRsq9Jl1/6up5i17nRZ+lBtA9U7mlX1Zrd92ICTX5qx3t+7bJyo/AlLPd3VCxbezhU7UGCqtlpsVBAtmprKuTMKpscqVGesMsgJRuf9DHXqW+Fav3VGGfwnqYGx4ngvJlr3M0ib7dPl7KcRBzPPeOMybVNyT+L2gtklZhZQNsgNHuzarfmoK8cJ4VQPyra269RDV/i/QbL2fzRgtcvpxygWB80O9blhipB37FS5+7Kgvh0dwX68RhT2quAexF0nPczUtTQyVAqlNdb3J59lpWqoVjeOT3uW01R++dIzrSqOdAQuCCtDWNbBopgjx/XzOa7XarZlh0/obJ6gU18v9aV65CeBx2Sv0QVXgWQ6Pr0WAAvJYJswoPY/ZDEWOIyJHCFNV618XyEdve7JBK+5Ts5oW6XcNKM4U1J/CyZh8A1K2RBlhJxAvEudqZjsQooOwm7OxNYmGOxhxCp1AROk648KpI/IeaF1LXRHyJBW+9u2Z2Drjkp7BhgGLmDKaQNYElHq5DCUAFiIEzWrXGZm/E7lEcjpNZ6fyXkKnDADWglMh4R7n0w1i7q10FfqRcZE3INXYdW+ynKtHXWhH/FFLmRmnMF/h0CrTnPrY9/UUCD/1Njn4lOUA3keBKWV+m3BLqLDDtWgEm3MH+E/gl0FKDUHEB2zSa6V2zy+I8bU09lff4k69627gZU4y3Emw8prK9sDtR04Numvv9i6mJeU4gccYkU7GgG1v3ewErifwcCIPVAzCQ9GO5LCtoa390qmrGUt0hyFI0oYuHS5DajMGOU5wCyNuHJ+P6mOCW8WlEkHwmUb0KUlAsrqkpcUsau80CijpqK97uTeUYDH7o2SA2/K/XB3AHt9CXbVIoubx/Kv77CaGynFFI1oC5eAMrs/qpet1uaS5SJ6aYQnDTjSnJ/n3lWXKj66y3XH5yyrjpU7kxlpBhH07BiaJ95c3JU58f7J7yLW8bc/7tkRNRWQ/cDiq254ob1qI8AIIoDDktkTOdc4gBxzk165LmSLG1OW//i7kinChIFTQgRw</Bin:BinData>
            <Bin:BinData Compression="bzip2" Length="115696">QlpoMTFBWSZTWUYHcywAI7//////////////////////////////////////////////4OC633yy1bu6e5nd3ve3e883blu493e9brc3Ytur33c75zvvs575u3XE253Zxze77fee983N5x27ustbvd6vdzvNpvs772dZ3O5HN7vcRvd3Xubr3Yi6zs99vnu3Ldxvd3mZvvZ2993r59nbsfPvjbi9i29c2W9nPWrvY+3ncm73GfZ7776+0tnc4rp1u1zfAAW7e7a106MzJd23cUV01ro52WtTdsi2FtJSnRJKrrVXYynZtG53NddCbrctl21Waq3XV1gdDTpdirMFNDlSQNy2SubuAatjriErWdWy7tztrbNhpOzctVHWtOIy67scbsdZs0LDrmO1Ol1q7RrW1ru2u2Z11mh3Vc2Tdzu07fOW+8ubud7avNq203tz7tzed2+49eXvu6727dc720vZn2N5m913Zi9jvtndnX0133Fs7vc7y09subXfZ3ubu9x99j2+6d27vt13c623mz7ud3cti2Kd3cee197nd7jOO7G9zbOzb3cbd17N97jvWvpnvZ25jeedybvnc3vuO73VjPaz3W9bu6997vVu+8T77nusSPmxke77urvu6+7Ge3nffeG7eN9xtj2vcN8xvePnjtbs+3N7uWY7cd77ue+x89niO1nd3O953N7nd3F97re7r32d99xfe6333e+7ufd93vfdzdxved73Hz2rY8XXu3V3t3nt13bnfd17Z7vctZ333O+3XdurfY1zPZvsZ98+eb3udu7ne43schd7nu7tzc97i9vXdii2O1rmbdzvfcvsSKPax7uLc7vsbjfexrlu3ffc7I3206N2b6Z9m32O9m7t173c1lzN2Po+7efe7nZnvdz1m7O73Ptj2+7HVT8yDQAAAAmAAAAAAATAABGCYCYAATFMwIwABMAAABMAADQDQAAAAAaBUOqp/4E00yaANAAAAmAAAAmDQQwTAACYEwmAAA0NAAAABoBMAJghkMjEwIaYEwTRiYKmyodVT/yZMgGhoGgACZMEwGqeAAAAGgGJpo00aDQJgaGg0I0YlP0MEwBDJphMmFPIwjIwp6MEYJkyYmEaYhkyVDqqf+AJhAAAAMgmyAaaNMmEYmmgaaAmJkxMmmKPACMmRhGmBBpgAjCNMgngg00yNGJNk1T8JkyZBoxBiaTxMSoZVT/9NAAAQBNAAEMjTQNDEaGAgDTQBoNNAYg0BoAAABpiaBpoAAE2gaBoAGhoA0ANMmg0AFCKngCAgBABDJkAaA0AAA0AAAaAAAAAAAmmAAAAAAAAp4AAAGgAAABMAowE3FkQWOzPwtAzzgYjHVAUHwKKMZABrbqeCmpV5BxvDUnD06gDfXe6hSrq+syPH+JYZpRfq3CJOKLTa4InnYNYgdy1zIVP2RSn2wtQiEJIsQoSamOubLRId1A++fH3wJS80I3d9mj9Auz/baRLNPjsbiZq1sgWbgurcQVZXMXvLGZrBvgmn3q8vP8Wfm4ibMO2g2nzxirRWydibdizeX0+TQyniwXH8Ntj4EpahXaUGItpt+fFThFDDi1Z7aG7aHrkryxu3zuzxn+v+/1pwl8Qe9LZF/cvwnXZHYQkMFI6aDHRLNMempruVweyOM5iZfw+rCnmPhODPyRs4qhlomzEBupduO7aSQQfwPoaOkfQSduV1chYzWIF2CQwkiKMJi3hv4V3xcsRdG6TCr9mcpXPV94uT/X9GLGMalpgzGIHgcGNnYreHnmllsZpUcAEIgGF06FBaUN1L/NQ24XLJsfBo8P8mJ2Ry5sDoioWYOija88/T2CmF6diNtqHCWi+H903n6l1fXFbSzf7HFKaJhXOTJVBRHCYaK5GvnTEAh/60MRDVBwishoR807/StqNS0/0f80tb5Ni2MpT6zWI+7Xi9c1hAUbuXQj9fUV1nYLfZCTJNkdnnD2iJ82vwOQtjoLokWqajXonfKrF9rhYeymJJcosu1eIJH7KTBca52EzWcHojhv0lpSkY3j1PbM5K4IFUBzx8fgb0gTw8OqJhces/zu8X+T3V98rCoIq8Rv52mELBNyMNmbKczI4N7JGEIBUk2cmgv6yvf16E0cWA1xQP1XVI1PI8c1Z7PQH52iJt9jcqbL2PuaHAeSY6YPInUikzdYBR/EXMGpVWb8BbFWQeJ4qUqr69tKc8z82LSZazyQFtbykUuWkrUwoyu/UjMNWi2PQCaTr9v3OFX8ldCJLpdS20oTH5jbGh5bh7dDed3iNU9EO77muaV87/Zi80OZ3BXyvYw8M7xNwRTqhckw3GtREFY3VAMJJV0o0dnw65p2qa0CZTY7Plo90SifIS6/Nx3WLLugVNAuCEpWp4mzKIEGFy/s9LePOKPxlCas1H2Y36RX/gsXrMy/O2O846Pl6yBOUDB637TE81/0JbDqsqsWgjBnIjohOrcL0QzeOinhacz4/XEn04qDYZNorU4tI+DYTxbqB48OROIHzxJnkitAwPeod3Bj4nSnDV+tlALh4UMwYFG5JfCsjmxh4uW2YvmUWjrMRhr/z69JhUQsbKYsvAerClDkRfFXnyirC+/4gzPW+pOqJc/Z5ddWVZuGHIlwR1Ma/ioftKitxTOI1+RBi1MfzzmOY9i8A37fDVsTgEeb5W1/V4xgQaOXYXgr4uBcGw6EwC156jkXs2qQP24s8aiDKt6y+pspvuFZwqglelWOn3fmj3S82oeLwA9JP7wQP/Tt1cPgtLEwFCZEuuIo7QkD7ypISUW5OVI1Eow6B0H4c0p97YaC0wD5sa1TjFymBzi3njr3DskE+IerrOQ9zszV+eUG7XsyjNZjPIP6/YRDSJ+OTbUleNWxACqLmTa1cdjmLbc9OW+3q1XS4mfscMaJwndiIxkxxNOBCOPJtA/EBSN+4BIgPCyEB4GP/8YfjxTb9/fYppSjrlzUSCSB9lbkIsT41oPSzk7SKksQS6A958bu298aRY0P6jZmMvShTFu6ZqHwdmWVO0s4qjsTF/3AoJGLRpyavVHnz0PZ8TGjpOWnb6KK9FTdupXx/ddR21Ap5zvu6vGSLZPjW4BiuCznvWR5gusdZ4E6CjL3vPLHWldAHlsSoq8lK3dPYLHW68Ug5qoKe11hKKCOTbWOP4As6wo7wSi66VeTTWm74ow78mkIh0TPp6hogwyHj+WNRkpgbYk4/yEJMgb+mIC8ujlW3zaZX2FS0LAO08CFSQTomWg0rnASAhFne1CUuj4oESbeUjt/sKL5tu5o4x4+/HU5j7b12S6dYCeeijoZCJBoAtOnkr0m+jN9fIReATIBwee9SE903OodlK+fofJHk8t9WX1c+3Xe54RTluqf8IfzFllHwyvXjJlLRrVSMoKdjFNqTIsDDXy/kXdBN2CXQQCi+OcNbz5nqyXtq06rsnONTeImo2+keFNq2hUJt/aoPJKXAgxkT4Zgb0See0nj5m2u1sk8G84LAZuT66i11PLgGJ62fcnKiCxQyBU8VZIYCN9K0Pjz+w+yCtZIglGEoH9oJGtaVA4qqVxbYgKFODsexAgRKmzJ/5NmA35A8FSFwP2ZyfFbjTSjR3PDHRU3Op5Rc6q5voDPPLR597jjumlWMHYWb2cPGYBytoC3M7VjOESBAo3f940jei6bAMZk0Wo4Z3KstGmnBMHZzNoMEJffzo+54VtQ0xGiPrz4tcGe7tpGv2oajN8888w9CmEx7h64gX/ycjtqhvTi6BtqXFAv/fRWrXrJqh81G97j3pikfCDWkZ6h2th4zQVft/ZSkJeD4nupGD8+b6O/speBJF2wAYxF47TsLjr3/xsfC7V+I+PASnuFgdKcI/aclk8Dp+tmZ0og6hU2CkyJzf+n/hUXpn/MW7/dgM66Ds/2b55DkQ4F3r6UieDbX/0vZnpWCfZmuMGF4zp2qGhH4wGhRAQpOtgUFhOqNLkQ2Mqv4bwaTF1PBs1OrkwtPuFQwRBKSdeiiviNvqAo6tdWgom/pzMnesaPzpRLwjUxfrT00FRggpmek/q2ojN+0QJZLLDpH3DNKzjGpOmc6czlLN//Jd5oZnbydh2g28u+PA26Ug3n1vh8dolOI3BuvaFqD3APkBq7X2NMUMpGVrZaQROyXu+hzgI474v9J+F2VMtWeqPG/IvI0Grnz951d82wdLXWngY/hcan4mxL3S1ktVpGKnRMZNPlK0Bfirr8m6slrok1tGzPuy9e7Mg/VonSK1Bo+bQo/9aJ6XZhX/TfZFLMsrARn+wn45C2s/tOW79yZ5Cd20DKXIx1r7omZgMcHi6bStg4U6l1DV+BjqUn9y51EsvVDtcHhMfZdNM7l7UEBLxEpkcoZKEgOkOe62smkuSXMQ9rkInGN9J0qmOugeWsp8R/1xx7n8yFbS9WiT2B1M475JHunoLxoMSk4LJS/YNxLUuNOziVGEsbsVLs+Qs877Yx+vuCRh6OMWTw8AL6l/g1RqlwqPDZ3vS+YBIGKH4fz/rdmlddclAlEx7z/7DCkEXb336B2Jj4UCCJI0CDi8NTWkSs6AxjrxKidHxHbAyjUxI+Fkom41rH34Bh9m1/vXGclCcurbYB1jiviZ9CvqByUBiytukeaYvdCmp4tdMzFUsf7kYJ1oBEh0riAgqzY4jGJDOPcT6MCykQPWFUnA2EdCy6ovOIxwTvWDNhYj9lkTnSvteOFk3s0g5iGc1NCoxoM/7udB/foPn4p579fHNY6POuNj5pT3Va0aZQ915XoX+jMta3o6eJGlBEaWaUFIhBVO21V8uNx+rM5CQOaMi/GM2RmKKgDGsO51GWujvbAKgOAgls+1Belgv5W68kYqTzJ4q1sCSVv3qZ096sGepmX0hgj0R5VtaaznRchlqBDwmy9SwT6CCLN5XS2bwxjBhxymLJfroDHpmCMwQf/69EGESRnMxj5TOphKwH4+P5YiUaf3C4Ss+pOdMntTG9ctqoXnQEI/Z8cB63UIM7+lXPvA9KiO6UCZcoza12tuIN6dMN2qoVS2uyY9qiYlR+Nr40s1zdjg4+xUUb3vOAcA4AAAA20PiIVUWiIPv3u2ggl5dFDK/7x94VWmnZO/ZgdbWla+ifmpVDsX3pJjf40p/ssqWaqyH5A0VDBrDS/bPPPklWZ2oFhH1tttYb81q/2INBXqJwqFW+7t0HW+YB2n/fj9lqooSbVGYiuLtqecIDhyWiJMo/Sohjx4C9TdHPIQGGlli9otb9rK0EHrRoezbnYTaPtRp4wmjD25Pja/uZArSVfpx7HaXs/2pjDEDoSidQ5Q3S1UhFdj7uZ9RaRYswozXhyFE7C5hHGiKE870MaIFh1Q8ov4Z9QodvGWtZh0MefX6zwxMgIFyDlqCPdl/lDgYGQtmenOCa3i56DfiLvB8CRd+4+BdQvj6uRaiQS0IYbWebXt+0Y73gs7fFO1skLxNjQY6Vk7LvCXTzckPSLNqgyClq5S862+Nr7Ha4aa6QRQRoZnVWEmaB4Ao6U3RfLyRiQSWqfRDoOL8pix49uDoVb8SqNdPM1G/uofnHGV8guSWI6YUZG4Y5nJTXxRtxf0vEeOy/KfistfLybDuRVgRTSM/+ZJQ48FZZerrCMfrLDKJHaEW72zCYMqqg/H3bFO46IK/zb2L4v8qiLS/+MEZOopDCpD4QWvDzEOef3DTgJ7l/5GAieOv80unxRvprpB7h2dCRdwSsx8DvC+hPoSs1LARP0b9GgZLC1fkevMS9dPLNuJsKU7HgYZuGYXds6oGWZi0GF0OUPQ7V9mnXT+zm1GLr/lf77PRvQqN+GO7U/4oCnygbDuBf6oIhn5n6pm6ppEV5/1VJ5xcG47I2PTGpjN8mWrKIfqczdz+FikolLnnnN3Wqd/pIGoF7MNV7Yg3PA+8GPuklPDXPDJ2eRJJHenB9m3Qsr7mwnKNGTyTWD9KNYMdvnWvm2aRgbeOuHY1tBudvDNdy35fejMzFzB+XTzGvwMCo6DGuSLA6zKOZfELBtl6bFGZugNX1AoDRd2maLOV6LdfDmTC4qAf/oO3ZIlRCuQCQG6eVngbiLmThNNboyG0ikNmMIc6qbB24ugxIlKoOsgvE+y9EHtS65vIIPbIpIYtk68RYtv28wVjmBGVrBQiiinaKh0ggv4BEG1lweEAhweXoVGN0QePBwWPvzRfpljPn0mLNdPwaCvxY/ja12g9T/HV1kj+HWHUTiSazlMWdbv9IVlPHwDf1L8zwvJ7tr1zRQYSDJ3PWFrwzc5Mj0DIfukm1MmX/tzQfqaoQBrHOlRlPbaYhzqyns83yFqfu8zIZ9GJrykN9aCddDwEHQBOmAOPLMbLHeH+W4obGUZVUTjJ6vDVYuLXnqPxRe++Kj6aHjNiJrOUzCQ2swFI2NZhLo7x7ufr5Ew3javck+xPuoJf98L69CZANWogZSxM61A7rqWm1hiPH796wkEAlbIGF4TkPNjny//KNRLb1obhcA6p7TXP4HLtFIdXl0dB06Yr2cVXM9yRhspfFWB6t2P8snYMqxriMuOtlP5xv+jkpu2kVXf0juFdNTXY/+jTdPTPNVXMYxTQg/C5tYb9h9qKC9RPpisF5xp90tQ0zE41VDGeUbOgBILk2x/UQpRYJsSW11tx79uLmJ5rPzhvvzu8+7oTrt8JftN19dz/9FUEfl2LwpbBLuDFWr5BTBbFsQIYEEDn8CHbqu8qqPkMqIKcDBs7WQMQRJtRb1WI0kkxjKyicRjJjVKXcjrsMpqrHeCGjr9mfbXEFmvDUlqBQj5Bby8z3z9/N21Lju9XW7744KROVOR8TdH8mG5X0wf1UtOYVv2e6cO7s5GdOSUtwyoIgiPJyt1u9UujFvXmjlp5wfBFzpfV2t5OH8C/u6VyTbWGQprx8GvYYNnuSRUyFRLVfpUWDC84R31d2xWMJTMDtRfvqHwkFbOHD2438ymdSk510AUdt6TT7wGMTbxenCkrFhpK6e6Z/JKTkcMNS2KBejC9ZvWFYjLP9s99G0/rWauK3EVcDKboAyONORMRdgkh9Teq5Patf1hRyg6jvfnU1H3N7xcOUYD+YFlq2oO5PLsCrwK+Dsc7XCx5H5mR0eS9v3YfCwudHG07j0BpLTlsOmJbEj788Phlr1qpFlXZilClZFbI2SqaFZ/WbO5HSb+zB1xSy8cjZ9rHkCcVgbdwC7yPtTPJ4RPanY8Htfejf3dFJrkbt3S1SAUHKQI3FJwEoBACwC2bAsW/6g2oFlQalGUNV2SQCwY9/yG6JmWjFmRvhs1Ol5Xt5ZKrtjJP4L13TlXTKfk7yetmt5WDjfraK4m773bF6Gb2PX7L438x72Rwek2NXZZDHucBdeAZoVAn0Yj7Ey2fQtBcx6jZ/XMfhOH5n21hJBBmRA2mr/NObmQUM7cp0LCvYEMA2aGEdGOsTmcuEPeTrk3g+3MUSSV/NCbR7wNco3YrfAXms3eJwrYdm+sX34e6CjqtRMNp70u05lKKP8PKjXGPUVz4E02qvdG9uCZ8KtMsHMMAEF+6LK4nQkBtMjkCsvpuQgvSsNmGw34k7L1U2H4yZFLu4DZGqR1R34wzjkO5FMPuof816d7s7NQBrr30zt7OzriSwlCtf7hhDk3cyBLkWCP+mdyW0jalvxZjPoNG3WJNIyS8H/iQjHxKf/7ZoReDbvj+vO9EPbPfLdNCuLbUh8SdNf23BV0yWvZ7SunfDl+7MYwVoD2v3DYvR/SCOQ30IRbDnsLTOn0U21Pe88d9E6Zd6U/TyLg86HOYEd9QgE26QH0nh6qGe3jVgmvOx3QTbsm8l0Cf9NDdz6CLbgrxN0m0YgHS4h08pB+0bhvla29qeMYU8omx+1ErMLt25iqCHJcICBIO4ET2SRzAQxd59EBGnztaoH0qSQp1y1hE0WDwqHfGFDwMIF5GY2zYaDFpoHIRDbQW2ZYCE+2vC0++o2qDFKr0/DVJsv0+FwMjt2Gy/OhbJObI7jHWERIOYfYvTfaVuJj4aWfOflZeAVhjjahkJzYuZQcypKKqo/ZPB9AzSJWEMq5l6+4+WT9zrla1MrbJmxcI3rpumPEJPrbHTRfpH+mwdZkQpkZSxS/4ZDtdLSnaOUbShfv3X3kvu3i9hCCRSVzWso35zEPIg1l6N3ItyxgvrJ9zJAO0pxsvDqESsz1hjowX3xBS3ZtmtJHpru4h3PyMidiWGNQoSB/BtN/sHk/YznrGvmi+OUvz6Z2MquhelexYBwVltnPKhWDxCarHjibiO6nGgJgeitY+SO6sb0at4v9+o0SI2LlWsc5/bNkMsL6r6Mv9jHsgKn5tMWvYkf1Po0JQy4AG6EDjxiAHDi3iceYTgHD4X+CBw4AggcYcQOAtAnABdBA4cOAcOAcOCicOHAAcThxjhOHDiVtdJ5b/U2CdGqPGX7Avvtw+wwvFnLN6zC9fnyzf5/IpnukiR4eS44F80Hkmwnubi/5JrZ+dJ1X0tfVcc0CU3WkutLXP++mTZvqdLvOK6Xt23/ukKZMrsiJGNdV1i7iJggRQkL1t4paPl9dhUr27yjKr2iFeAWWDm0gbUNp3QoMqQJI5s1DiReU/ciWbx9N5ns3zcObsxkLWVPvCLAAwT49GIl3PXoa4tbDN2lRaZZCgcsdwZ9A7Bg+ifvYwKiOIHvL8wTHDuFvp371rM7cS7L+8g2PYooyO4qz5mep62L6CZewGoEjscR6QRZ6NJfMamlW+nixI2pMD4mZvJvZnG4lqRgFhwrAYLQfPe1ZN0B90Y3a+7eIpk87gVOvR3Ku++cPOAPmMvqMdxjNytO+f5LDIT/5rdw9SR/kodGlheop28UyBvEKKE4HSwyOR2xTtPv1O5ksu0VMO8Um4+jG8rKkaIQcDYXSj6kRWn091YmHcWC6eyFtasWaRU3T3ppxIiteUqMmWm9ZdlPdGfzNY/T9UqHhHzeOBGh2KKGdLgAHUBgsWCdJ/uMzsQm5nZbprpmikkCvFq0GuXavJeeNR8eg3eWAlZmgoCjACC/Gez+ArL6qWXbABB185iFh/husmmNatGtVFD4tTR0Ug5e15FDFE24gWtNH3xf8ZV/lyEZqfPqM7VIUr4H7FZ+dp4r5aZzDJX4kx2Aqmb6p2q1OcLljS0hpRQnDby1IbcOAQAI6YxyIAJjIY6o3ZQFIo4Ykt3qimDE9z698hiRuN43u51MjT3prpNkqeeTOw4tQHPAf4ZGe8muPTEHZ6PnL81Pkurq+n/H+EKL1MUmC7g57/E1ldsc+2ugs0qRKG4XHaTnKOo7NXOnZ52kPM2ztVrK4n7ZSYt1ffTzmuToVhvPhiR2O8cYZBWLa2U8UOekRch7C2fpGvo8NBS8GPtx7t4Ir1FlK44eQUCSzAAC+tAwAPnbsMITo8xbI9kP9aa1Ut8YcZ8oQvd0bV9gs7iwLNqEAg+DFGIAbp0NMzccvbRyCpx/P6PA81+t98zfjjWKHeBI9BIe8e2x3GSgL+v+3UQwcBIBBAjnG0BwXZIUHguLTK9D6Rya+cUthnrUtej43oyf4RAc+QVN/VRjr62EfBRRTv/alsUqfYjklgz9BdUQbBuMDEIeDPJf8KRqOS0fi2aTEFIisVDdLQuoSpvAjzgOTuDSgVg5BdO2FCsWHxzklcvJIBpZCQChtgfL8UfbXMHqueP8LBzwtXV9XvN66LXz1Q5Za5+LLMdsYDpcRKGo5uwiK/0vHlvnPcRoZBy0HVW5DVs9HVe+lECiUST7PLu2a+EPnhA6BfH7bpxNOxF2hqwsNUfWyvLY0j+DqR0kzdZR1Ea46f0doUZFweGVMub1iaim0LVY3fTxl+4juLfP6FPt7WepQKhKIywvM5d5qGiDlML4OddVZA6NvFz3+GHA8b5djMAIUdKUCom+xjsZ/6sQTzZwl8rdw9/hhyqzCv2X3em8Ok6dRQ8Pme6wSe56d9CMo0POK7Nd1rtZJUyDIPLw5clvyWLi+zdnMW5zmaJHuh5UwIL6NcM3RCp/vGEsk6ROHeC4G+WV2Vyk4l5yXJN7ELiyi7U+CLUKjiNtjDgJ1rRvLhmKpyOhpvNVXpTAhXqaTbzBUptbNZLjB3xG7vv8UzkGMbVaCtipw9/KfDMNBcxv7uvwKH8s+WIFa001OI/uK2c0iqCH4bZANgmQzPTLorwX1idMyphPJvUyPqLusXPo9kWJcV3tGv/W9hELeju6lzUCklzN7ydXSOJRgtnKK6tXxJKXtP1pyr+PvD6MnlpuWCmjFlIk5g+FK8NUDloEiMPk2YNF4MyLnljrY7/DsuWGEXunWjslAkmquzWjAf5+u9OONZHpYijiDNiCkSXPuiB3NMiEz2CBnKmdi31nGalznPlO0p5ZJz+yeLqNUILPvZrT2OGbHx/7kY5dB2IwRWurtNXon1l2pr9d895HtxTT0Y636tVXym6VYZ+MeM9OZnVdZDeiCM0AwVKjsFEZHEd6DlrjR8Uf68drbS0PkDdFnBTFWuwSGvhhPodCL0ZqTjIIj/0B749VWXgJMwHazsU4tUa7A3vSiZwzZKyl5qJiNRWxecwM36QscEsGgZpLnPPOA5W4GRQUs4b93DYGCL/plCP50hQpMLfCmQXOWxfMsinO93Ng91KWKLBLCrOuD1dDRHYWIiHJbXXzTZomtECUPKjx+AKopVDIZNv6XQ8ytTYsN1mGak1a659vUq8edkk2I3/dExtPMEmwQi6+jwfeu/2wsOpflZTBvvqj8pEbLb6nWo9gWAhBzYfH57bkPH4TuZA9JHBTEk8iInF1YYGCk/U9js118ipmbJfhZOCMSRXNay7Agw+DxNZT8MNL8oqB3oKciLl4CDghsEmmct3ogKLf17BwWZrmtc58UdpweuWW5Wh2//c22oKJnSsTw7CNyGrIAgdjqGJeamMvjFw+dH2o0PUTMRem3+YoaWQS09CsF+WGzU7xMTz+3G1tuF4NP6lq3cX+vz7Ihm1a4AP7Ai1biqDCPwRRWhHFtP6yb9gPcaluvChrJufgqiikuxH0vY8O3xwpXC3xGnYqjefXAlYKTTnSDXjP25nsja6wi1DqGxWc75Fojzf6CEh038yCM53R8TDDPJo2Y35d+ErybZQHyY5XsYMbyhpvFxP+5z/oA/jrKVu6ntrgCkU41vxBRqeTqo02HOo+ZTPxWmM9lkGZaYJnxR2nsjJiSqtfM87He3GSWuynN8obEmi3YH2qh0OwFZfv/LRu54yrv6vJ5NiJLv8TcbP8V9A+h+Xh5tlqzHPlgvX+w8SDCNUhIjCssCgkrA4wCBOX7jG1MwMfbTfvL3DoSCOeXjcMrosiyBig2i1MygWslLt2L25icKjvw++EpoBsYAif6pH0rKdftkV2+rMYau/hyuL2y2i+d35Od3yre4aub0zHQ00EXeLpUbIfPkklnNZVu2WOXPKMJ2WF9QGFHbHWtxTN9/lfr3V/dCxhcoz6ll9IpJjfPxGrVAsI9qkcrmDVi78wX00dDP/0C4BgYYJce87acJ3Mf9LNbIRC1Jo95MUHTAwxYgUQyvxWI8hZPkWuf60igUcXpP+6u5J76ucYan86k9luG4S3mmplsGX9OF0PLz1V3pcQWtLjZhwdjGTub/glnQneG8KSK8c/Qwbxjh+uYCXB17W3plucMfmcskXc/9NCnjumgn0Z1i2i6Z++5A0a/J5zwmkLJSslQfZZNV3v5nsfQuB7eXeb777o6stp+lL+bNak55dXl4YqCOtwBdm1QQvR/1MGErpfTLZpP6NMYxmSofj1PRa/WsrXXhvBh8StJeNF96/zIxiG4r6fd0olHIsB19/hpC3z+ApqvN1NZHzEMHQabdh8xHqMCHwMJZWEoR/QeWqwIz43F4QA7XciG3+y5RsMJ7rNuuvl9cNlrisI4dit/tNWYGCX3/MwzGkcwPIsPNDK3v4ln8xqMayFq2v+DrlRxqbmzMELC91cnro8E4I+Bn+eZ0R7/TO8h8aJhN5zzdp/ZWf8iNI040oztLR4DsvgkGIhsdq+RsiJ7UiiftRbrWhC94h2dcyOaIuHuwj/Dk9qup/Rw7OAzlBvSdl486T8004zh7r/fTj+jmQQJ16frK2m26RyTA7D3gUGBL0Rz9xZFthjqmcyiJWq5lEFjOmYgfIt9TOjItdZe3zBG6oB2bIev97QvKGYRgX53i2vq6DwPetqDLwGxOdgu98i8TLERWFJI8F7oYEfXdFMMYgeaL5ALeobilX3t7Bqxq4y5JzFf7tyRWFRy63x+80kNg3n5liGGwwQ6fU4GuD/CDiEUYyrvSIzrbOkPmRh/rDsCHWizSrj4NGsGPeLP621D1JcHxxtSG8Sng9Fk6VarRzlyYwptD2QxrFnUcEWJAqDFDPgKOy/FYiIne1gqyzKlNNifjq980FVDA9ELa65Keiuxlf516Oq+3n23dQhG2ns77eRqB8GeFWXlbdaosJVeCY9tkYQqB39O/BUXuGO4S1DcE4wyurhMHIYGPeQLRcR2ploV7ralpQlj0ccv59Z3D6kY4Mb8adwZG+o7HstsLjq06ka3iW/owyxJG7Cat1pzTnGOa5Tpb7HxtlwVumrj+jwvl5CmQNUjYFPCxgoK0MIgJxKisDOwLPVURPlCjnHwLxnIVNnP3IWASiMaT380h7MlyqAL+E+Gwj3ScOmEEWz9MkFsadJlPwf6nhI9hx2lpbBlsz+8xS7oFB7z1uJdHHXRk1RTqKHHwRdixsTzhVqeZ7BDEfuD+VIdCtBPWFPuimJGcpQiphmimfHFZsgRBDpv4HQ0GL2XTqJuIj+5U7Rm0fdNvQHSwOA504sovriAZB5FDafL+HMgGZYV1lNFqhVkuF2EsTcbSZPUoqLCvMzt93FHVNXEyNMSG70qcXOpex4sTGun+9mdPkvON2t5zucyd08MheH2L/vlvofDUxLisULLhEdrKx3a3ttd7Sjw5rB4DrlRIjid442vlcytk/Q95CTcjEEgFh4g/CBf9/fYIxN99x9yM1H+mrBucWQId6FsJkc/omiSvAMxg4sZ7Ie2pIm+gWXS+eEJO75b3LlBIFd7+oMOCSQu7Ebw0mZhSXQ+weovjev0BKSwQdmCYpuc282btz2ygcDqQSHnTzjp/ixFAYBvBZAgtKPTNCQAiy+X8kiE3Qh+tcWuu5D+zwQ/9lvK4dRfgD/r+MPk3lgt0dzAiNqrRCLbFqNxHUvioHj3Sgf2IGQi8tuJOE/+urWOpx5qvKKL+CyQx4XNSucBElfQ049nzj9FXGDt+FcThNzfFX50zLkZy7di6Ez3sZ3ycgQ8SN1X57D477bxlP6wYhuUX3ViXULFOp5N2TjqfwccLffDZOibjYdAgQCPBZq5IfrTDkgIhlEh+NCU9Kyc11aUgwM3VAFY5V1uLfnxNuqt3gJwqIaqNApzD1crm6fB1wstTrIUcIT9nIVWJ/F/WGnTXxkrliTd7bPQduOm/vrUgaQY5bI3Ha6TpBXnKFfIDYltQLpwUT3qjXOxG+Fe7WxKMomkpQ/zFjlgHgZnqgSwH6HgECCHE+T0lMRoGoYi5t+0dD4xXUjbRuFbVPjoJb8rWawJNPjy4WoAhYsgDJUYce4Lrwzp4/iGIwXScb2djWsiQ6S2xSqWdqbahi4TY2ArR9qmtLEqKZh3PPcsf1dx5oykvgeRjeIz4Zc21m+kpOl+JzCB1lUXYOV2qOPdrZSb4PBMjpAIjZvuTQWYfytKLIItq2Yy8Dd1rUBa/dfqrN569mhiOmQdVfcplijdjPpiQ7FdMznZT29JiZIhxJjI17ITN4spKmhj++CHBpr0FL6TyREIDoS1faG6E40fz6pQLHPm+QwxuHaUCLC7bXHoFySDDT8h5e909h6DZ3NxXLLct932g8C21tyhKzTcDdf39d/OKUyyjPzINxFJ8ux4Uhs2H6exkRs3A/T6bbxJPWZR8VRtcmzRyHG35JVsgyhEzXlUiKI0/Jk8jgcU1QBBSUoawcsa21qxWExRJa1mKXZuoJJDjz7+SX2pBzykyEj2sBUlcddgzGOp53iTFo50hy1x17AaJqH/F3T8RuIZik39aWswHISUIGIzvEps5G3uD1Wh8WVyFYgULygLu9oeUsMSTzCamGO7VnJxhmPcn5y47hEP6jJRpTHFA9B1H9PotuHGx6vhhF1GgAFqsQ72dIIrr4R5eXoGZsQK3FNCi2SEyWeKbgG0V2/r1gOBopRNwtyA/bsIM5yD075Ygqzyfe+Q7RZGbxdToBsxydujNWKvxjVcYGBPMIGjS4JYSQCMII1Y2EjZLW5GTf/O9F5FraLtoY0WCxWHeef8ZOhDvgs6AkzVoVb665DqGYZYjQvHsuykDFv9f3jNnVojLVe6xJFUjl0YnfT3L1rVABOpUNW/AzS+Mo9TgTsE6Gny4J0NK7/qEotzGfA3SpM74wNdJhNMOXkH5f1bBthKsslOFy2tyIXgal8D7Km2rW9T8hCGJ4N1+PgsBkLDBeVtZFxb9z5ltfdlulov/EArYrliVc4RvjQ+pS1tfqScJ3QXIH9sUrJ7hx2FHoEuyErqaSG1C0AI/7YiHeGewHD7eoqUYkN2KQthZPpLv/lYKkQuKlxAPgDQwt9e7iTZYQ6vbvn1H0h4rpXBeDr2Gg7P7EAAwAV7g4Ryc8f2kb2xSsVg0vMoZ2WU0apj1fz/vIBoKkh83SMnf0jyul3be6FyDLwObwwx0RgqnprUokki/LtZk4PVE07N4duX7apBFMGbC5acWS1lc5nCtg9y/d56cZGVCT90DJM0CFhMhX6PWLVWLFhSde5qt48brDqLSyXUTBnEv8NjNOhqOLj4sqMrztt0b/2UXpzCkIywZq/WkxxC1CrsX1KzGaPJNe/G3S9r/emOXm5NkhAz+DHcbUsaV4PLE6zS1yOD0gF6GpoGvgnXz3RkXRhXr6Dyj/Ws5m8wUFmQgXS3bBIvy4GBBCYAjvfR63hOQRaLA4dT9sJhA2GU76I1awxgsTLe8opS5dtGSp8VWNPZzZk1sj9pP1szxoeIoEpq9rI9Ls3yQF3s5lQRemonSnu+kP2NZZrV5YrYtiIMcNYqg57Kj5mO6R2ATenXUcg2wj2kN5dluvhJa2lUImma23Jz7CxbDDld9LNOFwPT3eC0C+aA6dy04J/ZDFW2SpAcFDBAn2OHwrlpqZQtmqRS9oo/+r7zr8jhQc06VEMNbeFouqsQQ1hQBeNzF/HqfKSp2iwpiuJHpDvHEQ/RtdAbDVPrmtq3JTdlr75GvWQWrgrXIGjn2nqXVdIkR+xr252Df36vfgvGDrrP3bTxXSVkVzr11OpKYwRpLnTZ9u/Tp9rhNy60H1ZXDxeXIdHSTitWpycPel2paKAapDejH4/Zt1S/1zou4VCLUagp8vHKTBHy419bbkF19ofW6a2uGhSzTyk8ilc0WHNWw8/4dKLx3KD2RkUvJXXIwro38Yx1X9nYdzFyLbdD1VldjeRUKb4LNLNiGb9Lx9auREgJWRqqoCg70jmO4/Du7aQehaK04laKKEF3ASgYRYkWrgP4SlOecWEyyiuYbOWCEzwnWX5awKc/B65dKOsINeT00PYmBMJhc0soUcdBe4YcAzsgykK6MXqbKgLFvgzvw04+JmdgSeKiqUVa0vP5kHxPzy0AHp5CgE8UskASYBkgK56Lum95x2eKqB+jxaP+VvSwumUX2n/2yYaOR8bEzJo/3bPSEWJrhahZLgx2RTM/rP3h3zcKNxTd9iD74DYJwFje815ygIUHxBBUrgfyF8hV2a9/j3CsJOvPgHtgo0pnff7T0TaRMlnKxXkQ5K0yUVAlEKNwV2JviSLIHJzppbGmrmLSozZlOd3LfwaLU4M/NvQrS7JXmyp1RDmDVuTUCetHxuXG3blCNxYz3ORNcHCJyzhPd+WTcgnuq19qNB/ttfxi9TjRdAxFAoHYhzGbLdtVY/JrG+OfUZQzhcIbQOIkAYTtKwy+j11CKMUD1VC1mm7zr5Ljyc0KrkZiGKkzbB+t9KbVPtJDa77K/WK//bsp51enc0sktyZm3cPFE7FmbIKgO/nV1TwyOXTLiJFw9CJFXris7vu2HZiXHbXUwOxJBu7m2k474fYcWDm82+4uvdBMETU1t27lzPLHif5VyjptSBHsxQPQvSZt4IyhOLSLLPggU9nssTRF4aXZ2S+tIjN2zUeLJHcLioLDN4u6WFsfedNLmIEq2okyIz+Tdsu4/HM/8Xn4e/KibdfX8QqZRGWfD9w+6L68vcxmsdHqjMa8Lyu+NuOVLsOsa5oDs3Eck7e13umHO0AP9S0pgn56iiMxnF1fUVtZ4kJet1BDzSNNxjJG97xOax2beGdyysbjVyb1w+Xmphot1cIZTD/SdJ5dfbmW/XyYwgc9JHBRbjZ944VjFqFpvt0SncJBYR2yGZe80vj2jyeIm8p8PPr9kQJi01EjMxF4/cG9f4Mye3fKbr1b8YbtTGdQ+jrViZ1ikxYRLC2bJafvgX0VQ8CvPFS8g2P8NR8KOiVdAJFr6s+bTVtMiQuGQimZ8tT3qq3e2il+Dl4BA0BBsZMRPBeVSVJh67WXnP5hHKnYj2LNc50Et2Dws5v9BnUWdnXNhYCr/WHIIHm/EtP1wi5gxCHusL7GAkurKTO7NO+i1Os+O89tG2fK/H6nXPmqEZZ0OZAE8Gaagoct1b1o6q/yi71lFETHvBWX1eA0+wO9lFpimo9ihueZD2F8R47+uoT4qtilv73T+5XxJQIbEJo6pZHg36u7FQBb8tskn3HOZHdwsDpNBpyjoP56Sg7AdWJUh+y8Q9/84v62UqzN0LIuB5G/54V93Xed+t+K4ZOyKxQnEQLEB3qQOKvghHn/woGDAyxPmuYVovPJG0v7F5KpUURA5tY1eD/i/wQN0Os4Ua4fg8ygJP3aL03xYTP8mAOQVtYomalkRyDQHC8/JKwJsgBM7li5bO0PvGTu6Lnm1WIwsywD3nEgE056jzGxhOCFGTGXMMnp75ZWD/kgfzsQ8IRuLlKLvrmE+n4xg3G9cnv7zFvGi3PLYPaUiWyabrpXsvKq0gTGA4alD8ewGMzuk81u4DM/UbO3u08dRQkDuejw7hL3wGB6OHkWjY+3MXqg6N92ikcsnJZ9VUK/IjqeFxirwnKPVmZB27Bjk7MPnCAATE0auSHBriOCBhkJIL7kwbFiv3HHgugOgMBFMz1ae6G3N8Z48V2+PL6cay5FanKuuvfu6hMUg5gQ1fb2ZzMh09YvdsCbU3WUdLgW2b5kr3ZrWJ8YGziGvJKizWJCaWeEYkvORHFCtdJokhPoj4PDJxdsx8mgezlxaoIxwzEVZXkQnJt1m8u2eZCEqmmvb+3tlXWQf6ZsQxmIQ8VrjZw+CPJU4HbzZnmpSGrnurV4IZMm9E/18nvFPt0oR9Hlu7WkI/mp8noPTCVKLO5n9aKTOaeMwqMaRj41AmMFZE7XnJO3kPojFJMtiwzPbc3bA6VWzz/QxdUHwMbe9vJ3VZhe81c3wtrt/4G3Qu/z5Il1wlfShwW2ZenMhOKF3KrIOwqAkiZrb7T2TPAlItnEIdGwQtRYa7g9TU4p/wz7ud+jspR8ybD/Ob6JlkRCvoONnZbPIDxE0uFYcQ2Rjs8f3yH9KHRBiUMRlYmZ8BAeVM8NJm7NdYtJX/bxeW2Rnc/eEuxeuo3l6khxqyoB7gCiZAypE+6KO0siijMSly+YFFbplu4qIGmqj3x3zmkHv0jPtMQxHacYyecmROgfLTm28wnO0aSQw1a5pI7Vu8M1n9DUZ5CiXTIld6UZEp053b57aU2Vng/gxE7LHfJez3Dc5cHMD2uBiR2tS3Zc6S7BjaCDpWPtfz0Jv/cq0dKXyPDxFftaIs0UWTv5Z+pw/BVuPPLd+aNnJsjv+JkkpHYeoVsn8iQipmNT6ya2pnuQgixexIGMW+LfecYp8nydpeTi9/ZhRLciVLd0KK6aXEvBv62aTrUOL1bvyqgOnjQyCDlX6yHIAQ/apjdMgyVeuQB50X7QqNdGca6EOwMuzTc+cfBerywPHvBssRm73bsreaEBP1sjwEGJBC9mEK+WzBI+UWEZkgY8xEGQTgIUz20XYmqTSdM48E5tN7pBU2jNjRcODijKZ6TLNL/mjCpLQI/gE+VHTCYrWZR28iRmEHbBhuBJvoG5WycqhMN8d6fWPusXQzJ5SLoHXkdHkfZH25zHRyxrvcP16ZspyKhcVv+IMccEpHdRxH+MAk37jgmgC4Ps6u2wMPZF2PI9m0syWgbSTyi/AqVgR3xGfJUCKfWzSwzoxpDFZSWYxLqdKzzeTxwyisPyhVwFLu/Tr7WfUhzKxrNobGbFVDMZ5vmyS7ILiCyDDeM5M5bZtfpTPEZLkXx+DdgcI+AIgKAUxXssgtx3QH3+Y/Fe1IVNSVA7hFBAHCU38bnkpVTw8ayFoxoki2wiCxM6c2a5WdZ5iyhgGqKUMicky3/TIqa9cYl6iw9VWQaa19QExprd8eCQT/3ydCwAMDvE+ehuErGkV2/s+OQ8F3j9QPgXE/PVahMBJDHUTB4J/NZj2Plxtn9D1YmXc1Zgez546crSOv9VXBs3em50LgLozmQChiryMC5E81lmSBVcCER5LOwmAyUvx1iMRtk+b9dqGQQ4LNfljCBdcgwmMoORUZFWQwmHItBrnhP+LtgxRCtA5Ph3uf1R8tyTKHt98n76MVM+B9028cIkllB0SUIDBHy+bMHbavKE2E/6ApdNLdWrOmIoWXYua8LhwJSBegxWe9QUp/rcW3YIZYxZeN4kfbw/fE/Q8KB8UUVBrdoEtRzcEmxNZ/6ZhqwKvICY7aRr6VEQVlrc0w57CVtxXEtu4wm+S5dK+KlnU/M2/bUyW141zV8QRDUb1wxg1rZKxZ6ydF83H5lLHzDlEXlfqGrBRKT65j8ImLexBoCtC1KYg0l/0m/KdDECAAQAUNU7RhDLhZlcol91PqZn5kA1I8g1JwzR18/Sdl76HCJCswlnl467leFr2+BhH3WtML41ofy/eK8rpMmUcjo+p+zOdTLxiCM5ZnOZ9Z2YO7Jha+OQnI1+Cxhn5UHgCI7EPUJ5FYrWYSo6fvHz4u2qm3RCUGhYW0laDgPiYkdC1tgGa2s7J+PMsO/BKGgRzeBIQCS0i/oLjDZS/7+/ZQk5H+JIKT6eeYv83oQS3rPWDZQz0bV8HNdS3SUwxQdkXEG2tB3bXXO7arbuWpeMdJUnf9dACd/LGHOdw1KF6zerDP2sVVe4IpZYdozbNlV/EeyTuEZcAf9YZHjy9bdvMUWJlBVOdJXJP3okuowf0RJ7GfseRSDq5o1tFA+e0zGpmtMueJ4GGTaCoYAFCSJpZ4yjFchyXL8BX6Y3kt0bGbYrBG+R5GAmCN6T2TNk9YLxeP75sjpCiQuXMOaEG1lcj7ObH7PafEfqvnMdxMe3rim5neZE/JRgyMT0sM0gZ4KcGbq46M9Ty2tMr/2pnT+jDQ9uJVIssUAxVBQfTWoSRRPm9xzZmHOW+gKxMTmqXiEudz7EVXZfR0DMKaXp7XP9m17uCqchFJtSeXOZW7yVLOt3700PZuHGjUfF187WSwVvGvbFtc7Xjrle9E/BBEiwolA52Y4YSJ98NbbvKIKam4bZd1JllXoN+nu/Mn8SXhw6rWy7XgP2Vdusq9OW8CIZF3V3PMFBswVHxe+cSbc2GKBe3OQIEVHz4rq8q8hbZaEwobo0TEztk4l5iuRSs86hlvCfBPgtqvvSciJtT0uGPPnuw2HzqIdstsLNhYJoJXS07CggGr+qEsy4ppAiLj3FZ8QijkM83mh+oP88AeWJojplcTS4uubRh6EvJCGRiA4tlDXzDHvue8ZzkZWi1R+qzD/FlWSxjtv3cXCW9SdK7GforWU2yuFcu3WoKXqfV8ltI5OoJd3eaQ3EjMPGW1BhjiN+eEJXgkr/rFnzHfYydNL04tSnbcEKVu8qrM5dqeJU7atbmisH1YoNFwA5ooTCRP4WaQy78UlGD8VfMSwjrIOauTJtAYl5nWVMBo3kp+seJVQOL7/qJEsTMcAN/ClkWJj6uCV2HMoj47adQm4WKLafnbHTs60gnwfaaR1++PnNigwNCgHJLAoqVCUS6d+3+NTFrOv1xMZF22O+jA8feSx7ZSFcrrR6/0BPZ+BiKzXTWqAwbrzaTqkB1EWIjP9g5rV2RzB4n3vwUGZ7zfYcF+Mkda64b8klJY2jn5sc0p1Yf7c/XCdLW0w8bfbx3aFoLBR3W3lZjEdfKo0/9VXyiFbrQTxVYxwPq+VYRXk6K5Glm4PrX3hAkfnE4P3jlgr5oX5UVSwk921cN1GC5ihugLJ9/j39xjRnF5nndXEschea5/7WurUpXCMKfD8sNlVrdzwJ1EA9K5+xIJy5ADtPIMxvVxTKFwYTXd/PBoRuaqHdAXDZbJOrhPMmiAqXMk9pY1jKsbPXRjBUgIjwITfajJc2j4iUusGmU8X7ugn3vGx4Eu2M6fPVB4Y/RdYgG9WTzMQQ52J+NGLOxqWk+Fg9OmI/QllNJZyho3dUZmflt+emlpAsEkmvsVWP8eCTKXa/rHyjIHc4b3ukp8SngGNkMOrzBE8YRABR1MCGMMOrdWBObTfTheZVRPy3X7OQj8/cGglsw0ChtSJ0ze3oArBFwHZMJKIVzBPpAYP5VhiwYL9H4Tk4u7gJXwPnFqPF0xvk4hBvQ3nH1ZXuaRVpBw2gx74SF3rRhIQoDih+wvZnYaTJMfDeuG+FFMWj8GV6PnPoSazRmr6mWKEShS/vyr4wvw7mVflRe7lWL1VwhBw94Usx7ggZkNoRU2063aX18730l9Nadj2fPqBeNtO/j6S4cm/8C4TwVQGbGYaFBHqsaPpCN2KH2q7uECeltbyn8MYu1zQW4obirHm6aGYC4Ljh4mgx2D+9ws7plLfkls9/3krucS18H6I28xkVGpKhgPz5bcSQC3EyA6w5gcWUEN/K9+qLbPeOn3pYMHX2J+6f8sTHukrrZjNv1Li5BtXJdW0HPAer4Bhck0JJkfRhS5dlsiV9Qhy3RikSKCyu4TBl9qfpEzDaO8EXGTFnrmLyS7UvVR+CVIBaFmAcTJMl0KaIiBMC4a1Lq6ItR/Gwl1WWPrJzL8f48bY36oh/v0EDMbVqEEJEN2xhLppGxllGpggCKZ5as0YwsYiXb+1uU450ryUoyn1EhTj28eBAOTQ/+S+PoeqveobIGAtTH7TIcEY9lbL9km57P8O2RnblokJSzjGb5ECY2OTMcy3z48YiB11r6XYI3F41nSAFRt1LZJPvBL6zTrOcm2G5DYFyzKf23qZILX98mjACZqmgc7Vz19siLnJGSg6GNgTlcy2ZLDQaxu68i5eDktMRDVzS5beCQXAoKLpz6MyFqMF0m9idNzsXNbX+WTc0+1mWCvNnJJwnkI104RJQkqssYK769+758s5Rz9ysz6JpNizxL1F/2dBhH8P3sovb+nA51875L/H7JlwgVfMcs43DZzRy7bydV85b8+TjY9rr186OjxyxaRLGhx3f4NwOa1hQrfmAIJHATR9LK/uZFZpuQI1YLsxcIb6o9Xsc+VBKM0xCzMBSWSKhMBhckb3gPQuR8oAX+lo1iIdtD3QR9LL2B/8AXFvn7oBm3BFN7DWuG69UnarLa2p6bpQD9n1GBvaiU6t6/jYK+/GFwlbxVPN/ZNuWK8hMAEyT/Q49taCKDOo/mfxjwsw2eGSs+JhYEp7AwLnxGWdUdvPGWJPXKnPR3cZGbHpo1/+u4LACE5ffCGN7zq0HHovPjYwwTj6/YUeRJ++Gl6kD5jfyrVFPvP0co1YZhDaZBwNvOi+ss+Ja8mTw5dyag6BsOVV0b+WKp1f6yHwviklEY5e4pM4RvE25GTpps7ypP9pjercJ4AGwLr2AfQFvatVxCboIE4SjIy9/OY2k0SjLTenF5xt7XVl5LSZ6wWprI+Gj8RqXwQ1cAZXbqaO3x9LVHNbWGgQqssEu3kxPAR7Jj1V3CrOuShQDE+VQn8uK/6XfzxFJarp5CKIIXNr1d1QR+rwMTqi9DUeJtRLYw5HekYW1puXvYBBrxeMCqfbWHrziXdDgAoIBxsNC0MvfE0NJAR5Apf4DPGTy+tEL0B/PkFs0GOK8mg13hv6Ko6nLz/jv+PSivgy8lHdFpK1FrFzOte74FYuPCr27tyN1Wo1lNb54lgMGd2dvcThDwYbEejIKFiCuADJqqdMr86Fk7pUrHVDbDu1bCi4WPxSHSprr3Zb4vmkBZne4JgJMxirLd9r/xfyTT4PvE5NxWhCsRWjdOmjYUQ/el4iMYYmooKh2CWGdTB1gHnNMxtUHCylsfFkCeFgYIprPmcgMzADq43XDgDze/yvoM1wKSttbKM+J5I/k0Yl0WdgYOkgweI3SONEJKIgQ/yTB59gFcup5T2IIBktaMwsHBuxvtaJna9oNjqdnehiK5IFWSJb06jSjEEZClBPPlq2C4scXsd5vt1pWdtcIrMPl/ONILqDP28cOVmjeNe8FiuMvDRjw8n2fPhYm7pGFu1Fbx2Z1ST/KadbJ4/Pj4KkgdaYatytALYREcxYfrudFzIsy0BQ7aC5z3azXH6yFwbDBA8+uY6vBq8YHUxI3sPbM+Vp92MWkhXQ1dwhDFbL6pguUaiAZDJTZhZbfpT7BrET744hWD7oXhvv7Zu34c4FNyI029N491nMVB+dp9djU4ENTT3UjthwcvEZ4cXGLGR2pWtnkwstVMmYi9Oik4HhmGT9Vgr1lxRm02Vv633d/EYivgwQW4fYxLyNyMh4efYPn7ATgOr6tBEdigGoKedLxAu4Vs0/j3mPtsScbB3b/glJRJvSF7MrYfLrNd4+AFBuqi0HJKbpJWJAQjp7to477nFkPE0Mb9yafsB0XX982XrHWhaSW5dSVBh7RGwh4cFWdKRhFtnxOlI2/ndcEb5sAyyN6zSU6IwGNtKQE/Sl8VzMawuMZ9e0TV9pXFMEBtYCqkE78QCRO3DTQmXywMadL2EyI3no/X/b6r4Yn7k8+YAI4tO4rB02I+NymvZshlrQbKe59fQiIec+8hqQymZ3GqPYbDw8L3hobSd9QQ/FIByLQCj2/2hazM5EDuRls0CFORaUU2dI4ZlBYd+Ie8+K6z4t1XgaEXSKp9uP2rTC2xAWgrzyw+SQs3VqLzUUIenQus28RrKAYsYJAzW83huTh/bFDtxXTakJGcFcRweCA9zprkyjjbUbXzTOwtTIHvdoEAhuqCMXWfhTf5KLcLMsRH8rrr3pNP8KHl10/LJNu0xBDJVIcizn/Ef7tiD0SFlMi7oFS0HKYeSY/rnSb8GMa40UaOqNc92ez32kaiRXAfI7j6yI8HglIX3zFRLF5GUwFTVZD+jK7gFMVWz4CyrhBBaUir9uqxvWzErClTYkxiQMW/SO95naTokX665aJIJ/aW6YJfRSYjI7HSR2/8Y0CdqCuXiko5JvQL+AHWgNgeS51B8iKB1rYrP+u5zVcMLnX6yus3vLZvg29NPXF/CJ9sJmqpIUdYIKHBE7s2XMG4VTXdoZmXrOmy/mCDxMtVce8aC9lT5ofN45npbj8+POLdHnp0321Ptx8KYTrAkU1Mcxg1JUsiw1GLuWqhYZpP/pESrvkJvpg3iteiKMP694xDNfxNGIhPZD4lqLmyJ/Ehq22KgVrlwL+tzT/bZlmd9MHvpohjMTPhmawSlT+toSSTdW0lQzhqVoQfhof9tro0FeGXhV3kZpmBiCXYJdrSnAJ5oi+aREmWRBHYsrHFPqJ2rJAhGkMd86GjKu79I4Jmx9GfesbCFz4al29OFz8+0Ou7CAfgGNKQXqaAqto6wmCyqjwDYQUOAl9i4+hISJYvp1Aj5/PEiQgKWdDHK7oEt1jjX2SvWqcIau/VTU0SzImUMcH6wCmkZ0S5ZBVQGxya0Ex3HI3OIdTHJi7Q1+L5qWO14gRCtLKaLZRI5xt+M2ZFiUxvvyjiWXBSJcFoD/QUrx26Wypc8Fz2WfMa319PUswGNo4F4aT15guRUKmQMD++eqMtTyr8D57Vo3Hp5N1ozUc3m3BtSGoMIQIPZZ9W9RUyFH7rg9vPJ1F+7b44+Sg6qtYnC89Ru3Eo6IPPbVFuuWwuGsnUs9C6yQ33e4tKt++n/Q37jITX541vlEusXqSc+ygO1CUH6niDVxwcZxcS4f1INJQbw7+ej1LYLCjcqdqF/VkLGASwyz3uxSKZoviOd9LADTQNTOx721r4YsQdAHQpDniTnOLj/xw4/3XEgNkCygDG0pwcBJJZmie5dkPz6I4Q9WSaRscyPkbu7RLDw9MSdvwbcc2hMM6knfF6422uuf9o4WAQJrRQ4PfAgc5EJUDxAoZqS1b6C15AKW200Wp/Dc2M0jsA6v2Rj8zFPHiTMNWMKf7+T66qFWjdGDZOU2g9b1IPu7Jo1xgHH2Mltv5FYU1MndrUMBPXkSj9YvCVgXyT+QrS/WErlZckjs2I3naKi+zUi+QdQN2ZdsmavM0dLTn7nO+I324kg+I8m20PBR+GOjYuza9TlSCVE8s8I9XE3LhdjqtYj18S2iUOqMZuA0p1T8eQY3aDptFtJtGAivnuVbnZbkRZkbbPRBGEqzDvXX1rdLb+ffhhMxcO1pyGPSKS/oXgxCGIFsDn1j3AmVcrdyTlsm3sotSMG0nHC8wKWfw9Edt6Ve5e+5xVcJTJYlmTPLgolt5OiMBZ2ShsvMy0SnOHQQ7xJH1La++dS/DJ/F9o49FAE4a5cJsLJAcPDzb+U7xV/W65sg6t08JP0Do6jxfj6O172Pi65rXKPyC0HVsn3FzupZNXs8wMAwvlwMa0bl3qNdZtZBJYBJqV5dEZovIj8RafsxY0+hsnNPDtAeixW2RpSXYARRCIdYc8XhmYxcaPNTTQE615wGCtKs9XbrettXuhbWgsggAKYIA/wThw4AQgAAu4gBwQTgHHCE4AOAIACgCACCcOAANqIAALKIAcOAqQnGfEAAEoIAcBtqbZSOCCAHGQEAA4BcQBnxbUTgOqJw4Bw4DYiBxSLeNwABkxADi9CcOHFcFXRA4DHC6AnAOAmHViCZoQOHAW0QADiAIABw2Jw4vwnAOADgCAAAOn/4bhwDjvCcOHHJE4ADiBw4CJEAOL4JwAS8TgAjxOHAB7hBqBbATgAhxADjticBSBAGUE4cABROJ4IAAIYTgAQIHDiOE4Bw4GIHASogBw4DjCSjaEAHAQ4nABfBA4cOAcTMQA4cAF6E4cTETQnAcMWiE4BwEuF4xBiBOHAOHEMJw4cBOVxhgBAE4hxivgwQJwAZsTiLE4AAcLiAAQILQLHCcADhxCCcADgPAIADeCcbs4wBYQOH4gBw4cB1RA4ChiAAm4nAA4t4gcOHEIIABwFWE4AJmKQEITgQgcOHH+CB8IAeCAGROHDiCIHAYcQAMQOAmQgBxRhbAQON6IHE6E4AAlhA4CsicQBBNhZETjSCcBHCAAmQCBwAKE4cAEcJw4ChCAAmggcEE4CpijxADgggWFPNz2yTbcaXI8fJpxWnD9lBbOiGgcMn0/nyop/eWdZtUPrB9Q1ijqQNRQnnVNRSHCn/7ZY2yckClSKFBfHW1S8Q+YSRvrmDeBj25f555aiW84W/hH6a5tuyzUYNc+l/p67Pq1w3W2B1JNV0Q0aXfk6KdVESmA5e3TbMBZDMNgV/jI9BUc8wqs9P+fIef7eo2JIPFZCstBjQIAgdQ6CQuO9xt2OsR69kP9p9tFJErOF3Q4zwlXbsyxBGWN4puxaE/y6PX4rWZUshluoJP+j/ZP5IP3NSEowdxlQWVuV1ycBgHgAE3ibi4mERt33sGdmFUycpbX1Ssjhq7kmGHURghm2KgQ+mEQz9MydOZ74RfyX1P84p1w3anvRRfPpY94lVaZpJXDdORJ3VgDwqJ0HqgiBEmlOS551Yfe+BbZc7ZsMJ/ByjV89HiVKoTcHyl98T6Oq1yUO8nHhAkIMGWLNtX7lnaOlLbKEEmB9UGXMES5mcFgVS71tCd+j2wtSbgPm6/Fqv4Y9t/SM7Dv9Iampvm4UClFbrCMRSIlY+Otit5f3FxJ5TMkNtlhnU43Z+XS3NtPwqnI1JGtVXU3MPE0oxdFAeKt3gcm25uDphuVA9Ef92SvlbxT0Pk1CtVKrgNLYllQIr/G4/5y1b5c+6CUgFFhizcSbKwCU7AV2mBU10srTkFnAMbYZIaqMX0ieSYQtMrA6nZUNk+TgxrsX5Ry9ImFQGt0HEyayEYgvHPYWidvHUA2UflQ1elcSGIERx8VKxdJccHV5GFPQQvJOG8I58btqw8pt7yXzQ/erBazyMnyYzY+59I5r++Rp9WVGRSzqBEzaef8muTw1PcjUbiuMKWCVAQtCK6Jnr+Ryh2mdT6ElTMWWzLiRY7XgZzeHpNqqQfW4Shy4ESVVD7D7ObjuYZjTePKKZGlC32POR1IJlEvgQxQT4hDDYq208gRywzIO5ICjV1Auec9EhUOanAr1GcgmyURBr8h21ILtKw1PfCsNmHOxl/HErz0wRz8wEOBRjzIrADQqygNL2lbA0P5pfSolAKAl55+m2AsDYiAvxBGor88/Mk1f+ivJW1sSEXWe4xxMlyYw4D3HJ8ubd9TlSiPE1rEwcYsBgtq3V1NjbCzC2q1QIZBngzGISYRhHYvEBPNbgorQZiS95C9DZDYtNthETmgsGI8UtrZpRGD0HMuaK4YAsQaiYR5aTinw5XsOEWlhiwSKIbGrnPNNZSUzk12DIqfxJ2RvwTKdvEGIDHQTGyfH3jQULAgazZsKK5hAK1xLB40eofQppypIxdkkWE9HsRA0LWMxKdyCz6UG4z4s3ozKDQ0A8D2TkSqfpubgOnl2op26nLABCstlu4aGhtLFY2n7uXMgMgJTWyLSLBFrT/G9Lg2P619xUc0qrJ8xMWvrcKuDh6Nx3hpXByFlCIWeVDJJ/iqY+0JZIjIFI7BLWt9ZSAlR9BmrmrxCnhmckHiI8UmkTUu/B0Mz0/MpHwmdhwDDouKQOqb8/n1FwNM47QY7h91jlt3p8WpUtgDwHWfYiWz+7YlyAyZT/3UZxVjhEbINzKuLvBO9tctyWW7dc0VTu/1Lw7FzSBwfzJfuuHc97E5wHQ5x06SuDaoAba0kj62FgCJIEh+rXnFZX03GfKnvctZVWyEURqr8zhYXgyfqj3VYiquI4qTTZTEml23dkY5R9dbOr/ImbznUJlUyqLZLL0qJcgUka5FH1lOIx1HoZ522LMbwQ4YUocpk0Tz77qE8Kt72I0AiD0ApSMPBkDYtGa7YpHOlnXt8rVUtc/JK4QUn92r+YbKGgDeiUMj3cs5BP9rJZUOZExHgZ9K4XDqdJB35M5+L+djENmyiLTMGbgrV4//U7utIFK4X2j4fnSJ8VmK3o6en3E++Z7TWO9MrC5i7z8cxApI1TZ4mSnZKluUYmix0fjVHvzr3U0P6j++kuru5CyM4iEgynEsSFDb+pIwKKZWiBT7yHAfpLfUCcH9nk2ND+ha6OR5TEsDpdaQAT2QV1sk3ULrZopfvZ/96WRz/5KW3QA0VwAkyPT22rJ43WFPF5Jn6A9+5buRcbgdfcgasFAV32fE+FWnrSlAtU3ARsOkP5b5Se6gV0mtSbJdNlb0Bw9VclRCBOZBTIaJSdtdAHZ5TedMpQPtVgIvgqe6m72N5B5U3W4ULhp/5Gb5K/5g2ISBps1BH4a5hyUmh2xd8uN7D0RqXGEmbq775Tv+H8PP6ms6zEfJsn0e0XDkzKRbQEjyszzenlvmoXREuwVNm3kIc4h2XfLf8pIPEBHOO6Cc3BJLJfCcrLBmSMHdyU6eV3HysFZZXD1hHqXe6aDsj5PtRGcGG4n5Y2/19EIRt+r33tO+OhWge5jddq3wKvwu+Xt6pec9H9q3NT1FPt3gWY6VVt+FRi8GEGOb0aYi7gh0i3uJP9XCF6gwWFl+FfWTMHLp6cNv01xytZGh5YpYnN8cr936x0VvBivXKst2e/YHWy3LqDIHA6nXi/quaa77sthB5Aktq5sv9PI2i0kmPYyVM/92O5DtLgDjwpLDOx1HOha8ERQ6PwtONRDte3daVP8aTe0PM+RHIvMFN21MSUbv6+PC72TL/E2u7bzd/n3J46ZTedzCBgiRJR2zwVPCXy9SvNZCLIzOwUrFrK74RcFeT0z9u0aLz0j5VqUdMR9nU8ZvPssXfWldXIOshi+/pSCp9wlXbPHE4xx8b7uz6rVEWcI5KOT/pHxLceLzSMW68C+h7VMUJ8auyj3yvas7QuV7HhPfrPQJdZI4itlbQrgxBGjG9OpT7UVHeRu1fATRUgakzbmsLFG1POBYpEBISuQJgtNPgneuf3ybSn/mgLGgSMqxU9QRGMNVFaOCLNRWKHnFNlVwAO442WIjO3IZj2gsIVVazeZG7mzarSn6BmvVi0Q+dvLUZriz/VZHa9gj7le4ZcrT3L2W1fpUdW7UyrXzpMNKBlcq2BbitqlGZXzdm0ILyDb2jM+4UVdW5FbFz/4k3kEihGyH+H6HtXUtQYTpg5vS/5KgvljqaYAkMMQMu+a93CZpOosv3P46bt/KlJU4S+gvQU/3j5R8K8SQ7ecniieFJYo9g0IpkIS7i4mbFrTGX36jNmOzdZVzFp39vkzrw5ymkD7aJyNmrK4HEn0vks/6tPCeP9228nT+PUb8WBBQTjax2Wrv1NlwI0Gt44TV8mv5E9+Nad6d+J6ZRAZM9a/XL9XTiJGFbbSoyzKnsr18E0rE9Sm8tJoWRUfa39aX0xGSqf13RfpdTrBj5j8GU2Z0VtnWqraCUxajqoOILbeqt/ArX/IwM94utbv9sBU19o+i34mOZPATr/bK+fGZejocGTjMUwz46NGyGgvzO0Nrxmi74n9k2kLVHr/mCBHMUdhReL88VNp+PmmblCe5+l3J4Q50814Ot2WFrczpsjHgnVOVxfd/NmJjMuiIEbWsBAO2HdHEboobURIhQC4sI0Bc4/0JgfRoz7AQGl1hZnH7mrmXu7w6NzKEOiq5JL536drYhTOMqzSg9Hf0IPpiW4VXpA+rAS3MZ6foGSBmKQ6Msix/75YZ4yttQD3klR/+732J5tjEpvdAeuVZJdA2ebPPnanR4ZU0ZpxGxXDjbj8pQyCQfcC+UnWkL3ZdPnBDg+VxCSSs1Zh0dbMUsS8e5bx+QC04UfWgNzhSFa8/DlM6jEuRzDb+hbY945CK6pdrDs/OJuj3aLWPb2wwgwuH6a2Ouyg0praDF70eIHFeWEfnWvUV6Xh7aUJVXkfQp6sFUO7iH54YtJRomGNlOwQjpGglS5q9PaHMMZvi7bgU4+VHZRj3sNSBO7Q5V514c2I/KabzCUNn8w4S//sbU8PyjLJEz8D6N0zIHrp3nqrxkdZieJmEB2hQY8elN4f2rqjJVjBQfDsVZnX1VycqTSmDOf3gkZv0iSHBk14K5POXEy6bSIGBATXVRMptN9Vmu4kh5Csha3xKs/lfds5ahc6CuA84ml0eTdZBkdMA0OGcsdMlDRwX1NdGBhvSeBbd13J7Y2dmxIEIDqzObMHlXadaRfeurRXvvV/ag/cZJrbZEHUex5lB63E2g3u4fLr4y5jcccAllYlsodvZ9duXEQ5OuT9zLwcY1UEW/UJTUmPBx0I0+2mqLBWZJVR1DJUApFZNrxyJoR90zajrjjZfanPEuQhZLvaNQuaCs7cjyZ1FxlgS7Vpw1tyH0C3oQSm5VRXyMkl+Jd/hvFH+SZ0En8DJng5WB4GgojD5n0t0p6Luk53DLSccmlNH/rhPMj33RvlgLh3aMxOskNamDgSqIIIsnlB8dgN4rSvdB1O4UD6NnKn9ezPiHlXssuWnlv3Ze8LNLudZ5+gpZXVoNatJMjFZ+eVlcylaHjlJy/xpo0BMhnhNjleEa9JLsGeAzXBsznvfwTj2rClxHUk5y3rWrOP6I66N9eelOV2cLUe2ypQt1Z9D9QOpcsD8sF1/PJE7T7FYFFH5FSeC+70qC1FpZjaTaj3q2YhYb2ThwUYXD3UxdAiGk0gnRVgX5ciXNOolcbSjZJ23dHB9MS+01/iNYmoApuxOYw+dop3Ug2hPK5zXYWuG41FofIMH/7iFgpGf09puYROz7VeF+AU0RD+vkDY735RANCD49sXNeEVRttuMPLS+ESxE0xIFAf1U3wbVrF85kXw4npPz3nz4iIigIg9TLSa6RYR+he/eFMl75TzM7BcNzpe8qx4pFsadcb/W1Zz50YiguAGWofP9DjlpX2+Idybx5U/CECWUirxgohjOEFC14dKQSkjoTnf5SEncAMG3ufPTeHpx4Hmn4V1SuxYpgE5hEFEaXqBEJTuYl56k0uTBjXXBZutmE7lFmcAqLSzxFjduXJae/q/rZ8gyNXqn0k1JsZXlvc1pCtR8jouFzybbZHagxG2+pG8Rncasa3z+RZuKT+JwoqMvFo5TN6rxJoaBg+fvuN/9MTVJGN17mednmyXQ2QolTZmC6autO/wiAQ8GkuG1EX3baVYxZqVZHsz37IpbZkOWpVoTAch/8bZ8QKmYHydjGmf8r2+0t97jzYw3NEEsDV8IlWbhhPLqnk5fRNcdaZ9ko4ogjfePBRaj+qnMTAOddUHTna+PNpiERXTA058koTXcpoG8uswHviJBppJm6hInBG2PkaCHNlC6SwsnqAjv1GMm0cHsz93tScbKqjD6dGio+oOj6AvjnJ8q1QQE4QzOhzxABSTYBWYk/G28OjzV6/FfvA+6mVzAJ7Nj8OpnGNz9qBUM7VbU/NekdLKiz06owS3ot9foKEpyCKMuBR5Iq0EvTY3awxTSN7z731NQxzzZzIvE7Y45xlmCnv1ONutiJRBVRf92Tw5HEJbz/sXH2GuTsRB0yrl/mPJF02DSgeIpFajNd19rT6KnZmSwuY+efShrWzNEhyMqd7E6ep0v5MJQ+yWeXhkvHc6zNBQvOddJMc5/3uBgd+cf722AlHkoFRgtuiJLfgkafdqQX0Huf3uKzv7nxREvJejDCz20te6LQTd75qyJ27h23UfRetULJbB0+pClmLRqBcLdtmh+70vnULlx57I1ufWmnWHo09vJuFu4hwxHUTbF4grYD78kJ5qnQsOguEWkK1Hfe8T4n+tRfYl2x5RTWTHq5QOIqp3uKqxelcRCkgjn78EXTRw2P5xWTTxcPmAU+KMk5K9Mb3uNFAwe3Ktui6+8Y9pRArNUa+iXRmR5qKrV1/734cLbohyzziRBnXh4M8Fdh79seQjSKjOhGlSmzo9sGi5AICUI7yNkWwt8yrBMxIeHnXHuOqjKLYDqMCih4n8s1S7Zh9uybQLoiNvBWPFX0YOUkpI1p/KM84ZOIVGZPLud/C7xilBiq8I7gy9N2AiDMv+dR5HIp8lMZn/4H99PG138eE4gbEBWUD8DkJXtY8ssf/cCf2Lk+PmcSzDZ+HCY/IIRYZIl35AY92MMJeH2Mp5YfuMvxnj9FmPz8vf925cbMUlnN3w3GOpN7lOZBoeqk6ifnHf0mLHke6rv9tBjSAXQ0RWyYF4noN8sKtf27TTbHeeDM7PI5MEtWr8R4TL7fMQvYDFzGJnz2RbYZiQX3MWxd6qOSJoydpPHWS08jHtLzQk3c3fWOYPq/YPjZte6iSpUoRuv/l1GDG7rbcsPLOlMEReqTXY+ieKc5JyOzX+x+9hluOoOip8Oyz9V7BK1kZ7L11BeUaSt/9nr84JmdaiaqpUG2a1h4Wj8ox5Qqftp/iYygfG1VC2QSurFlSfs76oRtLv0lE8rdddM+pvW505kDklmt3G1fGSekBp/AjkrUS81uWWCHnlVddrqAsbiQcVZ1pSRWw45LXnnOEybDVlGqzCSQVciaDzK9piA8/4C9f8Gbf7Wc4qpLafm+UHRVKvc/kPpuhHX+Lim66oPCCQPinX0chaorAS8fgKxKI9z8yM9R2R5XNb/S12YfnsPjS7n3L/DnZhvD3oEh6qxbFfxUywym3vrt+PNXGH8hpOpmRCJRqjMEKBd5a+auNMg8ZXP8RvWsDTaFfJHlNusYttXhQUf4hVYTDYW3ZGFKKmXFnJEd7HppGmyk4yjy7McNhJ/5268uaRv5KILGQX+56HP66jsUWvFgw2RQfeR+lV2R+OMHX44CfbiM5x9g/792FhODUXEUd6qbOYcEliv95UOblPHPq0xHp2bZIBoEn2DmmavFBpflXs1g9mIHbJcrG0zzaKRi7H2PEqFyQTJvEWBbQmJ+TjRya0/UM8ccdhE0LNr+YgknMimq5Y9H+fcEe00Ran1hoRUPLHlB1k58ejWyM8yLHp3Le+bZBz+SUNI3Zcm9NrJvPbPEzhCGGGlf03aIVXbs8oyGO5ttskPbdW1nJn1biPOBzN46m3O3zFFlhv7pw7U9KKlVT5uVq7tBWV6TLK2CLSE8oURHlMIbfCYhkmmjBTHrnKv3BC+yBnPs6vIoyg8aG17J9bcdFFHfo3Q6Wg4TMzWsImP9QvULrROaPzSN5whI79mpd5//feSGfjA4UFdyhc7Aydgp9YxNmLURB6gkwf6MZRM718gSt8E3u08RgmSULSFJsgyFrIpBCBTEKHSTaFvi4HjuuYV+vzbbBJMl0XgBCjPWdNkOq9enkDzA8Qc6Xqiox+JnUHTu/i75OMbhfKyc37isjYEHUXAP7N8tFc8A0qD9sV75pF85/eKYV2zHn05Nv0opryELAvXBeUCcVrV6YvG3zDoPbXnnCjq5GDLjmpFhwBS0tsnIx0fOLtuCfBxER0eCbZLp7lHgoZzXdaAkRslBuHHzHFtCtbFVndWxUrivD8wHCH45lDPzCZgKEhgKBkIR7hLRPWnaJdx3s28Mil+bTqQ+EJuYfgt6RvluevKk2Z4kJsaYCbOcH0LqaLLq7/omqoJilq4g943W0D317WzvJ/Vtk/NuM+x08Rs2T4sjvsZPjE3ImS/uFMpQsOngePlKUSfe7STHxSs5MvH/WYvJE5OOftjnbQDVEBWGNr7iODc/Zv9CN9jG4cibH1J0dtGE+i1wcs2CDsrYHBUiMCkNeP7jgY2p8i5W0Jcq+a9NIqNM7axXP9cX6RG+7UJVnaW0xyM9gthRI6N87+lXSYRZDCbq1+zaOk+vm9Ln9nHx7jMSmr2eNTgOLONJ9jH8cX8q/i66Yvwm1KLaptkGooP0rSpmPyL31vbTjc0oOWUeEpPQv0wuK7+SqktM9u2RpiefKo5RdlWFuUC5ZibU4zFUSd1zezwg00OXVzsA+k+vAu2YuN3RQwfeqS7Ch09F6E24xxrnHrAoiaYLktb7thT2/SfNzXadTbU58Nxp9g0DGQbb+oJcvto2S3cl2OWc4fugEUX0jGQvo4WknTF8USMAKVpJWycdwpOmT/CHoHIvxpjA9DbbQoNaqLccpcKMPirK7c2kdYrxU1w3xVZJdvaM9h5dIqoOGkNpMPzGG1g1S8O5pR07VzZL2ZEPa5He5vPa9bacvF1qLuiS4cw9NgiaCvgPw02GReZmoZolp9VKUyxyx+Ed2mHvGIwgVzQTeIVI7pRoH0zowC1RKf27TFRHLHPN9CHXU4+P3vALsTpr/KxbmsyiC1W8SEfG9ukiQ3PmnEjG30bPFnM9U7110AyzZSkz7cnjaGNRSqZ87yWVw/cJJK6j4+DO2ilTYe4NkLIFbxhFcUQlaRYAPhmPS8FDu2tPPhagB19FLVuTuio1SD0jNw9y7Xy2UyUu3OD/0zUQZIYvFMR7ez/3GeAOqzvSzQ6K784RXxXsS43+t2vo4a/UXJL/diFv+krF0avypvoMT5QtAPFbMvaMUurlGrEzUqnHrFkyXfWzpYCNHTPSMzdTxXBdJuQfa03s9xgs3KwnbdCiLaO8Xy6PKjIusvY8sW78yhOXhdwZJEDJYhBs+PogKdeLptFyrHXHppfScr/36aeCGSN8xuDdOY869RalIW7hqwJV5nF8R9loZxmFxZay/0QBzSgdSUGkD9pIiEnbzafMSYoavkEiaaQg569tr85fAyKpoC/QIPGGqaIgfeAgWcSvVRksDcwOQbsOuop92JP+EDYOlC8orgHVnVuFomZ1hXfChE+PvX9a6NUFKGZDOSHHIi4w9vWHhq0HLe2kwYtU1uWD0/Q8M3QUi8aDAnaqkzcJSXTM3cTrmTW3KHuh0S8zz92CBmTMx5vVUtBY8CstIf3SLyjsJVrEcTxKjmvDV6Uat+StwKJL/T2LDcLn/jEWXXjFSK6Q/XWaiCk4e9VPHxQ+JKC+vyJ7xj7Z089Qytr1dH1GEM55Ot5DsQiKz00gNeGd4flA/+jYgrS/U8748XtkuFSq4kXfI8+phT26CdLbip+N696xP5ET7nvrKlXMpheibF1319a6WHy4RySgpKghu1HDiCwk8eEfDl1MRK6IE7WcLctPnIfKXrDbTY5uzwMWhTuhLe9cfrIQGTM5ccIyfPg7uFY0rSntTkQGcVs/U540R0Y3CrKZH6AcmODvY3PxXFkgqV/i9mKnwzDsOV/L5wbrRh7zWsVNEicUDAwJGevRtGyHX7zys80kM6pR6JVlExK9sJ8noMi69Ka7KR8nskO2AExqzchRnirSTugt5YpD9XQmcHvNyhhFFAaeUKUEneUlLDvXJPaojjDGLfRdQiQwseV9OAexh4fQC4BmYztmgBTOq39aoxPKmTEb+ggm1FLw9cGx4t/85xpGYhjQYQemWGzqytJLM+ZCHmhNPe+gtUFRfn8J9cN/LCyupgvxrYLyv0rZPFSo7vTuNQ5uyr1eVhAuN3xa+lc6zdMp6s9p5ofVGqcnNT7K+dNCefkyVCyj/+kWL0/TSXjYRHTxSuk5uuOyPf+1CqFR9iQkvnMg1UOpK2Ok2b9IYeqEDQW2OS1FGALFDQUK44w2k2M/3q4m2idwT8f2n2e6HVsogpHlWroVi03FnoUH5OCFzC0aVmdPtUVYsqnbot7PHiLn/mgw2Y7DZf+zYkm2C5uelXTi4G22DKYQCD0Yt2sa/a3fXZIQvvvz7br1unmhOh0PiQdiLhY/bL4cs7Btz2mdZr9F+lPq7D7lYvXo4WVBxdcB5H9DWkdYCgqmqTQIvp8fPka6pTCBOS45ds9adMWZ2lvkXOqx5r6jqqwlWhRq1U5LIxItcDrpqoFvhtvK+GSaHhawW4qE/T67Ozms6V8TvaMjtsn1Tm9TvQT5jfN4aLsdX4/n9Mjpd7ALJH4POZ1qmzZvXy39y3hBK2r9saOWB/U1iN/ovdTvqlA4U3hUcjAXB6GxaMa1XlfIfDTryvphpIY2UolPSu+4E+oSkMUp6oXhZP6RI2u9jvPExgzmcOacd6KAwFnriG4abpIf8xLTZbtTuT/kf3JOZrqBKWC+m6N53Ly5XZwzj2IF2uP4ayLw8yYMWVKx4ul7oCEGhm273Ck8PEc7ixDYM48dG9R6XQ3XYwojScfU0Usmah7XoiEsA3u6x4zDoovHOzK70R04wjyCGwP9HX1R5QNOUZrlWHctBvQQdqXu8vEO7BpZrS5Xp5suS0LJ/yh2MMZ7/XVk6hR30GT6u+VqlwvN138fRxNItTHMj4xdzj3XpqhvVEI357h8M+aLK3Qg8xMc5ZETUzXHg7g7p70h3tNqzFf5WbOLEcYxYnQ59eqeoep04YoNK0p7ZcV+HwZqOGHc6jAw1vDLkePt2PB37yesG7u2XJrHaugHhbgtDhTK50MayVzM5x7+9d2aMXIyE1P96m+8ry8hg0z5qhzwncyszC71zyYkbzW2QEj9dHQkwveeySVLtioNniNMeXIzVUtpv+NdHQUEPmj+/bJPxBbUgfKXBvXcudYUkiGSlFyqrh09qEKIlSLCoemhQjLaHNYftGP4dYD820OJapeGDyf6v50bh1M5cwgp34tc0lyA0VLoCIr8I6Rj6XNx+PhfJeurNWnpQbHk6AWTc8aQt0K5HbeoE+6/4DnQ9c/+/tWZYTh3L0Z3Vh4k+cX72Ia87tol8ExMMdRUadgKT2YO2uZbnokbhIrzxY1uCG+B6SRa3Hoe/7cRu+psvxswpcM3er/fzLqRFIWlQ5b3Q8XvWF1MGI8YtolaXzROoaMqsGNcrwaErjEmIAsGKNdL2yaLyUuXSxg4Dt6i7xLWuvRb2VjSyF+3c7X/rybXXnbTyypi4yReLlg4Q2SZkBK1Y6jE7qI4UXD+OotU4NQL3xk+fxZWwvS2hxsJzYL4/WQDpr82aBocv5MdXladKp6FpAS0NBV1JNm/EUtXRyW/eaT1Oe3pd8jBLzXQNYs38qXKNsGCLeZb/DkkXlkzshtvwEWA3PM346vnBzzUDM32vHigUCst3NH/8Iru90Qt+9/CggWqV3WPMAu++BdJbb5/a+r06YG7ps2CqREzQk5Q88mUgENSu/ztHCnKf4cVd7m5NueMKbJH7X+POdOVmHzsPqYMqGb1RFMhpQu8lrZTwMLjo1jEmFOx4R9x2P9KReHFP5os8ed9ZwYZvHR8XJ3WUShR4UnXQS8W505UACWuvYmLw+g2s0fmG31z6l83NOmSrdq/TPO81Mty1ixTxSJi4hOOKxd8vj1kZadnyqozCtfdCNj6tmE43yxvKXXg278zuB5S98ade7VCsr7vMIiuRgrt1fycPUlozQ7AbtqOKkzhFA6qmzcFH4plLof4+QLfVt1R2cP7KnhZD79t3MkoS2ZOehRR5AOuCVqQ0sRKeYIOZCODL71J70J701qX75CfmxnQZ7N+Y1IFZjqWNhm8nEDoygPUHazfOzciWKgiGE3GFN863Jc3VyQF3JIC5JPcYP3wdK1EXiNLN+kS3Yr2mRMdertRdaAJd7ChwA5492iU1I+brBilHK3To45ARm5t19cE9nM3MuVAbA0Z7iuMwoO6WqLEQubJqIduZZhYv/vZdnhtKPMOuO0JaNkM+e6+MlyhJOXTymn/t1w4dZENS4PK18XNg18D2U+YW8cqjm0dfmGWvHlB36YnkxrtfvINb/hhB6m6zClQ0nc5VTFA8hX1pV7fUfK+w/bZ+UxL2zOxLMgqMim2MaW7ikm2zahscBM9gbVx71BRe4tpZGqRl+G+oIAukEKMayuEqaFEEqxm4iZsSohvpwfwOfbrVU4iiZu/OwOM5LoEtVDmETIN6oTTas5K2vkc0+73qzDg6R65Hfobw41GQ7o6IDFT/skeKjnSH1TMTWreSvb94T2Deu9/wvo9x9duSl8GU+O/ICLl5LF00X7nws0zMNAvlIEMq7RNLhoWwMRIDRpVNiHN32UJMNkmJjEAu+0meNNXcSin7KI7gS7TfxtJAJPPJ+/ui78rGSiPpdbvi7/S9j1iUeuyXDmiAa/9iKPYhnQj5bwk1m0QqwrZSjD43UXlcNGKQg4ne02h7mLWkIDwrfIFCYX29r26rhMaCg1UkG+2llzJLCbMGbKA+IlkBYRRcF9WT+5fOon4gZHZ0P3K5AknJzJElaH/IS1+5icjMSlq7KthJzulrtfaRaI+uESplkNqzW/n1CtpZfs1iWWtw4TZ5l4ePaEVNxa/YLYs0dTB9fJoU1wAyYRvkztx2Gkdarkpf/eXvfAdGXMK6/UB+JMs+9Rrq9B8le0D2FLRRxnKA6CXFVC5fW9IvPg0UhPx+gaU5/o2IJ5l4lDqE5TO3C7WFVoPx6jUOFZT5fHR+/87KcA3PFU9a3InaSQteKv1BUujfkBCbxgO/jXRxebUN+Ma+T+2F+r0DHmrPGgLqVuMojFrqBkK9mexaXxeUj7WZwbRaSAhmjCMLy3fKRIr8VQudFX6Uhz316YN+NRIIsM/9jt6dfOOGiZiHJf7wV9DkznNh+xGKMJWLxPAKvXFcl+2l1nKIWldhc9f+q+vgjpVkWU9VhLX3PKO/MBiwwbn/P64ofu9oK6V3HD2eqykseFgmykcoiIsxgD26KVYOLR71qfVjDXvRi0i2KC89AeVb0YPQHr6OFg4ZcAzIoz8/Akf8tkf7oU9sVRykpdOJfOqfhnjFQa2uZurvAPkxLErAidWVb+LP84RzKLSHueyPzmJaoUn6l5R0f0S1d/RhgpcSlnrhteXzp4J0tf+d4Gn8LD2XDShjvKxYTwwMPQmRZOp+2nVs+XJPonk8Gq2mjwPx5X/s3iZtRTBNCIJ5I5CWzuk7jffRxeawZ4f/2q3NqxVwt2m3h6q4BhVXl3+3j5MWFIH4N8Xm8j4TvEkUX/cLpAian++JcARp+qglx9g+D+KHrKGHTz25r81JOr7h8iCS8ZxIn4yN4EqYuPL240imiO9CBka+YuZFaJuiHSXXGMafPa2X4en/cFMFPhdwFva2V572V0EWVWd0ETOvBSEbemvdtcOindwZXDWLCdZBIxnjMKl6Iby+CPvGXsN3jvfXMeC2mGQ1ayJm7Og9XNy+/Pi++CJmEu61QnKFTbj/LFgcY1U04zdb0+b62reuJ6H14fvtQYRdvFfln1ADFtaZ6tEsB+1Deh90baDfBCS+869c3U+m64XQYTvLSKbIbPLZ+TUPHsxAk+tSU3dgOKBfOWbnocFUVdm9eD6crfCq6kRJmabq0evvFwrEoaVLmNkFf0+63lHUyvk5pckujbLV5R6JWP84ql0vtrGlv5TEM1JTge48uZkdJNo6FuWWGLro7om2BK0SMmrx1QSu01zDQlznkL1h+vC5ahxMTdQ9pjrojpEIy8KON2Wp3+vaye/Tr8zKhpzi4l1UTFcOPZ482j8VfFiWtEranq/T4hpSJYkeREvO0GzjWiL2fISDjRayiQiWcma8I5/RClI0rIjFTf29URXOsSG1n9jbK9zH4q5ubcrSOYW0aLZ0+FUctk2ua5nCOGe3GwGXnit5BI4GwYR82WjRT59B/6493LVCTJpjrGsCAFagSJpnB+LuyzP5f1TIaJpXbrlVVM8QbCZaY4BPG2vPd7oqFONqfFg9iq8jFblf2KsmSvxK5Jq8sZDtO8mJsGbfEDV+795FGRGSoLwmb5kL12YSyzHXAOQY4JA4ewn2UYv6tDR7KaQM8kLV56KrQk3Bzi6i69G/Od34AA1x/5LcciesEgfDit5CgzIYEwP/BqAAUX22oyh0Yp62ZMartcSNf+qDE4YGmkUoViZl5q9430OdoMkEWLpNFMu45594maqcFGpv/KpSo6ujkwPinsJb3i0VeHBPVxlZLOfClKYZHdXXvQJrqw2v9hBcsNs8FScaHIDyKJYTJhNzKXHJ+Mi5eRcfo8oXGyZP8NdiLVoOsUyI3U7YAZz81USfZG8f08IBuoc3iz8HXTTn6U2KGKRZo0rJqS3SJsVE7dndW4cmz2i7ottLRmlyDtOPhSishkAD2vuYX3D7m4Vbb+WUQD3kC4Q9G4DQm8Y/WdwsFLXWPBcmbC6P6UbaI8dXZeI2uZzOwEGliR4eBbav5yHkgLcXrtkbhBmpVOD37NxaHsE73tFCLFMjYLhv8NZVeCZFl/W61SvpOleTMV+Ww8i8NybSjXJvMUGCIVjnscQebmK3OwZNCrPGCH0z5/ESL5BxP7/cpdZk97IEMouXwK9LfLLhYY9WykP7MqItBgd7CDC04xU+JnPfqp80Z1rClgpj6jaZqp0FZYU33b5nucJZZOZtTIuENh3cLZTKDsKvRjOBNQwitGvferN85LQ65EE6ygGFr1ReDvCXsKNvuJ6d/jTtplSH9KSCRUzyEu3vWGTeWe56W5ZKoXw91NwzA9X/OzLoea29o7+M5yCl5ucWiUme9S+yamZ/sdLXbIbb/O9Xpzs3E0rt1iTWtGpwrYHtgmf9kYVcDuxlBODUvM08p9pJcEstkJU4B+hu1tciXJtjDQMv3Tm3OelrBsUg1m/j3+DwjMbUofcnWURvXnwnGnO3ISU1j2+EV8KCFXMkDZrTjsh0/SkjsfRGUCREL0FzHaq9xaTR64uVIQDC+NhGuj4YTPktttN9Q1KJZB22kaNAYt8k5yk4Eb084mNfvcVNDYqa7O0S3Iut1WWUaf9fYZpxifXXbCRJ2SHyh2M2So2dRLvZ1DHdZn1+3fYcDO9TnLkxJ4R9eeqF1c93KLM8E66+l7kPeg+6SD5Y1WNvZ7YWBubecUjl8WylzjKLlxyOBtSIfJw1nvv81CXmvqn1aDkDq5EdUTZDuIeL8UcaXM84v0TP8JsWVHZ01tgwSbTuyzNYDWS/1lcPWaDNzWcU3ssygT2WrR3I9H1KJHKfQruG8ZArLNPS/YhfA72lzolXaNm5CO1jwajYCqmyVjEM8t9BgMpUw9XZM/cT8ByeN+z5XdntHn3oMvhmtCF4Q5QigPqTfYSJykYplvdBMqAqJ42dP9lJoBnXFO920Ag2a/lJOQgKKwceoPuHWerOPr7PpVobmd41x9SN2oQG1FO8W/6clmVqRJBVFrmM2BbwzyLjw1A4BVMMcRWGSwfS9gI1HAX5sIsfD7qrLQjLiR7SLIqvOHDVXOoJklVzW/qpMbMCHTcsqPPlZvFh0MzT3WkC4tf2u6k2OnnUBiTWG1PqSBep7M+wP7JI5qCP1zDWT8YvshrWOOWjH4IIj1+/PWM7icynEuitXoH1xKf2nawxL1mevVipUN1xpWKWuCY6qUfezaiGViCndFDsJ0s4+0c27QfhVv3Y/5JBN+BZVzZ4AIulLQuaRgxuJTYtCZz4OYnDEiyb2JQ/la2jkBwpHGS749ahVXx539BqAJiURBSEzVcRfohVSwdsFeIu8Dqw1aPrK91YH9qUMEOLKmvAjjldKJUBcygmmyAxKvZJAyEbFpFJYSXLIcOvSC6p9k+ZchtCmHToEB1wr0C5INXUeoYhZRFkoZX7NnANyos2t3vGrZdAIbJkwSoOyM3QtdRWkflY7E7VkPN3vZjBVntbdzg5xmLsDoWp59gjkC3mrn4p9BXGhkMbdF7odihNOyJYywQ3koaKkyaQywjjfj63MbNgNNYoJ/WocvxzmgO6ULW2PUw/9bH/FWGaU48nmKNSDvig29Wm9cuNls6by7fHNiO6VbnqhIPPHJGKbmzQbhYV8PnQCreVdIE0tYCJkrjN4ja317LKv0V1fxk/W1/e/fspgKvJmN8E2hc9S8Y8hJkMLHfYpHCwwd0QL6coDZyoauStti72fWvbRNqhWPc5t+HNRHwCldyhDPJhOhlI074Zm51he6CIndszsDT7sC0IMkw5Hybr0aAEcYb1Km/CQrB+VFg/j7u4DN4pppQ1F8oMs8oMNF4Pc89wqYN6aWp8vDSUOJF64vDdTealRNHTR9tAbW518zoxUUtzoW4i2Gq1OzKzw7L43W3JKUl0c5jhiJjZyXguumSkX+QYtBAwjLcQyNqp12h2FKlXjp0lxso38kQ3+UBIlTGULgr3XaPu+dziBzX2GvXBluY1JBVY0NBOAmFp5iHNZy2rYBqKZ8zp8MsudaZk9MA4xl2s4SPR+1PiLj81bIpYt3EShMcT7JaLUylpVoySBNtlRqo9rS7dDlw3dQV3/7syOR5joiRnvWfjBvmUwduf6U+/sSUFRgYbUOGJFEQqJjzoJnStA+0ijS12LF3VnrFSX8ytgkgUnXwoEtyrMobI43zsUN/Gghj0d40hpZPOcRLajPdYvUGi40X94FA3AFVlOczRK2+J2hr7z2k+6dz9pJ6N8BbVzcXyB08shGa1K+h7eak1VihMKvFNsqFYwwtnOv5xPf9LjEi+MwajMBycTKG05Wei7P6cm/kMbMKNpBrytrhCqncRyFcmcH/VVsGVVwynVqiOTCugLx4z4LN6puVKE77FNUxqnYzBvnjn/045zseiq7lErVMhemwgIBn7px2od3PllHrmSFB7vCPu7x3OXrw7S41DbYlBW9Wi1I5B/u7/KpGuqXASkxoSt8emSaggpcjlKpNc3V9lYnbtGzBz7elYssOa5VFRWCwsRv6u094nrJnZ0T3ZqQ0QEfKeCXnhcSkzqj1VLhZ6SmvKDsq6RVOpaTP9eaE3omPHfVF8zrbH0XXZjdOPuLF/lFiIJ14di9sARPEdjVO1IQnUk4Y1qas9g1G0zqQkjXwcfX9miZhkH59kIlkYbNlwGhFcisTBWRA+Ena7wcL81+ONnYTB2rBDgjiDKkDNFZ9kuRi27634NcmtVyqZX8NJ4GHIucCmswqfwlQ425hf2J+2FDkyWo8Ui3x8Zft14880PMEGjttWyrijaidGJj99ITlSU/fTokWoDoyuk+tuOBPKdLoFn7Zw2fMCBlISsF5t2RVqZsjYO0uSDi1aH4lDPOmZCAG7o/mif/sfAVnRLfG5XrK/qSCJ4T6SvGteSK7M/xoSqeMS2xiUsTg9VmGw6parpmON4MJPQ7OA5b0ERuQjumi2NQtnekaZOkdta7HoJhYD9I4NrQpNkou9XUvJ4a21xWV3UeiPfAoZw8DIA1tobQn7LEfM+UMzP8kgG32cS8PSgnviPjQJ0FKjixQzX1Ab9EN/YyPrW9VR0oDFI5xnq2BEN8M3voktTz6XQOo3sDHqRQjTLet4q7li6uu5BSxtOdSvplTeTC2IeKz7lhpVxtJeNUyZ3at6N3sBZP+0bRrrM5iZHt0QztirVtYnWvOsHCAzrWoqDaNvkEF9kG8V+niG0+qiHQhwS5qRi9Shm6cnnQEbvdf7cZDJ9QW42jJ7YE7XSCoWRicUGMzOPq9Q7GDVOkTp+OD1adhtqJhqwX8uq8o2iRfjwpho7NeUZt+Xm5Ewv0WPzPiJUl4wbO32ll9a2p9JLdASZAaX/nHqxIrgieyXaDJ7jtm4fHRL/jzkfSCGZGxtNKM78JGuao8SDb3JOusUcBrz7Awq/LkbfssLKV8yN4SOLt8PPUgrk3hUYBGMdDIvNUNU/+bi4C8pxTsPN8FZ+niIo5kePYdmWxcQxpKFKv9L2EMrh/pYBqpf4qiiBfzAgqsZYiWfQ7mLSktk8VmNfLqqYYhwDJf1atxji7+LWeTKTocXLwd4XrIeXRCqF5L4H13PkqpZDsYkfKcUkjPU2T92kCugjy19YYKjopX+Tq3lW3Ov5y/ORTaH/7SN6+iZ5NuqRQt6HnJCUPr34QTNIIQZFwi0fwIVo24qybeuMXDkI3n9PxOaH7Rhxlojx8LQunhavczWi5wVQ0hsGm6jZ5Lu7DkmfVLNn9giJZz69l8CnfT8vx3ykiMfqfhsS2oe5lqcyc38wjKkgUkNKwVmzgd5rMHZciPjG3+UorvVTx9/BuiJPBdaI7YY0nHv9r7bTC2HXqfE7pPr+VVUxPrJ6g2leSkrnP23luNKaZsZuQUTnBY6VHvWxk9DDM2pzEsuS7MauywtM39HI5jF6KS+griRKT8kiBIYVapuDgtUNFMD7egqOZi5VBAs/DLs+fh5fiqRKO25yRj37fUAcVWMG06Who/7Pa5F1xAo0HWmWnZ2BoM9ligdaZQIGKMg8sHD88hkyjZE1vFHQGLD9SCxTrEyg48lcZkR551et6y4Hzws5UxmKe0HPqdY28n47TTGJfSWzRN8b6CRI4WRViaJEqwXP3j6ZVdVsvlunMNzhhPRranEpURCUp9ljaOK8dTKd3GUwDKPJLMo6/C/NiIEe8+W9gzPPn9d1iv8RxMaIfIRR7L/WzfMJNQ7L8YqlPmXRrUBsBjRuHZkR0KHcoxhNxOE0z8EOqCm7vauWHY7w90jspoLhsBzicvp+GMTD7OeghoUxdS9CMTgqF+3Zur0syNb/p8pTjZgxbw/aPIzGXxE0Feo267ONJ/FALgnBYPo3Hk5TZtT8xmXCPCSq7CjDCRejijUY2GXkg188TkLTifgZ/umhz/L1WTUrj5TNIR8n6m6dzKDNWstxGITxZcaywHSOB15dQlgtWqjKKVIXk6/q8Z/RDM/tekXe7rq+TDqgS48EW1q6L/4sqp3bHZn9iIvug6lGbJv4POvfq6a9eTpDbYLjuvJfZBldxsbwKNpsDJdyXA4/gP1ts/v/jBlJQrnpjbf2IxxZqFG+NL8w5c6G/29GvKVhuhkzNwqNfqtCw8ydSn1TU4I1dF/lTRpUJ6LdSk+d5OG/4dqZHzBqOhYEIZCnD1d/tdnGpuMtA2wEUFjGmPCc8qHbi6x2O3O51/vZz2pOCdPRftSRPWqzf6iq9ZdR1N3JBc3PtsMkTpeRPkOwkWd+NJTHSVOrZmkyrdI5XU86UVFKQykxxuirKRaIoXOmFFMR+o2gKn2zIiqrX17IPD7A0bm+B+Z6ewacrDgT7MHuiRnnA1oWX9Y7/n32gPkXLu8RYuIifwR7BYbW92AvOiFhKYUbOv8AR5ud9Fy+Oz/O1HsRrzi9OyBSqKiRVtS9cQMG8PoUNc6kfsYWh1qwsEMTQITRLTrlCXUD0NSg+V9MkE4dICuidy21Gviu0lufH5PTGH8xBge/4ZCQ3pclQSTXgDbojorhf0mP6dDYzuvwGUxgm6kZbahUn28ZD8crGd+bO63wSPtuXLAD1QAyu7NMAPyLAXypPBK5KL7VMce8HO70zrNI8zIuljW6ybd4p4MXRBnLIVNFthmcQLm/Cto4OkBVofNZgkqd3HVDGyFPPOhdeA4JnttiULFeAOc5mgGU2xrpF/VEm5zzxGi1Cf4oT1PgVu+R4EG39dRU2DfSXQ2md8RY62BrQFtfeDSJLRuaiP85vWsjXUSeuJ7RKKrSGavi6dxvWBoltyFnYeIqhFdjKS/24hFChJ0nq1FiwEEs+TZiuDWsaGF9vQeNzWT5f2Lq/Q6HGq32H2qiVGFl5gIO8fbN1m4FDWej/ltSYyDbq/c4WuzhlRhiefGIKjFEozznXy7j/BllXX9qtekcnsktWvNyzQgjOZyuq6wG3FRwzLosI7ST0A+ZYaf5lF9CosD3NEpDh3ZgdiBPKWRSVo12yHMM74Fla+PM+akPklWkubhUTKnT67Bn+rg4jO0gqXQk22h9aQfEjCbNThf6RPTuoAVvTsQelJFwzhiBYuzEguatDkDmnUM1nqf3sMWMplTJO/QrubPhjHmdz9+cE8Ox4SiHJKbtz87/1Vt70ig/w3XjLkMthrYHsO2RmmtCeCUQVAFdZ6yH+tXvftoXZf5dVHCxOHbOaba2MfTi0KS41DesmsDRK+UhIdJEzU9Rz5mgqekiAFkyFIkMIMBm77rG/ieYuGQ4BxIHN1VraG34vMdFzU421I6wfh0lj8NDKIJ2uEt7xRiub3gdk6TjLI1KzGWZ3fSVhpOjvjaOLRl9Gu2hto6eka1GU1+4nsb71QWDTNIFR2oynJdo7q+ljkHsINB7kYX3NPrUzSWjEPPUxwjvi5kO5TrHsfy/7Ah4SBkGx9QD4WUvEjU7FXJzrLJSs0ys/90ZsP7NtZzAM3+9N0qkd7Au3+UoqMcMLZdTYKnWtvq1SHaF84HQeCZtyRlfQFvHhQ5+to/2JQiRG46tUbnlFu8QQ59Daui7zadI1J/vU6zI4SAPxthkt5h1yzWNh5al6/2QhvhO3Yy8VmMXIpE1+Gn7VyI1cA5eczBQjgtOtsBmenDDwua1TXEtWFd1NzIfUrknyvlPG0O4O/frw7Tkf5zTHZc2TaT1KFuixYUL0iTPybBcGvpInzCuCJ5O0XFLWYzVpKyn4cViaJEjf/nFnxNXISPwcL6aq65DEqrCdINdgXns6MJ118abJ0jFUmm3SKqVV5feajbDtjHpgMrieUk1aLVGd/rLW6zmO/cB2KKsEmu2m6ipdExWWg/l/mgmU46p5sExQRfMLXZbXz4IfLf5kYbN9bWm7hhwqvlarxsp8+lQ7g8UXdtTcFJqPl9WGgbcFvdhW35LgN4xJmSL9aORIcGFeiskndpjUbwVGVNrNwpT8ZI5uh2iEGa0AQAkdW1JVBmHdFYpct/tdLlanuV1BTe4Xj+2+fG1Mby1uIvuC9D/E/sJXmYQP40klBlwjkLyzqlRs80bnSRrqPrNrvqDZwa1z6TCXe8KHK/PdWj78nJXdvXbK3DGkZrx6qRbTib+xNx9FcEvWJlntkkH4QuOI5kDt7EXxtoiEbWtEbCTEsQrfevz5twiuYmqBisnol2i3VKrfRtw8nBeh11gRPHPtb5JEXItdNXOsXFdBECKZTJwoWMHP/mxdywrjda3H/EXqcJGF1e+iM36ziuNZe4uo/f1Hg7E9iYbDtlk9qbWDZdPwsmxIohBa1YycM/nvp89G+R+01/Te9XrGmJBl3hy6CU2zSIRk/T4rtd2vyb3sP5dGGoAFHpKzVrELC9E3rqhIVHGt+trj7dQPgGTqSRSegOFqA8IyKfgIZKHr5BeJe7zkG62+XWwYhG2HlZJkKYBNHNWU7JppD/+X+iDnxh3bdmHxiYfs/tzsmqBR7P96cPGWw4dcHjLa0dQYSDbTTwtIxdkhMp+5lNQe5MoqaA4L9jsm+uBKRikXz8L8AaV6kgq/38X0uBq5XlnLYDZwUBV+35Ol9XQucX9Z6M4haWqrdJIpsT2eIEvuvOcN/87QiC8gl7FL034LrEeffWRdvvpvJffoDv+ku/06o/UylcFOirdPN6S3A52nVbgV6qPSqvTq6FQbdpRdZk1pMzw3mndZ5f3kzDhFGM82tK7v1G/fCT9hSVSMFZyfZXkpfXRrhfIa5c2U0L1woF7/iQ7KQlPYxwRdmSnxYOaNNK/tlfaIWNc8Sn3xZ9h2DA9r3O/v9WwwH3B5rLQ/ea8OGHpCp1e7Ny2weZ2pm8ppKQaM3s/87AtxkezLLgBxU+7UGfK0SXLcsio8BFaSXacSsITAVfzdOpzfjBrknkf1IwHsyVx6yxHS78Dq+9makBJ1E9dWCi+5t+opwlJlBKdlhJfloRNfreyXgURogU5o3LuBl+SaYnw3iIUVRolf11BoPSfjO7Mdg0gLTBxW4FhxV8NN4+MKb6euUetsiw661BujOCjjS6SzM4k2sWSaPNtaaQY5FxeyzK8/blkqPOwwXIpPAoPJmOR7r/Q6RZZm/EB/ki0EZ/uiwodQ0eKGmPkCwVdrp8JinyBQdlRPbee/oNoroZBEh9jzb/rBf3nt0svIn/5vk2Wi9XiLXoY2/PnsXjmmi2a/eNR1OgztUwTiMekI/3y7CJxJc08pT3TK6wesqrquK/rhlvd8ZmJaGvYWc/Ry2O8wfpB8ryjd6YkOzng2MWrjq7lxy/REes+dA+QDzBjykpQ62Ak30k9NGsNmNWotxxt3wx+sRZecdo+15wNizdM2b2vC/fRiP7u5y1CQhXNkjjzZq7NTKTq8XRs23VP8YOnh+Lsi+eoY1tmaWGM/y5A97S8sNnT0vu9f4GPB3bYqkRNaQAWnNWTx7z5BP2HLsXMnJDdb4GFnB+Tba1iu/4372ByEKYLx3xSRk/qUt2avYNC6XlcYi+vCXkc+e+2W6XqlK8zVh12dV0/F9OWQ9AsnSDkHtwyb3L0e/zFQb+2oBOThNNqr6i5jUezQ4gQUFe82c0YH2nu+MzLjiBp14BYo/gJCGP2OR1ey/hSK8s+wi2RNOtsNDFskjADAM2or/0pG3Rc7ogN1zEd5f72Y+3BD1rjGtbSkGheNo/B8OPDKkp6/WnHjJtk8yd3sp/bXH0yHiOxRH/TZyfSPdW6Jat5k641eb3Hd6Gepluk8pqGkKd2Rh24IvcyVOtp8eBX4KyTONpWY0M1orsOwekFIY1wfzuEetGeuK4wfL77V9tFImCPZ55riqadFhsH7dTNMrXQyiLhfmEXZALg0uaS0zZRs1++1n9QdTdZSUtMgCNcuXrld8F5D1odxoO9kYHNikeZPu141hOVz4TGE8cuFjJZFYNmJ10IqjHPiKO7vKY61pW+anHjNrMr+RJhfaQH9f+qYeOJy1+xCnfDrgQD35k1nyBJncX/eRHa94wZnDCOWET2iXa2K6Jz5ylVq01nNZVfqD7CZhtAndiIjsbkvPVWWMGxSWGFifnp6d4PWoUljE4og/5LQwQWb5cR8p8kBx7GRYRDJXJ17v8V/BgMKSycqyh3rlUVhFu7pVTkYm6YeefoK/kOP562Vso1hWZ2RiFsk/6pZDc0Bg55Vr+9tVV/vz42nN+qNNH4jAuJfSlM177Jf+0ZBFTFatircpVUtCfJHY/yc8ZaqKJMkPN/YGe4WxdSuQn6rWBoMxG6K+2pGffV9f7GasS4vr7j+TNA4Vv2+Rhww96uDGEi1Si3Q8amfrJCtwa+9Dq5/YxmQU/bzu8ySNOHaslEzfRoYcbrJRsy8xs1RSGnHLaSgp1zu1qLNN/fqmAe9Boketav5BQK6RIqiJnWndIvK2G+jzTzP/5XQVIpi5ES3m1RN8MKduCvjQLzNRco4TMbNOi+4XjAglQ1H9p8yEk4EPl4P3kuqkykLekJtg/bmv3DebOJ2k0IqEqR2p7kTC7MxrrUDugoFjTNS7PfV18Qy+nCc32/C7089TYlL+2kOHGiH0UVaodrsbeR0IO72wpg8PIF3pnBkIfmvQc6ktT3Hi67y4iGhQXedDZN+1wb6E/5VHFtl8Dcn6qyRte1tDbG/zeofOtSjTyCMY+y6QT/aG40577SoBaPWhDBqif5PsGUg4NSDQTdB9AgLl2pRZPyXuejKCKO48S+hcemu181/UX4JTzeegubliuT/Ik26UNTYiuyP+QV4MRc2rUpQSJ3vPwhChZf9/OsbHsvOnlRmxZPm9HUceTcyJb1csMaEFRSg8Tj+jaRahHrlJqV6igfy9+BX5OIOLO51uOPs54OjxX++vHcTddIOFVmT2CG6/+ikEiATu6qIU0MA8hB22E97GzHi5wVDcn1IpKJ+ASYk4uJwTkDo112YKXUMmUOfj5UMigSwb5ga7TUL43/kHr+9AF1447rUmC2nr/O8/dcn4tFznTZPGxyVF5xucM3nkRJMiqx8Oh73fUnvkPDl18ZnBO0/KP1QL8Ymoo6ZM8CCMvT2uTDYao99k6jwoR8JNNemBfdTToHUSU6wvfrkUE5ZQv97x4g8FUcLzPWTHtgH0jGLOSul/eIjnhWxeP7imSoWA3X23mWPtyRrapIzwxCl53OHzbuuZNVP5cGwVxeJ6s2bJOJSeciy3ald8GUY9rIawPv0NAt8kSnI3r2XiLdNaZWm5Q5onpuSLHs32h3rJSrLktYAs9KVjiG4l8mzef6J71qhIyxfWHVv8ih3ebXR9RMgIt7Fefd4bMzVKx1kL7WxtWABiV1ZaR4sV8LtR+IXte9vnGFgz6mOpVJFZj+IwXuNdJYMwHf7lpH8uPKctaO4JKwWlk5DsjO00JqkiUXCKpfEZZXzmjuJrZcisgCVaWl9+vqEKzpGGvQ6awEhXgeVdj7UQcWnnN4r2OfLetU4/GHf1LF2yx7PDFj32yEIPMYmMyrPBnVqhbEKDDLo06hZqkbSPy7wF4pziHZhw/tyl/tyqQkFYfXjOS1QjBP/a875b7FYGz3LYhdWU5KMpwZTFEOnjmTwbiKH8Ibf1JAIo9ITW3ZNzT1dSLHu04rOG1U298R7uW21Kb5356+SS/LkE7Ld4lc04CRNGlzzYxYcTaYQDz8rP3aXqgSnKxJzee/vLnzdvbpObgtSziyh8hdBzvrQUyPqc2sAHExyF+65SxwDLI6SCgkfqfap3JJeTWlezemijlWWVN6Z7yn/nvTl62NwxH/3WwFkiNp/eaC8/RmUGFKnm32E9NyGet0Itvjaof5v8We8YE5t9LzNehl3i5SFOSd+g1aabQWZ4qi2PgeB5NC2pPABqcelQtS/ngKE8+jlMTDVFUSSpyDCTXSWXw1/dOetTTWp9o91CQ+rCFOlun4U1REBgPHl0W4ea15UR6nSBTaX+rWpOXGq7JV+mbN14t8WgAZqJDGRKDnoWpu/gno8BhrWEFgkHxUBUqeP6vGsfsh8Qw21/NnVYHENKO0GY/XjCqCFlo0fNLxEVXniGyY2QZT5IHkj8F+daOyiYQpNmY1fsD/t4W/GTZX4FpVC4dy5acVDTMOqZ5T4mOu8IDe7WrJQzawux1WEyebm4YW5dvVwDPQoEQdSux1ulcQh3dQMsXbw1N8BafcjqKjo+YYtrhaLrQI0h5osE8LsoOi+pTzUNUiD9j/3SN/DXxSOE/zopczjxnOFeKPNT/SedzAsIoPGX1yL/NybYvvxDlxNhXKs/KgzRGIArqhf9mZjt6UTeUrtAYN5I1bnA6Enx9J8krvHKn0z15Yu9DEArJfjFbw6OMwXabVd6NoeCJugPVYaSWklPihf4PuB0mkNRsK2eocmNuQHZd6+llpfUdGpBoytzsRqWbz0oNuPCkrPKPTrXdf7aSaJabmWeaWausDp6Z0QXRa9yhUHH1RrL8rfaU3BKtFPJBysLPe75qkAnuRofgLbFWO1kzumnPptX63lj4eftFff9CUjezafzMGoknxrTa0SkIeNB7VRy+ac2e2VK1wzOdBx8l0FNQwnWSPXnXtQsSqm8/DpYbiXi8I9+kMbz2hrse19dLmN5fwCp2xnFN58Bo65Bhtl9KGmqOMdrjTsR+DizOLerVVDNcAiD9mfvbg4Niv2ZXBYVn64J4ba7Tl9OMm9NchTErHtZivdUcq0D6MyxFh8B2ewL94/++6OTp28SYeE4Ph7odN9Y+3Ar8aN2dRNvJNTqOk8Ty43Gv0D4+FU32SPeFzBZ/TRleXbjOWV2akuZ/F9xDrFHXLgoo0H4B/feaQeor0fp2ej+qv7+3Dr3VBzShSiozjFYxtiKcI2c/4N6IdAnWUlYR9LlffC8QJ7eOpPkb/hvtseKwxUgrLzggRE9wqR+1Qz6nPnOsZ8hHrnycOt9Yqcy7K1zqd+nHISOK+/7ekhPriHKSer+9KXdLwkJ12oFbD8un0EacffhQMc/mvnfRio7DkcNuJoCeE6I8zDycV6qbI9Gb+D3H873O9yks/brLn/TEHQ5insFmlx8h0edMyvVDxVgdxmCRGLHbEUdHj8D3jGx/Q8vGheYef8ELseSPj1TRl2I4waQKkusdfzoCwsiCjrMAyYqUm3GyLIg0DfWsTJ4VBYFjlP7Roys268c3BeNUv/nyP0gd4E1kqPQtvLPBYGjWUxjb4W0ynDKDnnpP/OulTu5Lotoab9i5YvBAu3NLJRU/+dc4nDrooh3+tqnbZvcyEOOYWySFatepVFmKzGehhGE0EIWfV+nQhe5Tq1D8MP7XN+laWD/XFo0smWot2Xlt+Z1aZO1wXrz4HKUsKLQoBCUzKEJMenYJ+Fw7NXxvOTBi9yltQ4gSn8r0S1HYnqZNucXg6MIANuXpGNptoTFGKVPJltBDe6dJ3PHezvBKttIl9XviMMrXjamhHcka+Fc26pRqj1Qibnzie1MFV9svnwgZyRLKchUxpeOadT50+Kj3Yibnxd8EXzCHh3+fLG4tNgKoOl+eV+3CnmHZGRud/aFNuS9mfcoOsW4M3s+OLREuGL+h3M/HJNwRRUqj6AVJbkhIejV0Oxx4aL+2Y5Fq37gIVuJUK1LDtb8cuTy3lyc+kjirjDLkmSV85Lw3yvE/FRw2zHlLzVKZt8R8OMCZmabmTHwaF0JPD7vG3rtNGKUrf85lPXTjcATa6hmG+syQsnbNbKlfNMmp2mzFdc9w5T1JLYXTZfK9/UPDgA43nEb7sDuTfeTunsctLxeRtnVa52/FlKn1c8mPxiXOWsOQRSwy1pVcTobMnS+eNc2xXOrBOstEvmWy9kpIXwCnvT1kPVWZJXt580G52KU+GzNnxW3DBiuX2bn2p1zCHEazfWficqMpxKeGthCQbtMA1y56YYzCj75S9a1l1LpWhhsQnlf4XqQ9GaPavIwjIMGhisW4m/Va+GUzFTceovhwRyQrUzA1jYQXXpHz+QhpNHt2v3THbN/mIjRymUpHglxNgSqTBHFHFc46b/1yjpMBhrM3Xkpu19egQc7QeUf6SHlQJKdc6n58KBf+irJRereytdHzZhJ1ZLtW1WJwVzdTwet/0zK6AcbdyVGyvmIBNP9cOHMOraS2clX/pLkyqDj1NWmQpy6+p4hAVCxHrqDMYIUC9cGmqTcztGDyciVVIyTFFS8xiO7JCq5w8PJBsBf+XKLAeaqFmSohCbu4myBk3FdJIpNkQOfg/ZOk75weAh6dT0lgMvdQ3xJVY2LVU1BzQ51AnvW2rONtnr+sUnBXCAXEDSCtGCmkBL7T0kW1Ea+nEYeS3F0no7/7E6AkLaPFICBnVNTIW0NdpSBjPzQwyWg2T0Sp1znlukTcnkR6+zts1aNyl7G4sSE44Yn1hzLciyqo2nza+1D9HUJLmkQ+1S859beYEnnb5akt2mOLRh+/kzWe1DeXPCIaVFVi9Scat7541NX0OJuEynAlzEJ8DtaPJuAInlhmxz9jOMVi9hpUcXrV5wTswEAeXOhLK47a6m/GX7W2qC3syptLYyPG8EU1IxlismZGB02Rk3+HHkRFf9Y2BprNBWMwTC6ro9sWBX2wGCeCR4FnwIEjMllB/KaPqaH6zVTn2onbF59GnpXeTdGb9b902vGkQEPkVzpPxCbxYuahQOLEbgvVqSfnQeEe5n7xOo548ON/BFu4ReKZmDqc6zJNrTCRZDDZ2+eTVeW7b3t9Jgoh9cr8HycfdQ5G3cfyDq80c2JlqS5YjDzOTI4EhrX8doYq1nDw4x7bx89fIbi1gppGY1wWsy16+Wa1aeelqj7urar1SzeS21SybX7dkCqUrXovhuYvJhO2+Rg0mWE4chTMfuiSO72uY3MCYhyF9c13rWneSlB+CoQ5ZNxu5RbszJdxO2JesIq1THZlfMcIUjFstFRjWfmLwTsNSNPkGWkTny1Uvk4HpbtYcaCyIXP8r2/Y32N7EMVFB3bGxBYzy7mq4hqY9/Ih2o6u9kin5i6ZLo8RWMlkMzG/A+bxDkfENgP8/BBy+5Rjk53x8xlpO8YLaIWd9XmR7LXaFUYoubeymt+p0E/KdDlb9Nz6rjwi7fnbpKizSf2EElKYIA3MK4U/xV7i23G9NXQYNb5n9TNWKGHlroPCwG68yti9/O4vsfZSxp2MWJq1sfMryaKK41fWgD1pYOXnUqz8qUqvYnNoHD4oIpNabn+1UM0a1ZBeGRAi5s+cLdif5aQiiEuOaJEoDiGhJ91SkEieS30gQCNIvEebfyPK/rPodiNi8TyEj24H+pwzwYrwqRHwi6tlmp76FL/Sap0bNtdrJ0++bBfDeHRHxteOw5k9MMYpaG1Lr+xPOstQngK1uVP/F3b1YL+Yk2P83yPTHimbAyIr9AyV8rfyZXjWelnL6SklenzGRFbdrmWA6LtwHNS6DT6uYmF5qmIGTRKgdJmoffk+jMtSc/Geyy9YxZQLxY80FLL905ebtzwUYBwIbGjoFCqDRurYI9g9+W83r88q/hx3VB8QU81B1r7pGxf5KSkx4/KCH2xXxD8+aiJjw2okSzAUARzHUOFyqvkRPEZ+KIwQ0+V2i4uRrG5s+SOVA65x7tBjhCGeld4xPalWnVtF1JGbYj4L8JiRUTz2LHYIxCYeH6biyqVUe7iWzOeQ50sjcNJIreilUm878L1ajC5faGsUG0sMAZN8Ygj3IHCYWkqaUuWcKxkmszzClSGo2hZiPnUTwwA/rLOBIh1dG92L4PAia97PwSWw6ulyVD8axSVRye2rUjUzOa7z9l1Oq27WS9Flmp6PKGR1cq5yo5kS3EEoTOnYNw9211XY1/lfCabKmPdjyJgB6fPw8Xx0e5x+/7J3G2dUX8Vaev+tGe+q9HijM6/YtVScMjslA7fL8wfA3mlwsCirINl5J6mSCvMJp6+JmohDOjMZ9g1o4BRa982Uj0pnBlWcN1Q36pNYIGBI+d1oJUHslZW1AqA6OzA4/g1c1OtSbTs7fSTSMfVDkqJ721X0vtEorOf9Yv9Uenpev6aDt4+nA/xpz3HmyXSuDgvt2BJV9FIM6rFIaqwx+3jk9RjTvD/5PZ4t7ROehtl82TpFn2vqZsyg5OYJediUgIExjXcI9wdcTvmQNTYxZ3sfarYUTovBCMAUyb52KUB6ScrHGGIJ/V9cHF5M+nICOxEv9LSKANGPWq8B08ES3GDwJqAnA+vWTIj28TJvzGz9HIDleWvIwzH7NtE6UnYL+IJkwMkqNUHR35/Y6TngRlho3bbaDw5XUvvBldJO5UsrHqv7MzV4o7ZWhQn6Pmq4XHFmGHJg6Cok/eRtA3mMir17fPB8PVOL88kBjp7h49hb7EKsyIlOJv8rhfZfJDrKtsrSGiUvIz8EFa3aHGxq8GUUU5i55X7WOic3U885PnedVyMHAWvrZ3DU5OingtlkOUR2EfINSynCDGDZ3uhNq7ECzA38hbE14KmGywEGSs7cUGHtfR5S/onj0XCMa4tZDFC6xUk6WMRfKrqcB/OYcNjDlZ0G39mvKO36NqarSFm7SY1kajVxiEHY6FXrnDs5FGl8XmWcTmTEXOOZnjh707U3Cs6NwSTTJ9JjqLCLZBlYkz7a0QtT7eE+4LFjJ9ot38uI4MmvsFqKHig/gCYakeAeKqWJz8OPn5gHf7fowB1C1lSdoZ/1O0yYuiTn7q4DVdduejsFABBTlil5l4+vtunxV2jgpgzeEQFDwSlbLcK7D3Hb7pCA6P/Vf64ysq69hAQ1Oc8ZVypxga6MUc/SIhaIjikwRxkLGfaVnVhzJyv6LtMZbhkETzB/u1Rnup84MxEmvzDItI4neJ17zFXaqHqxpe1H4SWvoqn0Sa/jcO7K3PsWUbPXi4qbK9/zv13s7NgisMUvwWHe6DqgUfCVmyWGRRejuZKLRrYzQ3UJzCPMskdhG6aWGR2ttSUT0ZjyaTyJ1WHGZ7ywzTZnmnEtes7xJ5shZd8WGQc4rjoNRL3e0uo7J9LJrQGp8UC4tkVKicLubt2okjvI4TtEVCyStnDWE9M0SiMJUeN+wGdAwUk2SF6WNmHA6rud4OjEUF5qa0/N6QR+Q3ONAYkJc96ZaNrvqbhPff+YeUbyctRv9K4EMn1pJpuHtFu4aX/KCgPqqvupO8Hv5rc2oG8EVm7RzvZYNqqH3nRTSeYQoWvTGd5tkP6J8MIerPD1RuaA6yG65CpkruNp6wjgG5EVMaUg621XKJgEh/k0qTTNObwuMg0kgeaH7nrndnxWd2rbjDh6RbR2hi2+tguHeIWIcUN88ZYMiwzMu/8wYqM3i+xpa+0gftnThqksBR0F4PfAQhXiPLUwm6jgG2VQthkVajpkvRp06hJ9ufTBXXx1NJejtdaMtbF4dCHSpAV8KVyWubysTjcOhFV/SOjIdJS5TXc9hy6rL9ShqUFX94ehDy/yVHexK9fLzIwhcpGismzqp9ETz1HLWA+1s8o8cPM1CXhDZs9VrJsrqQnSUe1SKEI0dJAv9D3yF1k2rPvHpWYducJtBSASu/cuTtcxg6zURDQqPghB7eW5aSZTwgdWSxTyEOjpvKvxZTKYGl/0qTdbP0IUvCpzaUZ6hKQiL1skJ2iiddWIS5x7xinKGL//MWuIlo+LkLfBamN8ixv3O0rCGPHYpF2EprJ2z5StqghEvNZYg7M971K0m3RKbicGVEM769nVBwdvKlrQ3YQL/URNMteOZ3FS9OQ8aYzKfsUNGIP99XPZXQD2TU9lLfdK6s/VqkWnVO+BZ5mfiJhZINFg1y5KXZjoJlFD3Z5k9SJLPLnVOI2BzT59s1AKGVDveeI6TZf4itBomTNtF5c2Fg590KLtUqUXpGFgeYpq1dXPJadKi+xD89DZV+GnE5VA+w7HWi5exLXrJ5heycwpXC2MoTTR8kKTZ29YF266lITkVK8QDB3NpGtR0g37LKBBLHqSaRfW9O/80q4ieAzVQysr8ntNh8IU71mRvamdUUEiFV4vCHJqqsK4Dx/4r6hVxWDkmhSV9aAuVQLqesqp9WyJdGsnW3Ro/HN0X5W8PPIvXnb1s2vXXXbW6xFnuaWMOtEPXWPbc9nZP6+4VFVYyfdgecUoGu6aLRUodvMoCxbnoJWB5tyyljxvlCO6kCc6d4g9TGAljkUPAGxvT6xj4DgYWTq1z2lUwD/Rz/ufNAp1t8qk3uU4iQ7O2QRf3S8k8NJ4U9KsVOcqyvFVer6d3W0wXGpUK7rRQ3A0phjEpo9pktYIT7iSpqA8NzU+y4NXgyZzoVkhXWQObWr/7kiXuP1yre2wtGed6DTZTxMPpa41oXW/ltVdp93E9y+3LZmm1kaJUpKSJ2qBy8hoh4CD5tv6omIcawxYFSsOMps8MdQ3ze2/ym1X5YRWJ4mcd+2r+O0pioFKH64Jv2J3szxHhnOOsQ7TxLC6IAvkQ6B3FXaFFX4nbjbQ7Lm+ol0xxHSBDsDek2HrxxuVKALuSyeBS1o2lyp3iuiG7Gfm3Xvdr53qurAlvlFGI/gCGEu4yUhy0wq/uFQtF9/tsV95grsp0pkfqSCEvLBDQY+UCTJ5ajYmXY9Ucv88p8PWh/PVfm7tTm5urF1+qD8KT/MsoIhGUb9w24EcSDhvY71D4wl2D6kUZaUyQ95FCER4g1JIzeaqM9DcqfWzq4uBHli2ycI2jxBmvGLXqmsktXhQGzfXEjeTqrpm/9e+i/pPj5EMnDbStfW7190XoD8BPxzW3ZegSSJY7k9t9vGr09gbf7FFBFQjIeJF8u7unJRnMEO3HuR5F5c3PJ3RlgLEi9OWyUKu1ybEEq/HP+mQ+4KRodWhhOhuD89Naoi6u/QVoS1xc0FbaxIeZdJWRJrnlMwHj+2z6o+5/GZcLty1N05RbkS8ZRnNXuTkLwB5FNXup/lunt0h/MDYh6DrgTJVBKUdUHbwY6I6FqP69bX1pxoqHWd9LqwmliOGDsXtQEGf2pAecU+4rCRAxLDPma00ykhk74UWs3hxG2joUobXF0rRGsGjLaqR8VTphh82YowHbk62Z5vOE2iFD2uh3T2TqLu5z9yO8gjdizMVG/0owQnmVn5E0p519I8m6luXLmlvcJskdkH2qYQI+X8W5R56GVkDLH8Jn/p7j6lPjqfqxXQOaz671Xpt347nyWIqXQ3Dxi7yZlz7jFEraQEMfZifLJAIqDoGd5ehM0rQVgvZGf4/qkVdnD9+OaF+Y5kxLR0+sJcQ72qEhogtiX6BmVuJXzt/XkjHIgwlmY0ZK32VxRwFFiv8uljKZsx0F/0wPiL4OqhJ3lF1XC3X6QTTIUfT+YnmfFmqCevVx3NvwKuHMBAHNv8sVbsPY+Yyoxw+/GL5KMd0dzQLTdWVCY0VB/WZg7In/tsdlVD7IDU4e8h8RuWbsThNtvJRWvmimSrN/QN32Cb00/wbLmqlgi9Ao8p2r4VzWMzBpsSuR5pBhDL7ukpQm1orBjKawGu0yfng8KRKUMz0xqRmfO0YWM7X9O0SjeMPHDQyhp81B2vyWxcw1sxu/5vejR2sf3e9u2Vx9VJ77fesmfCJ/zPMevI3n0tkTD8id86i4+KPZ2b4gp+kG4T+0r1J0mvuOm9OG93RZMlQ+K7j+HxVHTtqk27BxlYvWvk874StL7a2eyNcQnS3mgrebabiuvcvVqCKeMr1djruqaU3BQSCXulXSVtArncyBKaSdfWWnD4eo4KCMCkIK7gfVfzoIhETZgQIPNGBtBggkt7aIO3dhzs+8H+LZDxlyFD2bvGh3x+U+fTbujbdMnSH1P+1wMGhEGIQFNN8nWUmzxzxOjPN8ZZ1ZHNJfANdpIvwNQW+wzknhftWJkFeo305TS3Yol9Y8bxm4XTW0blW/STadCrkivLBAKNb0XT/IPYq7P/q5g2P6qU43jnKVJv1V76zJMQffMrb/Gj+clWdKPb5kTU8ZxeEJX9Pnd/57TXEzVZywtPoktIVAb7WPHOrHkkrHjEwMSqBQFYoAgbFNcwktCnQHB4NRK94RwXpjFEDK59AQhrkN5GcvhH+eX2rPcYHQ1E1cJvKcWqVydSEFh1+IVp2+6P6FenmWzcl0M0es1gSUxfKuZ6RhxA0S8gEQxNXs63ww6RwAOXK0mRnUvVKpo/t5754znMBxNasFANDe5KQmWUxlphKbgdK1a2tpGvlkehonvcG2PQ/9aML5iF5FIjdfZGXX9X5UTCSl9q6t7ou9B4xKJX8ZcO0IngtoEDIWPHE/5epEB07r8SlkUIbvns4ySCeM5TUGG69zk+UboxiMUG3PNCmb8hnkF6nQDtg7UZiXzRG0jHx0gYKkm/9/2MS5xUbBoqofKTGRABUe360cNzQMveDRtckV4yR30aQ2uZPQjuSrkv7nNd2q4dzbHMH5VfjFTW4q6Peg2vqDqaf0XPj21S09Y2zEDDMDZDlDrJdJvT6qlThpASKnZNCVhtcK5P+0RQK8IoWsjlVyrx45S3AuuqaUN0sEJus+xV82dgobsS1e4WlEZKI0w4YRYliR/5ccQ30A2UWlikT/X2ZaankTtOZtZA3ZpHnl25PfRhtoDpnUvKnz941LnXlfJmtJ/4JZ/Byjpt0obrNcaOxl+c195BFZRqlV8H8g9dA6MRV2kIdyFtLbV1FUVpvQ6am/YUbmAqSA1DbRYmEZ+5n0C0CQWnZ7jItwhzTeiWxE58yOyg8KDbWsDa3uCp3+BrR1pOmmYlRihiHFXK2Ubmbn0MfCrw6OxJtEs4eYz+/OGr5+DNYDmiagZ0COJYSCIMO6whf7rbaeyrr7dn2NNUW+yBzJvLmATmth/DQZoXbN5Hji0cRBgQ7Gy4Z3zw8uWtm1FR2v6cko+/aXOC9JWYiqv4dXUB75ho9GuVo4V1+rp682WOCta8LrXMRFZmcv4nVsiW7/e5WSALEdddxeoZ1476t/9hMsvfFf2fwmYI/gdilT3JBb7pzShx366E2Xdj33OfDZL9mMNpL6fzZsU9MCgqwaEzk3fQkTpeaNMtdlzte6VEwyuU1iNGcRY0mMKxwPoFWIqrfcHwfTWok6WuCpftqMDci0iQEmDL26lISKBmLfgTX2jb8f4SgTrOkoJ/FUyLcnQ8YpZ1F5hOGDQXNOpGSTEGZJaDc16E7UWTanDmT4qJgl7cZ4CY2/aW9DoLwJdZ9ZGRKXgt+Qk1eOr08wdILGG7NsqHUKiT3UepL1h/t7Vyt1V2ZiLsbhD37a/X7kRvLhc+aYAF/soWkaHd3W1CV/GC6fsGZl5zJCIZI8lmK3HxyI13KIdY311IDt/L4J3nc0UY26PReoMMz2zksgoQVZpZXd+ZOyMofG/c83qPDEZDhCpS5YVj6jd4+kqOga4yaT5DSFXYX8X0X/cinUtdfaIwM6Q/a/7bn04RXB+Be7cy4dRbr4QwpNs8umBG47p4TheTrsktbVXBWY18nmke7P+lwvcSGfyKuvieQStGqv0p5IwOEL9f6Tru4gxLeDUcKr9v7uxvi5RTjIR5HzS3y3aXroSK25uu8MmvLi2mCosptz5Zk/5k+E8UGMGJXWUfINBC/AnF/5PZG1CUTjxkr4oEcBGhjACzA5hYS1qqWcpzTDmwTXzTrBTRZOer79jP0S3fHPv/GoDS4cm0MRHc6kE8rbpXzSYDRrPJn8nOJ+XgHX22zFn0dHWvEm/brUio7jIOK2oWozat85qT5IgS4l+iv5ke376WbS7fVMgNF5UHCbzn4q2dZaZd0TbZSNbVuIBlFSRzO7iu9+2Wc6nFFq0TQbgP+ceGcLC6RcCTWPedsuPf3G5qtfD0o6Uwl26ZxioN+irlJqbiu4OLIBzqzco45+TYgKdBXa2zq9dsbzTAS0CocTJXRl5i46jO9jxPiJbjYwEEyL2OCZNmAS9UpBCGfcZwiQznZG/HbV3EaaXYVgLHHyhn142zNyrw8m1iGcP1aERFQqX2lnRwhBMetUKeL52oKCRGw4pj6w/18OIA8WOWGSQn1WScF/PEWX17pJ7w84lMU4IIxAaiJO+GPjjUBu4pGHahenAGwpLYA+cVkit4zl5ChYaKTNrMnlB0d4Fg6P4YAJWcLXugLElUrWam1nixFcivoPyatrtUrQmErbCwaIEZz7vq0joNETu364FC++MhHUl0QbnPe13mqQcCe93t56Lfft1nhH60ZUtEfnRBaXJ9y6VsimlqAOv1GiTttI2GDEFYQOSACekfLsiW0IWkH8T2/3bn7qM75Fq56MAyz21n6QF3zwaqaE82L5Uy+FOVpl3K17b6Uz9P5vtVpc1Ys78ceKM/RZmK5Pom/p6j0cCqc5K3ChUorBiS/Mr6ISTHtbnqikcyz6i+fyZ23DG/+WPvQRsmPDh7hKvL4IdrHqWqv0hvKSqLQb6BcnPQWvZlFZL8ZOr+v2x+LfjVv1/7MZPRUV771++X2Nf9EiWMkTxBT0fe1q3/tlJJ2VyaZPGE5GzVhkhdltUpt+Mtr4+93Tc6/C/ap5WwYAmyo5HvoFURWOQONI4mo8S+1k3Zr6lx986sGLWwWlzCUB4GK+SgoQXnCSXOTHtV29A5ZmWsCo3PnoXeWjL85Mfz665OUIROKYcL1aTO9Qu1G/tkl8dfRYOXhEYMuGeTJ5AmRdsT50O1Mnj7BkIDpnEskUpkgzkERBHDoBiPT7cQpfvs/erkzv8KpqrWuMULO/z0ItlasaTuEkYTScFvq+WIfcuJ1XeZPMTCfhmNJL3VQmC9nGKlOcaJ1rKfJe33EMtnfQ82Zeuh26/qvJe3DZyksoSRr/pTwszJnamekux6EhZx0xDrvzmFkrSmtiXr3GKw7Fj/klM+G8RikK+PdOU4fjwKFX3fOrRgNUxk6iFenI3FvFqKYaHqievbuLXmfXiB3auWtitAZjFia809uZLTHvV+KqC41dAyTZYU5EivOz3t1vt6QCdi8g3+wcHK4Dg/B6w8jJp08f/Dtz8bqJshmNVfh7wTVUERZ8n/drHIZUBhWe3ou8GO0qznPv1bG6Pjr92ff/HYehNm4KHYfjyl4y9JsLBZoGGUrhALLiDr05k7hTt+I0g0HT+Ir188IwtXmzWSiKGV5dHtL/2cLeDN+03oIzSBdIOGZKBRT9hLAxvhe06xlP0mgZ5nQg2FunKZvdYqZwNv/Tu6UclwaIqfrj0NK/APSOoHqa2epXdfDb/Waib6E23JU54FCmXcHIGNO6Cip++lqKrY/JaPWC+/UqSm8mjWoCDf790qmJia+3uuk8SFeRQuf9YME2Ae0NklNzPixaJwfI8deiazb+v1xa9jTyZIs1EV7GJAu4H4+YkNahR49ZaNPaygWcvdCtlsSst/uz8hfqlyLLYvwlW4QuC7UHNMtALRRdnrOxhFspPP8eFrsmS3TTsQGeduF3LluT5PX2sHbXP8Y/yR/Z+EfSvjoZpYxQJTQJ6DfxLpL2nUqyHPFG038iMIoXWGduPnCaGxsFGzHV5w36B6UAzPLIVMOzIirwjW6SdxflbNlTQ/QgovzGRqIDX6tCwBcEvnpmINDXlBGbgGijh0IYIQ2MgECFZF1jYuckyuZ5fcuZxajYpFha9qO27SAuHQ5zoVLnHukzT4S47826bxERVp2M7KkPVtPVN1MT3LuIu6z84M7KvGcUh0iupYumI0fNZuV6WCXwgP61W9PI8p0xuMFlgtq3yyc86F7AnRv7mJamNExcDuhaHmQ6z8Tl5rsmaIo0v7BOgZO14bBcvjVFb+gy4TOzGZ/GRrAJIuxYlmXMLBmirv3mWU5ptBLqgFO3a5GkWx6aJA5mZZy8hJmnT8C3UguA2t3f7ihRO/Q0micNJ7DDrFBljGiXqeY4AnVo+fgNKfrAgoEC4FTZ1CPFtZbQRQBgOJfwxgAnXrGAHuv5CO4HEc1EDU4Cp0K0QuML62HsOjNr7AVWX9zC6LwcuHxi3gdPKuH6QpZdvkVfAVfmRpN79yTfQfPwssij1iCS6B0YbG3MgvDFRoSwydl5esqi+sV4iOrVGzy4l8L113I8t77n2Lenx9at9N8LtGMEY7zyzKYoyYspBmiKiyjOt0KmoDBZbWCJXYoWshiiHF2K2LKoXzKeK8LWUnUNnNr/mwNCSzLjnH0DGOX5XW+sS8ANb9qVNNl+z+U3ZIUJ54IFRZZr4sjUXtWrxh+vgGqM2yMNLfcPCy3a2lFDx0w6ya0fz2z2YTc9cC0XmwlntRsBECC+C9oihlDEDDKnFaYsW2qj0R/DStH/kZXNBu/utmugN68FbYvsXACmB+i1OvP0DRO846SuFozUkZsbrcEXqqw1qU7A6RjmFAEcn8l6wd0vqQ5NhV8/4UmwDKkU77lkWNihYWXLkhWL7zGgSk42CJ47+8SWOjAvY3YfQtPKH0M0ahOSWHWLzZGaD2i0lNbSRsx3lVu1VFywpvEUWs9cOtKD34JiN3iSXeysT2UeVDKVSTNCKPYf5Ee8L0wu3/sn/QYJ3f5uDuttMN2/0WG+Rx8BAS7bK+Dh1E0MFVmDOeZIGH63PMSEmrRVD+IWxssR2+/gx4Lz5TLW1hnJ7rI3D9MnyghvnjsnYGMNtCX9yWniw91j+VNfLm/ssp3TnP3xmuOFRgJjrnp+KhenihPCsBLOfOLj3IpxJvtZ/cme5tjetJHbi88w3SBNjvpSaq98Impn8TNltqw6WiPcpewDwv2yDucDaLBYjF2ruBpOmqrJTP82el9OBC81lRTTcBM7TH0hToZwucTzG0xX4XJtIGohnR//kOOWULOPnoPsrFLRi7mt75jsY5pTciOSSdc1hE2zuXegp+rtMzxULvoe05KkMUXIWj1sI6fOJe8/JOqxU5uW2EXF778TlKk1DimvtHD6SoMOPfGUgbOHGcF7diCs7JmXZiXfvWnpZdhZ2o96FO69o4hTBiktC+YcYambnhp2BNVykyPsR4MfqvGif4iYaUFR3xAtAIgiBz9/xgyXRvhD/Opi+de7muXD5/H9pfhHeu0W7oe+0rCRse5PoRbWAUoMEhFPIb2sQiJZ8YESmRI37UI+Y4fwntjSkp31PGPsCPiuURRvaFkbzY6S+ihAYcdhl1vzmMBmDeRXf1SfHeFvW8aXMiR0qOpDnGcLSV/w2LyoTyyjxJN2aoilVSSlhNULH2q5H6+9WuA+t0KwI1uBn9t7WF8lTiWLY663UerMz4b98Wgv3PRK/lNl91vx6usvBleeYHdfBicaV5wY/7NeGMVqYYN5MEFJZfNMccAOZNdAlXd3bIJmPTwi084ciunGG5dqWJ3Znlcio7T3Kc4y2Yhpc9fYU+u9f3tLSHII4hWjR1wuJXqvi88caSNvbB1U9dmOTId8RQ2EjFqshIRGsTOcb4yW0/4H2FYWI0RN6zm+x9SVm9PxGg8/xU9wfx2R80GklAX9+Kg21UuIc33lMz3cmOtaITFTijVeTCc5ipX/2mLwvKIF1NSvjMbZ8vYuFW+TnK5ssp+fXWKlgpXqIhoaAhZBx54P0HWPxkGjLocOtI8huLDkCYzV8hZcB7vWxfgyN1RNPYun97DSc5plTb2fQhY2nK4dZITAnCEjaGDuMWxHW0mZWKAo0e5lpBVtdWtT+TLJbN8yFXTLOcska4kZ/zFkynXDYE9XZ+LRWMSQvcvrM76AaW83f03mDCLtirp3zxnJkqH/ORw3O7cXXYfmzGMnNDssvkZr/fnk2vIkB7cpyICvHskT2z50cMGHlQ5+c0+9a9/J1Pdxj4Oe1qpzEdzRPhNH5KmjC539q576V5kVAQ5Xtoik6n/BW+25UxerOIS/qOQIkLqtzQqcaTrU9mSqQnDyigJojYwAgCFG4/AkyyIFthpmhALSo1dWz2MrmwNbKqVslnQyuWMW0Rz3WQqROjwD+AqqAf8wfVULugqbf+xmzxj+unNwYrTIpnUNrjv/t/SV9fkXQBgRzqYsfptXsQs73EcP044y0PiMcVAscZRYIpGfLbUuJQkVxzetJ91X39P1FHQ3N5hvEcvDpVJ9mxuHf57DVNKDbe7xMCb2TWR6Wtgdt2iFcse/x59X8ThHdzwYRgYzA1kIZl1vKEPfLgkaoKRz+4xZET/BnLm/YRXw1g8D+zj9/oC0t4rh2JzK85z/JP/x1ZL4BNAzgF6oAg2dAjQIDQCVyZ0kDTEcE7EIMJoo3KYw1AR4fNOKV9pFqw35sb1ftkHQtu+K7EJOlGqB6BQCIJlOf9SOMV29E6Vu17nCfdb/zwO5z1lR9jZ+D6AIkIIFy58qzCD5EYdMBd4H65qI9LdI5Nzaa3ZoKZUWA1TAInKQS+t8Xynu0MjDJdKRsfXMbTgrcFXwQBXxkWYX2OeIn+9il3YQAp5sLEsPy8EarBp/SxY7c90D4pgbRkNWJPUDZ0F3rnfBagKPIM9V2u7kdv40PFPjs+YG/AyOKhlAl56vpFGXzZSMCDZd9fBnLG2AHn4NiHBhgiyEvTNf/GWYRRKG6EXC+w6zP6rKSpvVSoGkpjs8e70HaN/2E+07pbfkiH4XN7uy8E1sg8tHNl8Pclnu+GqXjC1cTHtxLCSASXjTx/+pJfpSVIKJL1e6D123aO9sTEOgOF35yFkhvSZ6PekqgDlewKgySWGBUMHtUgpgKD52fkGD6oo/T3bScGczX4q3iVMGC/cm2TkKe4MwuFxoLOG/RQ/JGKaBn05d6P9U0ZAJE83tmBaE2Gr+ZNvVVRznnyzuVw33hQrX5fZHFvfzEZSZ+QTZAyjd0SOalmPGPIMULXpdje0XjZOI9WljxiAz5JjDAiQb6WL9V3JvyurD04k2PjjbzXM1n2Fu6bXFaXzIQ2Tqzf+95DTCYpZO2PeeeSuQPz3F/F6liqf4kHRp8fWP1iLYJOpWc+dsxfjprDBq+yj12m6MzwNR760hIjpr+rI+S/9RUiZ9KgTI6GRa8eH+5Yl8RlA9IGvjmLLNU7APkHFSXjqXkw3P7tqOwZxvIPcluLLJw5xOemitISjOfd3CvDyt37+q6L7jms34NN/2P5Wu7mpXsFxe4jfPLW4/f8mdD0YE6TuuxzVGb5KBbh+WdCZDDXYbq4c+3xRNMSveJNdjI5KQq0MyR8Op4Vw5JQ8DTsNCw8l/bat0sZkj1fpChqrXoYVB256wQZRyejsGGOgNBW2AUXv4nsUWTYCiKrx87BjKjCISmwClinyz5NHx/XnwZ/VdicxRoqiL6D2n36UJ8+Md5Q34pagItb09YE0Me45Thk7jU+N7lroCT/5BOqWNOFIJyvJJHrVrKlsMOPO8sP+JOtBBunmlajM7U36AbxTJW2jAR/+KCavpCQ5DfuOGX41t+NryOUycRX3++3t3r9H0/h/dL35DNJ0OJFQDkGItXEKO1QuuI+fUT40xKfYjFPiJ2+Nq2npvIZJZTBJvUtynGh1s+vVj8kP8DaB/dWEE7nrjNukZnxlrKhqj1R7E+cGzOzMcXRgsUi1igERpxHYyrQEENRlVru8B+hqzs2/V2quGxgKHzJBBC+ZSJvbQG87JeQpyF2WwoME3rwEXWFnXvGsUBPCo+utuZ9dMuPiWCy+KWzke+orEB47pgmReMT3YpcuFReQO7OZMskZ6deCTgSTemSZvXzbQ65fgW1xaZ+G9Gv0427WK09mMRAvasMHUK6nYINRKnA6j7P+1lNvXewiUNF8kOkcU2zw4wqvgF2dcB1oUjSP/nA/3lE3hHdE8KM6bwdhu3I8yuZkNpTsSa0wwK0vOf54wi0w94o1/3LeU/CWR3UXFa9sgpo5UBgTPg1yQpUL47Cane3BaqsryKpxYYHnkmwRuxXWOoBzd1HFdzfC0gKroYaw3Y740sx3GC7mAVLotZQkjUHPz3kTZPN2Ik62WTYx6DZWszlnG9CbJRnREML8OqQIqEe5EyRI7+oSDpHlNBsAWcZu2YeaUc+7fIbvTS6RfUkThHNA7Zk+xRy2wWUgNEGmEHmTFJVbv8sMwstBnq/lNpBQAmaOgb5DkQkh6Hgk1s6QzG4lYCcxag1x7ntbdzw59I+TbaQiNtlKSpFC1/RQ7tA+LUg8E3zNVlZnyKSp7n4/DoIW19oIDgWfZ0T5gU5jyY1CHZsbOgomw+hfC8SgjT5w2uwPXKBXfcsmzhQPSeVp1fZBZCCedSgxB85THaLhBcAO49PZC6+QrBwijdJP9v/8ENZDUfOUOO/Ozm7vqniHjBP09aqxrzXVXVZNfKC/2MXEDYQheAE+IuUesoiiQY8y9erJ4UYmzc+sasJ+c96v8ibGd5gIGEwlOwb8OzV0alO30kcc58HD1uz+PTbksP08ACr8cIKu7Tfm31cZ/Nfdt8catY2mMBFJnlxKxMHahn86UbrVnxyVlVv3yyqoZBv6wrjKSlH3ETEH32D61LyNrinsN06JTkDYZN1+19sQXl1sQQTDyDZKk0oNV9cE9RGAVAXJy9BLgoX/ZgHYNVVi2sQ/wPdiPTLyecV55diIJgJ1HwedzU5MfM4tXUe2PSBvMK5I8RCEC/1GqwqRPxhS0V8kdVkM6i2t9GGVtBIYuhOjDvnZTvm2SlJ2CBYdTHLFEe4un9DPS+Z29wXe2F0wAij0rwIQj/AfRdQGAs2GGBshihpIMIVqD3pgHfXaVfg64S6ZlOYLqe+7u9zt5QTlAX4JCStf4gU8vAtTlrSGz0HRhQt8fDht/X9Xy/ysHVT3876n9ohVqvK0BfCed4jkIdpxgKJNF8OHaDVAJbwIfGvjTKEIozVg1Kx3kLU9wbk2QdlBgY1QCYQ1qNBMPK1xgVYTzdkmoOny/3MCTVI1WttiqCFmkNii9Tk6Ci28hLruLDozPJuhiN92n/7VdyvCqCYAtWuqUhh/99MNfOW6xSoUWKCYcViGOm5JzRHt+5Nf/2+Y2BP6GtDl6Y9QT5PYtDmeleAR/LCGISkBnReFXQEoqgwAhAx7nJzvee9vFkjfX3TEBuZ6ntdIN1MNXdtZLyw3Mc3f2/zO6VZjpanu9d+9LLgnEOe2+ihgoC20PywbD07bdvrMie4GfN36nJVhK02zpzgCLZobaRgIBddiLAKiUt7mUrgJSXzyBRlADI/Ecatcb+tbJFsFzs1qDWnC9/yUf/DR4DPsDUe1/R/tEn88PzVXKWYpn/SR/PNpppOt5D1MT04pjy+ZJYxH0tjybSMOIdLIO+4kYc8kdMqfOPl6cevQ7MwoTjCoHMkMo8nPw2d4yDpL93pk9BkkjuJWzVS3Eg2exZ7pH+j6BDd0e6IUJQLFoGgQD3n3UjujrcTpkoDysKhB4n4SI49NwfFTaNzN1PLunjsFIrN/tGHRwZLl11HjkGqHq22llPQ9esdV4Y8d9BxdSpP0ni853wAzM5PzjZQCjLPTnS8DwxPZmXvxa/ubNrcDmMPncMBVZ4UKLtslw8vERKsQSZn62UACacUA6OuBkVhDf/MF//Nw+9o79qWyx+LClVaBowiOa5hKYAruZ6bU8hmd+zE/KAYmQK+leghy+KmGZXGQTZxFy3EPw6LUc5pHnfefttk0EgNjZnRR/weHea43Noj3QOZhO9Pr7PjMJVnxNPi+cusOUxIhgECWBc2MChn6oD0scoYoS9m8OR+ZeoVf4sdujfc82UsCgStL5mho/EJCYYi2cITviY9FaGDdroNyseWVMLnwZHp/gNziLiO3xu4op7P7aSGBSFJsgUtqSfnVf98GNuT53EVjqYapsz5W6z1iCq15HwCtD9wzHaNPgxpb1+Nw/ffPHWpLJ9QwexFFXS1YPMRwCUXgXzZDuyBSSGlW/SCI+kPTcYLE+BD/uKYW6i8s/qYLxyNE6nwYlC+DcW7rQ8t16e87XvVcuHLry3a6HF3XyGgQG2YkIIz/8TrJR3y7O3W2W8IkyQhdXsBOnkjXr340ka3eHBkhicvEiY34hIoK2FCBvQjv9SLF1fBoXdnBjTZUw8PJqB2cmDHq4cMWH9pBAdYf6+e+qPBzlyOuNbq8DZpNvai9qsz9CKaHQ91Sa7sxo3k8Fo9q1Trw8Wg/5gnlRH29GW3DDQFiLvUlb4cmJsQdlXS9P3YrgGC9rqkwxqSizF4JNlf4H3mSf0SH8pxGQQEQuDUpEUFjKV6H47nGePFXpv5J+CjR4Y0Tc5iMxZLUDTZky5cr/3JkKFZI+K/zSDCX+JyBJCV/1y3ZjvIVRFIXi7ntsGWyPK/LauhyzOok1nCw46qgjV5YFlC2ELEmQFmb2ecTwRANzc5wOGfenI/fVGK7l+nLxgfZnkWs7AVefEtKwY7ag+MedYfXBhHGZDzGz/b/IGso1Lth2AghuLWil4jyQfoNrUouKz67MbCZAiZ3Koy1G56dlBVSR6hykxd62W3+iXFRO03YTHCOCAoTaV0rfDIe9Sxso9FvCvJex3XcRBi5yfYsrpxlji/Yp7DBwMdH09ZaUkYTUY8YvK+dgo6EPWDFnyMCkgOXbJmKAxRMeIJS0+IajY3oSRy7CL86izacLpbEKPUwpRPohI6KxUEBhN2puef+enIwJ06ShRpnGTs+kgN9BsbD6lxba6sz722Iz+9xcT8AgEyheA4NWI9mOj2CEUjLP2o/woFXpz7d9+ZRmQH+aotRwogDQA96g8vNSD0ms64FvtX8odKzGSbnXsvjnDOjT7t4K+v8aBApTov7HCDlgMXu4f/Mcdkpmk5jLRfUabGp2zDkrN/HYA0hdtVE+YNWW0IYjivb2Lea2uS438hfMF8vFbv94jOqjY+iLOYeJg2g9aoAtQOgt6FH7csqDBmRzcA7ADTmJoFrqbpWkRQ6b7weJT5KIRVWSMv8Ns0SUNE5yfbDcDVxG5Wh2VL/2PqNvm4d2oDtCxeaOHxE636hDZ76XqEExN14e6eHLB8v70RTLowYhGXnUyDCNrinGAQ+XphPo2HBSA6YzVrbqPYaZSyWVvjxRzWtGI0ELN4shvRt67bdHb6zRHqpHp8rO9hUF73XZYYxB3YgwVdJ2cLNS0Icuc0wWZH7qyZkObYQbxZV0XVhfyf2TSMVGKNELsnSvZDQhHMeLjx9IRaYBHKOwonmjfjXbMglPPO3gG/Qi9WPiOFSm7aX1Zf0QVCLnvvTM8UffkNlaOzXh+mF7vnLQmaF61MMYCPb+ADQTSrA6I8erp3TaD+zY7Ri54MdZfoeAPhgL+YfQNuBFBz9s8bDC8uY1GBADaYEF165v+S4vEn7RlGKRc2F7t78iRVrs0DCDiicPHfGk/CdZdll4JYgTQkE07i4oxXR8hUMyQ66kdwkvMahCXAxxt8ot4ydrhgaWExnmTFtX14LFZlF7Q+i+y+fSndOsvaBIsFd5RWoEggoxRziIPzhWcPpKmqJDVLqq7OPZ9yQUGd92M+cM0uBG1VpDqbvE/mX6XQUgxstjA+ukVqDvtWJ/NItdeoj9asriQv2/dX98sVtzOJh21/yeJuY4uk6/UZ2JXBAvS/ijE0ewT+qj4OIp9WBn9UECYDv5mVuKTirhnQ0taC3D+1Js+ecqy1bS0YctcG5SLH2ULpGMfqWjyYIh3uf/HIw8RGJiNDELgyicDBAiil0k+eyHMSkSTXfXyZXMc2lUOYfzRM8R9CAl83XyhqY708j3afd4d4926/P+81gOrda33S6B1r4HtOEw7uNOgCVjJ8wampiCynkw/42L3dZjvMmVvH0Zi5jvN26Ws5+n6hkRDbkCdolR/2H4AmzzK5fUwG6iFti9NEZZRaaTOQWapQ2+t32MTVKch0bPB0ghQ7IFfZ3/o6W7UXYjIsMBCIws1wUGscpWb6sUwlxrVuLG52i5LLsvtN1sb6duhLfZ5z5Tv5T6Y5HJYyvo3Cn4iCbes8/fmzqTN9NY709pi4wzitJmCHIGxPDp2pctTZHsoGbnrtDT0VWc7Rcswanav6siIj7mXLIXDH+LfLRjzaSfKICzeceOfONsU33bR8zC3qHaUg2SmvYpe0pHmdBSIN3Y5C3mTtdxMKr2VTKmZW2jlUgvEJUOMJXdQ4gipY7MMIDULcLf3vbOOn5tDAphsHj6VPuMah98oVNaiOOGjiTSLOEyEFag7G8L9yZOmQLZkrFqvmxdvff6xFiw67V71N7pjsDCc8xMxIaMb/iTCY3+RgKwbquQGGzjw74pOA6/HWgydVKQSeVNQAEnnnUIB+nsOMo9RxDe6i3bq7wfh34V39u/tE3vR8CmnR4Vre2ZxvEM4NzfmJAC+IE4LW4RG44WFsRNk33a8lLnI/q5i4i+ieVq54tPDi9dnGf3GJkBpRHbtF1MazH2GHg/HFbPvI7e0AYvm0sHGMpnVLQdCqkdFibkBp4yAYIsil1AOIVADeJaLOFHeeNTM73TPIXGKmxS5ZzRtIuV3ZUOjCCbVREvMfsVLq1h3rVe47IXuZGev+J5xhsjxAfjmqbL9+J/Cz3snfC/vob4nysdCisaKFjUzARe/N+23AS9GtotowQQmDUVFe1VRx6XQkjt0wJ/ZqywVE8GcVR6qN729K9bt90yl2oZqt6sgPDxVQwSto5VQLCTgTzK1MkxsDDDRQ3KTbdDZt4Yyp32Egw4Uq6YFqZxMfG9u5gl51gUinbupJFEOqRSeNBKFmr6ZOiCcNtPc2y2gLwkekSFUhIZyVIAaCMsiIJNiMttFf8KKf4c4cjGDnjfvAemFdokgBe51xmEwPW7U4m1OxNvDJANjqOhLdL+TsTl6ezjt3yeW3qs5dUuOmJ/WdcxRNvFeaFVRrANlQ9/jIY9Qo+PRoTjfzweripuYBiixRHOTMEtLcdgXcvBUo/M9eh4ePS0EV+zOWPKqQuiVVGnuoKUBT9TVtoNwjS8v2RWtKzOPYl1iNEGqR6TXHjrSe1kxtFoz7p5A28W100MzL13N9k/BU9Mo9fztm0XUkQ5dQZjlB9LQa/T6Ug0hyndi7UNaF4K6jXJN/RumeUyuCBpALrLnoB64kQVgAT93hgiRnwSQBrkkSGmmkffI2A8gptglwN7VhqGjltIjTs+r1rUgyNyxZi4GCxedMlZVs5TokVysou6931eTe+OzNpOwahFfd0pDnYKRyMInX5Mp/LYHyr7+x1sVmxw2zP4mJbVM4uQSqtPspwe278q03KtqCXAeL2detD4qYBCXvoaB/4rZ2bdZgapTPcaKAcwbgyQgMUzoEUVHhldYCMpb/6FdwK9ed8hkU29leq3+NVVK5Vq/HLigMO+yFUeJ9J5vZ5jntQNGKdGfOyu9kHcXUlDjNtbeydWZoRU6Rk877HZxSus31AAHjoe8UqsBWLPSaj3i2BZFLuHzI47kWb9r1xcYgL/jBFDaky/eG+F3HYI8/B37UI4rFjtZvBllOOzP6Z/7YGgwzRCC/6FjSn/9MyVTj+JYF41QL8pWmMhkQyjA862UPBhBmfpkC7H1/13+bdH8izwA1t3m+5aCAKCJ2DWCJwLCYHiZxBRoR2HYsoZ0NCf6dt6pQZsiB0ejU2G3nUeGN97sulTPDuMzor7rLx0Np/DLYhGjt832XmlJ6Bf5gdo1nfTuu+CfQuVvJzy2WE5ZhNkcbkPOLsPxmWd6x8hBdX/kSKCsxaiGDgwjFxAZj5ZDyS6E/2pyTtJv6PJwpVcinEKxuCApqb3I0Y/IV5nBFgLUvkTh2YxK4zjwXKzByaTvritqdpQ5SZ/7GcFU7QLinSZYcHxdiHoTSSgzwD/IhEQZNChydzNCzo7x0RT+3fsueWRTsQ5D9ROiJK2qsJmeKn3MTjjLTjIxwgqQIXrNhu3fQ8eVkmfPc9F59l+/FXQkzU0UYxUdXUo+wNvZT14hfrbH7OQCih0YEbG3s5N/WpODD14fK++pB/uj73nQPAG7xj3ZKrje3SPPRn4EVHbqh76JOeUGOP/1vFtCN2mQbnF7pLCMLIYD3tbLQOttEoiJNIevx9mvwpMjpc6ZFG3BTDD9hn+nbUBLvPXcDW/E64K0FImUoD/LWKCFT96IRHg6yjHFL/7cpoHl4PDV9pMkpecz/Z56WQmywk2seoNIHIC9wvmtz79yqYLc8QDyEW5DCuuxoRpUBil+kjR+SasFcoXNzz9tyfIASVuJUKYgcLHSVHI5mMhNDenWrrkFqVXdwwKbQVIH/1XEWdnp7DKEPYri8XGu77lj11ZCDwf47L/B3cJW6yvIHUKVNvqsHhXBKiV1hWaAIDrsJPCEtgBcuOwOhmsxlh0Zr1WlIGF0eR23L/hVkl9ii5PYecc7mjALs6LxEaPBF/7eGm0xpkGP8Yzw8uv0MEdYDmKfJHnuGLZqhf8m0a43dhosdC2EYUz7fNKa5fUEdrtECLGTgn4cZfyGgi8+Qrk5dY0SQstoI6KaKYHl33ImI/C9YlqRNfGUGwBVmmGARVJkIHFGa8PfyDP1gLQVY0ohbvMBW2l6KWPu25nyfeezT9ojQ+NmPHilI5d5EZTVo6uA7rLQHG/eqltB0YokrKKFwbANLdODIJfm1Ak76j3Vhn+Ftee3zYWSVcowTXkLxEjKJ22IgW0gzULxIBc+eJ6p/tZpELTNmOmNuXZ6h3QCvG+HFf+tagkRc+Fqqf4YIVsXcMXtuZHALk4BeU7YFiizqC2J9KDM41NDSi2TQ8eiwRLI/RaBsNjvbessUXTzj3p25DovNOHnfbmRyZeZrPhCd8ejQO+Q0G0uh/fTmVXgZMboqi1WFUPPQTR1d2dG8rF8NKrXwSoo1TIdqyGTEarslertnXJTFmSosj0WI5ko3d5GkwNVtCAfiDz3undUe2PzOK5IkILLtoMEsQgLzhiHWFQQRJrPurGve4TK7qQino978HK7YfmklKyqowNOq/4lCqFA1rAWtTJEkAjWnLGGY4XblmmOwUQmUwy3A3OB2yRlKLl82dOSLm7MYUHKOFkVIJ2c2QjEGyLrPg8sggbWDgAZGCeAYBJwAUBquePNeXOkBOrrzpRpWcaocwhM1rYPDFkRguJzBeCx4bCa1Pjy+P7nBWPSKXVbE/qWbid2abgKPcV5TYQnFxifncZjcLI2uJTowpwhFBNQAGAD5oY4hYQUxZL3a++ZozKi5GbEbXSchatyVTN3p/rJEUfyENEQH2sj3WFFjb9N3vgbgBat8QnV8/xYN2zjiIOLZNTzeL5VIxbEOIuLGwy8sqY/8e42SNYdgZsTT0MFMznNjZwlK7UKCcf71yIMIU+KVuq95b9MupXyZDy9WC5gOyNtD0zNMp5IIuqan253RWLdNzQ8UxaYu6vYErI/sOXMb7Aky5c9GGK72Pz6CetdaqmG9/dlMYiOP+i7LnZoXOYncbxWp8HhQu39LSsmOfjya5JeM+YX8ofwf1+jgh3Am9G/8sONk3PbMkKUAsPQIecCQ7TgDbDqkTy8v71ebcMrBMPr62rH3riqtZ1DYDicZVoXd4W6s/gq5E0omXy1z+lD0KLwfci81k1PAhk4kdAuCq26QcYxOxPsD3TpMgBCzO3C+/2lOycfVPt9s/lNVT2QCQXN+gCRhNHjWPR6o5SohXusN43+g93Rs+og/9pIrO49SkkqiVJFkm35Msv2EJ1peC9+nj/FTk55fKTWjKoG3GPoqnI6na/kR1A5ENjYmapLCLsD3a8Dr+ZT7bVayUvYNhVxUoLvS62TCaPF2y5IP4WvjoWXMxFeKrbmLLejp6DTJA2cpRCMOdzJZ19CsJHxdy7dWhNYnFQIbVbwa/IcvNc5HnNquVSkpw5VQwhru4OJ4BaIeVP8SHjnT0/CSWaoHebM0tQz4F0IK7dYtmTSm7eu6tOCBVCfGkYh5y7r+HsSMmcgAmPC6z1LFDQ3SyyS8Lmz7xjwjws4pjjTzPni/B149rNI2Pqu3lWdwhVs6zYzcSa42e+f7IGIlHFTnyI/zeXaHqjxgunDV1X7NLFV3Y4+Aj+4sY9AoGoEOe/yR5jASSRghsoc53NglzTNTGIVJXY5h7gexzVzt9DZE46bsUd+4AwhCaLIdL9QgcxvRChFqCxAPfzAgoas7RgwZoQi40lKI6AtCA6FAjFnfsvz0rILiZHiIQfDHxnZ2/+uG5ees9ZYbgOhbxvxvCi9HDdkv6ywQEkj/65oD3oGjFagXa0eNYHppcv5OkYjbrp6O4Nm8GduLq71x8aYrx7Pdx6Mzbndr5aMjcvA7bfaTWdak+zmkItiwZZK+xGJNvLgqyK3BV9JEXPFLX3HZhDIGdXpQI2jTuQTCpMKvSjC1L7izrboS5G5ceYSkZp9g9zAV1GXQJ5pqoSIYPoj8XDbfj2Mo86ox1/1SyPcgn+J2xj4YXXpzcIeXlPb72g718cM3luieKOioT9RAsmuGwUav8ifOas2Ur8EmC6A04zEJ0NnHjJek4l74KE07GZ7xHVJKjkJA452H0Aspovx4y1i2YassLYT9Crk74jn/qcrVw84ZgtXJlYbyx8964rFrcIonc2zkpyXnIT27Nw51iaVHSk68QxyYC4zdmWwylcvEdy/WpU/CwkYC5WK2xVjAwVgghBlidVWoXRkC9NFIIhqBs4cJ34JPEHxYMC+I/XtPGqJ4CZFvVXzwucDoiTF2RICPmfVkO5exBBaPb1QxYlq3rPrauajEXCpvn0mccB9RThXvDnCH0iCJe7onjljkZGN9su5z9MwlF7lYIFe6SfZc3ybXsd0H5oHyTMob4YSSuyfrT8PH9+8RkQ7mL/5RBhHEUgO3oNlwpj/Xc03mDvkXe/XiO48yg9fFNwla8y9rg65bYU/jitjuxoUfDoL3s6DFBvnP6Dm+qIaI1qtGB2ELXUjJQ/vp0n2pETsXpuZrfKYayqH/FhaVQu9gfZPgFV1yla9dDk+Ls3XtxKa6UAM+0Xi9eM19q0cjButE8dmHPKbZAQWzHFdLMch5vY5Wjt/QiUiELlcQsXibkyGxSfwj5ZrNg7zZcNBmS8FWRkl8N++9BRmYvEvY0n7bHUHawIEzaNKZlNi/t5WMei00yMemIQHVdvxmKiebkll4avK2WMQq2ZWB+lZMHjpNtB3luTNWrBFX2haHLVvwB0V3/oMFEvkOcdmSZDWK/3llJhbDGs1x912VkI/HcJW4xrVWBlJ5+6xH0iU4l3Hsx/OLrY17ypy2ocv+t1VX7QWV9NRbMTfyIiDn9ns8V29Fw6miy+hPlftsQ0p5r3LIdjuJn8oItSEKJHDKomEvdmvi0++PWCzfCi7mj6HzsunplGpUdYLQWQX9BoJcOgwHFC9YRDBdAD+2W/j/gB4CNOaGAAalQb4Pc7AvqOq/8hSS4p0mlSlWug6EmtS75s2EyR23i7xdZbx84tph4i8oONPmtre47cY47Yu1UFlrTxNtPjqlAupD6WM6Vbk+jNCPdXz4cGlRIq+Wh6IpTqaeoCppEK8qtN1z0cVZt0Xr8I/VnO4sbspUeypH6i4zWf795skZkJL2xGG690Rsqaj53aBQY/LDIOPyE3pBai2OJ7TaqPs72sNL2U2T0DcFf5mSFq1LRGDAq8FXPuo7qmhPcmSiU4qgarb7OVUd0KAuwDgxQvWQhx4UspiN8TpxONSay1wBVBB7TrTU7qpPSxdsXNr/74XU4q8lP0kyOXyN38sKClDccsQIVQAj7T25gT0AAzJXiLijgg7bT9af4UxfWPtJBN9FVpvWmHt/fHhHv1s1Pi2UvKhAugltpPn2PizfIT7q069kiLNjbWwaaa5d++5IwqGONwN7BYFj59EWxfGxbafSLsJKKQKRi+buBBt+ibDkvWOczdH32qSiACGABgx4FfOOE0YPRulfU813ocnjb9pdrjKLM2YfAd6V6ujpYEs/JAsKN4QOVln+WdMdsMaLeAq/zyzgSRpzQ19dPSG292fKvqGJZ83MoHznhaME8w11mBroiHc/GcEX4qislFcV14wE6LIkPsV8skSKZgwE43o4SmpELAapuHKm3KP3ieFmsb80mCkGk9Asp6+YnAX8N/BJuf/mn3vUm4eD9VKBL4LyoGaBTP+NiRlaeZ/WLHaAAjk4e/X4juuI0s2E9pwzNPbjS47uEdV3Rs16tQSO0byedG6RElOUQuBwwe4qEMIYqdSaJ6twPBSJoiy/X95L1XWawuYo52J1OWWBFLKJKIsY/HLGT6S4wHCJgHYhlqWRhSYQLV6eHtw+hRLjCQ045G8misHkPqWN7I7M1hwd50KKYccfrw8EsEDmILO3hIBWXyrGCofrn/hWF3cY4V37Gpfnlc9oG8udiN1HRY+9UosVixoqxQsWwNtT5RpjyVT5jwdWP7cb4p/qt10yajgOKpNYj1l8SwFWs+0bMUNmSOVZpZ5AiMcq0jGgwXKB8yMAWN7/rlM4fG4vC3amSO+NqxBn20iiz8v50S8ELAe6GMwpd/LVlqNN3ohsK+yIl3VV5LBWTicZmhJqhunNEGkBb9aAx4TbcUIoDd3YrkHQmzzg+HQDVKGEHBu0ApBxizAs59uoZEVAekHfxkYKxXi2m5liIU3c07Up6/vQChg4lf3wQI4QPiFJvp7ftfjRsWmOWLyVy0TxCrBcZKf3nFLmOrfAXPVm80O4zeMEOjLOd1eH8PeTR1wiaUZdfl+jNO7uXi2vGBGiygfRj5baiqfeRKUzcsDgh3CPIZDxMkXOdUPQwODCkuJRnWI7/Ny5qs7UgeD0OJI2DV3m5WklfmTs21rtql8WyIo/kNmoEIiUIXj4IaZOZEd12K8ezdVIJFWjGVgB5llcnuYjd1RZhNvl43V1XYzP6xfFNAfiE/yOb9GWWzUvc3dZzDUg3NkPUYeiQ6YWVaK8o7hD59YcWyc5l7MrGkR6l+AcbevxuBIZj4cPzuS8Ek+cg8B1YZ3OC5Dvehj8+PSZPnsnFKYLAsmyvz50jD4KNY2Qx4PyiEF/0VnkOUw3bF6cnAh8Ystm7eOMTuV3yjc+B6WWiEy9HITALoxOc9SXspIr2VmUEvUUnFvT//OvH3LlQtxEwUFrWUuXPsFcbB5V6XXq6M6FV3cj22T7qmJWLRY8HViOXO8+v+dpxHU40jdRoq05H2YDPXWczVZsh4jo3xxdo68xaAVqkoQJFgrgzLBECgBVbYVCzt2TQznsFuzMktA74+6hkUHTdS3QrCN+/z1MwEQBRc9SWrx9PdVVWqi/ZIf3XIfbWF5tp45NUoRmOtlcY5pVvC5MJlMlU4MfYAEunMRjcwLk5zQsMOgkvnMiEYSAPOzbALFeXrHD40UfK8+onkrqdAvD5TgyHa+sh5RJjZg1K4HQUHF9H50HPbrc9N9VNORbaiAmuBr90CJacZbZ6yhYJmCni5nMhub823pujpb+hmT/u7GqMySn2Hd/MfxYgKxwn96DfVRtKsFA/O5wx5P5vg7RECK5TuvIlAsw5hNuerayXPsbLB+sOJvPBsapzwtNKS0yNH1PeBJwj58mvEHVL5uJv8EL9Ea2AajYN22BMDhiMqBbRMaFwEeQEkE42HxpyV5x8+6wqi00DeWHFLQtjY3/TaMxng77EoxNVe/cN9TI9ER3YiDY2xisNkAgIOKF/zD3U8w5JQkrpJCxJM2BqMjd0x//Da/t9DjXqiMKNqNIlVoID9JguZtzun1JIUGRQwsaCAIaCkDBsCC5Ynhgd8N/B8hfyOFXAZCjIHdv8LM/zuinUJFcH0tTsGfrMNLdceulWPHiBbF1Q11DGeYMhhEe+bY6QsTBdYM3GbrU2X54deMWiwDRfHxJvU1zxeJ8B5fMKX96PcNQruWv6v9uS2d8HB2dc8xMo9MwQF6oM40AAp5FgxAcDAqofcFxMQIdqzRFVHSFQaleaKMxaljKiQ4T/Kj55vySfKBG09rXBOESA5E9amQk5aGiGt0RFO94pwn2BbwMpgFpoC+7rGFMWJjqLGFEAAntZLDK87+WDbA7f1SOBkJerrs9NNn39nNqa77B0osGotAEKZy4iz7w8v7nt4mu2AUTaiu6Ftk9RDtog4dx7hgx8bP5WNXyB0Lz7DC8bR/bx/4HfiFFahE5d+fFaX1BW1jL1vLZNcQufP2un0aZWi8I2gGRWWwaBU8/p2TjW4iu4i4tnC6eu2ndsvXdlKG+4dQO5qZEUkVyeuJ4IcAmexYE69ufSZkSM/TRhPlhRyuxM8vEtOcsSUZzxa8zIdfEL9wHffVZCJq81d35u8Zc2bmBc/QM2I0GLb4863S+uRA5iuKXw2NsGm8THOWr4sfJDeXGZpCcwXM6gKO9WG5eLH5J6AhJEksc9CnVH646PFLI3yvC/auBTFJrZYmDGFHc5rFMW2XirKsJQ+c6PoUbpOxfn7NFXK4aWBk1EQnq3N1uklutRyBB9kAOJUqXzHGyonUK+HhrbsoekIimmmPC3tCdIpJaYVDCA7BRX+4GV6TFagEdC4DVyfAy/2mX67Rx3hjIMX92t2OqeYmCHcdszj9Jd72ieNnnVYzDYO8TOvF6hzZZjWUZq/yh+GbSEHweCxNzVAWu7o0yYkT1/aSFu6A6/2d3j/3mv+d2KrqM1EUp9No1FSQL0JHh8vnjUN2al+Ezhml8js9YphbrFGCAzmpFgP6ohCdoR8y9X3BnpCjuI9jC/4xJWEeZq2bYKKC01B+5Dg8yuMdv3k7ZZNv5X9XoIjpU576eWCu70lotdsJfPuaXVEKNaYVDYS1UoURHpXKE1georvpHsAKguYeT2aZTrOVDM1D7t6JWSccnNNByDVG2PFHOZvJJ5hLHn364ZETQxCVnsTgZU4iGm307G2cSafC53zz2LcHmIEpmGq8d71ggmqn4nsu4S8lMwjI1S1y/i53w02czoGvGrxYb9thyNcmXlubOax99qA+ot0s4qyKhzI1llZ7TB9xat4n4Wa1IbEvR1DMy5OIpjFuYveoYk0WhGKEHUgIxcE4eUTsK0Nbc/5VhJM6aVw/JFQ4q/XxyndTFB1GYnVfUnBGyWpNRdod28TTKZpKpSGeupFaCgqzRV+zjMYd6cGc3/cm8rSEpwftuxngvVyd43xLn599qd89mqsa5jUliPIRq+sOWRsWYpIvQIjdSQ7gJEcIUuJ4E12HuApsJ4YTnfG1fCI6yzjRJNuoPTgOtnJ3pSjZcfIxHy1kWsYIkKtrZoQLx6d134F8RM0hI+/0Pci58mS3C8S1QTa9MzZ/Knt5CM83stFeV05BsJKxkqsu7NNn1F5Z7pXAb+KbiiqXrKueD4lwiiAAgQipJTO93u/HhyiiX2uJXLpJLPLaiHyshQwJK2L/mP/jEJiR8WDeSYH2AYsx7SKacU1G1+xnq064xkFYlHXkvx8f0EPkK30NdVG06SI6lrWWFhFZEnmn8OaHHLDZaoODRsTroHONAu8LgBMT8vAhxnmbE6wDWoso2GmiO1M4U4b89vp1R6DyOG54xUhB8CCNgZ1+i57jjPakDe3h7x16VSv+mu17kSJlu7LNQtll3wCIEBWBsQJAAVYObnyUBcVJCCSfo3AtG4avlK9qGKnFWnmUL8VRRS+G5tZB5/YzFcUE0jgybL/WSe8yB6+Qz96NsPHR3/R3+A2bDbbiLEg+JcvqOoWtiMCWw2IWaZY3N7GHzMtyu8yIhVzqpP1/Q61P5FUuIzi1xyalyjWuB+pD9FCLKLF8kr4N7CstjN2YZ/tw608BXixjknAaqEAB2Vq0MMRIm8pdjzN16Eq/2atVC2g8CQxQOCHVjIy2jHDkcqvNYQygKCIgdQN39ycl8EeJCqPr4TEGxSt2RAKbFbr1eiL0kYbMUdE1jyDquTOpvVC7OT29vZpL1XtqA1mKLkyQ3MwOtqCX5xiu2FY1XtOHqLyFlGqXHGjyDk7222Kz/IHKx+XO7995IinwXzNBhpzZlsp2KXetZTs0++n9Ldbwl6kaaGOxmD1DuEkXjXLE2XFnIMLQE0QAoPbXNYfM/cvz0xxFleTDWku6QP4yNzey3C/7OYn0TSOINNqZ0GDUwbYcxs+7VxDkLP6zT9tOaGbpKig80NpmBXGBNkgjSWsiAe6AABHoidA4AEFFhfxVPSs8s8sTJIrxKXji73S+Hq4BN7dj+uNGD/HZ6qQlnmrqCPQwi5hxOpIOMwMusBP/YVFccr6ejQiiMgZugeZfjzbkrTC5S7OsAqLQ9bb1hXZLnSinUse48WbGqLJxIDOSu1qne5qWwF6bMvuNyVmXj/z6UWBuXzXcm+mvBTfWG5884nrlt22eOH+15QWti3Wiw77UL9eURMMqhEnfnTz7/Fb7aRwsilxtMawNGrJ27zsmyLGZNb3oNE5/HzTuf28D+wHjzXYJUeStZ+Bjnx7RkZ0dRUB4M8k3vgmjJsuYYxyXyRHCuHaSqvLzrdZ5DCcrH2uvdKkWmQuNMqGjr+sEaaHnqNA1hEcqrh4LbdmSgcQllEN4uvjNvdfXx+4lhkfd83QdZWvI6lq0u0eszCDrmCkneEpxUMy6iEw5YpdACbY8t7hND38ilWDVMMiM05O2uZuFxuTwxVk5e6D0a9Xg65o9fnhMgXlcdhuAKMfzh5/xB4nmH60C69cP0s0JzclsL2tdlDwJQJEMKEs5Pgztp6kxG7gc/RI4eAHRhp8VKOmw/WZjLPnn7MUjVEHf1Ld7sjYQx8rAYVKLqXYIcsu21JGMQ/S9qDkqF6WDpzX7vXJVHpNhO/kbdnxLvvvE86c7xzhxN/E+YRFeYxA96gPl9CImuMXhyfV/4HxY8OPFT74ncFSgxY1UQ8QFzffcrpyr+vKXD8nJn+JZWQSAs3CY5Ru+xQb/o8FcdJUFHtoS9t7gxM+sY67veivTZ/KEZpcJsiQ0KM97L1Rfg5koy3++t6oIFqUSmr3K7Tzpb7TYf/Han5h024mpkb7mhvok6vNj9mSizGEBHVoCNUnKHiE0xsCQSjpz2iGoHqynwjvLWZG1WHzniB7JaLdFOpip6hT4ctmvJ72NDNJCfRXpkXYBhXGN3DZwcc2PuareFWDI8T7YYcw7V4pDb8mHLHLYg6GDkK2T7QY9+Bwh/JiZCAv1pSNlLFPgB6W0Avg1EvazIzJHZ1+ShF41lyZ4XdEJZB2WxggMKZwfZCsz7lP4XEfFrzisrA+3yX3t18u3mPVYONQoWU7w+eLCWz7OYsKKLHP7IK9HHooQnH3kxwCKlMRlQRnNlpZZ25POvFLoMb7IxZtR69K2eXn7wk/qXrEAq4n77fDMBTjYKXp9t6iX2rKfVlQNDn0gzQIOtT8nkSDcdNTLEzTi7mEe2x4oErFIGsJpks/ApNDLy9r473OX3VuNzLTnYorqhP16ZgX6E9b8lBmtke4hEy7ulzbo3ut7s2HydxuRXtHxY0Owonp816zWjOicTNfHDB2gi481+H+q2TtGgySzuE5O70AOymZczDqVTGN/f+kZ74mkA/qM1djzTA5nREjRRjkcM9IUYNowI02/S6p9zp9hrjFAhDSwxX+wW/8zpIjo4JCc5d2FpEVGIto3tMSwkdHLuP/alcw/qAyQTd8DSLS+VS+eIOIg1nda0DqWM0UTVb1WartgCTvhecW76xLAlKTVdTcMswiMDukBfZ3QhrbLh6fvs9HqpXFEmav2coUeycPAOD32LkUCnjqLhOgUSnywP0Bj0BhBKTmoiQbe963bD71sZ4HWv4p0D3bnfOWtYfj/1XpPitibt+qXlMNJF7fwpFgpFQlxdw/DUlozVvA0o6faSHDvU1qUzd/JOn3z/gV0Cv2J2TDo4OD02lCpEgddC/Vkj7e2+KfBjSxCULV9qdNeRSFJabMvWYQ0NebuWyBIavTSc+SKcR5ClwZ1CBQ1r3ZXMqparH0cFHF0DIZroLZeFXSjCld9yvDMUS6bxVlvT/BhRlfuMpDEUg4t8DsR6zBbmwbHFGY+NOz+66MqTi1OOmqB24znQJud9mydaYYIRmT5idYBJO0AqrqwAz1oX68mF6aAmHGUEO845GueMCisRQdiFidEw46uLPmVsfnEGne1yigWUyCowC6T1i0sQ7wKUSb2ZBTP/Tw3QpE1XTk/XZxtFGyt6PwTF09y8xMg6mQeGtTy5EnpymfcfLudNKY3E/BFJBUrukgt/J+dq3PCmTW7rVcq6FlFaYf7D2DV/LuFbpnYY9yldG+8LIbCPo9k1dUzuqXm91tnOjrmEWkgTFAUexEpVjt8xnc8vJGl9WJICxM1RdrarNrOydFb7OxxzAyHW8hWyxKD+FnErFzshn7T1HTKbzJ0PMurzWnzkHyhdmFtAmdPiU2NIzaajDecBpe6qPOzmny9JOsaNjvRvnJ996G+g7fMMmZj5jjsQIKDH8lRVbjBBdO9IZGW1nN78HX8tOV1EM+0Z76K0mruR1vFRHMacrx/D26mmXd9f3LlbKH35zYBofH6rsvqX59tjXkmg40eEtotUJ5X9Wfpeu8fsIIA0wD676PV4gOqR0guEW1UgRP0HJTN0TZR79WFt5JHLxGpruUo7Ho/xGmnBbfruYBNfMrPhkHYeBzKmFY8kUCtBWCp3Iji3+55yZ4I1t4Sbj45egCyHNSq/6HiX6vvenTPdmCrXyS/7V4JzRniChgUbVhvbiO7w9MHptjRAiffzBT0sBTc12aE3c2QDNwzCWaiDte4/Kf4EiSfSF7ZTGwOOX4I5wjxYNOaegv6i9qHRVQqd+xN2sS2N7utRT2mNZ8tEi37ysbKx0EKC0M1AQnZkHLgy5m9Wl3mVh0YedRuvUGYw8CTcNy10xQR8xJ/WPK1H/xz79GvuJbsQsLboDGGN9JoiagA9w61/nU1arWCiff7uefX2Z0lQ5UddFA0yRTkxcmK2KhGoROI28Z49BS8nen4jwJOxeQilwy5QhY+R/m/3fqOQVHj2NRY4dm0lcGwAagKflbUL3wYjEZZZVsjMogbvkvGDAUVN5BLNb1ZXLWzuLPvK7JZFIEXTnKXMc8bqacdTBM/V3ty1ZmS+6R1DQLsPSInBt3XWVoxCd1a+fc2tluLzNWDLC0L96AQop2KHQPCUZ4S+7o/KyRiQ6B3ubTc5nKPH8STAq2PMTqwO8pdnPsLsUPwIDm+lq4FUqZ3+0p6BrNs1bB8ajaZmGEVAfp8Xy8y5LvFqX8JdmGvFiD1bY7I/K5OJjLBu8hqpXqWh+UQ0N8qTlKVmyk6HeC7v3kHSzNY3Gf8YX+3FsGB8l90qL5aHgZgooK3qwoZMwfsQBTliHP/cAX+yhXtbqUaNVEwyCSgdeq4nWIXHZnzboSvKC4ygu7GZdi6Zxk2mu5cdkU9ZyHouy/j4Vk2vVq/NQ7VgVQuXeIdXuvW7nFsBbbd4cxlLQuw+GJLrUoW7Q8VPVrpJOSOIxK6IqAgS9IBuQvGJWz+T5hPfyjvW+rb8y0T791SgbEgcCakq9kSlQCZqkc8ml5zm72Av3lcQr/lGRjtMJ2Xb7/Yo5qqQfmfbFXGOwiabzOj4jE3t8TEcjyMY0LRPKFmAZLNV8cj56zPLU/sG3HGdsWoGLRjpkzW5jQOfAinT67o28w+e+e0/55cLpF5Db4Y7VqveEKNHIAWtEr5qdMd1S3OuxY8pRrOc7uZJTDHpSunpcoJNUlKFV//p6ppdd3gpGE0eNOn5jZr+WFbfchPv71o6AH1TDjzckWJL2i37tny9qDLKECERy0DuHJuLPV7hpugpcFcHvkuiVXllXSWHeXNvXoy1MYX+h422dlLDNtRYtt4GM5DbFbdGGL058hPegdh+hAafwzwCqvg3tbTRNkapKjMw5Cpq6m+GzVVO1ldGqo/dHW7EBJ6uSCXL1zGo8nIxSKHjve2+l2i/KQ2lkRrNTpt5AlyoP0kMm8ZtO66qRo1wwbGf6S0NeBY/HWEr3NA1Zqo2usoRfWcz/MMpvdmsMXHb2pMgHVaS/oAPcia+xqD4QpP+82BgSJ5mAY+PMNI2/YKh2N3UO36S9Rggq15wJV49S0sXaT6jNbDnoOhNusVaENN3KtXqjdx9SPGtW7JPZU1F3NY3pjMhX5JP0IOMgNE8JB55L49DFv+97pSTQ6m3MzT1vrcFqAttpUPhM6aeGyeHpPjcnexDtv+mPqDd5l4TPU9jef+wBwTI44YNFIuNQjOShjIdOFTL0jLcllbAf4xND7mfNPnXRgw/tzyOXie3X37xSJqPIJgM/8pyDgAZmg4xruA+ICHl66oMmONxGr9qDhgvekHuAQjiiaWfpoT/bLUEqu/dd8eZ8QMrbOmbdKM4QU6qDKAZ/Mxtv2SsnvVeYuqJfOVOS0vDy9aBSIA9PYKyOfOi5QrAvx2fy6fMxprOzQFWn9kcQeieLUbU5k5uUulX7Hx/n8fXDOg4ZgsdaDnIMAC6wKNZxo49s/xOBE9gsYQQiU6xNw9S5ihfDD9uoihlKrmvCaxjwzlfrIU7Qul/d1hHKMok3qGB0J2HFgkER5PSATnDdCOkYEvbRA/wbJumLh9xWA322JCHWupchb1/MLs2bWw2nzgsFDNHHCiAAABCAABxCCAAAYgAQgBw4cOBCABCcCEDgAcOHACEDgAAAEJw4cOHAAITgAABCAHDgBCcOHDgHAOAEIAcOHDhwIQA4AHAhADgAGJwARdPPWuu8qxRuuR2eInI8l9wwDt4T9sA8tnsQRwLrswS6cH8JzsxSzrKb6aFKAfTkWkAzC1ycbcVY9TZF7cT/LaeNW0Fw22P1Gt0vJhX26X45fJwGHvJcSZqRzVXGkzIqeMePM/bpHGyxixGQ4G8RI2nz+OiK4jpnu9X/2Ja4frJ9K+3eKzP07szLcE/aCH/AF/ZgA4nUOzo9B1zYGwYQ8uC+Eo/vXVinMgootcIN81XI/eYBrpxtKa7LFKNm+JYCco4e17qKGB5fObdS0SglStexi3Bgv+c644i9F1Fk9ZNIJxntxwEKZzNmLRc7NV8vvxuasOyCD+LcjvxT9RkQu+mw2xPuUfiRQLMDEnciUVBGFkEh38zzM0ldx2L117rO7Dedv0uXLXf6YqsKnGvbjjwfCzGMYHG/KvvC+1U+OXRMj4DbyNuR1V98v9Sy6wVIrsZx1ERgNBxsQK1PU/cArxVDZeI+cwTe8mlpUw8U/mfuh1POIVmIgzMs37W8Nzk4ZnKcYEGaRQMMECLGLhRx+LziivMOR60N/kiY3mPnB3p9rOTBQ9c0JVz10MZrFH7CGYXFvFrnbMwbYP22R89pg6R7S7w5umY+OrbjxwGrp1NrWDNs5zPZWhzANkhQtGPkvufaNkZEEOx7FCafNAJERJoDUn4bfZ4d4mC8YoNj6H2ldByUWsi00hyACUIsN9Md3cp7pVhpN+s2Y7p7BNGjEa9MhKGkGsvbfuswNV1dg7URC15Mfx+I0hZXPr6Od9a0qGPi7gz2qZMydYpbtLc3TE4t65djhJNK/YTWR3Ymwv5znbzNThQf5QDfjYELGBviui7Nl9YMuPzZk85pvOm7VxZLnWzqLQloAdhRaij5y5CwnnlyJmf/Jv0GSvba5iuy59boGlliBRLqiMe6FSDCxLlbJiAx2JlWrKUq2yWljDqPT1iQvlDwpNymIvK4PGwedJFeKq4w0TExjDCKuv3807c0mcNLFTLMS4+1IPNdYjEoo61XrkFrv08gLKZ1WGkRpNCSdC7mA/H7EC2WaM8h/hEUi0lufXR7r8yGnzN7AgUfpjQMaFlMqkOIMVfG2vqUEr7Ci0jLC7as7O0iogjrBf6aihwb42sbfMgIPd/0NzzhVm3AaNgLxkyDHMQPbOqQTPzsk3XkaQqnt9kt4ULXABESd7wgMvBj/fle6JJQ2Hng7IT2szO7BLLPKCipfBLVTwgvRHp71JLHmXRp9rXhZirBcUZeFIoWrRgGela3+kx2+h8r8zKFJ5KalZy2Q2Zqg6fr5wkbUHCe7eFaMG9S5dtK9X8F8ZxZX6pBk8AUJ1c+75PXVEMzRur5tvofT9UUmLXtIxncKDf/CELW1TMXprPAUQ3hIdoNIW+9aQrqXsHvIL+y9W32XTnjWe7F5OzCh+uIik2ij6LlpWT6HrGbmEzh37P6au9I/xLDzV7n+PuHN/fGTcaLW2AcAx+vQa22axqZeFZFtMBa/07MVroPI/CpAOjS4OJyvM/scO170n7Q3k+UHrOAL6jHIYE5H+JIgWVx4XBDmC9grKWGmthG1wyeOtfbW3CIsHxftT6gj6ffFJ9H+tG4FQMNlh2o41bARQIh7Qyso+0vofOLsYYI7axwZE42Fp4UbTxugz5nbXkz5X/WLNa0zOte73wMeXFdSDdo1gI0VINC0l/EQHgCOI87JUibP9MXnLKW0FuvRAYX4W2cmYnWTLxaknF7aVxeVhTifpw2kyYcprXwNM9ta5qIS50otW7E8FXYtEry2js3SQi+pkelZDIoTmadNjESQgn4b3zvL4gaqaDCw8CcXgvJhgi3RdVlYQRo2yyrjvItvH1IPnUqq79z/w6/3ltsG6XDtd0Nyur31/cXBD9YIQQ4ChJohwh8d6/ZWEv0aSLmBTKLGR7FIcGXqH+Uzy6YIx/BdZflGhFY+53JcIiTQ/BfUdJpLOpQgaXJXdlGpAH+Fc0Pm/xMya+vQ+LM/FTtx73nYYaNvoulv5avO4WHGYkzdUk5+gIrfpiViyS5bIayiIvLxaBq6nkYZ5S8Bf53CghYO/h1XTzY4i4/bjMUjiAZb17bajofSg22tf9ra6l4gXDs1dCeXsEsS8nyx7b8nm/t2OuiOUqWSg5viNhUJ0Obv+lCvaXIuaE71GLxNwb/lZ+SlTSZA3ZNMsae1Q2OlP15ClhtpdDfMhlTvoqBtUKEHi3WIlMcYmYiSKsCwgGJksciMYhIpQIVo11h2bBknGgKWj02LlvbgpWmmlKJumz7gTm58HaFfm+axNfmCBZ6Nvcvv4j4WGMYaknydk0R3YxDoHU2J7RW+gSPBUtW9maPeIJM+tfSIpqLWfbbMqAfMNgSmCcMk8Qjo+zlRv9UGMs4UBTCYwQlgGSoG6cKu3sW8AItm93x1Gz8UU3tAsWcThia8YnwCdIsJwQzG768UrhDU3YLZMj9GKIV1ityFUBUQy2f+rbnMLG2DL9Mkrv63NcZmX52NLpWvq+a/UDNquv6NQdVJdYysWcZMe4GrMW5xRxQqcGNPDQx8cmxhq18nbFffmRWdqMU/aZ76lvuXPAkJI3scIK1fwCO2ztBb9BmaE3pwpP5OqQBuwsOmbHxOw1w2ylEsKMVb9fdTUiiEQQQZiA8Dv7Z1owTvBnnCfxX1IvouZPlWI/YpO1yZxX7T9ATAAAHVvXrFNoiOSEEJexy2UfglVm5xRw8FEmm/tgFLzLlKswGavOUMj11WZkk1xjEcgvs8AeBn9j1l89vj/W161z8/3ukzg63J9r91rQZ3ogA7/h8ATrP3JcWvRR7Wosbpc8niNVfavXIgNEDNORdv8fvt8I6BoziaSlPIfmeW3LVbxixI89mWgCEFzxFFqRLfLhuL136F3MKZfVM8l9S5+oS979l5l4IMIKHGD9EmCYkkgLKuBDCKEg0l09hMkMiAvXuU2bZbAfkqVu1WQPWR6u32fVXQliQ9U6YCMQtMSlKPaww6Aqy/6XSZlT1cT4gxDk5Uu3NCOy7wrciMsFihsloC+RYp5y15Ho0SLms/SWAkOQ2wHVKjhDzJH4qCLEYbXZCTM205bmkOeufUYVDBzaBwlz78TFk2uon9QTPXDKSuIP6lXvYOT8Zlsz7Xyr1K1Nf6hHANXs9R9twhlIdvlqrp9tGZkhuWw93/PyV60RQFL+PC+qsTGWVRsu16PlXV1h6qhKLCVGcxZLJJ+XPH4VCFYwnMHxfDmCD7ZRuYlw1M+OPgLF4qujfFbdsfSSMLUVIEoO4as3PtW0TUjhP12SGhLX2hv2EoEhzvzuOm/Qf4JDPkUuM+UL9Kj2iXfoqC4sDNFTXjl3Fi8j8qRuiLAXcYMe6fHiRlF2lT5+iaiYTI+dO5YsGTpmO8UftfIvI0uc1KT3nG29RtETU8tTI5VBPxih5ef2JpyoSjeZ1NhBCisMhBUDFOqIF1AHm1NaBJcBRYGRv+G+ouVZYy8Zf7ewE7KGidd10tLlf9XLy7oJBT703U8Yhelfwl6zzkXF1MUuQOi5igk0sZALMC09o6sC27kxebpeJL8jIgkBx8LPcqbjuKkSbDpOiHBJjB5ItoMT0FBw3pwSJ9wAduep8Cjgvd01vZLTPdoTHcohMDWNJjHTxiEd+u9Lm4WgN/pb2/dJZNvhgwb2/zhJcw2HhBYkwaem+NDlWRzd4JeqBw/mozmXcQloM6PQ2ylCXd+HzxZbrdsuVCgiA4vA6BdQgNrY8SwS1c9hovdzNyIKFMymD+ArQg70fZMWjpSZZYg8A+GuWtVO34NRWR7vrkFnSRiO/h8h7yD2WsIIFYK6jPKBV5suXaRecQCMBUaREq6qFlhzdKXvketWao+kSULgcnxGRznK3fJw9tScOmzzNXe9tsXKl/0ydqkQzMOgWuEarUR04ZxK/qH4cgRmoK3srySGqSyuruhh4rpcSH31MgVCTo8y+CoRefwRltWiGS3f3jIjXn2JXYeZL19ADOIxBCYqVJ55DT85CJjS9f8Gsh7YyOgilwgUtLFeEk4lVH6Sqw7hyDA8RfhssPB+tBvEPSkeztjpLj55wlzMG9/GpE++NS8Y3wndXboTYsj0y7XQBUipgjwaVEgAmrQ2oBrXgiq7RkeMVlMFATcJJLSt/74fj0qChr1KXoFbw/G3TV1UlQbRKHGuGX45adf10OvUFiFGMMRpk5sgxa/7C2GuyFGdj+tX0L5RvpbGsINIk9N8O5CZTyoi88J1a3OUcwQoo2PuFZMQ2/Ntq+XySLE4n8Iy4QgjSq0KhiQBiixAdSUPtdugSyq0ze9NH+uboEe14foCfW1+FRz7MyfzNnfmmQlxaRGnXG5McQnVqkr5tkun7Su3ZWDSYkhl+uRyW2zTQq2jP10sjFLTQWwUDPR4JNoXbixcV/P/LpYdZ6GW5hYm8zpcLAC6XD5unNjyNlvbpxe93uis7sKCJcmte8WVC2Lc1Vwav8YbkDjYOcS9AQCN4Ou13InNYKCxrJ7mr8InHPLmUC/7YUsgGYjKqHEiXOi8X0KNw1aZ43Pg5brnDsU3aM1p8mSTf6QSKL2Tf5Dols/0k9M92DxajFdsUJyKtXlFsgDj1zwjdEaSA0T/2DsRK9j7sCBV/SCygs5sMmu4KUQbRX68Vhqb39HdyHnvWt9RpWwTuFWd2jVD39V7VIsTOHqA21DY48+2v2MeOTWapPKkV+IOdtuutIeN2FqLaFgVdl8RjF8ch4APQPXP6dKKIN+BacNWYab/2aTZ7QVE7V4LgONl1n3ll3jr+hgNizkLQonUMfXYqEEJzRgR6PqgazBI7aHZBqMFFbLL5lU/I6OTmt/s6cUlfXd4EchS/uE8s+YVq0L8Wwx7uebq2CvMTAoIOXSIhCkfwxp94yno1lDiNd/UpzzjvVOevCGD2H2jqAq3fMr05yKmVs6OV09VUde8ZSTnI5ZBKIW/t2SZuXPMN1d1X3xGoVEoywTcToLHsl4jd0zO0xikPsNkFHEpdCGYWEkzook84dS41y8iGPdIdpiKv8MioEeZX6D0B2QsBQi59tCTz1GSRPCwgtQVxkHIDtOJkS2zDw371V6AKdG+M/SKTqsJshsQZacxPVKL9TCkiMKnnekYVEWkT1Kapo0scP2cFFjDHE0EsGUlMPyPrwJ1a9bXFbGlrbC6xtVZcfUBdA597t217BGB8yR8sUDEfPFTyJ1Z/2YhMho5l5FkE8vG5JLgMUqkmhN7liVI5ToQC13+rD3/3Sd07+kAWG+Kq4yI92WznRSYBzwyFa17lU0KvjmwYNeBNT0BOSIE3JoICOAnRZSULV8eBlPk5LF8MeX0V99D6Vd1RPiX17vKbZyjjsLxk/P6Ig1o6vpVwTR8TciPST56DvkNEp2Q8HwkLIxcOrgG3LB68OxzOHdC0vT5T+xHPDiDkpHYTfLqW7YVufqFrIssjpu5hCWYKICZbxlGPs/zgq20sKMQOqtkv+QwmbqSVCkr1LoPXROEfug85z9MaVKm6Dbo2aZKh0HZ893fg8328RL2t2gg11P+HqB93o93vTzWZ358yAQWFtpdAAdq8VgKQgVL2GfrRupNsvjF4R114Hxr9UzQ9QwaA7bDY7DPx+fo+vFfFcAysLKCTDRmNQTfBVaXQmFxNH/VgOJI6yA79TFne3aG0t4hHXEszbc30C6vOv5tTHLNnr8OHWKu5dOzsCJ0jhCUmvj+50YERc99bG30HN9znYYqTx+pm+bOmp9E8vKotyeFNVnzPgQA8rQu4UvCmvIfPxZhzFJdLEtc2tfy/a7hWHEsH/txQteU0bqdZ+nWwa6j2b5xW2RdV3E4dlMt9hmXAUdGhe9yxXxuR7m96D4Xz1n80NxIRSdzaTyF/xdZ4OEUz/vt6tpcaSeeEySom8AVgsP+l+wFvvQZkw3u64rKgFGw7VyrwB+MCta0wvfWes15srYfnEi8dsXT3f93RMTGxlHSE48GwH3BewzjDrqibxfi8wXKMFvXsJBU8fo6zprtTaZk0olmvDcCzBo7+UIFg22iyXdWfI1nFnDpk58IQrRjy+lHi2Fo4RfZM9AGQHYm7u2ew5IszKl/boj0uOqYXpHCOLuLyFW4AwjWVdURHvqkl/4uTu3yz8vMUmgjPra/fuBdVSqxFNsV5/UG+ocbyTRLS0wGi/I+XsWOrzqBoJaf7yRb+5ZoLqyiO5pO7/tNExyrRQVw3Vpct3ADECQhU5wyvYpUA5kGByi4YUFlNTXWqa41bC4wtJwQswhO99bpqq2uR3F527Ds/cq/ytFlfcRhHHF9J1RDNPDzgoNdmkD4Ii62a51bExLDWgPr6Vi4hIfl0UjwDREMw8dDwSvWycQ7yPhRfWRFj9nurm+FUgbyAdktoQN+eJaSahzJMZeTLtUBFYxk2/7F1RE35ADUPNDYWifCggTrsUy+1axxV32F8kN5WL7kj9Q8ecXhZO2cln7vP3F3jTUZT+dcIKI2XxUFvfjH0JZBwA8IOT/vH6kr75iOJdZtRoRXO1nx1untsdwZS1kyrBrcP9Sc2so+8RC58et5F7WUlr6ucS6AlGcbPxi+HANKV7gcj/3JjuvZbraEEsodC+qs0jRdyltU5ed0W7FREP3MLJtmvosOroCvJWwsD8ZDCYa86W2S3KnvbNV9kyFDkviu6dNX/9EeBEGORcfqJrTHPSV3FZEs/ARtvGrmmNE5ltjDDN39TA0VtQDyhnMLlQ4uS07OJ+vEvyThy4INLZxm37OK0arW/AjQD6DMAEMylwSzBjlrm8wbxbfunPxGSuHJWAh/EdiUaj+9Mnry1uf5wcalYVxCUdRV4UXi+VOOfdSPDQncHPB5sa8ITRDbfjC1iDu+Yg5dtOTsGZRcMsQos59kNyMPBRskxTof3EQkNWe7TKYc9w4DGxMP/rAzXf2OZXbgLVeWrzqBZu3EMPjhq3uuwuAPblj+/kRNF8CAatTfyKsYpN58tPEQU+l2Ay3FTJZ7QI5Nby1B5tg9UuRQn60k0T+fjCV4uc6Y34oXdNRUYM0MOptnrbJlokBgoaBzr7vjXpfr0Df3ncYncxOVbhHgAcDoEYACA8AWYdHwxDqCfEqkeHdlAwE6FlkBKtJS+0WYsjRRxC4fhuJOP6MCa+8tW+4OMf/uyfVhnMy7qU1HyYtzJA/4UykRKeef4LSAvFag5X1iLilXotKbsq0nX14CAygUUAOI48bdIEkUTB1o3OM6AYQiTqrkMC60alx6s13s0dc+KyeTMRXHLcPvHs/zXq4OD37dO2/b+ZhkpYcke+C3EPYj+809AkYScEk7IP5lMBJrwWDCyvu6sKkVoOF6eR9N43Uo6P5dkG4furCTkBfpqTula9LXqRDTwLDHYbUpbGjdpMoUBr/bisOPUqgg4wMCJWckGBPgDIj9nd34k6TsQA5GCXZIJImpvEjmmfO6yqB71TKHi2n6D9+VyXBzzClzsSr8vs1LYmfo+iPBRr56001OR0KO69ph4Y1giq0G+bemS94VN8ya+7Cfp+L4do6f9cWDflrphg+H49MOxT8e3XP29dk4LpC2OPFpPd6DXeteoyS+kGpGCg58eCagWwNMWoBBE+BEhblanW1aWGJM71oSGIofppx2/BWlE9HB348SeapNHq2ojq+UD+Z0bv9jIeHzL+hQ4P/9bBOSpa7CXpyKSBsuNkVZS2nGE5XLtXn+PabBa6uWrZb7RofEYTWY1AexRKfGhQ9nl3uesnPFFLQCacLSivmyu5jw7C3QNrjN6O3dWtgIB8Fs7mmmKA4AP/vZuOje/V2pbkMz7dA9hwlaXwg01n2X53WCaLterNkKXqUN8uxIwJreOz7fZ6KJ8Xk1br/eqCSfRta0uFhegiHwmlIF+8aZS0BaB16Rq6cc5QWt+nCqiUyWXlSgyvgWO1Ayd+TNRP9Ie9U6qPmqa8RAgvWHuPFgTuc90kH9NeQwJJjjCbuhzobsiUJEkcG6mjdPadCmbH+XytnnPYeHq+Y6dryj0xVC24hhP1E1YiIKQAl4T0gXiPCkvp5Mvr/7JQyIkFhGN4njZtXc06b/69xkjFV1gIFrhsmwug0oPQ2a033eZ3SMd8ikqCdGN/A2xZVPuha2gdEbA+6pKIvZpZ8V4R0tKx/ynxOWBlQ7ttcpt7AuWXWp2zrXRp/zGVyPddlzQAOYLwPaMOCQWOlBg3l/AQlWoIMPbrgwZIT4YQKUWYhcOoM7T528+HAvtATIFpUHl573hlCyuki/vFvyc+zkivFEzCaj5R2sUJTy8swWBXAD7cK7wNyG0IYP3K+A7C71p5Rg+HKrLkvxKyWZtfK6rHPbUotww36AYtoJjMioC0wgFL7kgNi2A2UTOJCkyqSnkVcsgaBQj0opeZZH9Qv0JuO/5I/45HKVnACx6f7y/SSnPJ3DxxqQ0fM1+T8yq69Nnf4MmXSnm8/SnwgO3DqpIMZPYBU24R95xWNzVKt0YyYS1aD43Mdo4g6bYe8Q1a25JlKULSFrAvtqrKhZO/srKxW+wNASpjSVazDnfljWR7e3C08SKpgELWwhgCIiSm3F5y+XLJO5jQUEV+TCGG1C16d3OJMxLCm12fNtmg0JY2Qpw/iyscskU/Pdc1mJ+rHwTGZPO0/Uc3nnZK+dp6hyGlaTWI90lAktQ7YCJjcFfVMVxw/L8LeE3i4mTbmQ0EHFmOclH13czX9CKeWp0c3jMEjtXy0in4aVbGUhgV06geytGyu3jLSSuPdapXc9Qk6cNhnI91i2g7Eizb/HrNmCvCgyrq6Tf7eNzb104gxabG2cdpJXVDrFkh0Gm2GSe9To4MaGhLWy3GrEEbqCKch+LnD6jnHhKBmWvJ4cGht5oROesrhlPpv8sWRiIzt01lvxRdmctHONsWOkxgaX0fzaFU5daxUrWDzU7BBH8g3Ilm0a0WPmm4zDLDNTiMU/LPslDX7XcXqQGZEbqCVTA3jubCSHbeQYIGDGxbynjgYEoB9Ze8kUIxOo6LD1CCCLMG4vdwPoJ1H06N+Y6NZNZSltA7OLTX5SfjliYc3qzUnEKD8f/hnw9dEIxoFJoEZwhe0lENXhUGMFtOszDPZgm3ezxKirtq/2l/N+lG9rrsVLVb1b+xdhbjcLjb/nYfMXhcCXCrGcN/grMMg3J0fbVEAcQVpJsphlNgSq9GYwlLMuEuESZLSNoLb5AwyTLMATyHrERe7IqwM215YVwU8QYRKvJyl9gHhWQV8i9czZsmZD38DPbF95XFqS/XSJmWGAxPsGYhL3Aynf4Dvib/3V44UBcGTmNSO0dA5hEXCEY3Ughg/wL5o+8y9XbCsL0vETwo4hPnyIrSN1Tqzz2PeWdSpOYro1whZ8CS+TXB5Kfy3n7NfSLjP3nxL3uiqlL0I91T+xsv/1IoSVsh5WX/d74Gu2eSp7t0juNK8WfxumSnNCrJQ4lq85ob4RcezKyc7QjkjbKxpDneCFh8yNZtft9tU3xFdgC7Vzf6uK9XCiTE779GyEsSAXryDOZNKE6XUrXzHdsKfrtfgx7tXax27ljETEemst23jdVpuvBC2EaNVPsGQN6SNlD6cQfiJw2ldS7qnAr1VHh3nvsSlUwrChIAP6QgBeW+3AkUKOQ5RVggwYwQxgyefsvB3j89hUYw6DXTYXqndoxkcTKUiti/EeEcH/1uI/mSSplxfA/pjOE8nYHw7EtcYfd4It12ynIrrpmc4UFrBkxS0VWiVG770zUAHcLcuhTVBcoyh2SlyFTRhdLEHqpki82b6TIWH+fd205umZ33Rsiy/fG8pkAZtPzob5gGl3BdlGvle2uwBp91wtY7F9iEWe/Aye4zGkXDXrsxkBZd50z3cuhXF6Y2XUFAB4ITJ1q+Qd6MbNr5OpdvVbBaaiamGkY/R2nNsw0OXWm5jwPFREGyWKO65U//D+hWEim8ss3vciIFgB0Gde8fNzjIywVHnzGqnD/yh0PHN7XvUsf695Yiqsmoru1626M++jGUnCmiSwp0vxejvpHUejpvsEfqi7pEqTzfqT+LeJfiRqsIQ/F5I9f8DWviHD8vGn3QvuY1N2m+DqcVWZhUJ5J9+qYklWsBwkJFC4aymU1RQe0L7ltS7WQF7m9/oo2wvjPHIKdF6N/OECHGi4EeK4RM56CzbqV2bkZZdV2bsUTU4k76F8MGwwVgo3efBXRFMjRoJ9PId79DDIPsHgLLhjPNGUtR++UGBQC8pb7R43NYxnlN9FseLJbrA1QnMmSzLTRYm5XBfxNBOeT2JlxA9FnQPXpuRVxjJ5tWenAaD/P62piR7JamuQ3PV1e5V1snKi0jX77X0X1rBsosR/BaNkKbYH4yjrMGcziDI1863ly7QaO/fHzDRNqZ/UtH3Muf1kOOtdz1fuucNdpJgPGyeQAzTQWcIw31dltT2ZuTM2ttMwJGJUAooogdS6IW5pBKCbY62WoCVIjdNp+CXp4F5WnqzTYZAv2Lh7ygCY/3ZrI/Lrn9XMuMy33gxCDlUtadDMkP6L9cHLb/1ZQ9uB2cgx48+ig/5934NAeRkB11R6TNtSP+LFsLZAUCtNoH30UgIzf8SDuxG2WIxiWuOccbzmfE98vC45nt+lZXlK1Tci5jV6dV9IbhS8tdPVbRNFWbuw024yZ4WenMfRD/2a7lhEHBBZLn2yE/HzhaxtKkavX7p72y67RNdvyuo3H+uje4o2rvmBFyYJpJmSe5BCPAE+MwUeA+FzxtsvBiTihSZrTGEgIkaUSBWq7ZY8fjWi90hHzF91xtU/AjYnuOWDRFSpDXuL4cZe3+AYXjbVvZvByvusdDMRt8XOFZFkl1v+0jTNNECmTo2CSAAhDfh2r5t6qmpzCzxaxH3T42vIY0icdfVt3rfhH6szpQvv1ShWu6M9XHEuwwrx8YNriOejxn7bF4mmhqcDaC/0W0fPYQqPdREFoUQtyCvhlymf6vUR8TajLGuEYAiKuk7v5h5h91fYrjbfSW1jN7Km+fUttu5G12uirJc3EhlH+IPYl1DbH78schyakkfHvO8rH5p2QQJD3C9R/dp7mTJ0GqoUL8V7bVYFCh6x7NMxhlxK4fVse5bGRw1AtWcrj9zQNkFBXYMmc7xgiAhgBPygUJ/p3tGACliL6iolwe3eW/zw0cwlizAYhFi63sDWbZ2wbrIjOW7sDDEtuIQ5x0gZZcOxSZLHhDkQBzJHs8LF4Egkw/lCKtIRxj8Z04GszCcgw4TVM/BBglxUKq6nwnX0iTbLKogpPt0EluZIxAdBMtAdLTiC5RuwWwXGFuCQvThM2B/SSPh7pf9gNEf+4tld1DfzJel0IOHEPUBHWbIgOx9R5ZeC3P8uAqDwD1RiPnzUjlFeN/w60dVYIW8nSXqnij6b2Prtszeb/JfDkHhjmBaQ4cUyctYZs3/gjldKeegN/UdqmWw7064J4JjZ1VjAhRADFCK4hRr18Fud1MAsrZ2oms8rSznb/QlaKMw9a832gfGZwld1ZVxTnIrzKt4BT8zoGDMqsel1XzHOUncjTBALcsAhFhHTDjiYv6ithwWUwN/IU2zGWIWQUJ9NOoi8rffmWsleQsKqXEz/eCxPsguFTLSjsvZrii85u36+NIDn0JtL+JhkMJQ7AMFCIoRtDez/RErZydy/yEHzjLREy1pJLqGnvfloO++6G8tap8klB72/8CwC/2hze1FMoPL0H0Z/6APEyHZZdOfil9/Xx0DjKq/xidOEde5QkZ8W99hPOcCtgky2wKr3xyhNGZ5KYYSsxEx00xV+XlnJXLqLJU+bzKcthGoCviy40W/oYUkLZYbNcApV7LVktgaahceRToKCNSpy0jLI2MBD/o5F4HHXEFB9RAMjZQdgvs3deGBwJTBdR0XrDevy7xXEGIixIBOsBiEYfhxIYuf3D89tp6bOm6mtftLbonee1n86HItqWyLZZyPQD2QRwUF8cMUwO17PkhGEoudpSM+7UwTLavQKTSFiTDFnxmkeCEtmtVavRZTyFl4GRshk9v/lZT9nXcm2eT+atYZq1nsplGtDF9vtjz829rEwXOXr9hA58CDKi3qsZpdk8QUZaBDHGEJKYMmEbMFWhgVTtBoizFLHYdrFZYLge34SF61bXJrlEvXCwhVBskC+OW5QOuhTPkRrPrsAuAbhBuiK4bdfHZdEgcVcqyBeuUiJbNg1N9yvMdzcks5uUsYtZsS0InIIG+GaPGQ/WOQoneQ59SS+fWx15hNs6NiD+57Qfjxb92dZBHeYQYED9q3T0S+r7jeh8bSgiLa4wlf50HGrwQMdX63Qm1dtdUo79vlN6kfvxipKStPC8m7Wl58NdUw/okcLyM1jvbGRkeCLr8vFDRgpwX8C5BCZdavZJxscEOzLRzx45+QLJ+UxNIfPFtGUePGYd2CEK+lwTnsXrLJ2oNBRKtaYVasmDJCSKdDn/cgv7E/7uEmBY4VFZKGV8Z/VdE3nV9pUvb9v2mPRmExPV1aUgPfGpzzNEYqR7zceVLJCpAeJLOrlEk/Dgfsj9oUoUwWV7jokmAoJe7OumYR2nnUpqIf1OpxeSvu9Dv6tVzb+1FNOC79NWALC5LJ61gUshoTy7MGP8CojC90rvqngmd5kzeClBzMRm93yTkFtUNGhOWncZy7+fFOxM3+Ugsq5jfJE3JAnHKv+t8+vlkUslCl4FNDNCHDeeFDpGoi6Rp01w8GkY/BzKz5+Jsf3CJsk9pNDKycVyiYR+aHPSZ4WgC4B5TflolW/7wMRHL/g3H8Ews7wuQe/ozQmP+FCdIq0LBWVleSpLZ1xhYqUw1tKYlLPpRX45q3NyGx6TuGcHhGjQokCNC5IxkgxdT9ubFaDZmjreeIdBtGVAzgUceiRHL7DvFI1tmP3dUncv1xj8756wQAyPWTcCOJ7MKMEXVBkuRt0ZbyFU6MD8uA8CDRwmj7ILYSZdqbCqgCwDG9FGKPrYCO7AJG/2sBOjq3HEqZ0/o0nL2GquWj1uaufwyrBjb0rhGIsECIm8v96g3w3NUdvgxv59LShOnmfIlLZmqIyE7kh1dhSVWnr8pIU/OWmSwONewBJZmDkEhtDGPsLuVF5iybUeXfrVg7JIJDCZ6t0NSGWlC/i2zJW7+9burDxfiQSsI3vJliWCJCSPEA+/uLxQoE9ATkGRe7ICziERwliH37m6/9QthCk10gikp+FfWU5t2kZSLBYtCfz5EMx/gMVvBGNjW8KqSfgjsVnxP6/qM8nMtga7hNsGfuCsgrGfLfQquuW3av/tcnIiRYQWk+60Pw7deQWGNb0+z5I4/oKJszxBjVw4Tg0A2MBubqFjymqAAY+bJCCqwcfshzH5L8k0dhehLT0fjO/T/zbBtFbnWTydDu/ClwVBctC3zO6zuznfJzB1mPvuHhhQxpz3RhFHVC5O5rRK/NWFQxx2gYShggYi0EThUHpGxVfKwemlggBX0DmXa4cmyFsKAfgpkU0kE3s8bO+ZSTE736SwlGZT8rDt5UU1e1Bb4XOKvqdWKxTGO5GdGtAzIZSwPpDv7PwcA4dLlLrkqdveSADZF+gOg+2GH5tDY8lXgIn1V0BOYCUDS5mcf++wlO2W7Gic7XmS9jtoWSyLNE4VhUat1z9q0tsf0TLPLVOdEdrYSxPW6zHrYMs5QyeHiZAitenSNRKtETt3GG3nnr/HZW1gYCpldeQiOCEwj1a2JpO/LEiHfEmuNp3Mgkyznv7cxGneZLQFDMTvFRijpKPuWVMJ7O+w5kvg8XoRq0QeJpRwE4SrTGRBxRkHOBgJ1Rcss/zRwvKRfG7dNb8Kvo4PFcUGbH0SK+zHopfRvh2YVdLKNk+pvTI6r4mUXGZsPdwiVD0NUu0lvl9WS34AznwGAWGcVHU8H70/ad6cr4yHz28TuVzGrTizypA43trVmt5mq6MwqB6htHtDZemZNH88nslMhuFv7XeKuenNoet5OFp14zw92sA+Qv+Nu0seiBjlVg6ZDjaW7hHjGML+rUgdWrKS98OFr5J2M2H2eD2WPVnTXpdHZ98keVo4/Udu/xnZghjYuEsPCdA5gHB55RoFZrz0pzR5ccQsH/mJYNdiJiKw7hTbVovM0j2z8n1QMeRBwUn5P0Wq5+ed6f2ZnyPu3MjHD/IoezMMfR5/O8WSc51ixUnG9lomsps532SBH4tGoVy43TceCFpU4MKmfOZ7Nj7ESF92D/KdIZX+Ec3bGWiyjzZF+eddSVUg25OK7/wwjNhjJQAB9InJyXVFX23HdQosWSAgAZsE+TVTyZQfGxGWZwFXLLDIiMBg8l0UgxnczZOhtXedds0Gx/z8TVHJHkPWqg4O3WF5Whiw6IIdBqDvEkUuuVchZ4cUACgU38JK6jmngYzW6K0QieJsic5Sz2Jb3Fov9Zdeza48SQMcFuJU5vZvUwIJAP/UeLAC/G1m6D79R5g8+pYsFNSeG5JmTMv3U/VgB/cX9K4XxvffDNeOpUviaU2S3e5qvS19TN2en8tkkKt6ybnDjyYOziVPWZrUcnxZux2knuPvCNnRzsvCYV8bz9DEsfYy9cnGd4yD4dsVju8LEQfliiRIzAZgJ32QdVI9W4HZSt6M6LNbdvPb8rEGuxJahfIkiA7m5b3TcLWUNLT0VoY2JAotNX4UUBsGIPn2lszqZxwUOoHcYaC7PhiRCM5hAe9cp5CMOYCp8xC3g3ICdjvpmvUFZv2S2boDgGEFG7MOGt+/Ww2WNIU/0nIOgcHAG+CAMcfJW8TxL9wLaytaLEo3rxwl4ZNgzUozbDarGCDa1sXqenD98VP0LDKJX8WsgOOdLw+xxkqKTFRADl3iFot79Ru1Jk0MJ3C2S6SVSaUysDHgtCG3BUeyeAfrd2Q8I/2NkOHsT7Or6VMqeSH8MGn8tzXtQ4iiKbMR1whmjgTAW9khVxmiGf5CXu0UE7FX68addh57Z5kSQyISdpAosZRp3V0qEfKNQTOdfVETlDRyofxDB1yjJ1bwt4r8edcxhlfNahyX+8jX/ouHk5OrP+su+D6bQcrkP/VeGKCV0HBepGQGHEDjTMe9aGkSXQpIpXduU/GNRbtrsW43aLwFjPvLlElVbCCr+O9T4t8LD3PuEnjLIlJtM7G04freZ85WkUc5HajUBWszyx9Fg7Z5QuJqWqWdnlybggE+dHoGYFqMwpvR/wqRBzF9ULcMsnAo/Yya8GhDyVwsTU+QwHpi5eSDhYTFJaOX66gZNxVuhX/HwoX/kqZ/66hojfHVDhQz21ffRdo9mIa1Nnw9zJHqmKUFLZTsioP5Mh0GPpqSWirxCI6oLkZYs792SbHPO7muWjJTRqz5fM9viOJOmzFGFzIUVke7ecHQFv/VZ0CJ1uvGEXJu9pQKtmzD11/TCNJ/ixid9gfz9wudBJ3fAMpHZTCtkBe7ihUO0z3rFa052W8tbteURFWzN0itPFvRCiWi2qK+aJmPKYpQaAoB22JusfvVG9TdXOEDFl5+ISzAy+XBCIATnNsEBkXEGKlsItFwJmUpiQJxoycL1xtIcaZZ6UUYIy2a7ibO34Fc6hv1Tp3gWBHBabjAjkc35i/KPMt3NFzPojsS3igsmOyQMJpVKYmjHJrzsDP9Q3w9nwyPRUE3xxzf2hQrawQig+AvoMFEzi3tGxNwLXaA8DXQq3PO8MzmEYsXw1W6qhitYLqiNZnbgHEp13a5bcCWorTMyn52B4z4kdtWp90yfn0oT+JE+JefDmg6H15mQnVmzkHP0UiJBJxcwfMvtj5z4IaUxww54kXIMBnQrKqb0pRdxg7Y5E0t2syx9Z4lSpVJwe60PKrwHlMhZKIZ5kkBYyAznrDYZMs8rgrha4yAujTjJCfYYA8hskPUV18+m7qvt5fVMOb2ZUtvzcN2cnHZKJvxHjDB1jH9xs01uEhMdHpVHTVjW++xQ4zxetaw19S/Sv1m3SLbMsiHQMfCmpj5n9pDKiSPeZDfYKVsJEicxYagvVI2mJ+s220vjqxodCZv0/Oje6fcZuuUn+aVpx72cljZFQKB2uQ28kNp6Q+DxNNLQneNcL9m9r7bU8Tl4XuC7c2zIkZp65K8al+xvMbt+e2+CFu2IenQvewC2gPuSoUMfjdYaDX8wkKYowpLOM5yKTIrV89AyrSBAiF9zLdQhd6z1etqWIML+rH/lY5iHAPYcTIoPdwMxLnGj2tYZAs6/bF/hQhadsR9s8BorH1eZzh0tUWJ3NFlyamnbcmVbypkuEzF4hkGSRtGLj6etMxO+fbpKFXwJIjTf5FRU0ArHZDTAe3rRmJvFlBfJapNqkEUmjqEVyqUqn+pAs1SroLff7UYODWTSnSOngcyBxWkaBiELndNcEjsSiJ1aWxq6KVOzzRUa3WpGbIcs/uyLArWGL2hmX74UPpswBUTtghQMSOZSK3Aj0qThdjIDuKtUF7y0a2Vr21bAiTNayeKJNpOwGAp1p98sqx2EfWe3qaY2LTA3J+2/7f+fqgv3IpDswus13EOX5N25IzgAGABBAIGiofSinF/j6NQlcrpdkCvgmltFBQOylb5I00aIP8QOfcUHEZ+nn0O80D8QTaDpcAWmp4WMafdd6eqI/y37W/eJdcilWLr4Oidm15y7qnW+jwCHoXpnlsTCSTD0RpJZGNfJTfplI6Fyp3YJDuiKlRkvSbCqlNoq/tc3lPNaCKHpGqc9haoBWmUcSzYGHQ2E+Lj9w8+3jrlrsdeA6r/WIqFaVy9by/kLV4jbJiiXwfDaWKTerLSZxg611u8hIeicbNXWkrA0mg2szkC0OlvzKOUsSZbxl8YrVYKD3mv7SLE531T9FL8uDf6V6z8emOGkUTuAMJgP1w/O+nCzn+ocrJFTyfo2ihjoKMHcNIgHJuUFHT/trUCW7jsIpqaujugZ7U4L7rLwVLLZZtLz+GDmufHM+O/Oxv/jKbkkHsgO19Mx++4dMDwSqqAwSsWAn5YFU7Ldp956DPIbu/SzkJ5+pYgy1yHMKafVTAM/ZEDxZZndqSRbehyn9YPF5GUgTaO6YYTxwiY45dGvPCT2iczn4L20829ecl9IeavUxtahytu7uWlKfUK7TnJa6BRjHU5KxiWM4Gwok/GpZQwFj5sUN5ZVbTxDMsNnPr+k7MKf8FupPM5G/YyCwJCNq3h+yEoW9tte/6x0M2/XBeknd0id9PmaZNxdjcvuq0+ByjijDs62xPIZ6e3jBZcu63d4dIOcQtG8YRjfp5Nsb+SdmXZGCaoEHJrv5xQP5EZb/8HDwsPm7Qzk733U/QixWi0VSP/0nmX4b/VpmoF1b8+YM6J+cvAIaSTSkgvoqPQ0j72cUIVDwqBaLCRG8FBRzxDNmXwNci18i/JcyJ/FeuSjPMdomC3qYB9Xd2Fgok2InpKbPZwnofTvcxFKVJEpeLWJzLFVHahU70d3rsa1CQIIQLvUrWGenkXKHGd86VvSI52MpyHhAm6sAzUngX9Dq+bPJrOYtENP8NjePvL39UrVVz5NHzzUx1ke9GKXjIpUNnfuuYEi/pyW+R+BGF1MD98yiZzwENi4ic+xaf8qEBKv6+DMxniQ+nSRt7XAubyfOTkafCdTUaSqcnSf+jJj9Lhpapbfty9Rwd/yj+JnRKo40vpgREwxdKZKGmEcI0PSyxyFTaWkNb1V4hV972k8Qfka7Ed33BvxivoO41ZhRuP/7N7DRWk4KZMQHEvIbNlV9YysQugcPMfaUaTa9uVQIiKIEFyQyHCBqfJRYECACBwEdc0+is3CW2f5Vx4MYcf7aTD1nyw9eJXn2MEh3afjhw7W8/sIRv/Gh6mcz8sQTRoR2QMsI5ViGIK9CTrZlzSoFQYDojBlAMnWsW5qiug6SR1Ry2xmU2M5UH/e3qcBPN57+2wHcF4CS64tCLYoCO1EGoi2ArnI5MRuKUN3MXcOUP3oehRaBxVBTAIeHYFPttQj6Z8twwgkYLl2aet7n2yhHZohT+Sa1mIhryNSS/agoVrcugNEmtA9h14mVGHpUtnT28oc5+OnSxuZrT4UAYvjrqIzxRpJEgjvoRAggJJYIoGJAPAKqRcsI/9FFDyuK5YttlD5oGy+En/XTHSXE4haiuLsSXMcreQ+A1H2mdRHNkK6XdTFQb0X0sT6RlFGKHsg2wxWrvIrCtNdPSEb9T9OFd1izP5ot+o6OT93gSNsUTtzxykJemtq4xmzdm2EMPTFC66NwgIbH4qlOczQ5IeRUKVhluRERIdcGuuyggU/Bc+poevzTf96i7A0zWGRqqBnv3MGPDoO+K2w1M965DeFQ9gzfV8Q3G+lpNTHQBPKepK/RJ3VI1qrtEM8cDCXkaDRVckAPoH4vVaWemv6P+IgWh+ALzPYZVARYDfymnYbdGYlOWYKMN6za2C9TmNsPERXBYnY1VJsQP+wZLor5FzsW3InsWw2Xn2NCjbK/aJK6NkmuCC/xOjeVbIiTtXGnXsc65ldcBPq7RsmuOpP05vH3KWysPasNK4cyVhN19T0xiLuUv6JmWYj/6TDqTxUkB48bOcEzKo+fEHearPjXibILAnNhP2bQfR14pYmqs+ZN1c/754QVVYsF7yHUjYvB8KEjEtZtlNsFFw7m+FmX5e/KLJDYMVAsiVi6cJooP5ST8ah4PfOzk+o3+T6+mYgkB7JxXpm/y58bVPPcspGVJet/qNUDNpZ6oLhYhm+NqgXhooJyCqv5qc1pZiD+HaTi+lWGlrv7kBsTeDyjvuhHaeOPM9p5Fts/a6UbUrHiLokLhmi86YGcEi3miXjJYVNj/VT4Cy/qtcg+wtDgPUv9DFQt+1LaOSOfrQCCCThK5SYc0ELlY4wlrHCHLbPWUyqvtHynR3y48SVVkqJvnzTIU10C0D9wmaaNTKqTBOx04nUiJ6W95/GKK04VmM9YWZR0RqOZHkGugSIjcABWRTiL1wES90tcfdlmq6gk965rgs9TYo10dyTXZ3ottx+6itCe1p97Oz7PIbXZ4IdS4586aJqH/lvMBACWaIOyG1AZ6KAZCQrRVQJgWAtpxaPwUHrbdTD6v0YgqgOHom7vNkeRKG1iuJGkGLB3X5HHaHRY3Fx3wtXIPcQHvYt9er/QqAYgxTMJA8wEUAXmfroYkxoZwBy+b3VzxJTYG8ErYkqfPVNW6Il9h/ATZuQedG3MAczZyRQ5pbcTM2+2rfeS0UGBzdPYy7vSWC3WbfPmA280TY0Ke7RuNbmsPTg+QvU2nr5db9zC3hSXFy5hj4CcQxsf5NYhQQ6F+PMdSi24hwjRm+Yt02ZMKFij1lreA9P66yfGmeHPou8TQ4MI+oQAkCJMq31B0uEQFElAoUUy9C7PVCNX5xi8nZEWBl/RTLrgvecDM11kzIiKvGfmx+bKJ0iPe14WmfaLkORxBZuR8IOLuBylDUI5eDEDkouJ0ZaPEuPY95USnctNrKI5V1Dj/ZhqSC3HqprWi0+0Q55356hj63y5vHR7s7DpZCuEQKLRJ+SVMbI/IlNKoOblIbLWP+5WVV6JzkfIUFDlE8SShH1Rr3Kvfbjllxp8P7R7ZQ7XOWu2jR4hDLB5Qu9RC3V3m6JHQayy+g23bvdjavQvRtH35bkxfY23Do6ui54xZSin8Nd28eYKCNNPH6FFFWYqHLrPc7vdCMpzo+vBx+DMB9BHt6u5MX+z3icP+Edisdny2Rito8sX+Y0N1n8Q1CaA/3hzAxy46R/pgxdZQaZGCUn/qIdy3lMwZXb40IRl8P40steLuZe0bU0V0CAbA/E/22dexEV3CqhUAfEpKJbsjxjaEkaz5qld/ffQsHnRwgOYJ+y4NnSP4ZNC2TEL+Hmgbcg4ba3mB8mmerEMhcHxwZCREPYH+Zzfyuctknz1PBK789OKyTfGRwXfu3LaO+3KmpiDI/XZzijXSTVqz1mWRyLmkPx6fdV23CQqbseI6CzzJDv23H4pqtMEyjolELDRbl7jTWhcH1GsybuzyiTR7dBEW5oyRqfcIuoR3S7l/4lnvqeqXyBJ+de6ZdBy9o6i4iyILtudYLw6t87p3AaX7W/02wevLHiFZgoXUmg+0ibAQi85fye737D5apzRcZ8tJ55VbH3sXDJ8VACNTomqTx1o+9FWXRTNwWgsNfPBuav2TzXKL81ORAiHc3KzNvxaDpH2+hbMBM7fJ3bt3ujq/0HLBW4u1+dWtampoC1qmxgMb+wVDn9zioDAbrxsAQ0PktdnfaQ820ECxMZHBh9HfNiRgCCg23xjZ/U0/n5/tmFBWwtHtj5ck9IwpgSBGtdwcFb7apipej/zJJka4TdIMnDTSXrlTZJEAS6h/+mLZ/oKlp4HmOS4CFowLOd4/1hTTxRsQMLR/Zi8pb67lFPmQZeOWxD7ovTebew0L2s9afNhnKXpMPWxackTdu2+Db/hTlT3oKg6nkRAtFVfi6XF4wxJNQThQfTUOQD2WGzrux2JmQbA1CAgFeEZZJQp5Ws/B7O46CRBqEmIpuMo+SSjKgL3FipReZtZ3bLsVEpvdbMWk3Km0ErggB2gt4eBKtGyOGuPMsKcF71lmTk3Pm+Eo7SumtqH5RPShcat+IbJ9Gl2p63DaZgMnlXOJKPrKyJMfwrky/d76oFYMssyaOFSBFhxx+xnruROwgYy7M3CLPBYf0O5caI1N+WaQ3ZXPDMeUzdg3HixqlhHxZeuruiV2gXy/S+5IN6VQuHa2QXjO8LlJcc2yNgNKSFYBJBZflb6nMt+06TI43uOZcIi75tcDJOCvaJkePc7P1Y6neACdOZEZM89X2+vjne8pFgyb5DuI9JeMDn8TXVG7oCxv4PND9xJ6mxK7YIs+d+vp2HEOIezlckuhdQ+o6pRqWSeoR2Bl0FVDbVEfdwUo7tjAHbXV1+rl6U5UjfX5ejnG0yNmYjNmxH/B3fhvzc2W2aPy23XBZDfxO4duT2uCF7ypjFPsCU8VpPcEQqYVFGUeabPFtGYmhbinW06YN6Sj+Wb9tAE7eneuhfCzxLKksEXjAHXOaECtPcsn1KP6VtF5LLUQS8aktSgw97kP2PC84NQGgqkHWaYNst76BOug0gcjWjZ9cj7MnBv8R93MOyuvgx3bGt7VSCOf8g0UmL5mKgZTKLoJniXc9SM/DHQqMGPWlRnQOAJuXB9CG/qBSwkEEPZzUw4rbjhr32XWOaHVrlq1TTR1I/BMf0VW99X2IpNz/u32NINLbqF0TOH4Y2YaWFuv7jJBoLn7qNV3IbdHXbURn8WG4GA6hB+xE+oykHPcQuV/TRtXqXKQsP+kwwTuphiDA/zhWPKGjR4oZ85X2BTo+8leCmedJktmgPkQIhm1dAoNWlBLGPsvTAMQp3ZCoTARWbquSjE0CDT5YpZMqkjSNDzkhyS4uWbxVkWrAx2Ob021K+/L8XfotYKaUBeD1tmjVy9GX9fya+jyEncKI41dUJTUTuGijG6mghLPSQQfwz1vObe/t7/1++nNwO60S6sw79i9IelOQKrYWCJQBE9vKqqd9SSKslCG312mYkWP00NuOsZQvwKxXXjLuGEHgiC+/GQwWKHh+4vCfDUaiFx8ycpDsZaMx7GE6r9iXZTz0a3D+jcQ6wBSLAhkC99ofGUv7c3XuE+tLZf54+Y6++qo9OaUaHW0HViFTUPrkwNyux+w6PXUyq3+3q/lH/v+wy6E963xHND984EtDt/rYu8879C+ooJfwD1k/Bt1pcNuyqkqFn4XQAENDMfBJVX87KKZvVaHQWbPdLoasZzsX1t9uV6vRvfAi2bOIaLt0jmoNtZosiCq0KyYNSwZtBw9RZdj6gsDcCYLBqTAGFYoxB7geZhcS5mA512LFfsDNGftCxcW/9E/0KpGFeJH4btqOUUNpfms1QJA9OmPLK5mvEduzbk5dTHZqNgkSiil5pVYDPS4ulutTuN+172SNwIm/YF8iI1DP3DtE8CEXVVXX5h0mlsvfP8f8zF2t8RuDKzL75IJUGqnP+16ncx5LGb7A9PVXkvwFaoPAnzXxoSGC044DTSXxAYUIEiARiR3uOFFRf9mwZXVrq5m9JFSpCsCEJ2T0K5Mka0Ip3TjyLRcm9hfjTzhAzRlEFAuHFK3pjMZt5Llgi2g55kTOHMga1HHkU27dx5DPvMt5J1qXZYr5KeCCEYeYV7j3JJD1iAidtCM/MW74RjHF6etIrrKgQJ1k2GyVKfOM+p0QdUAaECqzfI3UqzoODj5mxjpILkdM4UaeaXZtC6JyC1exb5qLZQiauaGExLIXxpOmQUA7uUunGH4rWMtEJFVMZBjV+IBi0ysSCkVv34NEMwn9H8xszyv08DGCICb0LnLDfPA36UqmcZWeGCl7xFmd/aN5H10l70cfD1/zQIcF2a0PN6gxZjer+mdmnEPG55YByu2jMEbp8Zn7lHpX0uYpJsMWdWTeplcmMGArDvlsB36GiEsPoWKHJ9o65F1B8sYWUmnDdwzIkBoVSx/H09p50wW1AQjh05mi+Psno3uBYwdy9ELPM5ZdrbZ7eeRdMZlDXfqe745F3TflKZIP6O08MhCpIZzibV1aI+HuTLRrZcQ8cX8e1xk5oZ3/LEubuNMQFYD/vekfb+6CgjpQDaHuX9+Dy35krRK0SM7Pyva+wHRwwMwAbDwAixB3PKB//gXieSTAAP0chdioGbjg3ZtLOMWcwrKaQbn0ZWNMhLQhuOWT4Vddqs1dLAuV+caW7VUcN2yWP7wIrFuKwje85p9pO5SSuGbph1qSAMPGkJoSkkZxa3nc1/tpPnME/MbhWP5oMCtoIEydocqh+m5CIOJJ9HyYUt7ghfG9dg+wyyJO7w4copfAWYzDdsyqFhpwh27jjuHPxAoM3PQGA/i35XEb2IUuQ5nV/DtLnbMm2t5hQ+WIWAPis03fWb4N1x1Mvzv0vri3r3pODLcyQFubFYYe3RvKJs/YF2PtI/gZHetB3baIA8GCSlreNAAGvAPrdb2rc5UAggCDov0DVQv5QiYwaTUfYk/2ww/OjbIoUAdqYIUTdjMTZNWJPlq9KjWOMJkS+cEiC5MuIBBph7syRZroDWUv3h75e6mpKAHCKbgrZqMh3gJyXZIjrjZCf07s6WYX92YWrYwZbMYGsIZEJbtDJr6xBjPQzcBpog54fD4mMNQuxWOhuRgNlx+dD9vI6awON/dnjD/DtpZPci0/r5l4TbtQ/ToYdYQGvYc5JYaq8pde/eRPLAnsOGgrqsJrHIY0wEOs0+2t1iHjCm5M4qjC/X7CjjKBDAefAzpM7epx96xyNAfBBgyfvg0UHdg/ap5Yh3OuT1RloEzV8biQ3H+zemQqN/uj9r32dfQUIecD590N72NiuRhY2zgYsJ5l80A1/ZMsyftDBXcoV/fj0OiVBn6cwrKyZsI4IEstpS9Iwuu+9BtRkNw/1xFmbsZLc8y7t7awbl7b32pyzUhwfh0Nz9ozNNntEUDlmQDQWrFHs8pooF1A0rQSd8A4j9AE3DkCEk66x00P6fzUVbNwGm72CM+arG/Uoh0nS7DR6DXeXFc1wAPHl1G7duQy+UPV5zOV4lHmd80U3jL7q5Wf2pil5z/ahN9N7aTv7xT6I4aSOjwBFuQwGHzHJpLSWpAv1pKidRZmntzGylehuNOsUDqzPgLUJwM0HBjhy+PutSFEFitJTFoadSjDb3rvyEDbcdZosvAdUhxx7A17mnvs0lGyIjAiB0nJk2dYVUnZrnUTPfc89BXPX6K0IPYPxZ7Y9E9Amvqiv8gKjNtc8saFMW/lBBcMAGme+MXd/rEjfPocS8SEpN530efl26RuxNN0mnJlQzSgIbczhpiog/tuwp5SNbDgAvVRFLWxGz5Op2bkb4NhugPj+brpXOr1W9szDjoYb/MZB+kk4hDgIUCRB60yZpeLesL4iReoMJxzhmo949twqHHVZiEwRZLRTazkDM7RxY0v5pe2V+rTrOT9mzm23AdWsEP32Z+TquB3F2hdeFBuXUNWaR2OYUQCxbsN0CIMFoyMHsH0SnMtEGlT4szj0IsY5bvBEq6wbEHjvxjr9O1Rclisxf+FrzRNawYFL+RywDgXpAtDFxKGBE0XEP5qckRWMXGs7HSiMFdK9jcfj87fLzj4fnQcWjb96w6LSai0FlQvgmESxmHyolfLgn5pXzlpnrLJmeXniFEdGpqZOIHtOr/cYntiyW203+xUPDJ0wbmK7Dh69egErXTEd2jweIozv/Rl3FKkAHnH6QBEP3wkjFLxMeY1AHli7RpJi7gYyNKxlz1nQn9+jaoyvxV6Y1MoLt3ChCDl3xEZazZbCMchey0kqRSrQeyHMGtwDsKPUp/UG33AtxAI5AYcbO9nBPI7YWCJKe+57nxE21ei4OC+VHO2blo1mY0c9r598cFfoD262AICHwHpwwko5jM9S7VXqwXHhZaK2yrDro7NbwiGFOPBrhxxzRDK6gPYXuI7SnFoHvqXmqT0TLJRKn1SWBh3/2trWTid21pBOIt2vJcliqvt5H4ipb2qNmY7qd04k72sYc1lwsHssYznFJFi4jELGZA5VCDUavEXfYUtMVZ7wng2MVJDdc/C7+wDkVyY7Ycvc/87jNANVHgLUHhQbLir7rQEyU1ocamfR3agsZw9WYT/n8tl6eJ8dghgWgngkyHDJvGzLxc2XItMhP92OTVRdh0Vpw5iUbBbli2ZMF9rKCW2YFl0zYjfpLFShmFKUjfonQu+qZqiRCr838l3xFWH7Ge+/Zv2pBwL54S3U+diNwH/SYWcyybN9CkORJ/QALb3uUqaDdByWsW6Ss+4uWOv9F2h8/J24Mz46ffdXPvS42DjZHCPu40EXUw59ojB12I+ftHNboQTXbiYYZCXYWQvwof4pARb7gLInu3azROOwyLU4c1p6GyHq9wuDJKNN52/kCumVPeOkuvwLVWnZnOaDNZlnnZx3WELZeOcam/Fqfkq3ePD7WRPEzez2sm2h6TE5nI4G7OUMjTuRlbhjkvm8yxMnVnN7zkSf4drg7LpeFBugrHE0FmgoKucFbB3pliYHiJxgZ3iqoJvHyCDc5O59XK9Ix4mpp9Erjgcddpm8g3fhDM5CF8EoWOURwEvEb+n9ZxtP9mXxhxnh2TCoZieHfYgtyekF8xoldq2JQLaZXsOm+DlH0x7M9yFIyM3sc1peCo9qpiiCMenx1Guifwri+xaV3xl4k2ix1JIE0dyKW1tzweSuth9z8oyFtuf5tWU25EA06bBW2qvwm9olyg49UpbVdy4f8jo1mo2jUuX8MHAkHpW93CjRhpmQCdOQs/SST4x7l+0uOIhjBno+1OeAaqNZu3VfWddB+Vk8P+1ClnFD8wsVf+CevWuOMMT8PQMFvhb5ydB1b/9Km3QcTcLFiUZAiBXiH7+rPOWu1J3wNDtKrxd8vfuTFgatAVkTDG6nJEbj3wVm8w6OGThLZ19wd71GcxiZMD1J5gvK/p4QtSp4K/s9uOKKT+bZNVzVkyGzH9lTRLeiJ8fRJn7P9VQXVs0bMzEcej5u0Y5JCdtFcPooxRIR8qKyuROSu3m2Q06ortLpdjzKJKXUe2qBJDgjgGEJUovw+d85ZXqf2yQT8zYUfQklVRLvGrlzSGF/95hSn3N4Vt3SNG0ok0tyfoWf1JIJpztzwzJeIBdA0ALgYvtGgmhE+2faEmdM0/cyJ7dtuD6adfuZV9XFwYzaWJ7PUV77nlw9ici5v+5We+IE0KVWb8l1FFZHgCk/hz2HJNleSk1AjP+GMCc2D1SKzX9oygVey4qjfHMdrm+TyUbm/LHvJnUbwO0imj3bRF7kFGtFe8smM0AQOa3VDFVLFKvXD/NHQidoYK3yVeYrAmPF4WC86gfi8md66/9UrAtpm3SWT/8jnGmCBIlN3sn+z2hw6KzTJSD3TBcosckvRe9VZSApLtwP6jnfEZbaQb/ctMdM7uzVNa4+IAN3HlbUggxz/gYFT5i2YYa3TW0r8oJ/J3psdLsdD70H9va5jNe6QWbT+ku+5uN/4F6mn1N1D6gVXgYNLf06zt7BzcmRaRi6lCWbDq1HvBsWKUzEu2sq71jgo0qPySAgB95LBKSUihj/qJciB2LK36nWhoq4YwRwFsqZ+6hC8nMTBKquN3QogiwrCvVlZL9dJeBeUkBHY+E0urSIeueCFexWGG0CMbAy5PTMTvEyo3Ir3eDnKE+EziP7/rlEs4QWsYlL2uHUnzPhZk54ZBjgob+uQ84Ws0YehY8eJFEHnzC4fKXHfU3Njt+Lp6XX4bYlBXtbGY0UkfCDhgal094btsiNOuzpGNzZ1hLxr+SwGeLl+eZLkK5/TdhXH2iXcsbM6f3vM1bHawVkQK1r0zRjZUsSxarC1EOTDEidq04kgcRAh1IwDboh+CcU65tpgccj3InqqacpjqmuPHIUNuWcg67U8e+4dx3VDrrbQ8C4+d6lln5e+IC809s+8HHcR44meRetq061V/BTOQ91tL8yz9T28nNjB4US+/kx3odW1CifSxdrL1daHdqCLtMs+tZkmtlnPELrvHYE159ELR/vTIKCNfxe3munFPtb161/LPj5/yJGV4FSe1hEcASYO4u8h1/V0gmXtetHr4OZVge1Am9lB0HPjaZ3ZB6HzKZtC/BZtUIsI2FKPT8up5qvqp6yHuVscWVCRtPzi/pcdyPHk+z6jG3LlYIKhSIPETrzvGQSAf0dcwwGy99vdTLNxqo/CXxMMqK1QREHmMD7nZglp+9fttO/e3/bMWdQa/r9TH/3epv1U05JwkOKHFBvgw627KZ2xfpowY4jSlHfet256xXK6rLwGALGjp3i7Sucg63Epf+PAYuJhFHElcWdpTTHmfYgkk+BP8kmJuUoq+9J6Ki/ll6CPalvONFEq3Nwv/Zc1piSAUpeayEFFpRQj6e/4F5PVgymQ1ILKLCMpqqCnY5TxG4mfiVY+kgP7RSKOrWzS11Pl/PxUwhaJj9lb6TW5vNgp1r/I6Cvoc0lbfN6R1rz/LoWxg6T48VgEL8aNT3k/lW2P2FghGqRwL5ZlnfJ7lQneEiGulaVA3/zGXdprBX2d7/MRsZG9c9sGy4lpJGSGK8MTB30wF8S1+QqIOa3pZ91C1KrK6UCVs6LE6fHLrJE5BbX+dUielQ1Pf/maFg1NMgN0VP9+K1JIldhNjaUBW0e/tWxmt4v8O713MQoer+8jysUZMPPlcQP+3EDFqmUY9iOIzbZZup2S8LP6nw4/RS8Y3sGdlUYTW2MJwQbQM/vMRGe4DJ2mECkQDC1oo5hcUg6KnIF0qkuaBxyHsxx64sAs1ILN1/Flof9WS1jnfVLbTX/JnrYlepmuihuPkF2dX3/A/rPYprDeYG4vrDBG+nrCGF3Nqs+IZUTohhhoQxEgMamJAIcQOsIkM0kwljOhtwcHBsEZUBs5s8Gxv5/3vnu/YyC7GkxF3/STIqt+UEBUNERdkiH/ugFXTRrGiLPyblNK069xLUf3+8Hcwmgw6o6VELaZIIAPn2gDoU591TeX37twuH9j33jayG+xsEHXxqBkQsWdNMRFrTmnzXcNFOodbE4mkHB2reeDuAFfAsIWGdRgnwsiYE7zYg8f5mTGyhhywerUi3EEiXU3abcrTEcWzStfOSgbxdrjEG+BQTqq7suY8Aoq9FZLhBJzq9heGIBh2GmT/kmjBNolV/rKnB1pjkQ2N2KasJuyBrMUYopQxE4gmdvwBSh+aLxsaNxrUPfPtukLHzPytFnK89pwpNCILbTzgpixAYGK+duDtv04NZJoZRvBdqUpn+KslxS9IKWknEfw5sLKW/AMNmYeT5ppHmLlYKkVeVpcNDUWF2ySXfsj+eWBtPdEe0kSV92LNtpv4JR0ATzMXWq7jAqIkYlQIDyVieBEM8NoGqSqpyaWPfqjuDPFmdC7OWrGb+HdZnacNZtFCXWBoYUfXfUo9IdY60tumfNhN5V2n94Yk4sutCvFmhXp0LS1DPYxvYHxXqsnE260J+Ei/MC4XOqTLmGhfDGRIMYSwfXa7oQY4cgCGiX0A5oOX7F/91dJ/1cnYay3LD2caUk9D0+JLMe/qWdf235gS4v3+9ZEVZCee0LtyX56cH2IpiGfivfajSCdms5MWmw8JAd9JA3zZNfhu7BaFuPEbWplmll1tLmWSFajbCMSCtqxetjRdM+l+P2SBEePfd6lZ6JSA1XnXUSNQR9OtnUxkVkloytGgDZ4Sce9r6c8aHv63SJjyL8NyR/biLenHjJMq16/5CLvu2KJkuj9XiUij7NlnPykD6+nXW1Lwzse77JWNZizg7FrYhYjhCT0Nz6cng0JUOzrjrltoUHDD+WJkr/IK7pmS/mTslw+Fk/uIOuT1r0EExKECHvB9AkbIYtydTHfU5VxLfQSlCdbSmTVWm6Pd5gOjcFRLWYvs6FD6feLPM63MDTY2TnX1JQEjpP7NWxNcbXdv8+vwYDgQc/qX+jjn0bI6emsqiR1aEZGWIXyaQRDo1s0bgXmDNZE7iqZGDLQCPJwVT+WoMDW1aITa4zFFB0ZoMGWkYO2koM6FtlXO0Dcze0TZblgL2u8LFFW1kEp2LWffG53aPGn8DC0u14vzojAgtbl9X45YEuhie5yuJ09ZIW5aopqYOYy3nod263kIhSrmg33SgR40rx2337qtkL90HSXsR7f0vsy7D4dR4mI5+jcXQ2Qz5bRFjp9YHuR+4f3fbE01UBQiop9lzXMOUiEaChKc2n+LRleLq+0hkV9e6GasJKsh7UVk1MOEw4R7k5VFTT0039D39SR8mtDU+0aYN3y4FqCq28GJw9l/HLTOvk2ekp/N7Ft1G8aSRO1VT8al2XnCCcYT1becdZ4pv+OvGwB+RNtUn5nTEF4tPNqOwjbUqI4IohISDuyApuo/Udy6VGWBYBGlwVspC2odfbxB3UXe0X6j2vrbPR6LTwjPwXG8AXoklXwnYQKAThOtAvdsq0SkXdcjZhxZs/NLW5dDHKNQxtJYP3wrN9hcHgW+fT6KOsli2Z1v6idnSPk/1FKxvs/yg2Au9JRejUJMt++mrph6IervwzpBmr5F5UZuOkm3c2P0l7VOCUPs3UBlKG39+uRTai8ZertX0//vDCtVKz2664xcMrbLp8WoMKIQ5enLGljHcwhBCR08pLIUgLsOVjhrrNcAtpWK1Fjq6XGYs/b/i9vO7OjyFDN40MXAjElHFgcUCmbw2IFeqc/gg3cpEnKvkxmQuZ7B4vqJ+qezaS75uq1c12pvLJGaNnnr288QG4/gPyT+sN2qQK1jbQDR4FTLCzGxzr/jvDcHX6YE4d4cfzLLUZrS7VUFflvtCTPKyldSGVF2o6iTkWGpwxQ2pdjJXeIvz73SlgdOvNPCeguJVrUti573WtjLkeWaIEGybsLpLEHxBzRiNPnbBjSh3t4/Ofv1JvTlqjpYdQaxcglcQdiRxluIOSQJqjywrmWoocwCo4pA3CDKtNf7ytgBxBPdMfJXlqs5mOMIM0Y72gJqIZXz/Yk0ygYZGL/ML6div6Sg294w+edZkC6MjqnskLtLBrRQVxfq0GZTUqnolCCQCvaKuvjImIkBhMEEqygzw9rtNllM6piCTWqTNm1JRawRhbBQwQoqFcLmAwDHJgiIunVAiS5Yvsm2BwqizsE6o6vrehwTm41rckxEs9TmpxEs9Na9Pqmy+MLu+yg6aa3b9NtvKi/cB6IivIGZXKh9ECPmX52lD/cQ8oz/RR785WguAA3x3UAECPy9VbGEpEdaF0OFi+ydPsOvWEu3E0WRbTCArCitqInpGH4Yo1n7rK6JwPQKDy+KcRflfZMlSzTlDkQF36ccqpv8c58uhwhF+XK9Ylnxx88/rZS2m26+SzadmGDVpKVXjBErYTkxi6ylzK30/9v7XMPTJUegdynD40OPFcsa0V+PxPDPf62GeqgOQ8LZkMDpwlpiYePPZ0Jy/h8yV1ujm1KuInTKhwNauMiRaNjOKW06Eb1Y7ADUn1fDE3DYKnhKYLp2dbX1EPKm/IKBWgruNdNviCBieu+VYyOYZcAuuh+iz79RfY6pZC39aMJHEzAN2iKJs0vguMPPwKwXtkQDQd4VEjOs6/2r98drl9631d4k2nrhoJnXdNs97tuNoMRcSoMXN/wunGCFU/nsbGxJ5VOKkW9MUZPXuJMU4zWtMFHj/2Q3e1bdvKkSF4yznkmkVWaNidG/PT/uclzwT3qori/dUleAnge+ip40MCM+T1WQV4awUUor3XfCGYkHDK0d4umgP626umh6BoqJfcvrq7KJZ7nTFquNofU/McgFBB3MPUGMCfRp2qxycHB55I9ksdddSxsVGY2tl5RwLpYS2MxqAocL1QVTNPixiBay2xFp2aINoQTY/xa++xSOdsfqrdZsvaH36ofqaXV2HcTaOJGObWUu7zQzON+SJ+TMLGEiP1qfPjz7rHfLQ6WJ2s6EV0X1tMPPrJJn3++rUCAHE6C2y7r4fPNb604R7yNf7JG67PKdMsEpT1dsPES55BLl+76T7E300xEMKf9cbOYH4dTq8wl4Y0t5jIvo+YNtzYGICN9fyM+mK1GiivTqBZkBqmxH9oxoGXHxoyNrqFvWx0ccjxdDXPWqmehALuN5NXSgOocFxOp0V6LqisCGzavOkJbEEFIDYJpxcuul2TBhA5gBPBhN60liE6CSOhzI6ukWtI2zIftVp0MSOJQblwLbCvxECJDGXbpMgW6dpaYJrLHGh7xzIWPXQzHh92RlErSHWbc1Zt/E3etHPZZWV4TjcMXCA/t8dedf7+8x3D+LHzGUXUcuQhRkURd/2z2nc8umNMBgSpzi3iqj3nnBApx41iU9I/0IKJZDSRXN7wsy33OOzglrNMmgId53Ld6GnJ04tOyJ7Fw3sT3utMv4dlfxCfi0bPOiys5VDxcplwYuNbvyk1u4Lyl5n3+leCp7nk65fZu/nq2Rj+YLYAbuQFyMfyQvzgWD9PbV5Tm50jXpsHkT4z7p3y8M7fVtgzyO2wAGoAlCAIGpIrsnmyuaJ2bxElTFEw3Dk4FX+Mo6G/S8JN8ty81en/Wh/8ajGHt2tmwDLRam7PCGhSCZRu4TGa90Y8vO++IcQPH3Xx36l6jLOIpVEOaBEc/XT7MQUzWXkhEQihyoI2h9o0M2DYDdkGZfcoH1GAQXp1Pj7Q+6XpEty/P9JtwfXSHnGf22HwcJBjYS6v7DOfas0pLIsh1nK6PepJE3UgaJd2IinxAnzoJvj7D2totZB5T4ztbgZCEMJgb5lGWQkIOe6QLT7rkbLyuSukLxGKW02oLqpyYH5eqITpxeCufoCDx091JCcSW+xHz2brYbPeigfIlr7AEfcbtHLff4tjLKV7ux7SJ7vP852e88RnnKacnvBUh+KofEgaWXif/el2em04QTgU6mhIxtyVIDoBEI0A5hn03082qKmWLxhRqLk7+PfCe9W76/ZVSE+/rl8Ow/dfuf6bJOwNN3muptvOdegE7MMPTZo5FzPyKHly5n4WQ2kmKiQ+f+MxLghnacwSBcuYl4kZkpL5pxg0DTz8ogwpZY5KayysY3MRCwCIb8dItCZIuA30B8BvrWM0UbZHEiLLQQLlmbHzLhYy/DVwHfxXjtlPINaL3+rAOt+y/BW9FiMfP3yE9hKsMzT1qwrxFmrcrzEz0JBRWcVWZUxLrmhIwAY5UN0Sa1xEhMBOpX7Wokm0GTQQZ1whUB/AgJOT9Omnsq9t+1GTBYXOjUPVAgAFfJKuhc0KwuAfBeZ9iE03xjb4zsM/XCVlWUmmKuMjoIn1Eib1f1z4OxnjNQN0RZBRFHCwj093k0YhZTX/xdyRThQkEYHcyw=</Bin:BinData>
            <Bin:BinData Compression="bzip2" Length="116368">QlpoMTFBWSZTWb88/OcAdPD/////////////////////////////////////////////4OG+7vjazu8zvOxOF7OstPd3Ht9d5Y+99z2s93vF9fdeNrdx332dve7zduH325zuLzPd7d75uvGbNnuNzu5z3XO+9zstZ9uXlm99x2873ruu7ndznb27777x7duu73jd996993T5sz7j3Mb7fPet193F97l72d8td93Pdur73O99zt25m3d959ive5KVc7t3Wt2+AB73q3u7rra67u3VAzVho67d0js7a67u1pVa3Z251tXTXHTu27SbtrFN27sHTXN27uuCdtmO27G7GrsGFbu67dyu623dpdhlXc3bTWbjOnZtO6zXWVZLu5XQGjXdWs26NWu467tqW2gXWc7O2O6bu1DRpbW1zs7TVsbbTtrU65u7p13dzXdudbhdKxzV2LMtXr2+Pu53mL3O3bpvvubvu+nWrvdz7avdj72rM+Tu+7nM3duu7i97l72e33fe9Z33bre3Xd97O8b3ud93Htr33de+4+3ncmt93Xtq2197O33C5nszvZvvdO2s2e7dXsccu4+++58x73nffc999zTW9nt53d3VpO4+bzvedznt33zj7XnZad3vH3vnN13Xfe95z3Ht3H2u+ceXzut97zzbXdbnO3O7ce7j7fcXt1dfO53MR7Z4vQ5x7N193Ot7ct25u7l97j28S5utzvu63mdvt177Ot93WNt33vXduve973vd1eh6+8773O+Z3vudvd18m+7u7vvee9zt9uu+53Fs9nczfWW7i3Hvvl8a7xvt77t1bs7vdz7u5vbrk3fd133de+3b2O82vvt27O+73rXnd7ne93X3sTtfNrd3W93bs7ex77Pt2d77ubY77Hvs+9ZbZu7ndnu91bH3N993XuxO1lnszu7multz2a9m97neWvpvuzt273udyRs6b7uPt7h1U/wEwRoABoAAEwAATAAmAACMTAEwmJppgTJhMJkYTACaMTCaaZT00wjAAAAAAAAAAVEKn5oAaJgAAAAAAAAAAAAAAAAAAAAAANAGgNAA000ACYCYmCMEyMATCMTI1IdVP8CGQAAAATAAAJkyYTEwABoxAYgADQA0AAABJsBMJiNMJgJPABJ4TTAmBMJoyYjE00aNUOqn+ATTCaNNAABkAaGQ0wgGjTTEDSGTCYTU9NMaJiDJhMmAJgjTTJkMCCeBGmQNMTTRppgk9T0NGJoYTTIMTJiSGVU//CAAIAEaBMmhkaGQaaJtANNEw0aYgaMjIyADQGhkABoaAADTRppoDQZBqYTGgaJgaMg0DQGgGhpQimAIBAEAE00BoAABoGgDQANAmAAAAmJgBMAJpgAKeAAEwCYBGAmCYAAEwExMApCS+2Di+9bhAtZALfHLueK4VXa6BhNWEjk7MzQL7revJdlxS6rylPOWW1/gUr4gYMpgfBn4OyjLF1Id+hBTHHr3tKTnExKsFMdwQ60s85ogY8g4znC2x5XxJ3dqTKrgcLCD90/XycZeEb3+ZemdmK77GHyZCO9qWOG6bx6RDK6ToNAzzSUK+alzyhG4Gt+uLaafXkcxv9N1v5wMtUg+1BAeetFqtuFqsR78+bpU5LHNM0H0uYXPMFTwcme76GHnSspCXLFZUu20L5dzRf1oCGSGszuAdPR2Mdml358K/Ca5tjQ5qtnTj++/LqcSdyPNXLOY04vF+sUF82QdYvy64s72NCiNgY1EATwW/vDzpFVymLeW3GLAjdevjow2URDQmAYeipwOKPbh2qXMyqllnG1jVqerOzlk8szv8UhYOaZQrPq+KhAx8nISOdaoMWfdQ87Osms+rxxejwMnoXDkWEjVkxU/b6Z2SYFySxqun9TrF/fgBLWD2b1Seb+/JmUTbVKTgS8g8XDhLKJiN46BoVWpywyoK2uoxZkmYNX2q49hSuwEAHkWHqyTaLCo8YgcztR0NiDUel8uDmmL7AdXXsw8JJH3tYgHNg1yCFvayojNbdID959vrmUtt+tVAaXCKTOHpiAOQeFQYvyO0HMMQneS0W7ys1MyoK0JLQh4rao6pWSIf/WI0hjpiu/puce2YlNu7QsYbzXXrGGsGf5QIYEgYB5G9PztRZLW+8Ofqf+7VJN5CPuVkRjbL+fVN04Ll5S8dPrWKlD0jrXfvcrIzaqSqcihRdiyLeXuCF6xensSldRP2tExb4JyYTzg/+odaoFumr6TZwG1VWIiPoG/u+W8vjCfQo0nEVKmY+qowZQ7lzaW5fddY8d6OMiAvWtlsGJ0pGTXcvviEi9UdZ6FTzviW+n34emxvCzYZjLQAQC9IAE9UA82EVCDFAWYRWOjNKrbv0TeVaPsfXwDQxHg3mT1UtTse0dmOehtnmrYBzboaOddIisJrCe8IoFzNY6PhKtFKJ+xa3ABQyCamXA+nwQqvGYCJHEWE3LbZiKBfEoPfdwvoQDahQ6MvNzWZURdsQa4587K+srT9Vu8qMMHIXsH3cqGWvZPW8qfrisvPaVfc3PcZnq+d6bvw1avKL1qAywe/zlUYTZiH01b5lVWYVo1jbPnHafDzRLNFQ24JfrQyELs24XeTbtmcjb4mQk1Spc6z5oyA2RqWqTld1tEzkepDa710bvBY4bxV7ve5mFbV4yGgwS0Vze70zxz3LcBwS+p/qrQJ42fVV99xH/0TqGX+pXdjAE6yEAfhGfWHhA87DmN3IWwPlKwCEChM4+AY2Y+95pMBluTZVbPrBOgHGCJLGHYbNEXRJs5gMuTY4N6zUjPsIMrDYbPNPrljDHTRyK3vx5pNfdhqYEvOplybfaZEIb5McNcSgZoZEioNE+02hMs6yiKbbEqUSbJ/kNsSdO9JN25DYl7mvQQJFA3k7gbtEVqsZ0F13vfvAPle+Tb2XijI6pVE1flKHkyW7MsyvxEDHMyNd+Cuant6fHZnnDE3D1UJfSpq77ZsjFDZPMM6uUgd5+c4EWcZ6Tl4qQ+KqS8P0WKveqYfr1bYnbr60NGqx9gl58T4Y3Uod62xITXt8OblayS7+t+PZxsjeI0wJH3VeJgoQCPn6W46+XsgO4Dw4YMD+ScYSaVqmfRozCfnTRqid9/LHK25TPWtHt6l+m8lhiuN8PGcO6O6SqosCwybkOr24rAAZAgZraoCmkYu7f7j1GZETKBFvwstJW9goQSvaTghmHK5OJD7LJ2EDX/UPp8AcjDquFSeSIrGmbOvZCHR+6ByxsbGnGFfmxmmRPKCXfLHjB2zMqcjHP2ykE1nCtbtXt94Zav7aLi8nnELCgXnA7B3CF83Lco4sBvTGsUP398o2pfSYfko9y/S9OHMrV7YCJnTiSq1LlaXE2gW77s71Mg0dfK3VSWdhBG5KvJS9UKG1sUUl/I+zOCQyxYmWiHB/PmyO83f63oy/rtny17WeH3n97k73VW1OP/v357fvxyBDh/YCN9WKjDP1hhHfqwhNk4BCy+G2FF9/KWegkragW367prlKGt3zAW0ks3NpVjZuxBnAhglrNU8JIsnz/6Lq6gnTqDB7WBjXHVRE+t2YKFv+78oWbwsIF1cBGWdJ20C6+0H9shrGkarVlYhzGJUFogKfWxBES+bOeQgCd/8M+UudMvx0GqZNmtooZnwGY7Pm9ig+IPOiMZDXFu4kuXnzFWKDC5SGY50vRd/0Qr4eSy94huYgJHObUGgw8Fcct8NuRUNin1j2+vqNPtpU6f93W+q6U8lfrVzdWa3EkHns7kZKD9B+PhXrEs6NgTIApIeGRBo6I7ilzsJMVspKZAhH25jmSu2jMvQZWsisLzbQm7yE9GV60X8c+zRi+4U8jkIhYkSqwRAjfmEgSBpRZDWcEiDi0crK/Y92t3dPNmmeVe3Pyzg/fY39irW3fIb2EfEKKKF8E9n6/qjrfmDzn1uPKeG0qnUJuSyGHtMgHxi453iN+x2HLRAeMo/M9vi44r0qWA1Dm2qQcTxXsWieHCQB2YKwbwncV7wvCxU7oHF9J98M/JjWyn6xOh82GgniO32W12m0vQVO/67TEG8HHcD8JNKOf8ZbyTDaJGYSRiLzxHb2nd8Ng7r4ffDUBKNvfZuM0KJp/Im15p98VZG99kiNgQjCmyXPzws/SK6DBfS5X71Smsw4502VW+sN0d5oJeJxF/PL3hwaarQHAmBduRtkTRP3o5etQbscwB7dVPi5Dhdeiyijiei8r7ZPOPCX7CV+a0bpmwe2USnY7tQtmlkjMiEUqHbJ5CzwYtLaXlYZtq+smkVGAjJQLnI/XvStuTPaZH54VdhWrHQqq+IBH3wCEabFIGmMVFScRk8aWueLeedkkm6KM8sXX8ac0MTyrxETZR3Y7/eOWPeC9UaNdh3G+ry4gOw9942oMh4Izb9DdkvdMwmR58XTAQ1sRrJ4aa0dosOilP9UgUC0OJIxZqeQBhuFhV0ezVYByXOHCu4C8vaXe+TV8Uk0G5w1R7R38RYp1YBoJZIFnZWvJ+2Roeh6W8Y/nIaf242Lq2H8XE8JZVV4ovbl1dr0HV0ZvY4iyWQ+xIcQRY6YYAi46qx7vx5PWfzXI3J4biraQmPKYlywUgB9mt4g6YmDOnK+RurtAPIgRxRVadjn2Qbop0zW5pW0sHTy2i1Me1xevEbi1zP5JkefFXXROSSHJVVznD/+koZQtOkSVVZxotBCMusM3hnV/5WoVjU9iuPhSrGiqA60eSOr5B5q3C4/mit8XxHKeWjUb7bk/za/vdGrgSv5WGmdsQpU6L5NeowJn2knLkHJR8WBPA9ODpUYBMyjEvqv+FwMqxMI4YVFgfI2Ji/55ZL+uomEz2vlHVyjzF+ReqTZSRYpzzNh641clrBZ1OYl779Sj+IxWsVKC5CGidUjIetx2rk5971vF/mt8FBsAwYHNXj46n+xNcA8gNN9oOe1CP/2Mu+/JoBySwXhEWKY/Rzne/1pd+qYacPEQS2pWTI98Q801WCMzduFeTbdhFD34zRKr3++FUUz6ySGRMxjf7IaBFncNJDj89dzE3aHCyj1WZH9jOYa6vEoqw/g1gPGWJ4LOkEZf8PnHJealZZZYFgWWW/jTJaMNx7LYrff6iL3K5F5NgjA6zAeHSgta9OOGK1z+VpU4fOzzaa3H8WPbN0/40xW65S3pj9Cy46qNYRUk/Vu8ANEeSY1Rx8T5l/fiPd2l3t+cmh6MiIoq0mKnO2ax6PAg5O1GvG7KsZQ1jMhuGCZvcybnD+ccjPRCHL5b3oLLBGvVF3OLN8VkLB7dySAHqvpPHaS4YAnoEQNLLUWHzBTUICKWktsfk1Qw+WAfhf4xgkQcPr3KLrf03B8PQl17P7Ncz54LsFIWHPMcelTJGL+yn0VTuUXJuX14GXdxGaPRBOrgOOxDtOKcF/j+HUjJyrRydLUWrfun159ygt0Q9z2MUaGkLnd6F3Cmh1iNe71Mgg6GElt8Hrmg5xe8WntvuVFmsvtLX6oXOtoUm8NJc/r9TovOQ/6my6uK7EI3iKw6rD2GNN68Im8u7ZfGfi447FFeWdtypqexFqzgclSwlVGZ5XXWXkaXNtiCQBjDa1wNX1Kn0Vd+tWt+nyj7fTkbDKzo37KNXdS7htHY2eBJwT6LhxZonQsGCDEXK89wpizFXzQybguGOxORIUW8uJEL/hcxD3tt4G5tdvTD0aciR14Ei0N5I8qzjfGpGesVLurXhpz1fC6ufvDCTsew6EmWNJDkBEhgrJsGKIQk1LQJzsrqvrahFucAijBPwZwUuhZhYwbJojRS4T0hYiHV92GjmoMnW2TG/3wmdJz8Ex+2jP6OTc4Rii+jXOLHQhe6AIann8OWR8CWgYCD3ht9cnPHCVaDPJ078LXh55KfQI72xanO+uQusXanLBvMUFNwobAvgSFkDJFLMYb7XmmmGiMw7vEZ49G1qztbpY+zSSo3tHI9ka6Iu6sMkrA4IjKPBHEAIoOmx5F40mf32IlF1qzJ6CZdjuZJgMQDJlIt1dO2XK1uRRtO/7tiYeNGyOFl4fGwKkkob1mmNDDLmTZAaksudSQ46wiaT5co95ydrnsnXctrEkku/xB9+McKmNoB9E1Xhdq7KW530W5bmABQfNPoujHmjVmKQIj95SYa9E9lT/dMckLBesQgEBoZq/EModkO79gW+VIVa3NYtrJXQiAQ9VsPSY6OvRLQwL4e5ffJg1+hyW2eXhOKo9Js3RfjeC1otcHH24P+t+Lik102aKBuVbHnIUi7SQF7OA1z5kKHKba8EXBpN/b53jnEwGX5a8Z5NG5scuezmxe0lqMwpn4IdBnaut1mYi4AeT8wQQ+VBBRyBYCAwIeIsUiBoWHNKilTWfmqbpEpzb/+7y9NLqKTXCH64HrsJpelSGx1UX5vo03Hj6MUgiD/vkqMNXXoA+pd0GJGZB7xBTI0Bj0kyqAjdPqZtKLSWXq5ZWmlPivIpGGoYK0k4yT1+REdjOIjVH0oofKFNeCwkvZ4bpYDp/Ik4dFpMgkT6sT0fXuVdrzXg7t6kLI2kgU+NmY3DzQUblTMb+E2Rtr/Bq77XrrC0/qY98H5tN+LkT/UjioW25F3gJODjxwATP3w2iDjdn/mbLMbuUWBGdH+/274eVkehHWeE2QNCPwXzr1WjbJO/rm/B4zn1MLKuiJhdtCrmn5sL4qEltwq4hIDlQp2Q5D8M2eUJ52ZWCCgIEgfAe0EGzO+LO3ypcLOedYudqUS+I0RZ8dkJhk8wUk5eHrqk+1T2MFtxKqCd0oHtLxEmzaX6NGxIw47FUdhfUUb83rLgjc8hSwHhY+tOPV6lzYrAKQIOjwDM16sPColCDVjm97HbnXsqLN97wDLeUNMqHeFEFAVPibIOQbUme6a7747hk8vo8WKsl0ZQtXsOFnH3Fa6xROFgAyMhedKiOQZUZlQ0bkTl2q6JNWcMevoQpW7EIupIs+4NIXxPqd/3kS0oc27HdqAd9dxrSEqGysqN8Fa5EyPB8UfVtQhm0i6toTlnBB2s8cmz8LNksQGbYdzfs68B2gOD5cpNNF502hMjREdk47fQUltsysHTOncXxQXSmW7Op5/AftK69Xw39ftpTwbLFdXIX1/zZfAIXBmvawgTy2VNEtw3rkbp4nWM/VB9aMeYjpGaU4Sugkk42frVXRJ11oGqmGJUCu2WJCyEOv9RhxH4ZHb9DDRhvu48hib8SGhWacqvi6fBuk2/I4lLk7jKN5w1f7O4w+IDwWguMiRvqCf4Rdf8pSr7sbx3IWv3vO8stWi271z+b4cnLuSST/w/jMNlmZG9fx3i1BSMLXNkf6jXB30AVvzI8SBptvf5qazIr/zJ4lmtd1fLVzI/LZ4Jac5cOHePPxe/WlX7F1ivlqgVmFgN8SQsIJLwSLaYHhOOb6gGMCzMjYW/KrMa9BmeNYsXJfzzNu5SbfF2LI1QcsDgcJ1kcbngSboDMIDGQDXsKbQcIkJnJXHK4AQfIfIGaQ3wCoGyy5ICPFNJETb0UssbNOj/3Lif+Tuq7rz/8AQqqH2AcaYmXB5s8ebMbfaFiuQbivuvMwvNlwC58hRl1G9UxnjRJqf3CT2IkUevSk0xVzifassfp9KOHH7TJiwdxxxDNYqfOs77sde2DOCN0hbcLzQd9LpyTHfR2P38slVOj3RbrCAaKYFfPvqXmRrf2eRTHRn78hBowaK1GWnx5JPezdg56/ofjaipoFnFkVfTblU4cUUaYpLfq+JyZVf1/BSsd/4yWPD1Tjeu7lD5DlTtQXzlVAIWskE6AfCf00KCqlJkiC1WEO4vbOV8n0rw8WICkwVG92PObZYFNSc9O4Z0z5hi8Xi83CIukDy3DsGfM7hopYc8gGktqj4vybACAjIweCuLuLC5TWrtAf3vV/Ihpx2FbF1TwpkEg2ovIoxI9vG2VNm0F+7yybwekKXms+8E0jCdNEA7GFxpmmBYpDuZ5Vswlei85LadamovUxrGU/ybB83TMR7wD0opIy5Ed4m1pUkZPYniM3zb9YWQ/Da7MoHCH5HARzqpvuozZ1NRx85kCerDrqC6mlaLpZH1qG6wlJibu2OdWim4joDL/lYjAiN/4f71siNSZDGNYAkX5JRyCHBDvlCBc+hhAeeIwhrqiailYbb3qssuclcycRylqFiMg/3YakhGrSRcTtmXv4CmBkvkJwbxCMkT+RQSxr5LKv9KFyJT8Jr6CU4k35iaHHUL/xq0qe6PLM5b5Hg46Ffvx0zxgWrw/obZFle55Np8aQ6kQV4UZOJpqC9ZBZkIBopW2gezJRlJWWWmwgBb9RAsEiIFgW1AgAFqcJZZZZZYFqEIFlllgWEIAWWAAEJZZZYFlrQIFgAFlvcJYABYA2ollgBZapiWAABYAqolgBZbt1DT0+2g1XlYh3Je1zVgPE5ekES9OCYWf2+T859DIHyLx8tcuTmRdAtHpPlapBVtZecRq2JTgRz/LsxNTyu2c4f+fVZVxGYIj5lUIHUKMxW76jX/dxaN645SFqpQwgc7Am6BTUAqq3P4LTO65cSQNuMK1cslfLWBLZS5FJquSWXyeFUi2PeDibmY4uG3Vc04G/L4cfgiE54OH2WgWa9HtGZpa/yqDRuBlyQbVvYc+w1dqv5m4pUsyOzYle+FEiyoexnR6h1+Ey0ESvACuzVkEhaRFlvRFKqE+2lGkds+sgwPAivp1PrzLcTVyvwV558NBmOYZ/8QcH4ASiRKgaZ4mg8NEi3Uz7Z1wFP3dcaQpkZa6DCyqrZz1UUIzrtPQbXhcVvf+XS2tjeJvKbY3Kf5ZqNa6TPLayAGjPhziuGXcdFfgAh5iooh3+GgqwwxE/a6vZe+WLvA4CUmx8/+yr5QolRd2k7hQIX8zgUpSCLvajFV9oS4rpN5WOi2/PXFogbrYvJ5SACFVXOoXUS3jpoRd29yLealKBGEucQdPwXIxPRmVsLvJ3Vr/dQ7zRRt/hGtDxQPHFCQO7zkb1PjrlB6uYMxYb5RmIqf+d8SHp2AZxj3GkmZt1R1w8tsipFAzMTf03TpofXmiS0syyzluoT1G0X90ImdcCZyNxaL/TIHCydGwFCQNUqO3QBWymmr3uzjCZ6ASIa9W8S5UrHXBc5sykAIFdRO+c3k3M9nZtjv4Lf+s6O6IdISWD7Hd2XSY8xg2DGaad01eK0PL6eJtEMzdlU3ZW3kbehMQPnoRDtbEPLS0g0Rwy8MUcKmEibiegN6W80oiY/6Ijhmu4pBdcOrAEBUigD//Aq4DZxkt4z4cqFitLE9zB/ur9TaiPA1YrNvseDT/jF1sUd25LaNxJhuxtkL/h23oZI0hzv4x6Aon5qJBrflvBvzskRAqdPU/YVIzOBnTD/QYbk8xxcy5wkKZkJqIZzPjyR3mS0qC+VdKT6TbG5T7NNhPKp1xaS8+pbrqva/DsypXjF40BPWl67Ok81oxXkORK4cVase719lxVp3WOdlOVkNxDwmb5EpIUqYDCZ0KBoBOlUsApuBtU1DgBGDh7l0BoRd3IFRq8dKEZYjzLVeeyx985C79a+uLg9o6pL5sia8n+U5uFkhPM7ytnBxzKLXPJBleijef84ybr65aAMEzOSkhACELTBFy0fu4rli9x286Y0x/IBmc3SkO8ecvWE8RBYnG3SVXtY4z+GEXoAnvk1z23wqhGezIYs/63CD604H7ZW911dM6SGwI2Igg2d3081lcJcOBGrnlB4KpQzlkBPicZ3TZkcU0qwjhkbj0Bsu3Dg00unPBbRVHd8TU6ea9anHCPW1SPzFZo6WhqTdNKHkpOoFohvtaNOrwMtNnlRHykT0RtDnR9rdAS3uyUmCSKhsjxajXbOzSDGjwFuzO/eyGYMHrcpnptZtRPEAksTK5u6XTUdzCXAva+0RIwVHy6iog/hSfGtSGaYxErvnv0xqHQ2kDZkw/MlnMnp8/rPMZhX503fF00N83dSbOYveS+Db7G0q936chXnqf5G5mk/KURZfA2qqncksbKhCQ0yxenvwalttL5JHD3iSTGwdV29u+TmjEBA7AuCzCyvvuT6kCvaqjbfk2XuVTrzHTyAvdkessxfM8iDPE0zWQ9+xf4UIXa35I1vOYJ2FukHKyQVvB/AjFGgQNUkuY/CfISvSrmK3EjrfTihvselxW5gFKOsr4gHEePdrQvYX06quH7yj7MeJ83GKg1dVnF0Icb9K7rCWuAuaJO0jzZVL9FGR+BK8fOgMq5J7YhP+BcxruYar5P6Ehj9MJufHRBZHHQ7Hn9W3+/OJNoUJCbTFpksLmC272p3nHHWaCvHJwDJOQK5QiyHRhOGK1lTDMOHVQRGn2OOJJIyKOFN+0XBQDJYxcwz+ArMyUq0T9AkHZD+FXvaHSGl3biodUxdVTL5fdrkYQ7wa6pY8xjA1o++LcVYgOikzRUhBPFRCdjwFLL+IIvDB9GUp+Bwm8j0CU5H6MjvpvoxXuRaos6fJA7jK9Bfo6w4lnHGTro/Y/5prdrIR/tuj7DZ3DuZMhyy/u8VOgLbnkJWNKt2SwmTVw57U6Wrmfz9J8Mu7edmRbKY2Z1kcHdvPQK+HDVmuj2bsqAP8c0RX1ElE8VVwzrIu1Sbx8JTU7XR/LQ2sLX499hOanIFQy5gH2Ttlna+OIO6EHiJTU4HBYCzvOwDzcH+bMWQsVsAaIGAj0N9DBTNOAwFuMdhxWQwjVqGqSMAs7nGoIj6JGK4x2ezHD3XKe6Fel90f5JGe9QGp0Ynkv/zgLmHpa4WtNSnp/hrP4Y+1Z7GZ6SexMhiw/97GJvR+Y6LRGzjkL15WezyfihUuldIa4ecRd1FgIETM15AGI7gFccuImPWW5CVdGBQTL4rJa9PsgXab87XaU0d7jk4pP6l24xFoqg4KXk8P1zferPV5klNLFuK4tp5ySZ1oIZL0c/Cs5pfRnEkOp1sr0aRKoumrMxZyB/K6XFuejORb58aldvMLSWEnH1h/9jGhEHd6z9J6+C7zClvePXmGaCYu3LOxlBBgFe1MMZWqEby6aFeipvjqH7+WiEAHM6TErfqp0FHEBazVtg5oPBihjb316YwtkHYqcFifFoE7C26yiJenQSuzbz9l5j0SkZRV/Zsvfpiwhcr56dkNyIHdP0+ThTScDSEiS/fZwiHcFESU62Hibz+dZ+MmFQ5rFn8sfPUT3s07CAPu1fEsbLwaJFbO7dLWYr1Kx1BONI7y4i5G7tVpwmyVcG4nRMuAF9gCxHl2wWscuUhkGem5UN90O1uEbSW7D3bNsuJ/T7prcRbrd80dl0f1EZ4/hp1lEpdrujeR6TAcDgu6QUYHwhsOzfEir5q1vjrtp+uM7yzsOam0Dl3mmCN7vvIVIRS8JD9mzbeVTvUfC1jR3TweR/MbQGkTwVPXWxBwdOcSPl7vY3G7vM8Pgbi3c3SxU3l4yMbyJCqGCMHJDFfKZN7Tjrsfjp0TrW7ulE3yCPT0Z8SY+u82iGlJ2b3n5k8n/ztGXNC01NY+aaYJtCboiH/JcUmaUVzrdnsRV3y2TzaQP/fTEL6hZL1nYd/H1ftFlHa6pZM3sk7HV2llic0V9zHki/hGvxu7lWZHAesDKrM4ZYKPpvxQ5+QxqQ1TYBcg0vAha5MJ3+c9AU+rPwv8fS3MMDnCXr8qfvLqVmCSzN3D2BpdQ/V16Ro7KWZuMv5NWetXWQ5tpW+a5IY00johyKvN5b0UOaU/5N+UBNNGb9bxA4NxIWD4R4k0BJLJIeQmZ5OZA6BzVWfZby56vnnayUOPPF0xrJijZJml31X0wFrbWjn6229fcyKC5EfC84vk0EfEAGV3VCrK27rNSCzAoYWCOQYFG9T6EDxoYEHBAXTkPRjnKHJu76QqtR6jQKpDe11A/70NFPg/H5p2zPWodGNkP5FE3lDwKLFkEuWmFvxh66wIQbRa7NNcc+yRYVft+kNxeUtWRGks4nfHPQ3WNCl2dFJ/RcM7YcNe4cpguOvBsuoT2QxkEUy3lpxTUvfJ+T3qtUnsD9ayWNmlC8XUEx/u8fntV0AkvL0uyCrKQ0tFUs3PYtecax/KZJkyvP3TLXPSrDgW+J5SZtOQTNxU4gYza2/6fS8pyqNnt06l/WEztP1nZXRurcxbGTzVMzRenhZcM3fWGmAEOtuN+DKONj/Yg8QdruV9QJqvcx+A8GQhII/zZNSKRdjhYduSsRN4bQu6JeI0I9Rm2Za31YkbcGGXAY8Yiuc6Im8p5rxDiFTEkr6Zqu1nofppOFBCpNc+Fm4dEsBbSV6Lts3CeFwh99nCmecDQlecTszy1CrKif7hi4MyWLhEweR2bOodCvWbVD9SHrcLZzgmyFmx82O7Yc9X3XlVjKwU6XkgEAeOm3XllIL3oLbib5Jh4yl40Niki6jru23D+xhKbuUCOTlheWgjtb/kqQQy2PWxB1fVsVhTqR6nH0y+hgUJoapbnFx5/FuSuz03HEwyrqvfDw/rqBrsNnDA7Xnolp2k782s12Mly7/FPeuikl5Qo0GKgsHXD/Q/YEQwhOyX70s0il8s6mhR5TWI5rk4F5WBP9Mzwmqc4j7VxsLcVFvu5LueEmTYDMCQAvrXx5B7ilxgK9WWxV2RtbwxIHgBv736pNq2XXuVf8vdkhWtZ9hrr40sK7NFPu059jgVtMeQ3BaAd/s2lGtN54qzhCSnNnqotkb0dEdN5RDCm/ED/JCdEgL4hwzQU+oG655NFKqDMKmHxYQoYs+dSZBShZ92k8xDHahk525Esv9Me+e6StlA6J937vn50uM9ZrznMZhoyUUhB42GwUVd3zcdSRugkeC+KrAjchWhOuqjShrwMNRj+a9vRJYiArFwOjIwivHKcdLfk57QH+q0ql7XVRMAiIcwFfac6/ZBtb9FB8S8oZp914pZDltcfhB+JEKdOGozw7sYSJE8O1fXrc8XMnL3uMgszae4rebrJIr3dmsKDhPWqNeTdD+Kyi78pjRztIl8QfJZVxf7tbaTS9O6FtJwSm4HlfsdjdHRN1x1iI8xAfCoo3jTUSG2aAhxSXJc/0t++/rt1Qz56aJlbGC6hoihEG1tcIA7SdIOt3L0iPVA4OJ20Sf0pLkTcFsLb6+zS9jRXVS4++4V6lj3TkpMLnmIKvJKCJOK/Jok1hvKTOiPfN6mQ1Tr/ppFbg7TsbJLqgmMwLm5umL/R3rVE3T5NeTajRwkCNVDuZZAt2eO/KSkAN1SVXkTx/WrQsjicXow2azWvv7pZU1/Js1slxbdMvBld0RerU45QSBhJAEGrpoEREgDEWrNPM3MHqyHh82Xza26gwp9nmyMS0SgoncL/e8fFnRuC/24E5tfp0KopIj5xJdSfIVnIPlxGD3D26oXzOjfDsNN4UP55t97Us5B1zCbEjGBySkcJlGOZGTxiHiut51zTgQ/sicYyy+DzJnWk7ubqOVFM59JiRGEOXbqC3zthoQLsOioLanhIRXTNuXeTAkcFxr/TzjIAlPxmF7lSOwbgI9o78h9rquFNvizVrOXxLxaSSGi+pkebTqvQbrEpMuS0pFtZJiosJZ+9teccqCqVZnM7nX0HJu5494RsS9AVP415/j6/IQgR9Z/qmsYjKvPA7XoBrpQp4arDowH/gPiu3pS5o8MAJfyvj8gxUFXSEDniO/p1CZ/rXw12t5U9/U9IjqIgQMN0scg/I5Mkl8u8IgExG1P+xEkHdEZgqtNn2T0jcjyTPZkStsVcY19KlGqOR+oDc1N3Oc5Sdv9JDJIY9YnFFmMpe2mkY+RemjhZoUakWknzhqIMf8oZtozWjif4UojbdrJvhuihw7HgSiHx/fzfeDiircOEj1A5GEFXu+FL7am/wP5YntP1bBIfrnXCcIj+HjEOKZXVBnAlgCqG7pl+nC6nwXKNICvdB6+qvKWtXlkwIGyByv7Lm5TPUo+Trb4JqJy9oQWoLsbiEQ40yN3x+QL9pISkpw9+vpdNicmyh3jWIGMst7u4mStrVzo0DSdgxPb0XwjnPl1y/w5pL4AX0YArp+jbLsbBeg3/bxtm7DL5A/dTL1ZV/iWIeG34JyCaBAiap+QOS9GhhBZsBTFupdyJi+0E5a3tcqykwdIber6URbRIx98Hk03CBD0E/neYaGAAY6e8AYR+AnWdLC9yZfq7gz4Q3SpaDpEI8IzH2GWCOzylglsuVRHdKxyYUiO/Mt1nW8oCfqwXrZTCe7lV8pdDsZiyGevp+sTv9Z6BSDAtUfWkK4uCWmXS2AtSHgTpFAjOSU587BZZNnpKT0OojprsEE/KBGpGi7G7ayXObMhVj9cK4UG5/XCmykVKMxBLuoVvc1pMk+io1w4hAhbPXIIiMJAx9T5T9S927Tr16BDB+YfywjbtlxhGdwKZdGimECVnBgTiFLF3LQJpNNQj6VaKcSdjzS6tvEDQJAVPYk7N8YaF7GyRi4Z1nx2pRKZZ2t8HV65LUpaWN8ir+Tme8uM1p+zHl4I6TUcb2D7+/mIXP0vekYSfkb9REUGdaPyBOu5ok6cvKNkeZ4Jb+NgbWbGSkl2PzUfhcCgl6CaIkBlh4yTuy9Sy6C5b+HAhfJZnOWl30GYu8inI5RLYcHFX+w4NpeHjJfz4p0BsS8ip1wiGgLxeBYIIc0ZmUU4hWd0F4RAsTa6BfudKkz2t/pcrP1oxLIuwPnPdyK1Z99Z+kVcPQKByqdscIzDy2kiX1HFyZN0NuJ0SLhAjRTM65EAKQE786oYpqMkNdjjE97kFpck52YDer66YAwjcoB7SP9ZD0WC1mFNQrr1rBYcfzK5+miKhZxkHZBbfklN1mHDxjNZ5+RjA0xSkXM1mWAp8dhrSggdRIXFkM+cysloXdUR/syeE8ykrkIJ5JwQattbMy9CQ6IXPvJanYwXzPS/WOIabVdHsenjuplof0/LsB/+A99itILZFvJ3hWUwxpPOy+3NXl9D3w9j5VXrwi2+NVxAm1YnbnPvaPiPBL4qSAI1smCZtslQt/nzV6oXXiN7rViMINAP7/cpnZRzkwfLoruUZpoCIsvTMZ/dj/4O/GYM+IN1c52fSY+dMbsq38GVa3r2Xyj1uVYImt88Z9pbaRAL1OP5bGWa0BDkT5dwUj3gRgI/KcTU/u5+OYwxsMtiE2ww7+qU6qwdscWaRvyRcRmoOCCuwNyIP4HCwWdi5GzfW3PTDa+Nnc8lUfdsUaQ2LblolxnWiXle1O6bVTui9SEfD43fs7rFsrCmTwG5Y/wdx6vw06dL73Tq+E8jN7NKev4s3ivyDIk5l4brgfuOrYvhmPMeT3Ga21tbfS/B8RNCi1vsWxDwGLCwpJkGVRsUcCXd88idaMqle96XgDK+Dm+r2m6AHJoFY8Ed2nfH6++yNXMQDY+MUdmzJL9u1uNH7GF1oJSfqPaMqm65qhzWHJ1DXI9pBx62IJyPt8UyrkBf+O9TrC748OpyF0gIoe9jB4FHd0bSmx9QBCDI4SthO0uVrG1Ns0hY+lA8OUyVjWksPr/tnRfZa67ci3Osa8h3wZvfYQ3rekd+f+wjPqk0fu6FG9xcRvFEOWJvGjkrxXTBbrAQc99yRTTKfc1faL0EggUVT+mp/cuLPX1w6H5y8Ob7S80sxOqpBabYTstkkAR7tmZk/Ho59j9yDIKNeNVGC+sAMmuOrIdx983opFDGShcNk08XDq4fxk+ni5dOWJlT+8nEiL8fraVyszov1LZFP6Akk5C2Nafd/gy9wHiJ9m5Zsuy2mTlUIAQfWMc1YXDdgZmb1qbEHsvZSFaCEhyEV8U2dMF3g+mLcXw4gS6CBoRBAOkS6sgN0xgZyGv83TwGSNQd1MTrCVkvDHHL94ydpPju7bCs/60wmi9MYOVA+z5eN0OPN2RU7gO9V/9M7Gbbwdcs67HN2k6o3NzFmPa5zyYo+DaYSj7tEd0rHj3u79/pGKBsFqprrB4a/AVjQEjv1vlybMlfjNO1CGkBy/4uaU1VoMrz6xzUmPzm35TnYWK3sgSPKt9YbUJNBskv4488ob6B+cfHvcmiEHLzfzHl2Rymbvt929byjfwsGb7w2Lo3fCFl/6xlvQ7ZRkCg1r/ubYToZzLengDqnGiHF9gyDXfG4RQwHm9aQtF7XfCHMCsDtRj0UkHf7MP4Akhs+6dsrRjW5bhu0EfKT+/hAc6UDdD/BWXBeueKQ9UkoXucNfh1KBs0+2JzUR5yNuo84sxoHIgT5SQAgDETwPGfOgQEl+j58TNls1K+CDdFAkUiSKnwUHHj0FLNPfMT7mwrx73tk9tg+6LkCNKB4GUbAsDxGP4bg99fNhDrsDJ/dTn0uiVbA7fbY6hccqPl0hhJTptliJl6KGe8XbecNkGt6+7Yfr2J6k8W3OWmGF/nfGGct+dD/z1lXggfg8vkaCaQZ4HAU4R9EBdyLrRWhV/nzYEEqknPwyX6oxipgNO7s+nW5JpqsNvlTOjwnxhd/r2hLrt1WDW2ZyZ+yhRRGgW3/Aoi+h51BHT10yfxfKwtK0MH7soTRbbPBZAEhzSyL3aia3iuzmzj5XrGcb3Qrjuk8U5JVqIsIriDr9ygFWvC6bE2z1PzZyHo+Sv9dK/itNYLnfM/2sGrZ9PdAFCKluVkuwuJjLcu/3XvicyCv6ZBCwPjY2h6zklBGI7yIDws/zlLem9nrEA6b2fbKadtSv1OnNgO4rJ1N7ot70axoWXVZLogYXw0AGu8qwibJHbOqtahdHL71bT5rcmciG/oLQdxx5zBkfXGpivamWV6FPTmtS8lfipujE3gl52cwJiEJHILZjlAKGCgl+5BAAgbenFJ0Ylc9I+wrHPDGus2pNVYe7i1o18i2yy53/3ZCnngWsvz7mQY+ifj4XsQEayLr5n5JOfhMcRpYL009cpuwesCufNqiQphhe4uPJdWmSZHKd7JGDhPCE5AKx3BdEx/67nIeL7YXGQkW64XO21G/di+7K9P2GykBh/Nd/+sZJIoELwWbCVm85b+e1VqAeDQxPMNBt6pP9TVRdRo+QYelTAJyyMafDhP5lfhVescXJ8vWlb9AquESvmHVMmVFnVETE1rf09ziRxCeNZfQoDOtExGt1xbHBK7G5a3ePEIUDxWlqe6ezI72j7BpOz3IuNJDcedlAkDmcZZZvNWvI9y0o+NCPsYRiwnHEIzz0I8kuq8sf+it55A/4wuxw4zS4FRPdQ4La1coRy3+rfYSLzFIKOtPHeG9udu1h8VG2LttbX8uQSWCVb6UekjC2MWYIkATqjccXEEyUYHqFBkZNNMcW3ywiVAUAeZ+S/GAssGSP42hG5K2OyVsBuK6bzHcqjosHIM3lQC10k0Pe3amEGAInsWOVbe0VTXspfW1Uuue4UlbX7IzUiwNEM3atZbiXODxVpnM+h9nGGRzK1Ot1M+v6zGD1qXtEJxRrGz/+pWDntOPidnmpSlDwhSB++l1R6KUEnML9OYz9G0R9zj8k9pEd+a59cK+3Lghl2ImMGxUDi+A6aDEv8q7O7NfAEtU16PYt9YJFFqEDwWPJpNf/dMd2zQ/QPXeZl4Xy7b7l2PXH/qam1sc5q/9ho+YVQhcGT2HNx+DlSCuAl6Gw4/O9WvK6ICyEobsm8aA+LPtAqQHgl5u7TKbMm6AMFQQU8WUUjb2DoOjjV5k5KR85TUHbaJW624CqxurB0oVVgug5wSTYrQqd3hc7uohR4ZO9owWMAbkEELQgjCrc7gVEKd8JtwarM1+5Xd4WvgEISc70MIz7CeGWDAUyL5Ne6+LOFwIf9xoaKYLF2zaXUnE22a7NBq9Ao/BiKN+p1VOsYcwlBN6S0pbK6fet1EstE9uXrlypQw7FXLZf6va6a8Mn0DIY/poIEsEaQmmXxIrti3FYzSn+tJq3eEAWAQbovTlGnp0S0yvJj/KxU1JxG+OLxdixWMc2efv/QK9fwH8th97jLO/njClMRrM1MkEawyTcUYGJExTnVS1IUxSdmMYj38bi084u0LPdi9a8Llufxomqju5sXGGSwwSfkJ3CwZh6QWyHWiJ1qGF/diLL5vEo/Sj1cuADp9lxyIk+Kw+D9BInHCgO6Vo3rBlxQeGqfhZBBdZ/sWQLaYZ4qwqNJNwXCYs4x+OcoPI0ty37QWs56LfGVa2nniYcyTd3qKU8rqRpmvZnlsb55x3nP3Tqa5ucL8Q7Wx5HLCWYur6nq/7IVwubTV44gUUoaKWqGbn1lfuS4o/EcnsGOSdDehGFelpIl4fpDLdEdKmj6aEOKF7tLoHXky+433JU240easVp9mqhWbIekWaaiZ495EMoemnmTSnqtuVJxQV5DI9Hlf3vKkrCuUi11m/0Z4LjbqaUmRgt2fffrmCrVS2x26rDE3Q8mCw00jOouZYSPBJ5joQicUU2rqRmZn37EIXJ9xRvKP9+TK4Bd/YPYmqxQz2rpEtZbjeUZ3QR0JwV498n7YiNmBiBwAldbPJE5wZABX5LL4ArroeLg/nh9Ga21s9VVu5gUGYQ5HjNv7o0rjbx4hrW6hqVfH6/LvCHcqUjq5YTfc/QAOc1756zk7EuOOkh6J0cWRf7EoW1SOSTWCbeSgcHBmLWZ5heV4r7+d1O7L46NYe9KgPG4ZLJg0Gdco6jCRRY87/csBGpUKD2SknX/vcvrpyiIhChmmqf8A5yhi2fukM5MXsWsqNgf3OMEwl7w7yxHI4+AwB1sKtSseShvhntLebbXY0pqTc+b7dHu+ojCrmyJCoCJC6pfQFdr9d1PAjrIiZKga/sGZUCqkAG6BtSy5KL/BzidUstI1SLS35jnnGvdVnyUp8sdUQHxCV5MaVSizwCdTrvSmxjS47Fi3vrz8mUo+x9Rr/3EHgwhr1NxkbsLEg6GmDh4D44ruyxtzmx8Z+koyGWHZ8XGhiTBZfkuq56J72tYEhqkVNuJZ/s1DsfdPsQE4WMFn6KcMHE5M5l3o68Hqw3MKoBob9hBoO0keP4ZagYmZ1N/x1R37Wn6es/lILsgWh9vE54E/XBHcPfOmgZhJRHhkoH3FrFvhQyza4Hc4xtkfu9cuueAk4lvl0dPq6lg8UD1LLEg/9tJN/lhsKl3vrJN6ey2x4n94JPywCyzfRSoDn87nPs0evHoVLADkKoX+yk72IDqSnBB2F157THS5miadFHpzsI7q2m2xarTh41yGlLegf7e/zugBf3AnMZegIdxS4p7qGtW46WwbT3NUaG0YPqFR+a7AZjp/koTRIcLhi7pS97SERv5XObklwLm0l9Znr+9owiTgl3O7iCq+jLB/y0rgAp1cyU2x8dyqSebxNZsTPm1Ns/uXjzxwCZHtl6cYGm8eIiBl0lvLBagND/NQNI6XR9aPCw4L5JtB8zSrldPA5PWPIQYTKI0tOtLcvUdQRAlL8qg3yMKsKNFDkOMo/7/lGtmUOJ7RGPVMx3ssVgV+Aiwu00RYZyaqslJ2m8HSoCukizioFLGroIiUJafJWUPxj88eTWOBdks9yKt/l4YwSm6kxtKVhiE745M0Xo+N75ZdupMgkrm+f0DAZ3AoTEIkpq+D/MIicHMqejTLxFoHxI9CbpJCrSiayJ0aLsLD/MJ4i/sdkkB3+FccePZISvBiHQjefiw+PIh/yJI9gorG3kkZ8I3mJLKNsbeNggRQHVaP2mwkJtJfAf2rYxY48HJ6cfl9CL62/P2142ncwQzjO+3hsB1zGA6Ion/iMLZYXgQkTg2c9ayvqSwjECUfUC5SfbeNqgHeA/Wou0cmaGjjc9MJiDkzISuIf8jIYVfAI8fmNxDxzIZ0R8h90Ufvp63Qxp7GU2T6wRpaNk53h1GOnoHHtbp4tshr4Q/kUtTPw8vIKexxpiFeyggV4UhywWbQjXiZjRjxyP8hhrMwRN7THYlLtLsqUOutg77hXFW7KKrH5pdbOFwon2pMwYd26pJ+/tIQGIhWVgVi4PqDxc8AaNp8xE2E3GLP8Q9+vuKj2Gw9BJGvRoiMEiGZsBZXiJ+58znHyONN4vaeCU0Fm4aHrJ/YejskydQYqflnlgwmvT5GGjUCY2EbrQh1LAWuvQV2p/42x5Vx2jICGTL9BPuBcldjf3kkazJnzdvNdhl6vmZG/V4pi/eCVN4eTX4Tw73EK9yfvK3u/z6J824SDXBZqL8dFoF6vWD4di3Pfw4JZXHigOJrud2fG1lHRsq2M5YdTLBPdLpLca1lcse4DezGcpg2VWQfeW/gbLDxylZz2ipQu2ILmdN6ucVt7AqXvpi/7EPII2n1LpdNGXtniBSZPoFZmNGpcGARwYoB6g+/PbbckhgRBZCMIM2Rr5eYrpTdK/+LslwA8979CRgR0X4g2I4wn47gNsTxptESfnT8mC8YjlV+V+UEAu/e6AXJ80CE3n+eK7WFr5IRupV2N3UcO5QOjXE1yW2RovIru6dTWVtZK640QYtG5cXMPNkfp8F3jDj99tYxHcn1KySFUd/h66M0QJMYUEQfoP+kzv8oeGiHWRqIVUXj1Cmq9vLEKgZk7UVO1QLYom5PFN8uxvQ6do/tkvqSq/n09AS6zedf9Xg5J5ua5VfXr6K3SZsJWdhFiqpU6MgWo5ranlDr51ijh2XCG+0xIVzBk2brX6LSjFrW29Vb8d9jv9pbe84W7QpA4z9UaJcNrA58s/DhcxQ4pG2r7iYwfUii3ogIPqKD+2m11tVTkjTSjPM9gb7eTKO5HlndeiX5ZETseucRvoLxmMYd8aXDEWMikjyDStbyzbszB/w8JT/Y1UeN5FcmMrpp0R4r3PlKj6AN7u4Do95FRQqaKTfQl3o4IssQXQC1nDE7Fj7Rm+vu2yPyoWg/PS9BuSC1w51B5cMsvcUNl/GAaMkboJQgb0VLi+J0jHT7HbazeMcEBe/ieGz/epIoqKY2eDu0a9CwXVMXzkNf5tkPDNv4kKin7Tu0cPIYTg4mYmflqNDrk123K+st5doymjY22F4O8sYYSeJUsX7K6pyrnvgk0uuSbjpE6F34ay/Fn5tHngft3uczYjtNPJMUX1toCUitF+LW4YdUqfNcQ+HzKkCvFzXSwBXnpINHXa+jByQakKj6EqoTZ2RAT6C0BRmvX1J3G1L2pIKlKaX8rDhU62uSfTMr8EnqedBaZaHlu3FtyFKls3NI/sTTXXky8NWRY57XpGYEIZBoZ0jVBJpzK5RUCpWW6kIMDASTM+tT4DDyTuUufBvDw6RC8/+RHC5Hle5JgwTJtAznT8ezd2CpjD8wGud2qONNaR6d4k0J+geae49DI3BZzC6P4EY/oRN2+d7Tsj5QfY9dT5K92aV4dfnrOFl7E2HmqEahuXFCSlw5pa8b1MT5fGjf4NfyXTzkdoXNU/sR55ZYKozKnIQohk3ULBMHOKJQmFDglpREBa1U0uZ/EsAGR+JhBmngglkfWPdL/nnu3d33RCaoGoav0x7Xl15h3uLtKHZ5lFx5P26Hk+/6CUGZBvtXzes4Ia8rtBetmpY0qKR1v+60jxz2yMdjQYtETNJOReJNqqm9juND3obcF7/SGijJeVmNnNuSg6CY04jSpVndn7FjpIxx93StjV5mfUhYtO6JPozW6mq2qIXj5sZT/4EQe0taBbUyRpomUOOv2W8WAWPJtUbCOYvt4uqbXo2l04Qa/sEnlqHpxXGdJiOb+js3Zqyi7orANd3IvqqZwgz57W9N6az+FpcWsvR4sQU/bwyOwV2yl+jL3R1YgH9SiGNSQ3nhST4MlzfRToBkP4dyvpOlRJuQF39dHuEelosHchuij2Jdea9cfxI1f1YVnp5LNIeKzc4HHy8ljKSC0Z6z9QsmEs84e7/MbedL8w+sJ+pXW2/T2wNhqk70Mjs2MYfsUxWD9hslk5gIGvjjJHULnCUVAyJ1/6NR4pLMjGPGMT3g5Pbs37REugVnE0td0vdu0jLTHx5tz731/ROMtAZE/kZEWHKR1xhUgaKRA5H1d9dkTZuvp7hFb0cgK2dL4vT51IcgM3fFEv8o0cGc6I83vP1Iz1s5qV4BhshHBaDNLl/PfkjrdajIX666WmpO8mZK2ICd1g0fQY4p2p3PF7+aHQSxAsu+nzurIrFag0AVve/HGStN9Nepn1fXLw5SoZRwcETeSx7xcsqgEeiOCA+s1GLYCxgmSCy+L4oRgyezLx+05zi4uJ5wvQ/6tnaTVjOMdwk99LPmVAnSf5lZoQPDqIZtqaYJ4EfwhtzV9WGutQGgXBmPjs7JmdLn6kiDgP0JE4ulFgYDLTmhdcBe5LG+AJEuhpAHK/xnXtexEx0CY5nrEiRDsDBidFFVrvVvzSJhNqC/0sbTO1aIVVe4bDCugI/6bdUYIsh5uGUoirq8vUMQmemdzFQmRuZgCNvwBEHx7Du1KeFQHlROKZpdQ8c3C4W+RGAsuDAkcIQ6FNtIE3pMAnXIX9dsWO+JTBT7Sbkqj10RZuJt4lmpWL2TvG7e1MycAa2mAMK7QQqIS1PYAzBsv8uUMj+whN98AxXQT8h8HDkPh6xLQd1VWoTa0+7fffEdkPHFMcu/RBG4qJVmXFgDVfAELmYXTKWVhhw4AYd+cR2wEFXWAhXq2AsPkPQ9Bglb6EnZLslGlaSltva/r6t2Gk7WL1tW3XuGTE6hfMP0QF/DyhJu4Y4o7qIVKMPKfNUp2QL+XKgKQlM2K6nR0KOpEiGMIAo8U3QRnIY1pkTwwi/pCUvf8vzY6+Fk821ZIjjOG2RzjVAkwtWHy+k7yDgaxZHhLckJstp7Ncx1sHssNTowwk1vhazRwLuk39O6W/mBDlJMAZvVIjIu9wJjmc++8kTncqNnTfC0qgK2z1tP3vZqngZMDuzXFM+en1E6ueTj5k5LuQ3a8hQAFw67DDrRln4JGzmVb3m0r6/IMdAqayxZC+PAA1lN4kBQVD6Q2K/thN+XFk4BhTJ0HxuILZwXfOSSiLYSKzbOVjNPPGTajfEvjk9veCzH6T3Jfsy8SQSP8eSq/u59Mu8Ip0hCqlFStzNlvu1fwQ95hgYy2iSLXkYAOLr6RwJS8BAjXU+MKM8UJPoddxSXyaVM59MX2EUbOVcpAZr6fiV36s0iSZbMiYBMKxTf1rz7aw7YctnAkDIZ6xwokR9+PoAqpUwGhFO3TKoUAgqX1yWZ6HvBL4NJXL1rGUtGa2wz0T29vBVIC2WinNYr8nM9yMKI9/XXEGQuirK3wtHpJzpW2/3XCdjEyIPhsy9Ggk81mcBYo2BMp6DtfjSHPuku2/9/wGRXwye/bI0AKlJY2v/2QsovdMDI/YLt439tlEwRNPdKebHZDFVCyih8UuwHBgDeXW5jt0fUpnvtmOFEkSLFq8m465dLBplP7ZEHuXE+MWROJRfrE39mtEsNMZ7fELA+TIa6xIRQroCZdkokb/Y0jzlGjaI1iq5S9GZvlDkH9FfKkI9ASpqiuojJICwQgYWsAdFuNuJp+7uDcLChkspeTwI2oVg8iToS6ExB5EXoq4rvpIXbvT6ArwTcG4HH+5yl01Q+llp1wps3BZ9VxfkfRkSu+9szeNv+g1We6wkuiohZgzbKU6fFa/JDucTcvmqrHQQkRtxXbB4tApjovKo6Bavzb4LGdhqRgGnq6x+Z/Y550cVj9Z4qnxU4GX/5C/Xvi2us9FRYQNjJIOfk+D60srpjce5cEclYDoChuD7D9W3N1r1MVz9ipJ299vg98tV1WuKEuonVW4qx0/ejphXC29jhczBWjtq+RzcnigEtbVXJvx5Yn5lcsybMiI8cnW5qjobankC7XWTZ2HxJK1+MxznFuJlyZoEzarESnIF02+jJkeNu9qEtxuU3S8MkrjbCK6+KnkH5tqUlHUD/W9IpkB2HC+koGXgxuhP67RQD6H3d+a+q3U7QIzOr9ZeHmHlH051B+FyIZzQATQXM2ua/SgwxMYzB11SUW18jBIhVaP9Tnem2injQ0wKZSv0sQsUq3f5ThlEzBUWjIyIc/Qt5MS/DzXIRGSk8qfJ0Nb0w/bnpVwKts7INn1VTwPgIK8FoG9ScOb6ebdV/0BRS3xEC9DMoCAkRgN/mT5WzRmRzyZIUu9vBdITeyLCuTCcgEsEeMnwSlFHeUsHayy8f/B9w8dI10JjzzWmWczReqFZQSHMTEg21hlLxdsnp3jKQAyDuPOogl3soUvSPovm8pWhh3s7e3HHEQTAN6149YIFT1LHgQtha1IQ4wkDHSVcPZn4Pv3ckWpVgGjIAQJTjIvG1JCs+HHtL4vwmEZ1jCydCYjkloimmuLIgbJ8c9CBdayOuU8y48ip9ES1ejqUGkVfoO/kcETcocnYo8S9/BteJSnH8z2ox4jHA6eCK9qgeN6ZMNzaPZP9jwt6IW/VyZDNCTPaCZJwHZ0ElBTz6QrOGpTSrUujU5qJYzAuvkLDtKnS0TBkH/UfokphDibGLDtIhAY50hUgOvmebjkvunH5dm2uwKz5GBZp7QwVcFnmH2pKOekrd6PpalTGDf6WALBGGuG44T5PSuoxbzUYud2UtU5Mj/XXXQvHZksW3BWnFRyw2iAjrB/NXVwxjrBRThqYKL2qjRBRH4KnxN+Zq5PDOHKQK5K/5YCSt+EWp5YHHjA7jA4pKYpnDc0qXM5ipqI16MZuG+JDwuNKcNTmuEO7gB/uYkVyN0+aI7ReXTWOAYpu/KL5A6aCRDDDI0ZyfJ/aNmVi/EcomEuHCty5mwaMWcUFxE5e9sPoqrph3VL4l77FyEVFlgAf+AZIEAt6xLAstQRACywfIQAthRAssAdeajAFhcnvkWWAKAIFltUJZZZbDCWWWDvi1IgACCWWoYlgMIFlqcLxCBYADoCWWB4IFgdECy0iIFtsJYAAM4JkSwLNCAIkSwZYVpEsC2tEAYcSwbwQLAsCRLAHZEAeEQBHxAwWWCaiAABoSyy3oEsCy2sEsCy1UECy2YECwU4QAtNxAstTRAssHkEsAP6CMKwIAeCWWAJqIABgVbECRLLA1SxrSArIIAjRPxBOhLLAC3DECwOiWWAIgQLQRAsC3WEsCwcUSwACwS4lgANuJYHBLiWWAwgWWkBACwBGCCfzwJ8RYAKIFluWJa+iW4ggWDNd8YAF9EsCyRLLAssG+ECwxAtOhAFn5AwAFoYgAADbCAKQIFllgQIAnIgmwlllCWAAixLAGyEGIFDEALLfuJZZYFswJa2CAA3FiGALLUkSyywAGFFZxAC07EstSxLBlxB0BACyzwQAHgEsAEEC3sECwLBJiAFlryIJMSwbQUUIAWW7wg4QgWqYlgeilBAAdAQAEiIAWpwllreJYKsJZYAlRAANiW77u1+uCQZkUS4G1trokLHcOjOIDWQGEtcBzmKeCBHrW+ZHg+z4oiO8S0OAeXwgvZ3wvNhsqaqtz+Iad0VrMsviNo7/03Sn630MMH0ddRVIP8DoBN6h0bBJ8CAQbQvgX8uc0fAqAiGaWsI1FB8jZJpnvjZzz2h9E6OZDa5LG9gMJ29isL6VG8tX2CYoVhu0lXm1S/bz2Cj1LCayttY5DBan2e/oThF7EStJkLgkZ2aY4IqaXu+ipp6DshBCMxrkcF0JlWoVbw14Fbt9blHwfNm/GVN962EZ1qC4htjwwJWnn+0nP0rEjuJ8a16hHU9oD6SHHdJ6+Vqom81aP98cFcKzd3AhxO5H0Yq8vytJfa/AT2koKAgwCAsAnGoM4s0oEHSv9kOsxbDZrLxe+Xhr5C4tUgKMAO6MASq2fOl5JtlKkR8f1hMI11acHh2/frL5+VAcyUGR4wheACYcGrIgYDXPjxtzkVynWLO8mw00dClKhFfs11CvxL6geLEsUoYKuTVL3/ZHnK1maGExjgXc5XXwd0npEDcP8nrggDvdqbbMFJNsY0wQPMxrtxCyom6S1v4Vheu5BRp7JHjIq2EcKmVcahTUaVOAeIYzL4RBN6zEDIqjFkopp8R/iSRis3ZYH8tW44Ro+hq5dsQawaAiScc1N7gqR6RgVKyRx2xk9ixcpSiFoGIzCUQYTRCADwQkAW5NvsQnQgXWiXV5o5HHSHRoj8QU+4w7fHLTK+WFS96BeXpYk5HciML91OIIa170oGKLtKErKYqmtUsAvZGhgnEeNMjmSReuLWIgMfp34uWlzxQC71B5sHo6huYIkArWzOXFQhrDzfUB+cxoQ7OouRmTsus5isTb0oeCbVAcM8rUjaFQXI7mjU1N0B6DfTF1EsxaN4JELue3bbfoGgJ3an8O4wCjWVCI3lFyPBoHHNWxXq0RMKIqeiOEQfsY2Jbyg/bwGJCguZ1Hou+wC5THkX/iNZlM0TB2HpJaCJI2itzzELpJVCPsFBSoTeWdB12XNFajkWjmcyLM4oukVyEWkFkrGmcj5r2Im1PnxLLjjvH87PImyvqDm78/hMjB6tuL+Y+BD+JekBGrxKSqF+88bjVlUTuaHmDTkHox4iqiqSYCG82lu6owF2/Eql3QxrA9JNVHO/0etR4BOpmA/662XPgbFckZPQCo5usV+JAa0WQ0pCzhkE3eIYhqWSr1hY/BYWYlmVJMVUxo/djqeEQm1myC0KpwRq/Y/USND1jnOs4CSeLhiF4nOV1s5RqD+i2kT+HM7gHj2nl+bMlpVmoy8zZH7m+KYKhpfbddLEzuacyzfIgNKISer7iX5rjr3fwhR/XMY6m561sJaKdfSqN26lj/EpTC9/n6ubH79l+wGE9+cC8vJX61DWDQPTsWaa8TM6Ieusd/mcn+/9qEut6rlRlAqG7yEK9LPkroXwvGC5F5MJjC+xQ1lHj/N3K1Sjh3xJXsV0+r2ybf5xI0UWFZMb0teTplLbnETaUe9VmUMLdMmsKVy7kQgrB8P290oaUmBcupo+5+Svf/5SrZTiWAXBoD4bd/YgWweXDB50896krw3OJLghnsEUXO5rCrGvBugUYgg+DX4/k9HV5qMbjd3WLeNoI/RtyDJfs1zivltlLqy57NWVfB2iq88BoTziJnOMaMDHV9cnosekf9oLbZf2yMWidV+waaFUGzblK6uBvV6z8n4geZfvozfhDY/hOv66rpmKycYrldUW/hvUhcfvztHqJJLeTeeZTxBNEA1/Ct47/JVPivq/fr/o3Mhq396urSLOu+OB1xEbD559rQqUnFjG+ESgMWAZNvVFvaHP8NrCMGePAZdzjVphVCz9lehh7kb5Px0FsXFiKKaDBtTHTC/DjUbXzdOgWKF7Z+4jzLrJWRh3gE3KR+DGFocMNRYuvcvjx0cJbRjk7Wz1Xw0r+iT4z+3NUOdokgl6iV7zCVUTwRNvuratSsRlJctlpPDTqJwRtSUsdDHhpPwfunBHkLK8Sv2MUFwt/iDIeWChGjntE+wGyMZU6E4lAX1zDqItJeyyRsS5oRwUcy3EPSOGq/2Ans8UNLVFNmyvPgfTDgru9PaPRJIwRxNxVklDfhgZH4pA03/ROk0KuZy8Vl8tcaR/mUFhtTZFD2/a3+9cFkM9JYdTxZ7K0F9WJjn+tV6rygabBsYiQxEhuxct5e2tU2rlYASwr3OPzcq/WlB01QzKiqppka25WjOq1Hwwy2tybzsl92Jr6Jzw0q+aPe2llGvrT2wTcT4hrpWXBYUo4SsMUKXrksgQjyT0H10miOVNnc+ydyptLA7n8sq6uTVMszbfqIyR8k2SfbsNvwpm7WC3MvK9/8RZ/8EVQCOm/IizU8ZGVjzby51n8/BptHVNq/aVDRSKVjEb62MIMWB0pkKVSL8At1Wuv52HX28dQHeLdrfyZ+CPC+9rLdNiWOMy63tWEWu/tx9hdPMFBQIqc2ECOqKDXeL9aFvazFd7A6kOwh7Hgij2YazbK34alzp6SA1oAJm6Fj0JxroByD4KbVBcKMTGL9OXnWBUYyCSN1Sbb2/kG3Ys9lLa5Sl6N7+a/caIa306Hx6qb5NAVobzKsVeFB5Qx6yLDW48HGmxhUVATjSjpdirXSXUvu/Na72enpK1j57TizttFlneqouhpFhQf6W4ZWYpe71cScWgE+nqjExT7MCOvji6pRV7uF2LrMq9VRec6bQ6rc1JqKYNawbd2Fy1FBVjg40HURIT+LM+STn/ipHxVyb18Ob+UkrGgOGh0PNToOKAI1hmHhxLCe3jq+D01pG5HmpVirEP7A4nx4eUJzAzt/ae25Rd4sNePnL/GuJ9ij+mCMbKXcWWe9BvlhXT/kos+WpG6XoR7XnAuhDbF07qDGIfZ62RoKRSdzgMTRp0VYmalIggjp4W9dgqyTjAQ20hIfglZyd5Gu8xQEufMyza27SVhdODf4JcSW+ElUBiuYc7gtWSHqqBJU1qDWlKdiMuCWNZrvTtrQQm/3/LZLY7RRRL+m7369Q502NyRrjd3y22PjK6+CMTNxuzM7r9xwiqttS9nqoqJVsyBonRU2KxA9QY88bxKmot6n0+zNdyJ1sSZnUc6w3KtS5LfyeNuYz19rLQvqtvma+2hDs1zHsX6PprnrzqR7/Art41NmBwClDPnYyiQITufYUwdxd35aKNBckVfIp/FNM0TBAO/RXQq3weCQrtRMq1Q850cIT0PQFDGtroe+NzjLqSSw15Iy8aoRv8tK08ijX2iplIc1uTSSgy7HEFmNxiu0ZLv7nDnVMBBHu9cWQVdLnm3q9oCAJdgQzINl2mm5aVLojgl8YrD0fYvZ3pKOlHK+qDe6gVQtzlNdpRurhsvF/ck2SHVQLR5kNcJouMhddbBjxruK4hYRcilGtZ7ZbK5iZDtB3pZ5CZo/J31dpjyVk3uza6kqXEPrWO54vzaRYmr3+E08bfXx+lr/YJhtl4jiRZNtmeWExHP48BiMoMq2i6PGj3+PtgQguinwnd+bWAqQbJjrNL1swYUixeJJgdeFvSaZcbIXRcPQ7do6u9k4lsL76p6i8jVECeXZi3qPav7ztt4lFrOmMq143isqPoqIf0ioSKPRJlowd3noF3ggqXmRBZH7XSmgzjF4qj8ynI99LNX6TaD5OZ2LH8P8Vhr6b6QQs2iIzMP6cQB+ljdhF7F0IS56FkcZzkpMhXfseirxmWE3f6S3bZ+2Y9NZ1JGQS/4LGhsUvPCuOf7pKIpIIWNwzfPlX/FP5bcFQvUwLoajMMqaE/dd7rEk17qlz1kpTzzopcHLJMJp4MIefWUlGZ5jIKhnxj71kW8nf0MzO4PILRE8L26eXea61Thoxm4Q1YIX2b63fEx/0sJCZFx1ZsE3fU0FGmL205nJlWaUl47VqLNTjHojI50/V/vXDCcM+1Rcr+u6H3eVB/mnoik4v81PVwfUK3wOgZ8tpelPpePA9rV44ioO2UYQ3gn8weykocP4dlkvHQ0D2V9CaQX5Scj0zpGk35vv3BNrd65x89C7+G0awyhg+KQdQvrWdE2+u0g7DqIEeDQxCjeLNSj2LDk2aMEYYXzmE9nwGySfzbvGqVdFgzfLqUNhDP+EFM4a/T+qUyoNNDfmkUInhMOUPZDxP6mY61QdHP3XvBIrZn7Lg92HfHu6+vfBP1IaWdMKwcQhx/CuHcfstmzOxJbGKBBcaix9Po5QzJjgSYO5Ovd9jGO4wl5o2666bz9oOV0FqGghvtJ0Aoo9eHjjfy7jb02rUt4X7Eg1vwmFcczOTuVf4HHC3v6vfjQifTeZM3OHfxEu+GchNjisYP48vETWrb2zV+HtO/nIRthPJMvAWaBhZmM6+qlJe8yegz1vZJH4EMcIu3ISdA6pg1NaQSsaPQHnMkTXW0HLtDwJUaPU4HwLuW0PFraEdfXElrCO7SkzViWg1KivjtGJRRzHyLcZ0FOBlCTw7PH3bNuUK8Tyq8uTTqCZtEz2lcei6ycjifcVLNF11xPqdJzncaeOcazUhR3cweJg10ZuAWK7Bpp+4UOZ1SILI2Xxx9Mr6AzmOUI/9CqKgGy4x1LaKOFSQEPSIL8xcxz/pZPlIkzqXJZGzXmbonCjl/Le0f0eVL3qzUHUS69s47Rx8mHW8Y9HNiBLJ/XJu+jJfgztKNK57eRyPE2Z9RVdlFDTrhgX5qp15MiZJRDue6W1IL0MO2DcCjZolVSzUfA3E9UJJNxDYcKmGtEk8ZT+SraX7ROCzVI3Ht3aYvO5M3NA+FDwA8u15wRHZonx6Su+ieHc0ru3uGHWGGLWWoAi7YfNJNGDz/si0qtFS22P0n7FO+2QnwQELRkU4AegDpdkZ4O3sxZuQ4SYZGzwA9FDLlbF1rRcc+UNV3eXw6BFJ+EJKTLY7kkD4TPLDB5Pc6hXU3EX+5+TLv1vma3/nwqTm+e/atZQDkBdenimwRtoUcxdtSjc6hMmAvFj8mqHMFJnMrDRh6IeaYeCstIdRN3DKmdr6Zs2pA0J/KvYwDPMzTrSa5BJ6PJAOEgGBd1K+is/k4v92YS+rtbt0sUSNr8gnpnRAfB0Uk6O4bOqKC9aaujyllsN5nN0TSjsVgIpWQ8cKVSaukMEWeEyLDrXRlcNK0apnhcMWXxInBobUDT2gcEiWHpfK9kn5KMJfsK0z2uOgHR74LkDaKjJUXoCfevaPbmsAfkSkzoXM2W0+HuQGw94uYHoDTo23I0TSsf5HpLbvgft3rBsm5Xb2uobpSpLjb3s5Hd6FrtBT25+3vFgVt+ndMlTlWzvbM2nzWp6vU7eNym0eeIHnwlnRu67jWdEkJCKfymRF9tyMIQjW7/Z8gS5V5pevS++lc1TAJOyVVnbcGdhzkIaWeKQRhk4J11lkDuSdnDO+5H1P05M5jvrBLAzszyFRIrKMIOy4suGXI+TX6P3glalCMjmcGopJ4nPslU5bagIe2OQFrrPdBIQsyv2LdOAzlz0UdGxLb5+KmPeoOqmpWId52pmF59VA/cEXaG55C769BYzOBRyyljPNFxsXvsg4xP7XIWTPWtD1sMIi/IJN677NRzVST0UBoeG2MuQ+nrNnUQMSProMQiFyPGiwlM1368hxibvgSs9H8D4fIs64LsZThezFpBJSnjZfO9cBWLhTz3+CebG0FbP4ZYjtRet2tWxtTZ1HhpYYvUtpNG9jaustZt1qkJbudvfB/+BLXqpPUz6JRWBZY7l4XkOdX3fdcRbZT0UumntkP4gslQJK4fSaoasCzblNGItMTJSqbDZIq408ooalUk9A24OnaBaYq4h+yePPcotEWoSRfANTeWXG0sL5+pJMli4RG+5Nv57FAEdPkk9UsucGKzkf/eAeXadO85Vv/w4g5DxN8JseicvsA10uFT3PR5+u8+aH9Ck9Ikc9bxFgEgBooOU/kgMe/I0R9IHr6cOSV+3KzsE0NVm1fw/KuKtTpscDf8f9Z7z585Qiw7p+2CtiA77cy2W1SrBBcsVngGfw08jmNq7Sv9w3AeXDP54YTCZIzonbLulcVuWvRfmY6RH/ieWtTmRn0mx0XTcv+zS71/aS/JnEZ0PgxBonHRXTUib6MScbnQTVAv/B6FV/ZPtw9jrlkgy1J3Kr/pPKMoTbVFfsv7ZoODBvZJDux9F2GvYpBttBvHeXVA5VDzGxnYG+6WQdRQnLT683LwAYxFf6aC3b84GSNEihak17zYVyP35LzIHT8axaeyjh+Xd14ARNUSHPUwWvvxyChr+UpAED7Ig3VflL5nP4wLUdjq8F2yZDCRhNl2zWRZ7ExPnWZTnnpCMqoKY++F8X/PKZy3F3Gf8rXTy2jbsje9TV6uuUZmjdyvRaWQ61tI5G1fp/Y9fl2Yr8tAbyEu0Ezsce5ZMpoReQidSzvPbny/mIN+8ks0LiH4WcZ076vx5AG09oBN3zMOnc8J/jsxhJR6/CiFrbf81RmUZXNGgBoPE/JA8UQlCSnCK7s7dUuOdZbNV9idgscvI6eoY8C3SCBwXk6cIJQ42OM53VxUoW13PPmc1L9noRlLAkll+Y3p9v3VnZJ9zf2dvhGMBZZkrPuQpAIqwPNk1nt4WtDVChBCuqUvKPNLmutfaRHeGKzP/YLLvpk4auWaQu9gZEgzlxNizcnDkJn2IfS17yjfGGnuXKXJHOUMBenTaDp6iurcmegpyZuMbkPkn9Nhd8DLQ6cm4sBnX9ag2QJmp2F/D/qgXmBCfQyd9dmdwadvb6xjleph+60wXZKaEvI4jfTBj928QuZEXaYb2cy4J9DppN3ExAZJ4n5yl34zKbcc1zdApI2aoH17s+GIiSIhj+pI88lj/xa2xkToiJsTyLxOo3PP3SlJ2QJaQmJ24TdXvw5rQ1HpkiCTFSfwwIZnUIpt1GEq9By+53fa2qaNh+cB2JvoXzrikB8KrwNQ7/uKF4pqhXsutx0a2uFO+yNIe9flJiiFA8LfMsv1LIXZOSepzK5NJ7ttQq9+FkZN+34s1ggMtOjBd4+1oO1Eai1j3MGYUxjMqqkKySLySlMcDXkUR8KPiw2RxbKQyqQSuFeViNmfj4Qd0A5tdROvKhfrEVBIoIfH5LmknuhDs3SerDlmGvl/fIIG7mBTHGsGu75/rr25575g5d3aON+lO1zPigXhrClq6jUtI/b2sj5Wixo2dKIh9ZofTqCQNWSnfC37AeyBlPes05yQ8ATB6jV5+i98YwQdLaRiEzdV6084J2M3XZRwVGOkET5xeLxLAxElcA+YMwTatYDxP9bkx3OgX4isg9bn3V082k2N6vGd2xiO11rBGKBgiqy3MUFo4jtbgbuopfXT+hBWV6oavLkOj4Nx51jz/qLBxGJRrKPO10MNIhGuOLuAjYlEByEkf3WR4RdaYFHhn8oyfBrKKmc78WAd/h/UhXQmlh2/fiXlyYXWhZrkUvdXLnwn97oAuePy6s1VZEK4g9SAwoOVv9SfHNV9K+G63ciIvR91TcGlb0pHhDp5G/lfiwRcT76YPmxIcV+LMe7UTxbgP6iyRzZ74OYDq/ZrxzY+8JcFew/or2mrf4tdtwLUHZBRZY+ceQKm2LLbN3G4UyjKS2vNPbjtiPpQrRcUHMh0eATHb+5Sg42nmgWa8exKkAZltBuX/zbBSOJsTGZ8gi1EW/mJ/B0oSdaPc/AT7nWUK+v5koZ1ms7befgRj0eKxzV1BrF3nzzcyGM3rkai0hwUvg76wskOrSIOOCpuCyq/TXsiYidpjayNOh8OBSOV9dfkspoPB/nv9420mx/c7o+oePYrSe1PB6YISMTALYdBx5Q1vYQj2IxkW0TeetuZiX9+Q0Imln1Nc0PYGpsqKzmGR6jtDyzHTFGA4fU+deWzLIvxIqVMX1npKVpu+dQj5emZdTttZJXX9GICi4d27LckTI8Xq6Cbx8FUXYOzwmFiSu6IXNvIGLzIoAGsTmOl3KCPHs2w0Q8BlUS0hhzVcVgs2R681yezy8Jcc5fpHIGMwCyYlpVM23vcQ7HO9cCrLekSRVLwczUOyOeXLbByWrLvt6+lnemN212zf5YRnAREF1pQi0agZop/LEH46fdHu/ywQEI0fROgv2Ty+lVqh1Qw/VbDGieBHRCt/yiGVAF9XEuuPFELb7kXO5BBMKkJAdKICGR/bYBgYvc/qt6TxifZSS+IatwtTMIdwv0g4JQ1pcRVyYi+id3l/FexSk3MZKHvkebvdKQTSKW4JEn9ixb72kKmb55nyuz2tNpJQ60LV1w+pNJG8kPPCxn8SBRbfIPO47NUq0Nk2mQ0BduE5aqME0zjnXIADZCNivB/2Wc25cfarddsjMEWpq0RmT9N666RMrkyj7mfbtgfR3CWOKxX4EAc/5JE1/QQLUTnQJreSHqic9J2LGsTFjHB5LZEsMwpvz7KdBmvxlzxvx8/07QaH7JchTAZKH8i5e2H0qJBzYsNxyydjK5ZH1J7Pv7Eh4GYKJgjm0lxTnvhG4XjqzGUoluHZJSYoD4HKuS3M7/Bf5g+a9sbSdk+x9VraIXMAmPrP7p7wzlFzhToqhVgjMtv+NId4cwHq9mAeCViYAwFLz4MGPd9fChyFBfsFjuyzXBDG9h/BZbev1rFTr0bzI+R62ExkVkLXUKHnaPWO6q/pLUQ1EsMZqiYbsypTJnFc5LCxG7gl+LXAs8fuaY+iUHfhvVf+v2hCwGTuN0trpASaQXyuSswuErtjSHgyu2x+s2Nuf3T7J1gVhd/Ofx3l0LLKZiN2Zqd3S/kpiAMDK/ubKIe7SdSdb3GDr5eR0VXlyFi7wVjCBfym77otNfb/oz/ABdrFnXXUGf0Gz9iIUytylyWvZ+dqyhG+2onxazHfyzHSmlZnBKyXPMycXQ9zUHU4tu6HBBtAqLk8xauJ0kuj0TiBdXs6ctfc4xgCrQ/TYV994FL0KgJ53f+mR45B/I01WciYLEbulr0cv2TZGvgmZzFlMU5zqTS2Y3Fz5QvgzGyAlb4eE2tmlINRn8tw58PmWHRB1rePBPCEU3sbu+SpOlp8tzRnqNHaQsG681qFoLZ07b2GfoViebdoqr8y5pW27vLxTmdHDZsyvk/14yZ4RIjSuKNorUCD3RIzekdalObXNZw1VErY+y5GrrlT965nc92doK1roCYUr1zUNF1uHlwdUQpD8SEv9MKrKE5cZ9LRYAHKEd3B1xZ4svA+OkHIi00VF4tCPN2bMaZV6G+CagMOr2W//e+tVJuT8PReu0OhohCJqgk/D4qETvcnJezU+Febk6Q9fmhVc5u7Q5riIyFmdJ8TcR68qYNyvAlgFnB74ZyiNJsOXhLXOWMngDorG0pWhQLrfKRMxZntun+nK8hk2XkzCvsC4d3JmsyuuQmL1G0bTgkeF9MnjSK1GHkC1sbkl9N0QLoi7vIYMivp5uIm12xDTi6R47/9TzyqJQ12wEGwWP7UTjlvXKKm5mRL8IRVLBirq+inmGb3PH0m9TZWBBicr+uhzXdtpSjtYFViPJ6ETaJTEbci1dCwNYzcc7/KWcbQbkxpP4PD0cv1kNhtE6UL6QAputEEVMWX0uSbJWIQsPS62YHJaiNZH6RRwIX9zjyh34CMiaLFM0gSgv+UJWOFO5fLjvQCI+hDy64hW2zLZ60rA2v369RFklIqonzbDNmd1GEqyQVpDc6o700U07FLsDpo9V5J9A/mIZF9lgwR57eYOtx87myCbP1nTR12TCIbKNlPceIYFGpHfCxIMUSPSlYW1p4TyfWSUrI1VIeh86MNCK69CRv2uwCPcB/Rl5gEf+o6O4E5Gqkh2f+6yZoDxiRrEBQ9Cnrpo4j4vx6/8okCakuBLT0sSXR85cflGqrNeDY3uSFkuryXbIlb3dMQJ4MEu7Fx6Y7gPd6uWZ/OgpqlhgduivRDxBbLZw65oHXj8WszfOQF1UIKPufKjQjq1biAWn7OCu25SEqDmG/KkLVG/bWg64PTrJZ0C8ANd8nFm+tZZPF6IJz2uBRhz4VVIEhEVfk1KGQseRFmUEoDGi/Ya6apET/NR3dNL1Ew63VznJ+lu1b+FYy6v+JChYIwK2hDwwVxwECB7sZ95rDiYY5A7JL+KYH4GP4yEnXWKudG1kocorKWFypPYKoO+mBDsMiufNwdSMKwzmx5D7fHLYBHeMuamMAd5ZvY4ePZ+RbaSlQcIpfNGwDlU9eQSuq0O98NEIc3uJt/1d1KL/cHmJHsrgGTH09B3U9T/jaYNxQqgHY3f8vD6Sgpc8W6yx9265brxTq0T3H7QjZewqnZvEilGuFn7aMjGKjOQ37L9rbCE7ZT9cvclFSdIpZ9HSSJp/Us0eRrl1z5ohUJX9ID7KShRVLYcsopy5sjZMCMtVXTX3r/0n1p8DvG3OwzhM2BlRVqiJpkaLvWUgJxVgSv8lGweTRODxsA2qePLZ76FzO5Y1lgXNHiI5BbvdS65pvZ8lvy6+6LUhXKfRkMcPnjUOQCi97Y0ZRn6Fwd6qpYH6edM1V+q2EDEOvo+0KcIyHCIDPL+ozXxZ6YpQgZSvpYZ30aull282FU83cwkL8E3sqOqmD8I8DSE7It9RfyN1GiyCosZfg2M085VLpk5ZU/FvqboUXGbZVL1zXZlLDt/TQrOj1ZNnr9hAJc/ORa/b/aA45Bah673GkW8o1PYMj2uXlrcYZe634iDXi4s4F6k7AJE2roITzMvXU75twEnyzTK0fPJ3k6L8y0qJe8sVL/8YjZX+8EjMEkeBYvW1TbFYeJVyoL5jlWVfdfIC0mpmdr45ecC6eT4KCXzajOSPVAO0RzMlpO5LnNcwWQ9N3BF1k2Lyb/vIjXmEUO4HgPKp1c1YUDtOFxk8LaN5nFgHEFSaxefD6Ys8jmt0lub2tibdPR3f8rUuLhN149raFK5Z49vO/69w/HeAsRWcN/TUg4IQgcNGewljq0fhwkrLblVAglAB6Y8r2Kc3E5SeBcZjntjS3I2IV/rTmcLiOqUZ4BmgrPy82cIoip00k6Qh55r11UqomVamnVyKkKps5REogpMBroYkXl+Oce0vFWJZMdCYGT/bHMoqxFO/lpt8r0sDZHssrXN/XGKybRLCOjQ2gCcJAj1WBzIFMjDlNOBP0zf49NL2cObQOyauAO92IbVau+MW6bhQkG78Zh4ezxbrhN4f/KteJWmU/IuPlqNz/Ifzg96i0rHcI9tQREz7BH+NGVE+o47i22jZ8E5ske0PZs12oWJmVWLuKxRuhlrvC5rJeQC7oo1xepz1qE0D9zrE3nIeggjRV+YPUSAtB4aFJoFSqdVxWyiA/zFdRsZ167Y2kbI+ukj1DgFd901UYFvoPEyz+MZKHXbUi5jY6nQuFbQ7/8L6JgHwqA4kdnhtnw7lYjr0PIq3aeHfOp6V5Lx8s3j4bRVeL1TFZUGLZDF5flhne9Fd62UdtISr8TqlNRD3JcElOy+5Fkz3NtI0mc0GaIrc6LT5KYsZgTOUaohENnA2JXVIiJirZXOCweQkjHzWzEAeUfWXs2Gv1X0O201VcNMop6FaUZ9f+98DQHH0zdOVnUSXY0hTLEnnzOP7SORB7b7xA1V+Fz1cbqb8RmSLp7AQbCQaCyKyMMphABfwnz69Xh+YZbUf6/aXs+SgZJw2IMrNtmJhZPUo8XN5odWdhjuOQBTzCOiSWKiKQaMZmPGszp51iGojNslsaZ60g36hJVWEM/HIM2judD2hBopaA+GlBc1kUAheuakaSAvCn5zrJp4E4rMy84jF1ImLe8VTui3MO0z5A5btbci9NDTHV9h0D2e6a8tLKHGCHM61jPcH+gr9Jc+ra+ghCxQAFMrLF+iZTkBoUlb4sMMXYX8qlNM+oe4pBfgRs+0Ukn11tH5edTvTbYoupIq0xN5UPLm0aZ+pWy0J4JhQ3fWX/uIydwujYPL+J602um2piqTmsxSWWRrae18YUp7KpR5nqTsMYC8QRioy8dtQaX6Jzqnvdtf0d1/TbhDKO4CSkc8qiRHG2D6J8hyoAx8jWFiPUDg5WAihHgbLihHna7w1G623m0Z+KrK5pGesfWdzefFLXqckBBbAs5vMzrjd3w67CqjQw7HWWnK8t9FI9faslM6++ZKNr5CPvBb+3y7OckUME0jOXhq5H9mQE6qfH4m/1h3Uc1LPup/DetujLbBy2dVRfaOtUbpCU5jg6hFkqqHOwxhjogNZHQ/fZmNqL7AnImXwoZ5eLALdlYrsHHDDQanuVPNhOIzr71R21FGbe9dDF2WHW+ByN3zkp8j38nqnDSn764I7ipvya18jqyAA/m2sPPRlJL8Tla6cdl0xkAIPchTygeCF+wV7sDImRPyVQps2T18Yso6tcBQMPViljobm6JdtCbbZmGXaIj/pJi3uuwuisep8/osnyWuW+SLtXgBJzY3u7FVW/oc6Nlj/2k7hjKLFZf4zl+udVHpimxna2McqY348u6GZ9TVDbcdZxbnZNq5yZBnL6jqb+S9dFhoFyZ4pPjImf8zRhdzWX7UobtdBZ8k/32OHpgNP3bpP20NGEy+BYgF89nlHzOf43dWRDS6AWcxMgLF3q1SMnh65QsRrdENVbMW1Z5NbKDsTxcd3msLQ0xrk+24QE7KFbSTWHh0UNusvB2iPr1DBxndn+f8fjFr4zb92PfmcaYFsiUi9jG+lM+yeecu3EddwLqTyVkYN32kOkQELvrI3aJByLLfn45/YEuiGuDf40hvouzTLijA9uTzlONbgIraKYzXurxn4U6vpS9XqYq+rtn/YK3MomKb5xMwyVBvn8vHL+qOJQofhPEIulgrPI1f3RH06MNkYehXO2DxCCF2n1EhTQEGdbEFrKJTmaVTUUTKliVazIvl34o462xfLCVCsilJfZlB8/dYcK9bdECGN6QarjD+gR8eH1mJ4tHODbGDcR+eBnJCel7TvM/qY64uTcH0W+uR25yy4s/0iabeydtw6DC9XERgnvyP0obfFgi0M27srHWmIaMKgGxDiDvrYPSfT2S2P6+R8fauvrhJvT2XYq31DDV5aGcZvXMMgC627/hJvcs8AYrYEqktaj1J1CXD6t1BghUxQ5TgtWLXcCcQalXYYdVg6yiixJnPeBjHRTHp5T/MnwucIBzHMwnkT72L3jipoe9e5YpeT8PvnZ6D3NeNhVxt8Q8wPE9sOW3j7e1Vr+qKrDlbxnPSRHn6fB9N5yEdVnVLchj1daXZblpA5TxZpgaJUsEbcWTVn6HPbgfowFMivourrwaC5vTydJG3IHNf413ZHkhFCaCXPJr8nsLTRT2fmzbaVmvjUN7VJXeC2jSLuxx0uYM0saGOUHwRnU6WC07lIqu7glbU5VvZ/q9Z88qj3o2pZZ+8R0pqSFj+OqTVGVUqFInXIsaFjZI/cq9fhLZuFoMbeJb4nUY9m7Az6CwSnvf8bD5kUqqbLx8x2f6tNQeMmgAaPkSHjbTpRNqCXW9RKGNtbqt4tSzH68BLH36oRi5OIDe0K1ZSupAO2wX1xBSBiI3Om8MfUDlzrbDVfp2b8jIsgY71aZ1vAyItrJafeb1wEqmaUFdGXGE3VDRHju6FNFEcnFcUv1+mAtPdJiq/CgQjwKt0Ntmc6DWBYpXIG/sEYhupT1tpbvR7Ex8oaNlQhutKnWo3Tp1SV6xBQMAo6rMQgE+glkPfmHlNZe5e9QcmQ0jGt0Ior3uMXMfTuS6NxKzxlZkXx4U+vhhRTv7y3XBuiY4Fj1avyCJZrmsqezXaV/4YuLFVhreByjHcVnQqOJoqdMC/w1mnz4hIqV9anrqngAFSk7JR8+P5jHSYl5x8aFkHuv0MGqBHr8Q6iyKzRk6H5VA8qjmF1dBmOhHDI8puiW9nHd8hBDPhtVf86cbG2BtvV4pdY00rZVsUUoknxLPN3qAbaqWWj1YU8yI7HUcWWduSO5LDrtAd0Ea6YoPKDIFaCstWfp+3p+V9bj1zWqZ6ZGuYBMlT9B3rd26jyZtrPGRumn/It3N+s/cQvPDrMVLHOOGEpmXA3j2pcT3w38Gyqo3E2EF4TM+EzEcAhoRyHHip7vWyBR2x52GzPsep1rcLrEaMRlSieCMVMWQLv57aC6+qIXGzsHBQ77K/sg+ld1vM/V/d7brGkBtJ5e8UzdYqDTVFkLzuPXl+RB7F5zzm//3B5r4hu9Aa/SNqq50vsv8V9zJiR1dbbkaNdZL2rJGj4+xh4n8fC3ndjb2mqDCyeo+OFAQ+YkZ9vFls1G7iDUuQtt5LMWS+V04xQT8pKoTNObkQmdrGeJ/3TsQTBTRzL2RwJPSh7qfDIrucuU1NaW/u6jZg8Ss5mW3p910wZvlH/ysGSTR06fC/NweLnosYXkQ1/4Jbxn5zNgA0GItOKAPFg5t5rLxI7lLsASX5UqkNfuN15Q1wl0qZV39wZQ9eegonqUeSO1ajw+dsOQnFNRzkuQmGmbzd6UKL7bSpny2kU/lSy36NxmUP+HqlM762ScXcEjmuidBL0wrsrsV/KdtWFu5RcA9jy9i2yzF6tl3SaVcXm3kSK/TurFH6nOezp/3p/kudu+HDEm33NK8Rs93axf5tFsCcuh9iEf5V5U6+TV/ZOzUiqWViQysh75vMuc3dFPS3VHvQO06XOLowwUe8rkfkMUZucJJCjxDCleP6PbjD33LKT5XcW+5tyaewmfLo9vqKo5oTE3EhI0iaGtO5KOx9mAdvi/b2i/bzC+FBst11ca3GEw2d3z6Lx8sM99MYsCMLUOdghdIEHMoLLW0RiD0L891X5TIzDm7Ekwd/i2lT06xTlq/UT5EMBPFFPzLqiJOKD4t+nMppJhTiRLQ6qOUSFMWGzqGnqQ4s5EP08ivzi4QrNdy4yS3yrsVGfRuhf0y4gIpmgKrzFqTVmPX8y/ZOJh7MOIEVNZ86mlMQBDropGwjmVXwWiJ51QyP8Tq9E0qXA1bQ3s8Wwm30jycXj3pNJP29d0lByGvs9o5GnlHHF8srksL/jGsqP9lMyRq7GrV+k2bPbevGGK2RzakZBEgbJf3UgDtNRUGh0qHFwqVGyOS28lwEnyBLov+gs7A30dkwH022bJRsy6EA0/55eE+YmBanwZzcRGp7bbyo5sD0+2rWqP5I8/6uji1nu90qAWfdNMHxVMvYGk/33hWK/rTM6hIqQKFkkMLRxhZJuQBGRJWjKf+XEqFvcMRadc/Qhuz7P+dNyw7AuZGUBbQciKF0HCH6IzIOPZLQv9m5rm6cWC9RipvyqUTjbhNoyROHmwxOWn7YOSlAnf+BEvz6L+hdkyG7ZTmb+PfAPrQpXXLtfhafvv7fLTvG76NLhwmImzgb5Y+eLN7LbXN3GO4FYLE4J+NYqyVaR1NZqtu/Va+xYrY2WBD58r+cwkMBiK35+2wMkeyt8LKkl+gKFKUKIJl78gULL95sO3EuLbkppjqZT9XQiSLJ5VZD3aqqU28CxwvvUibDpIxWIZqmkLnjzM+V4yNO112pQDN5dGvxqNAmvACozNEshjJwmQcon+qyiYdWplimpnxFD9ZEK6KjPrHvEttwWC4xdivXqMCq62UwwGbNpZlG+1V9VIt8q/uxxK+O085s9Qnt+BmY3CuiVdM3gXiLreVP0XWzuK+Un5LEFW5U5ijn7tG8f8yGF59OkpmnxkWDtcv8l70LP6x5MGHkRIrxFGXW86Y1sMmz55djxYsmaCCOleolSl87rB45BEu8kOIvOyRRXXe0GJSDyosWDPFa51bOXZX3JlFsAmXBU75gsiV0ulyp82okxTYTPuXYDshFKjcos621bauMaCcH0oo16yoCnoo60w7gHdUYSlgW9bA/jLvKQtKtyjTsfnt6PI2921QoeBYN5TdpHNkXdhMsDfWJzP7PHJzCOrNrov/nCxdFHjF3eGEzMnc57D89JFzP6kXE7Xl6htUFN/SUkhqiMb7xa+UwEXpDxAadERiKPKDNHpzvJraO8+Xso7VBQ4+tzaZekZLyLv7JnW47gRvT42lfC4fu3DBgsVLW39C66yHKvJhkLJnW1gBIs+WkXBNwt7m11dyQsA1qJMXXPLx6sL0uD1zLZ0O4Gaa6tYS/Q/sTYX6/JUzNQVDnkrD/pBgjrKpf1YxptUmTjM2pObzeD/vHpMW4EyL6uA0EpAmNKbCpZjWdhpV7Z4K/8FZZWvE4aKQP6RangvzUctsXfLcRSTRp/LBeTuKLnthzw6+Z+ODj9z/wOqdxz0cnw6c/hOG2o1Yw9WKJDDjg1t8JGzPNVdgV5/OXJ4A7fO5YaD3zll7TtGE4Q0epwc9o3UF07/kr2aS5meg08WR4aDfXxR4CO9vOP3alV2VJ26Yt0Tb0OIa/9dcZlvfPzb24YN7Ricxm+eu/jK8LTfLkqMr8xYLl96+De/5A6Hg0sLxBvfIVe7xPr8Sb6Fp++QtXaBPJIk1XYOYVKBUT97XnSqkes5eBlbzpvAryfTasXoO/eZHOXsZ/PhbQBjyMocfqCQUQ5mkRzFt68Xcwoi9gTHZp8qSZRDvsdElw67jjJDWgI2DN6VB2BjsP96Ca7ZxqbGCho7bkFRucptJCUuRDcL2QQ+RuR02HWSBt+V8kr6fb20d0PGcZbIog0kMyJRA/AK57HzMwZmc2G3pWQHQ4XFNWlMla46PGlWm1J69K1oTFP4/yTccJ3WWT2GERR4yp0+PQRzIhC1TmvokRrS1I+e30gyncVlS0Pp9fQ7afIntELtas9eveIHz1iFJAAU7huiCch15+q0iQgCdOkl1x9mRkTT3t415ZuqveQ2KddFar7i1qiumqVViynhwl6HSoFYGD6qOzv/251L+FB3FQNshvdSDDIUSHG+JS4UFmV84FteYtnrc7T1J7FzpGFMpd47ncom3WhZ4GCSi9UsOkBuqSclZB4bn3x50z7Ai82Aq+zEww3q1B8uuSP0SChXuBQt/Ih+pEe6BymVelsD3p/R4eJlcbFEBYvxNBWOv8FD2ETpfQ9vuE2N+HvnwdpOSk7ZDCiLL9dukjo4YrKHCnvgTmuNlrTfKTpTZEzbNAPtFTvb5lvcbJOPebVKMLwQWKvwg6KkJOiOZY0rY+z9ftAQnD8XGIEu42YnvHmUg90D03uXM7prxND6cC2PquLRua/5Kg79jQBT0qT1WMBvQ6MbriEcxE3iZJflNqLSqYjy+rXioZb6dQ4wbyFye1vGXcYOolJOBpT4EgGEiuaPINPR+N3nWExg8B1Puhogbe3UuiYeMdvn7OWOkBa0/1Q570pVvkyNw9yqOO7vvpztTeun6EqLVuD1Cz3M+2jbyPSybqHu3NZtZbsolzs6eeNcaEX1x+XYQEzhefpLYNZC/zYxtvfGNk6S46+RPeQlDJdbBxv9Nk6NanPScQdbV/uzGzJr5jc3m03o2Zvhj3+uIaY51KY0tiEQkKsSoZlkdd3SCnpg/j1ZDEBTvoOSH8i+fTJNNAc8GyZd7sGpb5bCm9ciunMNP/qgpmEy2iaLKZXcITTzxymu3C2fK1P20V2aM9gEQd0fYk7zqafMB4jCqO0KQuTMZ3Wyzkwf9iEzoNkypdSYBOgxwUx51v8LrO7oUHcHg0r6sLUT/3OJPR7eSLnDcndUnF8eP+TEkk5mlOhp8FBNFVc6M8pGEIThH1mDRf69qvRjQi2EB6s/YHk922cbNbsjHZl0BHDTZ0PfYutnFb12bwDw4DtafYKDtvNfgstbbymjLYM67tId1JVLy3Wc/6EA10oiiYHho838wYyQh3lGsRq+J+Z9btSKaX7qsiIJrMP8nMG6O52oqUyf1D4cjAtokcGlernWr9lOnIKRbSLcMciDYTIC3HIsCiW5aE5K57YKRokLnpJIq/R8WSUChuZ/fhxRPydsVMEq/K+M438vMMhbeh1CFhuYhYsIYz6rViv4fg+o0rt8J9221ASdj/gpPCYCuwi3j1kx3W6zfDE/oZabxJfWUVXJA8YZaM3fwmiOpE7YsLJc5+mUuprnvfQcpR713W9IBx44OYi78ynv6+tZtAfWbf4MZJmHiKsTHs5KnvnkLAq3k1Os6XH6+A8JzfkNdOB9u4fY0/rFbF6KbhL+2pYkFdIEsYcwdJFo+f/CH7cZEwsOKoANF1SFgL2sRJqQ1c1spuViNUsB/0daB8fxwccpAF1TNdgVma7HFsTtZ6Gg+fpzF6OSZV52nAVXi8Gl8hiKHFkqRMv1XWuavLb5/frymoSqDaYtf6K2UneJrTY7VlorbqSR8QpzdHSS5RyJvFo4v3szCxqSLqp/5LLAOfRKRDh8ftVbpPLT5LSCNsVaCBWueTw9xCokcud6xV+Gn8bX0mwlOAtrUUwVgfxum7KKTWX4pMe18sMyZZ1DX5lPdcIcCe1NLEtdA3czoxs8BnA6HyHQVHJenDZyg0MfboLghF8BxUcLq4hmy41yrzFHH9fQe0k8+9B5q88siGO/o0Di2Rp3UysQ76nDl8zJWwGkcJBxANPcvmqLY8xFuPoW/IQnj/ljoNn9+tjadPim0xGTJoqlIwwFEVrfgJ4iwq/IzHtiYVaMatnE9s7JSbUmRZmM27Brmf/DpKXYuT/9ArNWj1/Dm/uX+wBrN3Ox7+xMUi1Ajh+SX4bhFJCLFOcTKcTGZM8JDSUkdO6GVEJw2kM7dosS4Pdrs1qaklRu4k0PHfP7GB106QFuxB/H2pIsNaCZvGQzmfKDNQzKisFHM4uMAT6O6T4zpdyrSTpIdPsrK9J7BFhvjDs7vuyZaVqc1NeR/OqhmBGSoLxCeQUZhH/bbWJE6aWCDPHuzSM/aXtc6CaYlg10mmkEc5acqMs4o4gR0W8JioxcZ6N+610NhC9pHc7r/Bk/d0uQqp3js6TNFIq7TxUJrqzySN1qcncFm+uO6gjTjzMg0XhVEQ7xw8b7thWY5cxrXHITub6CgkYxSasOk5BTnIeZ5P/H+SwfeJudhA/uY505uRgn8zS2/y+lN2yPvTzwBXMRwrfB1reDRjY14jwO1abAExgR6PRLVuQ9m4Kd+XvYiynvK3BYnFSX2hsfWPAqpkkQak/8Gblmkgn+DivEHiFNfug73n/ZnoXCn+4Ib3iSev8Dz0rXeRoXWE0hcDej/sJGpeqtOxLrWAbzquQr6AQX/I4pOobM8qJwKcrncJh6Hbsw+1wXMt9leyk81amHNSCdSnKe17PI2X+DA4ZJLhgb3d/UhYZFK1YLGg7yboxZfMo832wXiBcPSKNqXxZxq9PCJew6v+wjbn/szmH7alI2J7YHoDEmWGIHkyZDr3muLoBtU7CKn/PCAdtaVy78u4HvvRCS113ZafDv3TT9WSyhR4cCMHU4c8yiRBCd5GlZAQ3gdK9T1rthAs7gb+oVz+nfkxiKArr13jYqJjdXyyQGPGg7evH6hdn0gjC/trQZC16Tz6OUl84tpC7skvaLvLEZmiLNXG1fNf55ghtx2BXvkNwjEPxqfISEH+sWpPjpSeKSTeIzri81dEWqktApFanhjrxO6camtmJUuPfRA7F9T1cc2hUFxgjAKGwyJHa7CsO/R6Yy4dTp/3iQ/hyT+3DHNvsVTElJunX0Zv9fVqjM6N7UbiuPURie6KypBTp2g/K7TyIU/jfAVRRDt05geCsNHF9B9+GRbLMpa9gsSQLZEpi+pYlDdUsb/6cpZN5o8wnAOSHQWJUuCcVatp46wOZ/ukynouIOie+0q0GPr4FovRVUcy72RvXk887kNOjW9OzYVrR+s2G3y78WxnBrAlOzIqi3a+ZTESPHscy2/m+/S/Fl5yz8Ak8cbvqcdq/U2WEy3PSJYxbitlDKSj5ZTtkyFrZTKXZDK727uSxB74puoJBr6RQ36q29i6DLd/PqW160CmeadS+o4VvNN9+FDQRqyacvlzUxAZpLRN+uhT0aDXrytk/DXapfnCaCwFLwWtgSEv7Om38YpUzRn71We/QMkVo9vdMYliKMX+yD3lkpw10AzDX3WS4ikrspfj0rr9t3k1f8b8xzlLkjGsyREapylzKL71M2m/G34VitMIhBIkZjVgy/UUe+nJxK1Y+gEXEkjxs0PXj/VUdb1LweIm8iiDXTL0iE5tNQZT74pXUN5jpmndK9QBqcLgbUOwQlZMMuxu9qZm8cSCfYe+PnSmVb0B2WbxSNc9xPPpq1r4sIIlFUB8NvdNzrVVqyUCpQZCVqV+ysCY8Pb39qmXnSVaRn7OPTLwyBO8EGRofQ7FSRMsHv12W4wfB0LvJjLJbDFDZwP+bRdqXt84lrQmwfvfe/RdR3pYoLQnczJVP5W47G9dyV6CfUxy5NlHvqWJ7HnjRpF/gQImY78tfL1PRg4rE0vx3YLQY7oVFRmeGtmzDl3aCi51CoOL0qYfKnvSje+aqdyU+wox6+wU3nxwwt89Q+kuaKWzt2zEX1lu8JuWMvMXP9w29RLMihzWlSnKTfKe7HzHu9LeuLtRzDjbXBmtVfR4IxCBu/3gJWSzCp25+9cFwTqYAep+KCL1u+7/vtyihaNeLbkexYWS8L0/Oy5NSXSU8KsyCVoHnwvehZrJkKs6VTX9b8pOfVctYOOMnYymcTngdS2ytAxXk406xrpYsbEwIHozkQO6t4uaI/8vstSavMJdDguvVw4eo+wkH/Ihdn7JJ22kO2AhqvQW9U702EYBpHiv+W9F9L90nBDvvKZ+hELt6YbtwdTw/j6DeaimFp7ae67zGbSVw9WWIIt6umg54b7Br++EaFL0Y6Ssz0E69GrcHJyBQVBMzngYhoBp5uoVZTU3FfXqPZ1+/7jyXCRcklQLvuc4HXgghQQ3bVfg97+GEG+1TprVLuZLoqu+55tmq54sfntLcyqy6HtwbmAroiM8zz+qUll8j/4/HtH/tO0rdfjk+rmF+JQ99/J+9ULDvMXqE2uXM88+vbNhcO793watiTFm6cUL6stQcDuILNbp/UO7i1pKNFMbvTMoo8DOVsBL2vTtSVpi2hjw72OMQwgGe/0+vE/xWakD9gUliv8S4xMasty5i0xjVeKMpK1EYZ9cMvxDDwb/tu918FB+6mtujpX+mJkoRSFMwhCvqSvYl+2uKz8ZfeAQAY1Izlfgj2Am4vV5twgMaKQ2Qif4hE+4C6CD4HlP3grXC/FPq3WUut6uowMWtvAOWP3vdm5gX7F8mt4y5+roV9KKQ3LOwPF55Zdm3YHj++p0jOlZKNV0iQzAqOCcKIHcDe9twH6aqFL5uAwkpii230AWyIW9HCRVE1d2xziee9crtYWAM5ASPVylc6z2qI/Lx9lBey7dlSyWNKoZsvQiYTidXBVDmfjuNyhWsQrTH1yvFZpPhFJ2mhSUfNYXsz4Pys6STyfGvk+sVRMSQ+HeDnNFU7TqNlzt5kdq0s3NPZI8D+yD8WFtHeKtWuFdnaBbUwHqsuHzh42aBp7+2Muy/9uQyzG1Kqpa5WhW+1dFNaoWXE3DdRmFhkPC86brb5+lRMgN1wzyCgUMp0YX2nMH5UpJtxouNHcVvc+p84X8W2ua8j9KL3lf0Jp4gj2gRask1SqnafM2wagneaJ7m9+t9mM+pGbufnoWKYUhcExLG/O63kkXKWQ4Yx43pkKEnjC9ZUE/Vqf3pPoirRF3wf2MWpQhgQJ2NFWJ3LJzHBxxZ0mYXxYXNVKiFAnKFMexCGNOcZaKH6f793S+lXXooJUWHLnmN6PzhBa/S5BM3h+wz+XMURxIjbaCbsbZWitenjayzZ1Hh6GH6tb96P6itVu9CDlc9C3yNuwjzsCt+dE0L8f9sSgtPg5tlm/v0dctLe+nb1NMAWgbtyAq2qzWaJAHwINpjJsMxmmb+diCTcdvNosOHQEbvG/se0tditPpWTmlFvi3ta53wpuRHBT47yNIgYYZztWHWS2dRtULXVXMkyv+4MdCamDDeDaQd0dVX23h6DyrxMD0Zc2G2+nAmMwbljFXLM2Ql74q3nH1WuHd6AR0svfiTHzt8A2790mKjUucK1T/oBkpVDXp5RYr3lUNTV3uQELNQ6OTazxYzehbFN31WWKWTqF8Myni81ktLXYww2IwSPWFO4F/igdYaSxTA1zi8oxez3en0LZ0yCB1984Tkveb858M+Kzbq95TALB6EsKAePo180HwHQCT5QP+/hMJIp/uByHfH7LxqKochrMXqP9EL8xRSe6GBLC6TH3TOqaWqhJTMHeUYeZ3KGp4krixW00iJ7WnPoaLPIfP1MSJwuv859ymfFxbf1BVkzZPL42dT/725ZiA3S7nfcnvIwB6a4PH4tU+mJiUUDw/CHUxIxxz18xmirnqvow7DwLKZjzBqLvgH4yoZ7IP22m8H4fXs2PtZGPWj69wfNJMDaBU0ARyUVAKtk3hXvk/JtYiTaFbMVej7spZIltEnEJOxz1Bi8t9DLys/fc4kq+0hs5CsrDmserfZRu6aFjeJSuSi6N3+U0rAi24ayuM9yNSwlyyzlkMex0WJSO6T1d2nvHv1x1X2l1BCWsFt7NE07xrPJ6BjkHP9fNiEk+KRDEL6ZkAU4cx6ui+BBBuQUM6aPQvhCMfn5U9Lc5JfMikkVn1cVi1SWErCsJTkdVAYeSDGS2khxKBpcfCZyadb7L/Jfkywyc2jB2H06IfdXiJ/8uVw9JGU+5ZjMwyGxf26ZaFjpArUyVQQE+3Fh2IP+rSUmRoW0Vg85C1HejkGhGyUCimvFv38jrX+76cPxjUz2/bLO3GZz4zlR0NUKWciHWtprfDj8DiU50wN/G6LhcBG+Dpq7Zf3SdomzqkRliQpf5UdmIx8Btve+vbdMmfsNF/6i1BtFMd3C7GW/UYfltbfn921iOEhqYuwXKYGpja2tj5iNqmlTzy5MvACn7c3wupINhx5gmZLSWwaRxBQqzXf585xw7qHaZ+QdMOgipRiQWOkpZoNMNptrS9QpGEBWdCvvDRjaM3rSvFi0xioxZKmohuiHbRIPcY2E3FYnuDriRwBHNnJhO34Zwkg4ooe2vEsRpTKvpnYHNPm9q67NcsnNWbVmlxOXcOqkeTMTsty/c+6fa9Ix89BLXwak981TykhROSy9gbVfdxKoTKurXGzPoRpgobhFsaD7JOaTV+5XrJ1eBd3NGFyjIzQ6VCPsOx4Zj66XNj5uNm++FsNjbwfWqKKz9cX07t7chdMODDlEh8/+au/+2LGeZ8/MjYVtHFI3E6PMV8cm0ecSxrK5OPvIA4WfqthNSSe9ajkNAo/8XevGMbTdN9yCQc45TUq7StQvT/Kw1+KJi/wHPHzEdLvXlATLz4W5EibR/HiK+F29oTi43Pl7UsfRVWK7QCKDLK0cle6/OCOkSHaus/HPWIp7VRz1OtlNwvEfNg3UrIqD9G8BwgRpYY9fpWmcrKv7+niS6pzJZ3W1G9kOI3wVLxknEUgEqz97yfdexBIN7TIQj+350m+TuzUOznHpvZJDXcPS71GIRyCumBM1jZdrRmkMk8Vtebb2r7keiz3Dg6vPE4G6Rj41O93eWG4KAmNJU7HF1+yVqDJRhnZh3npuqkzH9fEsI14RLMokdEQ4zXZXbHlR6Nzbbx+1afUsjiseo2rfoNSf76E5oWcA7TDnLWUt/HSSTnIY8Z+yOqvs1amA4F3asN3sL9BSrH8Hwv04pT/lpxCn77MyumSU0baGNqvISsdfpK8kO8ksx2jL2T79V/qT0Od1H4RhZrQHB3sRFtFsWKD5I+/MR3DqOduuKnrbBlIdM98e0DdrcofrRBmvUX8c6VX5FEjfZsk1QaBJZaPaL/LB8K0kCmt1ExskWcijBc88LYb616weKnJOiwGVEjwJTOiqmgvN4SM8CKyB9Vv6Gor0XLNLB9hNLqRtGxm+UIoFCmp+tIqAnW1FOZc3Z+8Bu+t0W14xQU0mTXmv0nwOVP1xQpIEd8FAUqlTVDaZC3hEtr4BC1ubUHZXq2aizjLgWbEKYrhPtkVGLCi4aGu5FiCQYW3vUlRYuMss+9UsTQiGTHMATg+ev0S72kAOvpoYA8LjKDWTbuuNiRuE+bm7jFvU8kAggKy7WGv6UN/j4WsSrga5k0s7L8pWgXzqa8mykIdjRlu550Hhpm6rlmlUPM1Yue7jMewN2WCohc0KaMgH44/fFD9xfaQ1V6tqCeI+RM3k+zfj/IMIyOrNHf5HLLuk+Kr96oryX2/k3zo3nPWg8Avj8soN1+7d6cncvpm/MNu43MppJE7sbOv9pT2Nd0vXXNr7m4BQ0aXrUlk6L9r4xeUvCUnOKySlPZnoDsgwNKDtHDaWgLEnDTqs+tpVHKIoohrqy7xF6sQ6rCC32HBK4RU6FBx03lvVIFfXx3gr/wTdqylIhtFwKAd7Bu4Sdp4FVtibPSpAkKeHVQr+fQgqzUQlO4Gpv2n6/NDl9Phe5EujVkQORfHVkxd/NRZgcpIGtauk7MoNz1+AduL4dBVo6eMWC1PJFLqJSY4enC8ZfxYs6TchX66p/DK6YS4HYJiL8e/ISRrtv3xCO7Fk5mdsUthWXZbeLL1qrEVp4tDtzRJ54YQFMswivQkdTNNqXDhV1EiagARyy4oGFIh04tbcub63EIQvy2k29+9FexjFwS3xheV/0cdQXCPlp5ZcRE832pDIqD7UesAY/4HMbZovVcsa4RbX/lFrF+xq5M8Nk376BxIv/nxupx7WusTJo+vZoh3jKnsxfT/VZegoIvmEcxNthgUr5Odw6+VyDjhqbZv7jSFRZIsHrlcZVQ9VEJIyNOI/fazSa9+V4AEhT974oyT0v1DdXnW3zkyTzZZFbLj8VvLeIvQwf71PqD4TZNaFZ62PAzx5drhR+JouZVXly0DSR9J7DGqobM8K4p3GHoEXdP7CsLx8mkgOPq6PBVQbQzt/nesZtxxRONmOf1FltX+hzNX8TVOeigzhPOJTgfE54GgV2J3eIkvWVBcyTyYld9nxMZitPKKqwZbWDjJ319zoW8ZMSVPI6tD7SqA1PJL7PVTFdRJwBI4twn2TcTEmGurRHqesL4WvnkDqBqYyM8dY/xpINANaZIf3ufCWNUMpDCqomuwnylSupinqg27WTVYv/R0bNNvCfOLJOPNWjrtVfWWXy1PJJ9sSCz4D7gcVxe+1Y8CajjiQb9p84mHJsSJu3xZIO681LguTTJ6RuJlKr4uFYmxY3hWqkmCqrGet7F4zfT/8nW4vmZUK2ua6aOYxPhQJ7bmkNYdSOZZ+TZJs97XqaU5wW4fcfq4QWKSn6ee6m3qsP7K/I0/4NZsJXvfDPN9pbcLs402nHkI4nsbKK4DUz1FSq8gyjrGVqFPTPSZld6ipvvv0FlUoqVYW/4K6ibS+8sKGcziyZV7OFhrt7BfgKrgqY3uk6ygw/FlkvY1mwRCEy3JSG6IU/a6qu8Rc61xQOU3VmwJj+1O87tnDj8gd7JSVLludJasy5601qXG0jSTt699lTyqYLJukcZ4SQIFzi8uFn8tdRTuh81NVdMBz7Nw8/jp4HnWMs51BPoxx4vabgKYjTNtRchSeTB+aAU9yjWN0x5VLUbXLRuCkxT1x5u/otcS1w6k/CmoQzP7jUW0qVMKw1KPqD37dUv3TFTAl+H4/YCclVQbqFY6euZNCXeN5s2uSFu+2/yJza+q7fPWsMtGOSqmZIoa92Nn58WYvBjualTrdMg3hBYpdk7Qa8wPixlC3RI7iF+Chav7PnAqYDheaJXoSa6QdZa2nYuhKAvkkEQgY2dPXTyoz6z8f9nLt+dDWA6S2CuRDQZQobiS/35gFQsXpUNrT+Hi6u+Z3/wyDldxTGmNYMkArarF0mnlVIqimOfptM3mzksSGv0xsxoVwqW4QTkr0H/IGDGaoXI9RMJSON0fp5RQIGHMN5BtvxyEiHKO0aKMaDpWGPXc8Tvoj7Vqx4mrRop2cF7GgPHbRCTjIkWlQL2x492XgoP0DvTexNQU+C9j8sXypL2MQsZeM+zgGTDtNs4RGfwmVXaG2o8ERSHr3JlxUdXtttKWr5Xqc+gS+2KjJv+Nwen1tlW93f2Vj46091+aZpFhtYdAi3FlU1tc1c7YKHeCFxUJBQTLAHLplo6DmTOnffgp+mi2wACNt9kdDtoN3VcJxn1F5NzyU6XCpX6Qf2hDPDqEuZvxZU29jCZBJqLfdi5GC8P9zcwfvjoNsccQYWzFXqTF+Bv9lelkpQZXinKdaa7elR5vdQg00J9Zbg6VBIHJuDQT80ZPJMF1jFfWlMsmcejehGTQZaCmOkVTN+IeVwW6lEp/lYFUggzIdbG+81zFT55LvC7ZAr7i/cnlhxPejzRN9sM0M3+XGOtE1M3VUpjl8CJi+SlYTt1JflIodJ3i8LEqMylVh9HKtEKXxyeXRfePvTzmN1MrvmukhIcKQpCFFfoov0TCWjY4FIRgF6npb+HHxeuocfgREewxltYmg0j7fhAlMn0aOst96BmUN7aColWNI9zu21neucphBrscEY0I0konyUJ608S9pLNnoBdg11P40r/gR6HkbwX6NPR+dG+oE9VQtU0nMVFOCxi5r/k88cngbpuVNWom/X4Kf8UZaye+mYl2uNZYsZ7KY9XOEmGp6QdYI4mygVYwNk/qcNa0V5aBS8Zp6jOAIqvYj5CnuPlZHOxP+rJg6fDwil26lvueRiORH5ST+wIIPQsSDOCQXKvcKmaqpDu/NTcSEh+W4+HCtZSzjOFR2x6hpoSHxLblO7GbpWpsgOdXmGrEy3sqX5iMSUsuIkh8Qonmx5Wn45AKTbDk0Oua5uU08EtT8sLnfxUTgY0vqOEkQXnXwwrUirgBMUhhVq6FIFyNR53Ackmb/hIBqZSmQd5tYnTopj4LsqhGrOltKEeqgw9FZiOKTW7npvDRyh+TARMK0q9elp8nnfhT8LUxYji8U8R61PZwiCTYK2MHG/KqMzkt4NG/TirE7bNLNkg1q5/CzkRD2kIF0TrH6OCHjNvYAfyVE3nnmJpeQpS2Q0+ZGLjK3gB8dqCbQ0afjsu60naHXRXRt8TGdr9TstM4XYBeZoVbnoPT9UTz1ZlhicJo4V6lOiFULSQMdXZdQIOeVyZVI5PNTrj1GWH005oy5QM58Brbmd6UNVm8lx+uggvyhiRAv/hnxrptYaMmqifu/Fl2jYX/sK+s+HR5py18OvdQLxQCi4faib8pAmTUTJWeCkMeA4HstbT2UncdFHXynNRg7s3LfpkjCUsBuj773lJKaWtjstd+9u3taihqCM6X5QWsY4Y85rZittdqpnSkSPrzRaOScj9+kf17jkrU4O+7s+Ei8YwMXoShyLXSpmpAnQqyxVjwUzjK4kw9J4D0iNukVSYGBqFeF+NP2Gy+x2GVh119XCWizvpnEGbsOlpsUPJrcwQYrtX6JkJThLDb0Nue0aYFH77wzOx97OB63Bkp5yGNstJ8GwNxtzl7kpIhMVF/LpBjR2Y4S3Lq3bnB0leisvnK+ZgpxQHvhNxS2V6WSqc9L2giFumEiFgSqrDP6Sh8aH04etcJEbTgTEJvlASuopV9XM1QmB4+nAmDunh37Z4QtBgnnNNN9E/X7fM+W2PEb/LbOynNAzkslqlm19w1ayLfdOYQdwa/Q3yBooFYGKNWO4QOJ/SBZeiVM3JIezYQvway+YWmRqn8/DD4zWVRdrf+CynUqgLjVZidKt/OuXlXvkJRN/x7jwn65pzzAXB+l7QULB9mVIMiqvXHnqPU0lyfIaH17g2SLqjByE4CPFxK8nSMH4KEnGLrfGXxL7y08cV8Ki6lWsAE+0ddei1qmfSxvuLM3/oQaA9WewRcS4uPaVmQ4pl48mSo5J5ffexOKEgMIRl7Dyw213/2CFfP7HFieKhVyvKcfoEtv242VpwjFXPV/I1MrCwwY7QQTU/jcs5KTGhJhSNmpZjnzHL1quAEcMiR0CL+bmPmaiJthOdBXfUQGilj1+q1L6xlyoCbU/rNk0ieHycL143+7P0pQtETgykq76FkoXjJid8/Hgdjg1ULzE5Z4r5Ii2UnMSmOptW1YI3lPeATtaTOIWhenD5Ve236LaC4b0tJY4noqocAT5EIdVdJSVaf9oBbPt0HSnB8gcXCGo87SfR9OyEd9CevOdg7+7ngEfMOD0ZPSCIFsS1mKNSZNNjwHBfFAe2y+Oznk6dEGfULDoGJVl/XjMi2srxRh3+2PTKhn8oaHi5f6Ni2njHZnJQPbr7CKKidzuqUwEy0LSil1JrBpF2MhvC2MPw67y7FGD1DW3qD7NenzZvrnpYLRrwNd7fCaJNmK0zANpcRzIZnWFYD5Sjk6a8uRTjJIGBRj/r1JXf3vzO7hFwbYsqDojwG+PxS8EpBU4m1KdRza2fJnvCWH8cXhJ7ajE0Ax7ZWbPUXKwj/fLChUv1lVVUqXHINNvfYMwj4ob170SWmXi7nwFHL2BSm1KPhkBFk4h8APxWHJ8nEmRX9garrGN6ihcoJyoy3J7xbIKx9z4KByRdAKR7+RxfJ9vZTTpu85GxpNNN3eAM5/WWJs/NHpajEeihHsIos+xOpT4zwZqSgG42p5v+t3anDjQZo3MLviU2OkbZOkkmfQMytgr9BsFRyr9J1k4oJNT3fv0WAEnWFf1okWqte97GqHkW8bQQE4zePTu3UR5166gEkfVYICApRC7aaSohuBIXbHsfyoEOvmHEETfMZEUsSZCSIv+8qudrfqiaNSbkmIMbDNv08Sa2SqYNfV4Nre27jGmutFEHBFZrAUimKR6X2Byw7k2rDQvZ6Oo2asImoh3xFIUychN1gXq4ZHqGzgvsYVNqsnzMTcEscYxARx16+C8/EsDz3knJGC2CzDvVhc5PSXbxlCq2jp74yCjoZKCh4WDWocJGt5+VQ2UthR4TPoSdJXpeLcGiVr8+nq+kpCdayhtWv/TOgtFVTzJdWi04LDoiqQvW8IrppJeliqE+h9HWttXHLrGqvy4TOpvRT35YPf0JhVb1gcD9aOWojTH7ciQZYGA0xbeoFYvqnlJQiRpO2rRWG63Hv+TllRjT01iVD4EEmbVEfBgMakIBTWeQbRoYJ+6GD4tIf5d3gHj5zaqVPsJboNA4R+0it9IcgnYFkGJk1leLnsxuiKu2gr6fadZf+TMwysdVF0Qp+8LAVnJ77CC0cp0gMc5ty8g3a7A/prvatmCV+OyZT6JcJ0mRRAcIhz5uhUtYB0NwmwxaJkL7gLDu5STpHLj0Cjf0VHrISqrwWR9HCenO21cvOY7BYho3l/i7pqE4VMo1bzWc8AVk7yqSavQ4d0GObuuE/yXExFSSsnNx9R/NzOjjgXoD2llidtksIr7FjHXvZQiCawHq9mqk+Ctp/N75VEiDLalsJTs/W69NY5WROmQZUfD/dst9/HbsJIKMereslDg501kQE4FJcuPNzf4at3mhvPwOcSZPiOyL5fZrEldWmTmhIXsjaDa00lcxDby2kuEK4ON6mWzSob8rw9Vb0BZP1cZktbYBJCxDP4MG8S10OE5NX/ZxxrMh+mqvk9k9B+OiZRxlx9OgJVv2PRlfZ0ix7BflU6f88eZW+mWfWyl66vM9ifSQ6euZAwfgJsDinAjKVajhB666VMIe6OPJxPKVQN4+rf57klnc4svA/O/gnk4IHFwTP1MKdW7rO2p1MjDJY3lMRSU2BIFTiDYdkylFYukp9TP3YxNWgIPeTKoFPF1840rOU1xt4h/c+jThWzqVDTjQlLIJpn5PcQziZQEYZAMpFxysK2e1vvUUH4sLAkJVqcaQ7Guff8FOqqQB5WQdI84iTovuKQGmb2SVZfkn1SznpoK7H1OOyO0S7ZUsrt0WpJg1hM5oifeS4F55eW+SXlqKJydcqvJSLSbOZpFGh8dyUQqzB43L0gjPgEUX6QFsdGd+HcjyyCzfpSMCsRjUnS7kS5eG3EiWouSx9Rjts3oAIUGYvq1cQ1gyYtoWQUlRcpCtgeR1ZtuSDIA8vxCKoAc0WVCXUZSd8LhIcHlFzKae8qyf4BBIXyFZzJaLtwyiZQa+QajfA/kkmKolfzQOoQW1+fRzFpQ7wjKHdZxJJxRBbFqpCypsQHsUkUbGedjdqB2cBp/ePA8jqWiNPQm1g9TWTvYeM3MKrfio63m26EwVnPHm9ttMhnlqDKaUocfFy+L4AH1gARAw/dwyxLG1QrCA+NLD/egeGeVqOOLTVbUtZln+Emqn/G24HxCeU6DDBFsZZHg5cCPXbul1bV4ay39UUzQaZ1QrOu5py3+Nq/JIkCz6YLHVKQZFY7rM+GAsz+6GCp/CXQbETLbZ3/wRYc+oWF/353VJTpqMqOvayArLAKAX+AvhkUNOTuRjswJZRQ0HB0oOfLAPJcDVph2nwzO0dY+ptxz9XbrN3WcoAtiEG6ofkxqBFxA+6BVtVw25HHL5yviOYSm7mXkILnhifVIN0ejMpnhLel3Rl663Ig7J4CvTG2V6aG9H7eeZ7FQ3Gmz7r7Fm/N4CAN4u82MUWzCbQfzqfzOF66OnfTt/gN9wCLfhnel3Hk3WKcPVtowcVVTU7rglVB9fcbEwJUm/FJBcYxAxSNMUVdXnPGQmNZzrM0aIubEJORliSEUsgnEaMPtMhEuzStDV/FMvTw3QGgtwQVlmiMbUJz73V+l0lNcu5YZjuEUNUy81VIj0zk5fiibg31H1hvR3Lj5BohLcOXp1QzQbnrXddVjhQxUDStSlgn8LGmbBWqzOxoHtRY2VxUjZu8TztQQoasU6k1K3eKuM07a5TFa8lC3NicxmW+rxvefhTBxY5itEizwGJmIu5++FHB2BB4zkikzVYTgJplpPmomAjgWbt1hTkCuuGWqodURIl+obMuWpRx6EL1VrKFmD1ixvagmz9eCwilZqS2Mkb8WeiLmmuATQBaKyH0nFfJJc51FEU1nPw5rvcvrduUrrj77esmh9Sx7sZR7PP7Wz6G3tnhZCCmA4oLttCSN0Pp768Nh6rviqfBpKyYMIT8tlmU4eV8P9H7FHUG5XHEpvl7FuHcLJOwpOeQMmSzVao89nWf7RK3MvzcgNDrI+y1EkkdxBsajiA4e4WCoSuVir25OughhEC5jj0Iw8Cibs2qDGOl99btD9ox+0E9LOiWBxfDQhOYrQ8B3rzPHKbbJzTPN8MCOvFh6y7gXfx6jhygvfvlcI9Yu1JUrEPjngO6MGMyJTFXDATJjMoMAVQQL9o3h11QTykzp1QT0cemjqyiAH53rGPo0xAYp7a5IOMw3sKY0VKM86IzeXFB4KKqGk81h4a9CRMWXN8lN/wbKoyappv/ts9DmyUaL7LI3X/jcVF54w+6fwPYaZFkmDFhfvKvxT+wamu4A1z/wwh+uNYSxcOnFNv5sgkOKbSL/jXglc8FgXL9y6OXhfRmxYCbdcQyh3749aXPHg8uWWXSB/7fKbp7TFUq9jnovKO9FHu6GhzrH4K9XfXekQJs6xWUdg5IFohdqpYcbGvctau3DmatMnjoBAn7MqdfqgjfAo3q0wdPNw2dQWRz9CRRvFaCORqzd5/0e7tOChiNWRRMmwbQ4B8cntyP9dYopwySRFg1uxKUA2gB0kwQKfASYnCr5Di+HboDJnb28y7LR0CW0gnionx/jsZ8hfAurk4Yn71ERH8rUTIuWgqhioDbHPX/eclinJSzFQLrNIFxHCwKPvHVK5FMI/CsOcuGHycboXuXfFtmk2guAuigdSmcJbNEUFWPjbmNi5aAadVdzVlHUAAoCCcVdTYIs4vS+7lEchz086QYpzopEzFPkWR21tygXt9MEtl3kZ8kAoeJ+1fEVfoXgaalzQqhoYJpkpb6oeXFD0PYXDUuRNj4AZKE+0yWv/FIcCTuVYX5R8aIbfJPAEc72U3O79vl2gF1qqC/hL3xIH/sOfLZ7/Y+hafPUMTZyhG7cabWOT1yLJOkTBdRUl7HVLZ9MYYFwrtR5zOMOHNN4LEYzP3hc7ODVhbqlrMdRhh6ZUgm+4A/f+dQJ20WCzMhNbKKBW5BcP+XMfPTUf9cSG9Tmb5x3iqgkmLSF/e56ZKz3GjaNDpvK8ETcnjodpPubDfGX7Y6HWoaJSUhkJIFEVy93kvkFihWizE4VTn+SZ1/8hfTnaVofBGlPsV24ZyVSsfpmoH57K6zAttiZEHFj3uHdI9U444FAYLzprrGTFPkt+Lb0MC1BsacKGW71TaU6JzbvALn2pEidkW1T5KGIOdfqTGvpIYsif/MBLtfEZeFWRJGztJXnnkt2XpyroYOWz9Jw9PXvqXMV57Eja73ZWhOLkrEIiwL5gLpbA4N66DpDELV1R0F0iinj6IIDqlua6LECLlBfAc6ncyRw+KpHwE9mHihKqHrq1271DcYwTW1dMJjlNRNEuCtqzDpRc9NfK5vpbRbPc6OYfVSjmKHdmVPxfsleBDGWp6VxMI7aWB7lLiDtr+2+IbWTZFQgdhpxWN2VkKNEw0Edw+LpOwggVi+vV6zAzc/ZPaLCrHQKSbRGggqP91yBziG9VLIf6Ej4NK0k7qPifMtT41elMeePdUuyfh+N1xpQtot9F5rDyJs0YbGpjz4Zvb1VKqna0gItNpVggdhW7Exj/Ocj9nkINJNM0gQBgiPMMh9sYS9fxbvb6GscxS7nyWgYLywB0IN2o2x5f7b7aJPa15KAwTXYnSxdbFd+LJNC1r5gIpI+/5t06aNOhK+qPxD/dRW0KKdRyca8esI44SPMuk9yvZyrWa/qKz2d6LdhEBt7nL5Ew4mB186uQ8WB+2mSjtyQ/v4YvtbwfomxOnCCqNsqhozHVx38v3SYI33CSdoLQLmR9HDON/A3Mttx/IkskreHhPlTUehUuJ2+fk1Te1fWK4WfUHZV2AHJr7Vtb+8u82Lh24STOFl3XS3nGY29o1ucv/MN3srczbb4vhyvV+Z5Xw26nruMv/YoOXiHMTLH7qwhQRsG6HeK7SElalvnnScoJ1T7ggSTkqeP1/Mg+BSsA1go16d0FD5nDXZLltoNAjOVdmMlUTmZuGz2AyDU5Oh/P4Qapqa+DHQF/6Pb5wM3MGFbIP4sTb0VxkI98kOTFGID8kPD8RxBaMJcufdkd8z7mta1wGCSkfL/tLCLpQa9z+UHTHin2Eg0+Kg1hlePJiwFCYTa5dpX7tVK7ZTrs9SfDw2/vQz8r6GEv5LmlOGS9MLy+vXOe0KyQWFTOlFbjOV4/MKdE4ajvfE3smoz19qKeu3JR0Ge206nsqMJ8HpKcZwoe1dzvVng0c55tpE6KiSFJeZuerTkZI3BYdmiloBz1CuBEngDhCr1tkDXvzmuKMcRolwUFtIay6EbwR7p184n4Gue/S6J6OzdUbKlTK5T1ca+yqR8F/4rqYsFRQzMeyySfUaZmK2+QdUUt77XmNe3Mw6Mbc9nieLe+WTrPHDfR64CH9FZCbGZ/emORxpmQmh43W9DjAv2GEzXOw7aWlRTr9hJz1mnyiP4b/OBG+H0fAhW+A2MvQqTxDYh1KouYIR+chcwprraQlN0cahGTNq/vf62M43INdlqH8Nu8+1qOvfjDeRPr19LrLFAjLSEe3PNzfwvPO+RH3zPzOfQEQZPR96BdWaohomZ9tA3vgsW5u1fwT5mbUkJO4ujhn3FRLNTEtudQcy460Jcf7EKflTvL/w1QL2x/yXm0KiUYC+Kbafg1/Cp0SKfzx+vgDdsnyusrkkG5T+yM7Z7XBNdz+ZdF1azSbzHfOZVdE0R/q71zWdfptW0USkIqN31NbWnXk3S5X0WKBiYq5cLkUkoVSWjSetuVdFL0r+KDC38rC06Pmj6P2JdzZF1uphsuWFdoCncjT39cYWfl/GPXYmw9fG6nAseq/R7Etx8MzsXccjKt4z5/wKlYCqrptpvv0H8WgOU7T8U2SHAUoqbUsugIdYY9dx2eXAgJaolif+I8xpB50t9+k7HPBhm3Byv+UgiFUfJBSaA7cAoYFyaZRHAQAV3J1iMPxTE6lNrnmeptAi6szOW1zVDaXj0NqA48GKU+fIIzbYn3xu/ZBCK67QfkvkOCncrwl+p3LcuBoAloS98CeOxheszSY3ianXrm1gBKJNwIxPvKVNJCEXISMoSSECqlnCTddbT9mryJCGpbClL9FFXkEW7ruQNOMxH2rvXnyyJJ265xA8SAK9hqor67GxPmiQ7Xxj55Ee7d2amFFRaP2BjyvLDY8EALtpXXlW2aAukcwkKJn0d+O3ygd19BOfddNX8bvRa//GV/zFO/Ta0qS4mh+Hy4n5YalTFRqM6WmQhAWok/6iS/oQkKqnEHYIEcHkVcEIAEjy7DeceUtH/1HmYOvYSPSx0RNK1t2ielPstcpn2CR4AuJIEGA2X6Ka5+mLmhUSrlxkrlbG3oSVifqCzGZ60ywh0aVdD69kXfogqOKN1kICMTjBltOM5sXVTaKhIQWjMVp2BZAoVazaE3/dTr9d0nPLqR4eRo7XOj8WLwlBb/XHRtT4sWC3Irc12cpwnlzNa0w+4O84fBzN/8lxC3k4MkYL83J+JesVGBLVIG/H+BUrtYTK+3uAxxEY3eys3GVHpmY5XZD+M759p7I/yvcGbDSy0384N1CAm91LxQUi4FGeiEA16BswNnXXinbrWRSTr80e0uOw7NtB6YJniS1AP5/YWPEskxfHY76YVEtkgHeoGK4aaGWCT8BUHkvsUSilrOnkBu1CunpHCqWXcGpv3lsJ9E2aCBbhOWMn94fnOWx+uMnrH7c2UxTh8UKlacit7ZLCHfFq7Zk5METiqynojzi3N1PJ2pOthOzhurvaCe3mWoQOT1V+Fwpxr6ttQIwGr6V80YybWk6HkRL7LO4A0axjJvb6wUVH6k4Yh9tXMN7Twf3IrZf/sTK8rSxdrx0pynm/qVmn1NwsnVWZOpoD4QjmgGAh1x/7fjEzoo7PvFVw3ttCHr7pThV3uJwoFnz8KEZH3OILhKH/bSYuf6U83mO0Ui06hW2QCT+uVPyzzw3IfXQVwt7jKGvDmtmwcHyIIudtCNfp90bFtdALrJvzvmPal+qZGks6Cd8aFw27qpPSxSBZLIQ//HSPz2E/Umlev8ClFs1SYPWOvv5pbDXWPqbD4eynS2GCo8FTKfc0fJCPJF7185K62uXPTWdMYuVx8wOBlg7r/jF11fMg1r8VSOJ38BW4SRJ3aOZ7OWgivw/0lUX7Y77PX3PWs9LVf3GHMasVaw3oER2rGes3YEXz8IiCNCIOj4ROJCIgY5ORoW9fLnUJSCDJDvDppKlsE/sliOZceXZbNcJbed+5Wiub258hujCht73qD9gpiBGpEtTMXCRljXSINiXLJMFBRx7Wi+W6M6eXQ+kNtL2MtDejh2awRhn3nPl38HVnw4hLBJWt1SlVdpUOlEc9Od4+wYvFL4Nr90lrkaAfGP/Gpmz8r6vCDqxo7sm4bz8t4NzZ8By7+GXW0LqSj8f9GHjsZyBgy4gHp6OwOnMinHNvWlXoG2/5H3lUKOIg4JNkJhq4O15us/qgyq1jSApitmq6cNi+MkGtbhlEZbEdpqZjPPKkf5aN5VUhvyH/C9+u1PXji9PXuBzA/ZQGxEPMLhXPA0ftTs/iZGuLjjtrZlsZX2KobN3X25Io5n30VhSKCZPyAb5zlhyvcGM824LqPUzJXM1fqkL5lqhNKY97EYFArRZ4uBeof3vV5t7ye6fDkGOHdfKTGmf082TXuAJ/HO34vfoeHzb2h4nhGfK6KVNVTvzFhu3J2zgTghSU1lKJJ9/Ymono9gcUCj9zJdJJ2lmBv3C1yPLCD1Eh3HpeO5PAVcK/eb+c2DQWKEr17ktrvEOdUDCH/Z/66yvxBBsqqDqnw/iX6id5YlCpDOTsMz5jUKkbHjuiqyGMFsAb+VONX8ylYf3D4G+64xXXDCeMMH0uPi+ESrpTQs9iSyEAaDDxMH5xWcf9mnoJHz0325wpX8mpA9x6sAlRez/Zm26hJE8h7bBoqExvE9CTjaNM/3YNtbjsaHbDMNpFaInd68OGKr4dHBccDwW3gyKdGjFioOOrarejxZ5W13N+7bhpXjLeXRfIfLThv981F+lTt5HT7Cz7UnK7Bnl//DawHUr++RLoVHv2QOKBcjAH/9zBkeh9pIn9eabBglRLb88duqJGFaLknSQCzIg9G8l3B9KfzukPru2Bvp9nq73yaH596Wa5m9hLxFCiYmK7q/Deg1ztomGYGq34i7DpsoeLCejnPuoSoGp0Di7t4/vaNKYqVtMMO7LvyWqwBfpGnaVSZn+heSQjYXFCFHPXDWx/PuWt1rmiy2JSsZTcHVYdXQRWgcxubDKNdbwHQn3IdgLtB4wHx91KdtV1O3v3OyxIKVKKnkRIfEwOzoCZSsNkzWlLA9BrKvRUkvvT+W7gEKnh+3/EKgESI4xpl0s21/MybZc/YXiyqvzi+KG3oryUjPaAoLf/rJAF5Hu1zxrLzBm4EqGafZHDnU+stZth+G9XHepwX+RhWeCWQpsljF1IwYJqST9iIxuJSQWUlOnEN/XCxsGqNsIGZnEzE4VSUDw1qYL2RgvO2h0FiWHySXUX0eoY7bIJFmPLLm9Jha8OpKcPp2Td9RRFXkGrYNDCLzf3mzjyS+KvDpgm6pPicrDjDSEHq/yPTpRg5leWJSQO4YJ3P9272DrdOdgm7FahRcxQcbDJYmFO3aceLaWfvo/E6xp9ura522Kn6TOfl8IuV+YufWIM9eAdZQYnhW6oDXaStuNS3ermS5uqCeuNYVMTpfdZjpELHHedRggV6ZJD6VLH+JDLubERiXrlx/Ql2FjJidWBU5YHCc8G4dgo9OmyJZj58LMt2ptAgnsG2uDeg7URJnmXX/M0/JphVftjuVv37NtcYpcxqS64S4j76JAukLvxBEZSxkuuGf4+XvFh1KfX4ek/nMnEiIj2W5wpf1gTXnekwXMyi+QEongCjBjYNN6avFPXVrL36EesMJOmRa80f77FIUv31rZXiz8boDWFIrbjd7BT5/ZUZFfpKiorc+Dx4iBWoWhf/gxoRDGCwZIgpSZ5wKFbo5rzLjZ+P1drdGchWss/bnbAOffmCexzn3mtbpw5O6eYBy2C/7FwRKPRNxCVrvmHBRm1k9ZqRYhbJqqr5olTpBXCvCf4CbiX9aTSVJpWHG8X7b2EZw4w8EvwX25jWXj5QZFQzNMh1i7/Pm2PNe3UTnTY1sYyuhCREE87Dv9uFNgBbljkiZqfBaKpJ2TTAveuaaGa0WDeVERWJEgxlIhFlJM83jHQbnsQMdbx/z9zeTjbDdqh19uI4+Okqrd7EXf31YeVPabp5XFn8JHaGOW24fwnR2TcdCNFzuokLU/yRTfNfJXHOLW3SzNSjGLmXP0/gC8ZUCZWsarp0f6JWkNLa93grZo9FqHBvLCDBAPuw1ntbCrbEeObaecOMA+RgaAB4GDem/mIYAAMAuaigFd7wG6D1LnIR3OD67OaquyssH+73l7yNiFM2oCT2dw68436OPRXl+uZXrofWEUt9uCdZfzdGLMr9WRhZd2T3q/d6yhPHTs3PS7/eWYjlJXuqry7n3UFFFLyUISeKC7Sk8DB1EZE8sOKyIPTqU/sRSV55T7jBTM+UTA8v/XpU/HinK1vbqMfe3tb+y8+ZHTGdKl8ljCGDBC3JiW000wuF81pMfdvWVM8NJq/NzSrRsUpLYmkBqQrGAAmPRreB467DioGui3lUpFCqS9n4mKLktH3BQ+BBIhCTaFUkGnIAnA+tncLYtjVMLuX5DAei6jiGJlI8hEuDAx3Z7g0RsmfF+5pRR35nW7D9eHizFQvPAoYE0A8+J9V7zwTweSvRn+W3BYXLFzHg/4N9cC9OeZ7++YDDWRN7l7OqEmAjqCy+sLwtCqcrJiflfaGF7URdZipYAUsBemGHqc4EAF/a4uqCHJdIAIwBnb4gfOfaKmb/p3dd2hkOLlXPFI+B7FfHG429+KgYtxVXuvkEi82ho5cNZToLnspzeEypFURvTUD7pfHrKNHUPG/ne9nfhn2ujGq3vP1De9JeicUkpyIm30CEggEMgBsGQCEiUArxLrPwcZkz0Yd0TaWLb6/LThN9P9/j4q9HR8Sg7zdfrfG9zSgJiX2u5v6tUqNUhagxJ8S2fg4YZM4PlQZ+uADZGZgWQEUCgItg57DJXA9DCrO84vse8GZVR7bH061uWvXRRLQoP0B72ISp22ZwxNzl2OfJlsuWhaUvvs4ajlNTy5HqS3m4NinaiwaDXNvyyqYX4f9jV4Of+gN0ZYUXRj3lUeiRwZvjiGun3EnY81UW4RlK2yQ3Yd7bM5ksJAjmIbz3vhfBIEJZ4vaOpHo+jbfXo/CYZmCpMnnsAe4e0ienMIQBjpIJzGRUFO2gNDif/Y/lv0pKC9r0lUZdYFTihA2BCfnwjEy5PJeW5eDqTGCCSvexY0mRIis5vKBl65RGXf0HFJlZtonb4LC3S0mCzsPcWVCVTT0RRd2qlwBimX+MYPNwifmxMpjMs4gpkfCKG5gRkjH4c9dh8RusCli1aMSZ4b7QPxJJCisYDh/q96vW7GPjoeR2670/HUWKjqnvrwuajetg7odFp8o4pxz6f4MdMIxNRuBeSjSyYpB7X8vwt7ERc+nqFEOC21JCCbGao5gjl9YGlYc1/xKI7Gqp49eZAn5dDETM6rAUCzfegd4U7DfoeTEoEvvYprCHF5ZHwQAzBudllNhc+m8XlEHK5ocECfZeqwSlrwn7ZZ0prhW61rXEt22uGu5wAg1c8K/2nHiI0RaR/0d517SE5+37KfBNxwCRgw/m8lrrxAng/i2psZTz5WCIazV/F95i6I5Xu5TZ5fRSHvCRdv3Bkfmy7/8ME9Eo8kElB9cWEdPmf3NaZS+7swrv/uaxuRO63TmZjNszDdMPZn8VULaskz4dg7EYXS+9Q152pLFWlV8WJR8XERL4mODcG5ZubUPcSEpk9o8Tfg3y12qXIYZ0kTrkz58tpMzsgBNLQtkEOtpAlnqI0uEBw4cOWt9dDD2SmArEVxjJeG3DzyqgCs0e2tWwpk+1TSuW3PQmBfpATkn/ozFytS9Z4l+JogFzIwLbKg16joAMyMCWZgQsDE7ept30UpLMNqmVMzmzM5oNUNhr/GZJLkAIYvMQf2LST8v10BvjQF9YISTgnQ6xJZ7IgwEosXgFdhKitCDmnryn1RMCfmaBnqoC0XqRn6dsXDzqBnJt2y7ZQwmumR5Dvcb5wnUOoXmQh8VNO6rt6gbxn3oJxm9cZdnyYp0g74GGvTLZsiajjetYWC/qnhb/T4KX+5hRjkckokvrq+zyzv01THTUjzCYM24R5fQqIT4xM+9f0iEjAAYVXs9eMV70W64M0rYLagc2amd/am/rGmZv3h5ml7kKRDpQiulVU/ZjFfk43wCQ2vP20vbNpBmIyH2Dx3OgYVDyEiJLP/qt9fyt+3Ce66U8uaxmdOLIdWfRd+e6sqrx8qUHVK3SvcBVfFmdxYtyuJsGg9MlhNIkLW2a/4zNS1gf1mK57mRCSDYgFF7+0MiMYOJEUddQofcWBYceFnjgWzkxH1uPZ/XWRsFQz8X+UNOO1/GcQyABScRI9LfXYn78opd7Uh+YPKxnyJ4aD7YfDYabbpNFTW8DQd816iInXlDpbi8C9jrQsIcVYIBfMoLMCpXxkW8oCtBLpvHRnqO0f+ZTKezUKsAsJbJHL66LfyKaL1sX/eI9GE5IZKHGcGrTZZs25rP7m3j80juvgcRhp3UoutlKdOLJGQz1aNOtX+eUxmgZzEdWIzET4dm4X5pTg67ZlPNhYAdfMDPnbhiP0fkTuUITqUHNUyBGxA/9MN9I78Cdz48OeVDMeTbXzjr3T7GswUrnsV2ocQxOuTnNDGwYYXj1R3XLmPag8PLv/cNiIiiEqU9Pdf6tI0NORjLMWxuzbLFpt0NpcTF/prYMl7XG3hgfbydvu3wn+h164WJkuZYsVfq3SRAxXur+UF61mQqa7LXKYgHOdpZdyYPi3lfeon17rBBXqej4E6oVtl0tVz0HZudvZLw+lWqybP8HPoLN5xzbXUyZltThG9nL62ic/VXGymtS7tdZ8XnWcuARlaPFeHqKdGk6ejgQOhhQSRcFegNrjikBgD4lEJgkkRoi07iTUAc7Io8zuizBenuW3X4FSVzWcbWZvNmrQvWxjys3loRrJEtjwF/6FssAr5jlDDNm033g9/jLuVVJ6evxnS3nz8F5ntRJY6XdPxzJr3ulu0l1kVcun3nikg9LBMLHiQE99Omy6o/j51N3aXYXB7yHnagsBlqFRPUTUuinxONNAbKiyFP7FWHJtcucra261hAbezU/aZpi2IsABsPQNsp4zEDrDQsagsi8kyZAlmktlSatVe4Yrw4S25taSY+bNrZthZ70lMV2/Cm/MmuVOsCrLBADpNtpTl6QSiUGAyFTVG6IJWPcDwLqMyO8KLbx1pQysxFRneTrFMSDUezKyZfa9d1GWGus6xwiLpNeyk6usrrR2tzXYz48Ol43ut+qdDULRkTMc/pUUGq0ib3R7lNjkcFfehIpKInIJomIkkFD0URRU+Vi4BIDgpVYfk/vftDiUpZWk3JWq5hPGkEbv/K79Li9jnB1iQnYILpDmP/HcgrsQeRc4J7yaCD/kNQqojw6gMiMOCtn32OBYfM/X/HSnoYVg03RTL9kmUtuCWI4lnuppWdfegr0CnSbk96D4n329eXMbT7GCaYN/yJqSP6mOMX0q9Qo9I5X5BymZNUlmgaBLoiiqjXF/ihCkyRQ4IUQRxP6YDM/GJDXR+UpSFDb5yWLTApkVNlnLYVFETJmgO6IzM0DFHHCyHdfQgPTHX1rvcP8ixAlOUxPuyvVLyGYgQTDhreN/mwE8tfv0y5IYKA7nMgAZ9SaOXBmr+7GeyFCsozZ8UZxvEhiDBFfcVWVoEl7AXUVioFzYqc5l6v7GjkFw3JEkt1qZN//IOJ5ZJ7ToiIcrCEUs72kH43ap7bAJ7jq1xz5uQi7CdVgVPaJ+CLSLWKp3+lU2YlircQR5xfpqXhmAYno9HAzwpAKikElKhsBAIQWgeEo6H84oSV2LcRDy/4GQ/Je8Ofw+aZEKvqI54NYd0X2Pp+jwBt5GUKfzsykILvx/4+9yMJcOAEDtO+ElDfQmq/Aw0KfT22M/JisRhdYrFSZW90DaUemtOW6O6hn9aDbSUkkO19F9jYYw/OT5I6us/+HupekwFOK92PUvau4o1aEFMVODrWuhs9b3q1V1kY75CIhicqsogx65+gVATbAFAQjC0188SVmuYhotogpP0P88K8lT11klAR2JU1dE4coMkeUZODj91He0zRHHtQ2x4RL9m18hes5BRE5wlz47hCgmEtrr9zmNG+VAYeAyVnTlMqzm7G9GVSvvsSq3Aum044Iq4yBw8qpqtGtKUoKBa3T37YVIYeO4RquK9w9Tk4S5AhBJK1mMMjwR9/rtgFmC0mEn2Sqpe01Zcp24xewIlEjMTVyc+91NU+bewi2In+lti45vs99ay/kcaoT20zqqSmGCROqFRxzWQKnBDEN1xGL3nH6MDeb/ZUCtV0L1XZOXeVey1gnFUY3/Yn9DBNjYsd2+FgjEGbE3jxjsHs9B602dFn/fN/aecO56BS4dGrPKBGOMF+QyIkByCN/22l4lDtVmPS9Y9Vq9JS6wJ+6qlmBE4YV8OmUccsvO7p3/EhY+4GWShJegztAifKp/RoitirFGjN0Kq8mub8xA5f0di9CZ1oYxKpnV1/KPTBJXYmzAwEXHbWh+1Lm0l1K0ORvOYg1JwkrSwLUV8y1Nox1dkXnn3FiaodDoaGWJlZ0t6y5Vn/VuadV1KAvpfkstq2MBjbr7qsYG/3GjC7g1h86p7UK3m7Fv4HDHompvt7cEd0EN0cOuq7H5qT1hod4lRPEvYEN9a4GPUARb5I4yKDaPIIzd4Jt7b0TfvCeHIBitF/LB3d7sz9LTnMbIuuoPX7ymNbqXUjlCA1Q77r7efCSs0nq6Bjv6oDkF0c1ERzf105TUfqJJtlQm9GRQf+kEnGHbmddZd+XTQ1UOk6I+g7SqTtjPexpLr9xKNxha7qnpeJE6ts6YR21i4j0+7+rDMbCItbJjiGPLiBc7VJWtBCNEjcir5feE+zZZ1uVQs3si6nVVFm3QH121XCP/uNCX0WCgGZH46Azv8PwJW5XrU67mbTk8Spd2fcImu7tVgznvSRddTySkeFcBXZaJejeImFVwVVdVNTtHoiqxIm1P5gkV0ahcwS8D+uAM18Bf2CHPrx18+WjJkaD0udJq0RJ8ahG4bCaysG7WS8oC9Cy/B3hHW5oDg4sclmDgbSJPWdPUbQlgb/4MUGnWOMVSd4S/pjFkLaWI06rU4V4ni4ZG70PVxX3+BbAwBqIBKcFfR78Xl3zlvE01ov74lQbyj4cMc9XrZ7NekatCiYMXhUHKQ8ywRBmY1MhdXxyT+/PKF8+4a/+EbjW5llQQ9P5yB9co8zKfOadb0YHr9Lwt0aQ4NPc/gWrlC1GH/x7QKc5OTIfGWCiBZjsB8+w24gUy1WdrppMqUqo9dFILyOXiNONeSjsKc6c9SiWEOromt/5iRRoDyM4Dme4qdAUoEKfzE/bHkzlE6K5E7fZTddci2I6beFS3qUhbS/4+zzD2OHQ2j4MsVjDONtf5hyYrdyQVpll8Mr/VxygZTLbGa1DKIHFKbs37CZrbZLNGxZSNqIe0cOTd7S7RPIerAF3zSH32hevJNh4nTnUqE8m2SK7bLVFp/j/AyrXMjJdj5cR/0evIeAVAQCSZcwAFvebAJo6S6dFFwub5pnAk+Rmx3f6GjLJUWM84F1KiXoP/upvkxEaPtRt+qfXoTWtxGaZedKdxZXanQzPXgtCen2Cpcg+fT1xfxHOHKLjPgv+OwvP2KQRJYShMdKzDHMSPFqMsVfAY4DB0CRhf1z2i+mm404mqP9WtDXSEsk/PGQgEP0iF0Ca6ctB8s3Stjs4NjUfID+bnzKSqJIERzj24dH/5kATlfPunxUlv3nYyyUdyu2NC0pdRIsK9Th9mR87BBcXxpubpALhr1crW1pfwaeqmzbTCf9uGMcxN3DabxAclKP+SjoG3ZOQXDJ8DvraL9Y5nPabSa7VtaQnjl8Qej3K07BEwnJpvX9DruovyNoZ2O1L7qfjeLjYKAqHCeEDG/rHO2dI/wyjwgmO6QbPq727yVUtz3bgyDFW9Ewd7Ew/dNHILA3yS74wylthZK1jHmKJX86pSBwaiS3r8e05shgTjouIm78mkRJWRep0VUNjk1TZwmcCdp60sL1ixqeJuY/V47wwcol25FHUdq9Wi0clfWR3DEa0oDnkzdF7ERD19ntV85W/9mkkGGldOK9z6HXhdy2GZlTQ5Ul/yqs7Qrvncm6JP8OXu9vDXyH1UJ3sZMchrOBnax2rl250Vcxo615vxzjHK908r2H+QUP99gwluz193FIvzC/juREPYpIXnEQwEV9WQlHBZ3RiXk7UWOQM5xfbpfr2UUGCqp/QJloyla3juM0VjQ+Xzw9Jc5Xr0/yYkc2MXw6hMoOQejpz45aPcF5oURh82cx6qqM2NXDUK8nyaXEBxR5yg3TGWX+00Gp+7WY67VV97Nkd2wuZmzWcUEQqBS3PLDXJhB+vt4G//og4psptb/wr1kvrONCiRYxcH9KYIqEflgVaSa6Un97WEL+U7uUyQXAZzwfrK4eM5nQ6y4q8RD2qN+O4bKdwnbl136X7y74Ns7H7f4R2szrCO9zoo4vNQlJZ3QkA+5EeAXsKGXe9Al7z1THWQoTrWA28YuVqkLa7ZmtwqjLzLiEoIn6Oc6TQrqEWedFsnlJyZbaFT/OOFADYkWywgVSoxUxi+ie1wqs4Xorz6pV69UCHdlMqEzaYjsFLJnmeiHKlXtVV5nCLvcGyv1V4tsaTgA5qI2xL1CDyiDr9/mawlvzw15t4RL1HB3Xeuqnv0X7dO+P/Br+B3It9crayV6LkY7m+yJT3fiRSqXtzDSRU0mrcYVGW53IQjl8zsWqVceINXXfGvI+X+UWqZaV18t5AE/I4LBpHUIi6kAuAhDNBpkPyoFvVSIAQFLBhJ4XInRIMK3N4MQj90Me/Y1WLTvLzXJ0lnRppDuAtg6LtPQWBqLOzsjzEYCIxG56JGzxbVbMafbwnld+uXz7pUIpYl2JH1kLFlTVnlcp4zceAoolGIof+bznFRp8alzEHrJae1/sNzt4LwrtwWpMiI6c6WZFMZKRgSgWzFgK74d37ak2HcdFkH1c+bVmX5dJXsb7y2Bj7InbYDRJtpdjaksu0hfrR/Mm14hGk3QymHby6EF4mEUH/FiWcXVZ8CQ1Rtu0UVkfwD8hOp3dxvzTXTFQ9nhz5Z2RvN00N11YyLzx0OPENQExFs9nHFZSqNAyJvJNMQIfzixcwZEve1LK9R+okAzuxaD1mpe3fJ+jcrq0+aJdblhGXCZGBe7dQeFOkL6LdfjDNqpogwnO2VnnqvFKL4/JjwQyLeI4HOl09aX1d66+W599v9pFLfH/F9w0a0YUEwriKzU1haJFlnAiI2Bzyu7JKLIiQD+aDNcS2bep+WcHEWpfy1rdntXJzO38MZqQ3bB39XS/2lC/9knUq0pJRYzIDrwIyl5MJ+yfR80+01nQtI894VCSmJSkStzsiGL8fibefsKVpSzW3xJQjq3+9Y2MxVu1V8iAs2XO2ue8utIEfJCsOVMSUzY1rPVbb7irNA+RHRsU/RWFHm3tg9rjf/KJcw0OV2/xhUEHjXPzJOO60Mk1XAbhxJvlzdvKLYogO5wf2uyce9ENaor/BgxtPxaR3zGTlCfu894jZVmwPo5jX3vLU71uQoa5KsJ3s944wDz6Jj9npiISgZhkyK2ypEgAXIhJvqKxo6hnhw+WSbh4y4UN7UhqS4JpxNkdi4nYZSx9PR+FEDOHwpSiePoufjjm/+ZGmfzXIfliSxyCLmoDz0MgS+GUpsi8Xr2citTsL2Lmdsk0o4gHf58S9bm8HSdpumyDDA4Rov4Mow0EcFhNYywlsX4svDdE9B0zIgM9BL3+LLAsNEjskw1dHHJc0GY3nL6psP4ejbYEW9ZTBsWrjSV42bkNxEA0YGskVsitywilGxnNNq3wVhmpVj/tKmctqwtHgSIqm0oT0WtVu8D1vDtHJ9rGCd6HheHHd+ajEdA6kGYWFhF2HklL4gVLAtsHnYgsAGzWG15goqv7zbV3MSlFeZ7y/yZy3dNCKN8IOqgh8Ur6UMdmqkWpwNVG3VfN0+l+evGW0cs76Ei++nyHnVCv+55DzEBvCfK8Kb6KlBmk041lvZKGKg+PmbThrt0tBGtGvVvBtqaXCa1gPb4Lf5Ww2zrqbJx7/ajmPMFsevluImvzHFrdDn4nh5j1JrP6qV4xZVuzbMsjEBC0d3X/tWSnoww9CWLIXDpCtGKcZ8eu9KKH2ZPURlGq6G/VQ5SIp7FcKl8Ao00jzeZrSnvx0FAqzWdbNpDU12DaJh/3VMU/1amK9bZN1Smy+DyrcfgpNqnfj8gs7FKUQ9ksYIr19t11VAymfRfmVOubr85NPvquviDv9fCAeTzvC7K7HFblHDcc/on+4RINGoTP2NokfkzZzq8JQDZMe9cd/ja5W89LUekQA/HzeW3ltUqNgSfmWrU7Y0SVcx5F6kqNmqCiKShzjgGdfVWRKHka738bo3Nvflel6Cq4R/W5IfZg+s6c/uufFeA3vy99TZkULRV2CbhHzjPsyxZndor7sQxQjmQTv9DrojDUFyYMFxXPyR80jdGzlxSh63rBUIS+GN85h7ZNwPRwe2tEYP5RqEU3QwhP5b39Q4uCWvh/3KEhnPAmFq3ItTtvVYpBz6LoT3xBLH+mW2n+qkbzcwbBIqR8zoQxYLOscBqaUBqp2MoqHw/Mb1ckG8N5UFDHDfso49cie0NU7sk9Y5zB8mculR8VRnuI5+7+Vohd+2qrosiIGNfLlyBCXAaeD5jJRCAwUYB6VUF/uMLRjaTT07QOWZco0+iHjGfYoj4K+hJ0/acazYy6JcZK4Zp/OH5G2Vi8n9YvrMSgAT2cptB10FECkAxN3U308L6fVbWqptLHArxTxdVLJ0iIIItkiLQ/AR+Si2cucyQguzwzRMeO+EpytkX2oheVp5yLNSnueHbvUi53WRm8ZIUjcWjIs1QPCXds50zYXxDG9Barh7/i3j48DZESYtGcREEvxyt1o6IiZuRLICQjkZN1lmcVFAm0hGLpu0N6mJL5ovoIpjCvhY/Z2LIDSe/qWyJ/AVAtCXG5pS7awCqXqBy8ycJ9WWuTeWo/4UnA8xK1sgRT/yDNv9+MPwRb36Oie/Mek2X2pfbh8lgWzU4eCgRtodQZs1SFpCfypCf2z19J1xH2ETY2AHNLPxrrKOMQRq+LX5H3Jre36OP1xxNTMppW/rhTN4ul2804X/rA30OuFJn54KF8Bh51bJ6+JwGuAwE0J5KwPZs+FJCwEVz9KHcXXF1bx2lhbdaZZegzd+h9vsKdSEpm80xaBjWp8HSfqhlC+Px3X0A5OSeFQg0brtpteOUbfQB54kFggjYpGCg7YZrBvrSiDRxG43PVtiqfE32AUIuMWmevvAIlhdWuTY6YvQFoRUkuAUv4SovYgyQ7ut+/plip3qOXE9qswJZLwBHHyxMHdo80JiWzonfpsBEGm//JKIHAa9yMQL/LRiWdC9nL1sOIIITYF+AwtXPw9rRv1IFK/ySGz2a08TOBHuDOx74oKqqot7FzM3CvUnHrhSTIKntOTIzEuqxFgx/2382ZZqyslDWBNGSf4tB39252C04oSNUH9RRHTv4lQVMOsXNjPzQqLc6E08Cj6YtWxcKXr3qWWIGk5yqVSoroe1157+YTwl944L4gQAB+phw36QXitwC7gkZhQk3/bftI2uVz3zOrPik2BqU5U5DsxBJ1vzTYfu+BWKB1tAV3sdzXPsYOJN86gmhB41iNWocOC++p95h3u7PW/3AOyiP3OFPt8llmlqrWhvxpJH5AvBXbEKlE4AsR+e7CK3/c6VNbYUD9I9HgLdxXJL2Ve8U4PpznAj0maROqs0Tx5A5o49sjucux7g+vu7HGmS3oz7V3i55qNHOWOvDLniIsi66+OR7/Qo2zL/cVpBtzTUCMdZrRB8rC4Q3SlP9a7Wl+yiD3Hd658keFNPcfMEzIREBjjyH5pgvw+WinVULmKzM39RwDjIC3EM8YPstztkHpl+uqrnNmGs/REKHsfzOCcx7edi2qKyyQadMvXT6M4cgn8pHSIrE2u8XGEhtV0FiT+RDBBp6yB+ZcODZYSUemuBXsbyxurXhHnrceF+ZKzcsJGKwFiUatF4CNoMLr6ZykyProjrRwH+GwG6ep++CBq27pFDoqMgnvOgH1OpwOCC+DntpUyH/KXxzcaazPUKEZHww8GTT5MVpEz4E/8mEYyAMaIowJV929LRg3zPVABkKQXsGgwDRk7HZij++TFgtd+FiMPhFXV42X/ApVVZQIa+4NBQoz1Vx3cA4Fi55ftn/NuNpkfCJYk9yLrR7iXvUVm0zOlncGq+86Zrl1kc3dBNMnidFgs/sejQFePLclNwxLQIhx2ILcC14RLDAJfbtzzhF3MfuS3uPrbjgfaKae8vYAWLSbvZ+tvqZxBztJzrsr+U9hagXVs+rVUIClV+UtTkipqavnJ/lq7BdAPffBPV6mBjCkrYlBlxsw8IvV7Wz15sHpjrnH2oNC4z6LW9pCYUJuBgfrTwrEApRQZEAO2fR04RpX2w8cozQQEiP6vh3iX1/ppIWj6Sok/6XPHgHanZIxJ2tR8AyuZ7O5nB9jtI22aIVwBG8ljG36f06siwONRpmx484Ll65vES/T6/zCTBQrPfo8oGpAhtzrSdLtcA+g0XsFAzkXJtQjyMvMM/G4J3zE2goBBLphkvE0PLWW5QvFR94dbmg3boEb5TtO2TrjyuuHId548xqYXyMWMCWM6Nn3xdO3lG1FSzoqHQMNUZIme+i5xf7tN/5vfolelaXJ9m8blFtplQm9rzNWm8uf6/AzhQqUoO/tOPxhjjckRUjWsM6ZKLE1Lk4SfRiG2bEIkeX984631UAd/WCWt7IpVsnQ/bpFhi+wp4nKx4yjew6ba7Nqx7pjI5jsCsEBeT24o8XhOsEBJdyy1xTgpkeQQiWcGCYRCm/XofwN05IkMmqi0o39iXyp/hG2TvSW4j/NEKeDVoyrQut/Bzl/VdAbfib7i9GVnytb9Tt5KQVNDQxTCSW1pEWchmNcg+4D6orGs6dyx/UDdRf7bJoO7KpvPUDrWNb7zbFsRSS1yVUGOzj6m64xtTExMXm2DBhNpZrrAIUqYcMvnAOsclmwKS4MprS4JABAKQo4qwVQzb1NwkOoUsCYdiJC07fdsHpRIBL+yQMlJpILoNEI9gHL8X3laGc4iKZInIXv8zqO0gRBpzaQmrLJ3qlxErIww7Hca283HpVBx+Bq8/p675YeBVvHM4/SzQOvsRGw+GpA1QoZcbKX6GYxOCfyAMV+K5MSCB4iukJClSY9lRE/nPcjr6lwrWLGAxU6K7pLT4uwwK8J6e7jA9Pn2HYJE4dJ+THg+fEXnFDlti+fgYptcWMcGRGAIA6uOEZHtUusYxdi7PeFibVsUFAKx9PZOKdA6GQ/5SqgJjQJ/3EcBEN6BF2ausiB+1s46dp3VnR2pt61fuX3GRRLNJ+Y06UzR2uu4x+5T/i9sFAnt3EdGSxyDqKKrIs9pBhpErzDiddOSKiTbSn27bnBu+NuMR0syWAdSCq/fGa7u0NeMtYv+gueZ/KJDUzD08X/5eukVBpwrrfrycJrEPpmNjKSsHrGHyAYfM/NNpqpUix0SxTHu7Pej3SIrwGSFuK34ZryUO254tAePpNvz0aHwVfjbmHFowxirPwbLxEo3QPmDkmqlb/IbgVgOuARqF6XVJiMyY+UqkAg4Bd8Rh1jkf5YXvmFFXDv3Hk1ZPg4nBYZHJ9Xdu2on669OEgBiIE5LhCHX6wqB4LKep92ZsOKI2W4pNm0IIMI/s2EqjT2upgu6hISH+e7TGbDQHQqS+20F8sjXHMbtEpvyCBwww7E3j9XypZq/FKz7/q65PKXiJNk3gLF0tHVn8QwgQQ77/BDBCN8UzrNDooqmJInehM8HZZ6bm1m4TrcHotF2jWGuPL9fso2F3UJ4DjQwGICRE4pdWZ6qDeKAnQkOhwPnNmX4i+FuSJnmcVA1mVUmRJvUsOJODUL5xKFRXvPSypFYp1DrWKlHIxOJFNN5pPczIZ53Vsymx6TQVMUqJIaQX8yRa+oYRACikCPS3u3wBQ14iiTKczpymlqYYV1zoCsLT2KsEfCL3fHLUrAYRG4T6Ltgde9i+Jdy8eyUg4EyTbhsdCEZTjgpD/QoAXaUwedxBSk7fKiCVBdI/ykhzsKBRCDuqCUnVQTWXS7WKInBUxyN9wc8OIfQSSB69JM1YcAd6u3Ztlb0KlNSvaejekPBlnqc7pm1cF9DwkQLH24iAALIhl22R3GeR+7+gltnLj9WMR43eMLZM90shbd2sO44KmJCAQKmFFFQZAo/iY9Iwg5Issbng4oteX+vV+8FB/WGlsHv1CIfR2yqcdRdyXd51VifXgJbT5BbkmfufXWaISQ31QaOcnFPMYllZoODBJO5SqIREI+6KM/zgW5raP7Ppj0uyf2GNPzseWcb8Zlg83pH2IrsodyUbSk3J75/WAy1/iO36Z5f6Zrvh+VPmXkdp5pzCBKpOXKOIx8QNPqWOocgO5YmpKnEb6KMbcgLokQ7GSmiDtZMlA7ev9QuJzQQXFa1WApsWBtm5py8vTXq/yXckulx3xOkoSPyRFK+q9Hlo3xuBmD5duSzzcIwf8QyE75vNpdYBqmeGyK9CF63nTEtvhkNyw35qBqWr1dquetv0soc2ZuozFIQMqsKKdt/f2kUnqAr4DmxXlEtMpuPpYSbXtXfeIDPjia6wrFZGn6QusuOlTnu048Bd7GSu5+OZTl4oYfKG41yjNxJ70S9aFnUHNEV7aQcprBIQjyWIgXp4+rCgyhVUjdoUg9eiPNN++uovnh/8aAHZCwlM+Hs2mN3FyspV7cVqk8gm1+Xv+jcSA44wKL466fQtZ/LQC/DHFVV0l0udGGr7/wRyqT9rxRqfYsiVLE355YugIq6FS/9KmR+Il8x5WFpyPi0bySehVmigp40y+VwkhFm6XAZ/71F5+e6O+o4PhS0xdFQwPymAPB4wOJ52bjd288SKtatCRQ2Ziy3+s08qKcTLQ/9kchxiW6X9A4NbWwX25lXDfdsamEQyLCpwiXoH1F5T4scq5iQDox3J2tMhN+1nbuexdQksJAk0Ym76PIOKqRJK+zrfbHGPgxV9KeZYnH6IwXUwCmZqzW6NXN0E9doHXLUC2ETqIbr7oeK5XRa5WfB0n3zmkORf2qoOtHjKvkK+rJakvo9cNGeoCY5Lq/dymye3Npu+XkR1qWw6rofelh53chd+ffHZfjVsEs2KvcWMSb2APx0sZf7Q/hLTNoKitwWjJYeW/MG0cE2pERn1WzjF+E3uZRdffXLWft7iDSH+UDE9nf7ImyjqIq+CTlGWN/rUr8APis+lev9ayW1odlbBz4IqDo+icV4cxoe1N0Ch/OmoIZknbTGZpXB3gAdWV1eTU4ba9NYracGbxm7XNAeDHSwrv9mU6BR1zaO98o1j9bCWpgkDjTD2XkTJruGbzWxX+f4ZKATk/a7kkCr4VNVbhHUbx2a7tF9G0z9tbT60b8ma8jF5NrpYIXYv+sHrZTvl9Y+Gsg9wR7H7sQfKLs/0UeZnbCnjSubqObZGX23UNPGEDz5LAJTF5FM4MAbBZAODKAkDh6bIE/CkcOLKobhTUU9x+4x0SLSgcLq09uNo37SMlaoQNB3z54+9P3Iu6Kd1BUZXVOC7paddX191tK5oYC+JBblrXryswufAlY1V6GfyIB5a6Zp7nD/WJYWRmzny0GwSJMSe8HplDGpmzt4m4zpAmoF94p9q5PP7lK7HmBxV1jotQZSlxtb6/kotQIGHYXGrtFls/E8diwmrLyeNgxbYsumAncvMcIAE8pYdeKU1yTRU3R1GfNxQNznofTDmlyiDGdtRfE9C+jvwbqxRvKHjvKbI0P3sFLg2Gv196AbrifYJmoMhkv/uEGfSXhwJefn9E0xyh7eU4OEO6WTLwnw6av5OR555y73XePiStzOhYYEWcpBish7wNXAlpQItW7yPXvpdLbGXb7Gv78f0gdGZdi8pl+p4/BlcJnL/WZ2msssrAKMpweN/1Q8mbX1mvk8WWNZkjn9nqiJDc5TT6lnx0Qq/nrU/aUO7SQN+0g6cE6WsbHjTQuN/gUs8BxHv4YGPmoGEZ+XTvm6u6cCBOYhMtJRV/bmVNzNNYOrYNjY92H1PS5O/Q2aUYPDbHVze84diwomFFktYq+1s4WMlGnhZtBFiIppNhFeGvcpSLL9bohUBuNryjqaOymuEk5sZtzyst9FVbFwjKIN6grw5ssxhtUlcLeZiq6Vc7If2qJgJgk4/q6V3QQ7BZd4xhVkPvMmdVOsLNbPIuTmIcSd7y2NgYfIqw2EZzrGQ3H5aJ1vr8YdSrycT5bZsPPAYPn0PDnUNpbsrfnQJ4pM7P8j2o5+ypXTKBuDJNfj9jpV5plnZJToNFdqrpDALS6IdcgicgrUvZopq0wpLGPtvrkYZTynjXRH/pg/HZYbR4SFL1bKRY+vddh3yGbrtp4Lxg7Urb5xjeUl1Qtt7m+5KQ2vV2N2HqABxcTmLY/CIAT4RDbxZhWN5F0al8J69lBer1Qg7mOS5VgLsTwoDopb6QGf2SGHFEplxeTM3bkd9xqR425da9rXq/BYMsA+eCZtG7D+EmiAqANPLGlPZunNqFTmy84ocwSTLIZTTuprEBxWvl8ukWXuV330VwL0k1eTs1dI38Z13q2LbAhw6vvVIKl32ct+cVaOpAQTcWFoQN+sbnci/9zLtCe/UKBnt8wakCyLXAxdLpRz0kzqU/V9zfVw5Uz66b8E86ZP4/stAm0etRIJRIs7Cux7B25xpnw7Q/se8HSbfwOq4KtFySEhjcPzza8D9M9EcGtAobsGR89pzm6xRyZwv5rBOo738LSeaILhQbFiImTONoZHr5+dXSmIN+RQB3m9w6poQMvFq0GJ4FjVTyaJoIr9q6KZJjNlnNaMFyO5nvIolI/NgoXVfz1oa1Ty8NvXmAmzfxwmZ9EbD8hqzKEBybVgiIav8FfMxM3ZGFqVAEj3mD/l+fv5m4DsQuqaDZM4wW0f6b0FjGaazf3+8V3SOHqB2MwamSuun3H31Lhrqh6mLLZxP/m+QUdsISIoQ4ZHAjtnjckdypd5jIPU2Filwmpw/Q4axvb9zNu3hO/K1mkmb791t0cO19TmkiwrMcjd9+T6qPMJVmTRLFMgiiGHdluGpzgbwdsLy/oIgwksK0X6zHPhVE7/zF3ruKQ3tA7MAFdVYC90b5vKfi4EuljtEDJWan8/Nl3mPwUlcmFtI4rqoPhEkYXLBHbqISAtQCS6FzRNtTw99qLUIKxNTyP5aE0eUqKGZfKXpOjX2zb4LtHlibJsK5lf+XU3MPNbM9MbRaXE/OibVPrYZfQvjPh7iyOr3ebUOte19OERHQwFHftdE5UG7BIIiFZKEsJ3g3CoIKHYPM9tZCc3b211Bo1iO0JdTQqh+EUmHK2SkeyEjKOp065J0/NZ9SNcpqNIRFi2QlYSGftBnF+9O6Bjs9bHAT0eXB0v34Y5v2qOfOMpWi6qJ2v+2d5IYBfvLLXVUqhsLIEZTJBYB3lWTBWQhmdeKLSXmp5PU6pL6QSGC/Nf5LVuf8NAYzfvlSr/dvensjNtZX9yPvuwjehaAuje7gmsy45+i+4y7nePNRXXtSiItiMLj2ySjHjvlecYlvuIIonZW+zoSdvG1GQXHFQ9958pkPsUHtoW/OdxK9Zdj4Ve6DBe57MNJEoRnMAH1PfQ8pZuGX7tTZmRZuR4kvMkhkWi/Jg1BA2cvSdTBcRq5ryJ/dDRCAec3uR1Ce/NVws7BHfBdO2xEmB9tcdQtF8KF2l+lqEOLZeDebRQZFK5utn3uscuXG8DfGKfyb4WHt3glmIaTv3vTBkv7LsbPOMszzqTOGLfzA5VwW99Rk3q9lOtdxMBXvCZVjXlJOc7QR1z+cK3DMyOKODLo5QWkP6921ye/dYc7UlW36EuH2d5ZEhsyh6gMIsV6sHuutTYXFXgkO4FqIbI9NgmsPfq5pDYJiYrEmGx18DNgnU5eGCWuxEF0WiV8MLwNL2/Md+UFH0RE1aHZIW8JOiBpZ+XRGHLsfBrM6qHGUV490nsdezx4FkelSI/VyZKvfTHgD7DGJcNkD8y/xCOdMfT6+41ryqTXEilN35TCwKEl+ut7L2OEqw7TNtTJJ4zOr/lXaqRw2QZS+jVaQJIbqqyWZUp1qKJvj4vSIwMynugfCii+YPpca7MpYDK1vS2r1K5ij5qv06MnhtQBGzzYMd3KZnyew0cMjV1VzXnfAzkCDl91OQ5SXXJTm6UQX3Jx72aCBrp+wSgDPuUvqjmBg/UoKqq2JuNyZH8q7Hp7SU8drbA0+ClkcuPXuC+w6g7jszPkbfstdjnsOn4HHXaNcwx5bHu+2PlvAcCJEfvt/1PJgoZf9DFWmSehceQL37blIWrhFkbGRU1Ovkn2uXKJTMLqarg1ayQrCC3cTA7xxiLkMLIXtAJ+W6SSX43+czn9mMxea377ZVmLa+Irk8eQ1tNMrtPEhpkt4yebrRs5a5OJCPTk6KkerRQ/x9BPEuN9EvoapmVq9eu6Tx+wxlmh+IfLdHVL24igiMG9kRka28bXYwq86Ej1QMrAmDTOWLW4zSZR80YQ6IIIkLmKOAkMgr2A496EsBaXL7nDdKyLneNkpPKMaVawJrDfv5URSmte0NQNH3RHhebyPKqWKyszJqYGKbEE6pXbcE+lxDEju3i4pn+8Rvsb2eooJG1i6ewZyfh2TYrNPLjHEU60RNVW4V3en1QilzxJKaV/fv2ey9KZGDq2ahPViMCD220AEpPrWzyhAj+7TSIzBQ+4u+7anRrZSLlvs1lmVKhUOB/HiduBdVn2LV52qvGD+s+JjEyogOLDSu9v6rN0IyPK0xhSb1rSRHW57C81YBkTBiL6sRRV2hDWnPB/Spo202RNmcVg3qcuLvI7j9/5C0hE5JsEaVylIuzj1c5NPpvyzbaP/Syly3kby0TbkH9MrJZHzSNpbp6oQLLmSAwAYyGEgUKdBgExB22laTFfPN2RlsJkI+jdNA5Wm5eUizhHiKlVVxTHQq9yKdp6tDmXHk8pXNei3cBiQgGnEr+ZX2NU/s9lQ2gtwxK+8Howe44XGQVJ9tWZXMYZBAcnyD25R94v4m+KOUoNjdf85hrmOyeuiJRBa2m5jh6mZGgLafviLCe1qgKqTk1FnC/QnjnArwrLZmVIQaTAAXwIVGAowIDxZC90whxTwgYlsKCtOhase15hneQwCZtfpYfQvsNEMAMDZqSfyXMzl7CacQVPgLA0kkd53yfuXZoZjc/ZZbEWynBVruZyvny/YOrbRp1ivsxOMbn8DHpcNHE6g840AIsLXKPPQaNH0Ia5A8MaFjV31b910Lgdo/GMn9AxmBZsQ+nOQzmqG4YhJwYANzm4WeOik01TcGAEh+qWYZk7K0VCqH99X+Na+uURff0zroU1u64vUEptXm9qk98oxRgQ639KpIoGsRCF0vZ96mZI11jQLqBPOXbGjeeBYNherPvbXvXB3eKgojxSki2h+7TKYD4rgnaBUx1a2n9MR3B2sBGBDAlAMwZHSFYg2cbmDUuL9EXQ9lLcMZhoO1Wjy1mrkWhVcGb0sE5h9ezrO3z10/1+Cgntq+Mw5PtFIpFUrX3HzhRRw8zdpxzELtlyy6hGkMNJIU7LpUDRdOYxz329Vvn85kNknwqGNUYD8poSBhuzYlWFdjdUsxj4d1LAKFH1YYKAOAaTadGl7LTU9pah4snytg/j7/3eSJiAvasMoEyYE2MwZWI53h7/SSRr6DUJgHi7Zvh6PU426Fmm4JddbJ0YcxhyJtyjZ81dFEeOZjFHKCyxaecXP1UdvrcTUS9b7OGe3VBOdqyjCBFnnXSL0MdqGItyXCA0bJ+6iY377XnLixJNbcFB/y83qyuUsnWJirwEcegiBcN1F4LLlmHxXSQiNu84Sm2yj8uG9oL5ZgsFvqIP+l+tFCuUbPWsKJQou8kZelcs6MucOSkYgjqQOijH2GFJyWVOkrmVpSZ1c6AX4xHdL164skIF15qzOJ095WWgxeqvQIwd2zP73LbZ26IdqX3K3Qo9mPRFKqlJC4QNYYlsB9KPti0GDQ7nt+jimv+X2mlKAVGCSmFFeBavZNHA47UxqmkhUd+fuyYisogf5pefqvbMF+kkHrVWp6yY4ndCUJh6GZVAZ+oW+Oki6QueO3Iurm8bo4kAFhM4fY8ZfqpPL1uO106dyGrWV6G1dPqBJNmbF+m1l9FD5T3y+7WETq0taft9h1oYFtr9cJgcmYDbMVg2/C46r5glDwpYVYkHWiIKm4+QY9ywr/rQ+IwA6K813RV3tF8nIAqLEQ9cV55YjFqAr8Y7PFAV1AzHLOySxwpM1as4saKhMAgAbzJVxSBJoC9t3hqxW+rVCztTRd8bwSc/oPi68CORMDyaN9jjfj9ZM03z/5vct4v1SNF1ClfhIqP+tZdwGhTumV4y9ur7Z3bcS+I0Hb+D/X+14+pjacwz8X2xSyXjzoPbcHB3BG0F8XGl1zzTR9JbjI2DueAgK/baaanZEnNeT9SZkpSbG/+8mxysO9bB6SwoDq9w0Y5Q4zAa7BUf3aDl+HR+LDWpzQCsFq89DZhVPZlCnK4H1Jas97Dhj5GXJd2EkEK0HSgobij5m++PbLa3ntUmdhFb9YJS+AwwDyNibCXzDUCpdzjhM6uulR5cI5GoRAEvPBM65pCNHjqguY/7LrqMEu3WJsg7i9O/KwGPidGN7OMC77Js0ix3zboSLk4KyY02BH7bgnqEGjISGwaDBrRJV2VPf0XoGRdplGy3XjdDZXqI+lMJcFaFllfY+nsLGkV/AkrsorV2yKEHV8MB+6tqw8PvRHHC/X0nZ+iJaL4OatSWwqBek11ZS7MDTqJxl1Huf/reiCrckHJrlCGbyI/YtELIQ6t3u5HXKNnzjVz1whzT1I3kvsf3oiBOUD/Mjv/Xbw3Orvb/WLjcDJ+R8RlTAvpd+3ecXSafi8Sey5qu7oV/Tk0OOi8Ou87y9WOW1VKXecx7Kpv81xasmufczuSaskLoZTgfMkElm4sZtYDWaFqX8oIqmQQzSucTVv/tOKyASCXrrQ7YlGhL+Et/HhkYYv05s1IXguUfA34uDZBc4QoCWUJei/IsOgmGoMy0xh00s4e3TCZMLRAYgonWSJDRqMYXaw/nze1t6n+DT9QYjhmgo4J7jAiOrj71NS7vTxJfVVdc2lNO3/rJ3asvLP1cKH7qZL+72gIQHJm9RFCPR34RLNZpzfAjxD+vP18Fo1Kf89k9Vnsmqr1ZKN5UDPZB52mFdFz2QomG5jSlrdfx5zmFlfD14AJgxAVwnEFcxXXkRPmD0fzUG8E46lrwlV0b7N7ej0yGEW99k/CWwtHjnFdTlVsrwAw3RDTbvg5Z/oG/TId+Iy+Zgkm+nJILmEBBBXxRuJksWXSf3VCWxsOGLqRerzQy7DBdvtzbp3ZNgxa5Hc5tiwqyaMRxe/kpPgSOMZGnM/MjIsVPm8iJTLwQehQYePqZDiTQ8MV5e/jeIpCiOIy/z/ikgG7a+4O0awo4V9to7PbVlmXSuhnOa4sqXJOmXPv/keGwkZMlOGvcae7ZPk01BaXOjq2jNs4H130wnxsmnnGbLbYwCTnRaV8A5PYU/lzFM2UbMnmTlgeKqdrId6a/hp9HqZW1GotcnONC7nuHFPR5zWgsVZHXjwo5fB/jWn3bVR341MvUtKlwezUTYp6ixjiAviOsRfo2kWW6wHhQZiJPwxJLIi1tCzVCTjiTATfWxi5M9lHIoj+2HQEDBqbOdOOKWW8AA/c0ogQQatMNdDUmeYH9sDoQB7aCEWdZMSULls/+FLao478ZHOdU5TMg1T6vE1Pjh0pP5264x3sQWer++O/r+v23/q198ykejKjU8j3IfkWE+XSozKhnzbnWR4vAt5M4fv8SE8G4X5++he8zQDqQvuxxh8efqwaXDvstljLpCi/2hQVRXWwUVCUD6j81NIxPoWpOHsulkFM8MM/q43UvJ/2SRqxlOsAOIstQf/obcZbKaOAQ4hU45ZptV0CMSi71U91ZvFsG5SX5t1c6WyG1CeA/xhQLtb62WHcxLj2XkNXCsoRsMHxG1b9rTeTEEMxdBNKgWWLTXFW0VnEC9KFV7IVCWr4OHD92qku2uEW2hVH1LRDeEknD2zHQY2H23doMdq6XSEuyfwo8O1LOE1S/iWiUDricHBKQH9J6deiMM2JsVQcmCciSlU4u0XlGwnWGcbKnz3cUtLW9yt9eX/bdeKHLW93OOWXQocN6a23Hl4V+EXcC6Kmf5NAF749uxs1YHp5lN+e+gUCYJ68eft7Hji9cZhCPVFbgzFIDHpoDz64PlQOGMFeEoJglbzUUyE9LypQfYfQxB15UtZQiY75H7NrwwpbnzLeUVlpVsyG1Tx86oLj6qraHvTNXPSmcynnJQeoPjRtWFMr3drngkulBuHGkq1hQb0jU3oyf3dC66y4n6ov0EKSKyKgEO/xQzec+1yDcP+4xTHV5uuIymuOpF+pR/T0xikYUnUxSSUQefkvG1gd1m2ovFxoVCAa9VM1L+KRd6EaV7aMjBxzWb+9iUxlPUn06YFQ52/BKQXRsPzgSE3QokeL/YrkO+ui2FgyuzmWuDb8phiwwuNAVuTTw6gfWwXfWWiTlGeaLTcqDci72xqJC7n2t0obycw2QT/C9nzII5vRe/oQ3D7UCDDoHRBVhbePndj3uQLm5x7c1+95unR/n46jySFvja6D6tzmahMyDFnRfLJJC9COLhvRrWFvpF4S6xodfmSUPxSzqq8LYXxhNWO6Ga2+CXlARiBQIcwNboweYPGpSV9da5vEFb0BjY1/nHrpD3C7vmLlCA6LsZd8nj/jm1FDVLjSLh978TYfz9FFv3feIG83FUX6ywBNEgBdUM8KbgZzydRw+GpTv+0Kgs65XdC7g9fdiqUSloDypSjYJ6SqueKEz8gmPgF1MzjWE9KlKUdnwsGpT2mf25FFY1vnWZvKX3FnYrGH7bUFlL4joSP4b+hojdKrWms3/UZOCcFc4Fq2LGchppT5eLP/WADh1+OX/fPBZ6+NSP8xPNTgiBkBdZcC7dD0OKDkCSyIdMYXFFFkYp7vdVMqKdKDTSxUT6xlr1FPR9qsvUWa5XQ7EIboV/yI7lu6eX6NZxPbhsJWH1jZ1zYWk5mst8iTfDxjCHjmBr8A4Ii+vk7HTXzMup/U3ScsuBOT88ZxenfK9AXYdwjx8YWpZQlIj9goGFaI7p69OhQNeawskqmdxGztL6wMvowvaSwdAfRHE7R67lX7kslP+K7RlFPnCfhpirI63QjI0xKvpZLWpRBKNgtwir3TJoeQlwsZnM9K9LB/JreiTYWinwIY0npqrdqm2svh4oS1fO1uQeyvNG1lFkOXdJ7LRkLdkNtW2KjOBad3x3Tbfuda7ExSoYH78PV/FqhcN2NO0291ukvju+v4GtC0WOV1wyFAh/6C3RAclCCKCCMJth5zCvXp6Cgu60Zu0+F1PYZW5cLSuhMxnSe8c2m8rWp6A2NSi5qt5X4hZ2rTlyNYj5SaPq8egRmjUUObBLrANApW8E2mqMXusrwDvgepiN41Vnu4l3h34AsCK2WfityIdKPf7FWpSNJgLld/d6BGmHmbohkXnWC3UDU1CQ9tC+mYJkdJPIjwmAdVnrzWHH7YrUiuNZkPpxPmrxzF2cRvH9bhVNXVRHFVhJXd8cA4hQPHlMPCKFK9D79HeliqbeNu9zTzpwgfe6+svsWeBKtFuIamhKkgDHqwLKTWUBLK7mEfALTfqJM8kLsvjD2JpB2fXsGCPZ8/wQH3PSIRjDRiq4PDle1I1U4uNJLgwl5TwS8xxtyXn+VeT9Cg0LSlGSfe/iO/6MOhXUKVsLwp9N25+DmV0qbi58rIVhKSIAzgjrxanK8w8oRYO4SEg4kmmhPaNpCmXveBuwLBhtOkdZwRo0he7YrOYb64JeZZrumqPQ0IXxvnTri26q/+vJlAvdKVU5Cfyq0TYelZf2vmhbTjMHPh6sdt48mdHHfRoflwDh2JKORopovt2zv9GQ/rVX/o73mGYjXSlpX/k2XWtwsyt55mKcBrJYs6eD+ti81dNK1dS6qehYkgK+cLz3nCjBbeUfmScQU9P47vYL9gb8TdKONFmvOkR6r2lRdqJXKQRC5JIJKAKz2aAyYel/hv5+pyc6qomwstDgBk+4BDnRG6nraqFLzWQCR60Gor3Emf7l8FqWRnHeuZNAe+o7nP2iaRaJLwwYv1MGL5iDUcRL/pyN5s4LAADECywhAssoSwCEsAAsMQLAsISywhLAssCwLCEsCyyywhACwLAISywhLACwLAACEAAsISywAssAhLAsAAsAhACwCEAAssd7b44/IfOIpK3On85JBmFN70DBzEqlDiOjgyR7v5Zbt9fqtf3iellw7H9wF/sLPo8XPop9zUBmW4fjKeVX+0WmZDfMMYOGr+0ijCzyWna/9P4qEgcV+qFalpjkk2Vnf1IP2J9kuw9Ef27R3M9O4d48ElTL+db/nBSOXdfKC0wchdQ0hgscDCE2GUOD2GYSS46zBEDOEkX+M9wvCC28HMOMTA0sxHJrJh/5EOdGQ4+2rFI3rJ0Do9cpBgCtdP+dywpdQTx9uO9IIPWb1LbGkScrOT327bVHFrJ5OjbCKJAXorkNqO3AKh/9QOZwIGRZBOQfED7g23hmkAdhS4Uq7iXzrMRlpSy/sltZqV+ElWXX82ayGgR2lw03ixP8yDxYovTyQazwzZlPlSfm/5RVPz7bF6S3U4ycjG5cvhhKNQh8sEZb3FO1qClXHr8vjRdKLUMrMsGys2Fn3RpkRx0IMsZnUL4zpIgv4dbfdLn0vzBYP+5ShS6x1ND090KlgPebMhVInCJ7rQ6De7ZJCQIV0i0xJVFH5UptRnxNQRB6+QK2QtxSIKPMkd6tmJsMoTh6FjwP54KGFkeBCquMkV85t7O+pwgNM271ESZAcr8zjVGAxCY8UmWm0Sf7g8cdfcEHvRhs35T9CkNr4WdUFOjEzf/hotbaLLnEJE992xy8DxCOHPtpEinHxOJ+wkKE50CKRYnHcBHS0x8S7TVZjDtTyaFwoHZppxcwUhu7XUnd+OQLrXmuHJ5150JuFHdZfU6z69Bn5FsfvEmHYBBml9ymWU7xPysGzuCz7xs3dfUR/R1E3Bz7/Yp3LycOdY29gTeekWB8OWA6EruoxuCUALF2recoq5MokkgT6rHLWL1ObJqccib8cLq4EAYoAs7MAGKSRV2wTTxNII/tKIddb5hY5LFv/1uioVGVkinbmL9n5oUn9E5+HfbiP1sMMyD8EUWJiZGkWwwMpnXNjyHtw9iPpQdnIdbavN1KfsUzu9GFu/cZ6INPbteYZfpQs/Ky75mON+LUbk0pUEfiUPWL7QJW58Tj7WAvEfBxr2Uui+l4nT5aFClnARCiwIWw/MGKgMlsnMDaTJoy9BfAl0sde0gefg8xMOeNMx4STcB74s6UveFgOIpcxCmqT8yfWdS4EC0gpCEr/2mJi2dLxurSjuS/18KVDjWrIZqnPUVHnR7Fvv6azkOIoq7L3upMbWX2nnqre8LURQamLlTsDXuZfsD1Im+sSRHpY3nC1Gv7HLPNqau/tUSSoTrtbutlXV6tdPbk0Iydvh+hHtOflV/d05W2U/dtT8xiqHizLksmv87np9NMqtgDlHkidJghE7Ndsm/Y0S9qpS+wc/DB7cyVxOgXN2/90f8+vomi6XMV7lmhOg6TseJibwi8uG6PdQQBRNS8mMtfEKyx3KSeRAL6cVcybbv+3fLjV9DD5Jl3LF63X7zvG/l3/aBz+EH8iUi9m86Oak3tUvsIhLNtsT2NKkYNGG2JsrcGUGjzHTrmAfX5sE7rPXFpgix0zlMyFkLq40UPLE+fNm+7JZyYcgk9xnM9PvSwjGLVOQnQ5IHryRTgJ9vpmiNYdDaikLj+XjQJxsHtuvaBzd7y0lcTgugBO46Cz3H5KeJKTb0xhSPxQ0iZSf9GFe2LrY/qz8euvLNVEjvDeCvpRhQ6BQTP/ntBgkM174mIKNx6hsrGkROi7BEhOpchEj6hpRdlfgSD3n6LdobPn19aQy1XKcjob09L/jGdlO0s1Tt3Fb4sN2LLwrLyXtPn/qbxJQ1oYZTXvVe851A99oJ1fq9LXWJDhRH/K5Iel4uWAm9je/RdvZaEpuR5O7XHNnBQnTxhoEv+L2VsALBL6MT4MeEHWCff7t4eZO7mqJFrUBZL7WpI39ndJYVPqchvaxEvVO1L3pUQ899iKBaYdO5f7ZVpAaiZQMt3CrUsLttleh5dZaLAbtF+dZtgQXL8rWe2tSPNqQ1IJioqxGUqzVJmO965jgCj4ZpBUc+o8cPEl8z6ZeIUX0p99WcfuEsFc08llOvk5vdJZCWgtzpPZ7Gt5Bu9LTmNOj3MjIydXGjkSFvjrV6obDXK0q6ci5D8u3Js22WlPmJx6Sk5RyBqL+50ZnTCBkl2xcteQPsLyeK+/keR+j7zdM+/P0CQr+X9RIABayuYbw2yDh8cpJRlAJPMTwghB44E/7p+TQwb6Vyk0a/EHF2yy2EcPwXr1nmxUx/IANXHiZGyTchuVUE8yDWcU0Od4ONXICCLyTHKU/F/UtARX1DyxqqJLU2rRiEBG6SBp7v24qaq/089gy0c8cPp4F6iXUmBu4jLvqYAq+lbA0x3BjWAzDyPFjr8zK2gtJf77B9j52kfPOvKl/NMJdKTFXnIvj6KQ7hHwgrKvrGwFxqlcgSrFuu6HKqnbnP2kahjIJfc7amIewjCtIqBNVB9U0K324qVbUxmHCzgQ+Owwi9495+Cm4nmWM8hEw+DYkBmNzhy46L5vBMYYaH36i49fy2I4x3uSGc3+CxlrsL/m3Gsn7pA/TzI5zZoS+b5GiWHLU5rBOus1GcgDa6qK1uMYr5QaIximkIRdbbjQlc7l5CHMsH3oWAzMm/mbHM2bKmZrMJESXElDKH+VOAqLaxdrZkOl0FKaOtMEoAhABAAQqhAgwIvJFRqkCqtn5kiUymYnhb0ts0yEijDPNTy2dBc5BecqrcP5Ka2MT5TGdkxsw+9qO1nzD1cbSYnkQH81/0wf8ZyizKdelGjtw7v40Q+U7FNhoOSvOzGOURE6IpXpqBVIxNI2CSFVwMBl+Fp2/lKZJ5bn4YJy/ObF6ffF630/muPHh4q6e+lvgHXqF3nTS4s/I/Pj0kZK/NRTuk9trk/jiEBZQTUBY9Qra/6YXIUOot/bURlsUvHlQrZ7CMDB7V+7s7603tR1SeBBiFBOVjgk9sXR25I32/gbhp5sV5DrFcKrN239fCUDUnovFZYZ1dX//PbH0K5zd6e/fO88rbT+6+80Hn9DXzvds+m7v5xOqJdo+5vVHc5MqiMCQMgYIosUwZohf+oECsEV/HCD7yKpPKz3IFBd9gKG2//a+zGZEz3JMd8VGbur3czfotq93w7UNIl48K83g8gOgAUw+GDcmgACt9K1GEYwb9AmGEIB6hWBOwvy+OWapnzMZCoAiXDPbvEKEAKPPthx/p5CqxmCOiCDwNyB1RhvS1jjnZo8GaSbHlEcwCjTwvv/mXrdpk4zXPt3Ko6gcU2pfmpgps+G/Qx8RaUuWEecIyE9ENeW0FUc8DWzh682PzHhv8auS6xPO3QYq9SAptrDcdb4H3qK1r31uVze17num/1oI2Iu7/2Lr7AE68nkKmVvDmFH9QX/hHALnsBl5JSLe2uWs0pgChaUHKWKuhd07aT2wlEXpsepL1B6A3XJ7wTzUXCYwumLpfzG0JIXrsEk3JUSCw+MUcQ/IM+klIfRc3QueqS4w3GPaS3ktz1cLR/5wAUCNUXqGmYMPRG/IlXeJABwBaBkeaDBs1Bbh0jJR3/XUYT1NMBtpKkjE17nWyeXrRe0Lr7g/6ujL/LqpqAKfNx7FEYkhYB3tsNWYdnL5DEUC093Ps3kL8ESP9s6SGhof3Me4u3UDrNS1FOivWTeqARy87XGtk3LiXkEfmr1Rn5VYzFpQMMD0qNsBlgVlBgm89CbAl3iNr9W4nXBkBs5ZKflnLXSb306AulgQns+H6hRYSbllUaidjzwOl/68o0H3C5PoUl44eV6m9zCjFVCNPIPIPyZOrv/j5q7KbwtJN5r2J7rMjGgXP5gUX5/Eizqv9rpU2t1Z23cwN6RWaYddBazjuxf+Zllm3GjpEK3JKutcBdrzZLNjE9/Hs751O0nVwaXwbaPjQDJfQxt+M3spB4/atvROYXV4D9BDpBR5AdfbOKNKwX9eEH0vHcfIMcvGMDko5ctm9zXPdebPnmRXFlLGz6yTw6oWWvd+pEpx6t799jFSr7y9zkl1UCB5RQ78FSUmg72w0YgV3HWQhszLEvhjB2yjnH8I/fPw36yeo9eNQSSS71MxydsTRpAeIkugkzK5CgbveE/4OVKRbzZPiomZQyldC6QRJWVdPQbcARQFK4C2tRNqtEeDfKCmLkp5XA1j0zysY9mwU9xF5VjerYsM94SUGhtEevgPM7EuaWTnnpUlivePX11EOCQnlhZG4vNPDoCcgR8GCoD4M5rcYNRlODI0Rrxfnn2sxi0a7Fq+lURukpUK/VdyPQ4GJ3jH5+HF8frg3nznhrJz+9KpqCEIZLxqsZzAssh6v+qbvBwo1l5pD5TURydTw/DIHmj98i3bVkuWqMmd7FKWtFYt5lCLcHWdJw4fo0UBdaGFG15qaSCqhwAwhLDFih40QV1+V53MaR59ZVubm6zLldg/9g9djMXnLyrUPcS0GY/qViKJBH5IlwvaME0F7ZHBHLMRjv2QP9s1PpppkntLPNoreZ+7YYx/H0dEfM87kDqbkUDpr5K5Ay+8cjzgEDkpUSWeeRFI9GiuojMlcnfJw3PodXzSJX0rlG3SzudqfpQZHOaylcZVundBgZqPyJNiRmxfJcSnPp6NswUxe4MS+PpWkzmBz8Nb8QP1oRbPVMc83XplP+vjVU2Ab22HKjLry59TLkdx1+3i4g9VWEXHzP22v8ylTNmVD5P+CZx+hBowABYjcCCBFun6YSp4ZhuHNtIt2hfd2YLiZ87OPpDFEPhtWPj7Jbv5ufh1lYErbr1lWegMZlOBxA2VRyVzX83uNTPEPW3oYJ4EYqhi/R6cWJsEdz7+vz763Ji8zHh+e63pwQJ7vayo01UXWi0Xs7kieC15PW++9qfY6/MsMDjVT+1mE/Ur9/+LYkVEAYWf3hXipJEGBKeuCPYuwLpPZk69Zw93T9Y0CEi+rhw1OPsMuFSNr1ilzirx5qTzQri5d08wdh30AlO32gci63/5qYZBSt9nnQVqKb66Oxy9xtTZK9036A+R2+G5fmm38heu8Vds+/otZvkzh+vg4vn5twHtIc2T7kZzW4dsD7lR/FuHqwD78p8VOO6iBeyAxYBgS13Ioy47UUxhFas3qPSikvkMYtF89Zth9HsB6i4hOpAGAJWg+onnnz/aSeMPitW0sQMY/UNUJUFHgD373VXP3VbZG6LSuoKdxhRNF0Qyv6wdcM4WsziKToYLSpvqmSlGluzdIgOZBkgGAzl4SVQP9A8S68w+fAlmPUYfzXdiOTZCs++moAdEwaOiXVkaixtXoVprVpCcdZHAnBsrPSWy1I+zYakE6ap6UdRRN6Bolck7mwOsdtQkOhTPga7VjexQp5A6yeFgBceIojRzon4gY3mViC5C9IAeyNpjW+QTxozbZZALERaDgYSmEo3Ge3uayqi/2uTyvIP4WpIMbRVgFFWod5FKCD+HI8jMs1yzaScPop24aG1NRtirpPfl4w4d8AphGems5da47xeauMPz1UbzJZv3HZqp/ghdsbIFWY67osTUANIdhgZAxxPIvvZ1X3xB81qbWvPmMmi9C3yp35JGCvPhZPXcjnIM4k8SDYjRs1KHrysh166u3CKADRqv9b8sPf34zrMiqjk597LR9BLrJj+KTZ0G4Umjm4epQqIGph8Fc1oqP276w7UmLHoEx0xfRfe1xnMGVwTiM7VxdaYef19dk29g0mIfr2Bp7r/FLqJ3vI6syUA1dI9emZovjRLx5wll54DCOtWzJ66OlO3EXm2LA59r+GAOseC7g4AOTAgEEXsg+KFPx/q8MTgXlGuNoX4hjF/VxnWXcPWIDtS7qlknApAh742ab5r/9L5Jvq6kIbiFLDoM/QHhRadlCvRUT5Ddaqcd9eUqXSyVi372kRYDr+7ux9x6Ubxzmrjozr7x5c0ZJJJ4Ue7g+V6QQAUWTGpjSne6OV6PtQsk4jtlLts9V66aTJg4gbfnU8nf/muUUuYI14OZPVLC1Zz3ns37tWWgW++l/cgbMBvy1YjJERV5tnsTcUTnFQ36vLXCdw6Q4m8smeFr84mOLTLFdiqrbBa+vSe/z1fEHcY/8evC/rqmE6m2tkOCLmzSswRuvEXidENwGf/ZMWhPyREqHc8Vue5VubFwI+tct5n0vTELj25Nz6N3RYMiuI3CRF6annzNi33YntAC0uJvltyR3mrVDLwyDvenl3Mo4e6RrE4NzxHzSnonjgX3UjrCta1kA267t7tvINV8YHKRoDZLkablZpWRRQWAEgeXu6O8T/TYe8gkI+8/tjiH/owYrHIeF1YUIv+sZ7686ONa3EssPuk2vlsymtx+RNCPKNaFoZSz820QkPIj3uebB6C6c5jTXvzthQbcnnbdvKkFGr5iTrCbnezH0I2YA2gl9gVQXmvGdWCWv370h3O724lF1AT+BbhMuoB0/Molw8/MYJCu5qPxowqEFeUPuVK7MPsDZM62QvuOfvxoy5BpX8nGsXJ8oBPa3svew2URNIH1eRESTQ1a/kxbK85RmxZT2xU4ejlW59WlHXZOkBg8OPjEGsUsQKbSL+n+Jj74oDXr/C+xijeXYY5iuzw2HSOxPL8X3jKeZtZ/WZL1VXmyMiVxIgXo5ef2BwCa65UxQb9d/L9oM5VOKL6qIFZW7BQyo6n8pGAPxNrI7+4VD5OKM04G4c0a0/KsP4y8w5fvv9D3rRugRHp9JD7IkJayC27KDcba1JvhuCi1zQwS4srC017/Ld51kgKP7IXXCnfJJ7MPGrIy+AglJwceDarXk9SQ/ZXAgYcRGAi8SCeQe7vA+oJeLxh1ZZSzzk3KkJNlXX/I/yS3RtUmGIlVzPNMYTX7IWuRI00UgtngVJQxDSYcMBDBCfDyC4R5cCEcf9vaikUYEisST/HZyOoJu7LVbPnJnsLjrlmK0Nq0xNxHTOsI6vcIIievJSBLpg3WEFENkmfbanZu9H4l2x6Lj1nIwcCJ+TlpJzHL16r/2fxfxyroLXBBc92DkSqyUYeT/RnHuI+pPhmjpPVokJDZAvdgt3h5GUPd4DhMoy8YU0O29tWOKC+aKqfwy18pAWSQlswOYfjoksmgz+q9DHqO1ucSySW6yGcWOvo2pk+8rgSZp1xsAUROzgTGFhw6bSMCdl/Ryvix+wNh03g7fxVaabfG6NmgRJsMZGE9u/p/wbpsa0jUabcK2u/nrA9h+PKJlUdJ3E+SJZPo6JXdAaVQgPtlX1LFiv4VF6OkUtiQUENuTvf8FnjPeAseHa27GoJtUvG8Er/TIuc+8LVDa2g0N3mXeGvXsyWL3V6K/HleN9xA+WidCLnhPVseNdbC9WXNSf31PZaEQIu4dG1M7QknMEQ/e2s90UEr13tq4ap99K/btVJXe8/D/Rv2CiiYUG9GRnS8YDi9qI0dGrAdZP6A/apvrd4KIYc3b92I22MLvKjb5cwYtEj4RRC7kF0pL8TUs/GTv0M09BXc0w4fqyLLxjI5q0j2lKsqIUCllfGpW8mXzsCFiT6QHi6CYzst74jS+Mtrsfh5D/16vZJrOuLL29N6U4oTG7tHbT43FuuWP4i2E/gzxryFvwo4Q7t/HtjuZ7mOoHs403XdC4bB9dO+9/2wFdWyvBt7IuCuXV2uc8048J1w0CjK73ptgf+11Hy2EozvszE4TmpxrPS5Gga1Hzk5oSRSexL8v/Q/8Kak869NR0XHxuX6sVBi5/1FQ8GQgRcA+HkORQEOH08y/6ZZWn08Oam+BImuukvea2Uo2p+l9ZsSAD8+oi49LDFaMdx4NHPuE6H3ic1yfL0INAbkqcnH9+ZQONV9hLAkqoNOAMioGAHLxeya+yFd4iQ3JZy0NIa/dt20rnTidhnSzVm3rhKZdx6IGJ0upPD7+YTgBGxXCftiXeN/6qysVMz14EtvboVhq39zFcH+KwonHuWicB1mEPcO2XzI3guOSCQ6zWBjD8eIODNVnAiD+jdq4QAljKc1vAUKIRgzq+Hnxvl95HCO4/AsFfhusbI2Lsa4nOu5lOtOQHTVjcqPyVSyNvCEcUVyjkHPYL1+yg8sJGmTKUvfCxypQKxQn+7/cER5dIbe3C53tFDF8zG2BdeiI6auGOQPwsCHC2NWxPxBfCKMumsOVMCCNLH0S8XUXVMrcbiB9xjenWR7+68D2a54Tlv+USMtA2TVchPYDbpS/+FjsRJnnnoiyg9XCXqRcwzI6N0gNfHVFftP0b9JHt5/zeUJ6z9PHz/LdIiOu0TLL45WYttmZg7eI4VEhVSG+ZpLohOcGZkgvtJwYWUfV0P/WQ6Oh/jMxerxMnpP2hB6CUtH8B17pxHR2LDFysfhPHMLAa0BsJWjz7dfTjcpIUPQ85Ee2lvGnvTThrpTUu2dCwam1010mbv/O26zMaC6cjYktnZGMaxoSqyr3izMYGELpoCYdI7h/rgOuXWJqU57MUMcA4BFyBzQKaohvR7Q7dh/DOUQdW9A762D3+5jlX1s3XgDh6zzz2d09S4pa6HbwZg9SLTrcNR7+iRFGDf7iJs/vQaV+ziJz5B+zQDahafe6nQw0TlKYE8sbWzeGPkU8zzHqN/UlsAvc+cbA0pItbrTGSLkCZqTtWeV8w2SyXGyKz5hFBGFhrtxCx7RPz54fP2nl6dNKlWshYD47c2/Ltk6a4JLK+Bx3rCe6zxlvEde5/zCZh7s+sw9PFW4e5EMQt89yX3SWrvv5FnlgwW+QzF9A6oVuOx+Yb/oeujUqx8g7yOrws9lgZ/ttPlzWLiIneuzSkavpYsDgBwCevef33LJCoplRAc6MvJ7uqfas5xTMiyx/ZVbS0/+vt/gYJ1/ZJv5YQuRooBYSOnzTP4XU6Vv1xVMRQDnVezJsR6LYlNNOHdnE3xkWE1h7nDMSYon/uiUmD+53sQDoucmG/ABRRattgpCEbGm13kx6iuIf732DYWAMYz0xyPw0vD9tmH9LvZUcVu1L4sDFvLCuC8btS6JttPj5jA0iodpk5UgWtEdboMDBAX85nYoMBEsSW61+fZ/hLVekF85WGyXzuab4BxFm/zwrnI/y/fAkJebWp2/7rRkCouri0LikD3rsVZhgtjsKLMAU0wACJ+kXSOGP87ZJK2+8c9ijslR0+vAQWtCts1dho6B0kiCfZvM9rAK+X5e/yKXiZOrZYiKYUu7DuHGLZjRI2zkbQHufC/pm8xqXJQkpF3CaHOo4FXrlP5cuJGVx10nxhiD/aa7HRXbethg3qJoIsn6jWUxmwLHvxrdUxaP+rdnElPwFbBJrnKsBI7FMvZeBb9ES3yTcyKlCm1xBiVFIMeY7NQvTF+E5D0c7QBMKupdyJ0C160SqG+Xz7+iDsd7bvXxf8Zr7DK7ah9sqgcep3rFIJ4UtMRltlJOSyFn7VguklmrcnYa8F1QVdyYn/zSHnaGFozrwPpbLHRH1rbArxMRrSGe8o27Ki375PGgyZGtsXpiMpoelc+BpqioEexUHYkcZO6TxPTGDW07+oejabqomb2PDddm9iXWp7lzTWdhKGIy1/1j5cqg5ck/qf+ffTCwDs9YQIesZ8reqmNIHP8ARTIeu882jxflj/qm/0Pe/movEBewL5R74GVhid6ZRDOv0tAo5zx9pQkoLAKikovLfbOKBXIpuFrUcxkApxC4JFjz6xMsAZLmV3TWfECp6SXyfGx8IPps68tgNKsf83Cl2niXmIUtFHm4x4OHcGg9ZW0OED3WrE7FsimUh/5i+4grO6wLdfZxUsMMfhHAbY7u7fminVzGTgjaD4+ffNB5ZG+GazE+BRpJ630LWWPPMsWLJrlgb6XgP6iKHHFnWhGFBJAPEy7+u5tXl15aVpvSt3mDknPlV0JiQgMtEazeFl1eF+hFIyRPkWy6VT961lhViuT8qiy2WanbvXOV7rtDlZC9X791ISQwm7/z5QAZS//PGN9DQ7NNBc2Z7JmFFpSSvRFU5Z3R37UJNDy2t2Nsh7ahhs5SORvhjQlsoIE+y6RBv0t8vxrsfGgkBgDlvATgPIVWiQoCBXC0O6bOxWfMR0BY1MX3tgd3hK6yPD5pciO7i7mRoPmelLwvvVUhpbfYb86bUdiKdmVpq95SChHBcYTF0lp3VzWyYIDU5f5e8ijvbMWao6l3tJ6UMyA0Db+61U8ka0SQtUL5+xrAVH4WeahITZhjrBKE0Er6WHnNZbOvhh7tlHpxKa39ffUcq+vu7ZOh0yK1WvLd135f4iSp5Ujk012oa8275Ij0QsUcBjD2rIz/vK3d0m0YCBVBrE5fU908MiGvnrJLJJt01FMbP7CL3YGLCBvsxrXHljxMRC/aGLjksBIKPndvL6UGfcyRYq3Q2krAGtUgWa80O0igKEECJpCSzRAzEwbK+zRtPqbheLT7fxYFzY7a+09+aO27x9ZOWj6PrCSURwfXWCBGHT75xES5zoy+CXNvDD6U+ky9NDsJl4M/z7/nTX+VHU+ecV8CGRszd65N/B7Ki4NPM4RrEEgYsMpPEj/KtgOtGVNJBdH2pfHi/QpZ6qocf/Wh05LQpTQ2X7NnHMGMW1krqxhG1OOxFyXN0m+Rw1D+5ZfLW2U0LDPo+t3d1i7z5E0MnO/Oo/Z004zTly45Xd8fPfYyfksIkbzwabsVmF26L990t28ZBeXdsN6xp2kAVYmikNHmy0t1/42c3pMHTq+nzm8tQQir0d87g6i+uBvkj27tUYPUFvDOdwfbsdem5XAr7Kx17JxvwoqEFGCrotd9Z0hA4H80qLpsY1/akg0oWEZmdoGD1CafRjKjI3YNgZXBRAv67R/m6jCxpUvo8N2UfLj2SybrZJ7QLW0rKAVNJdUv5CEvDNT3yZ8vwyep/xk6OUVWODP+vXXe3sFigMcqwP1O6mA53gxmWOC5IV+v7m/hsWSaM5eaqWFzPedYSEapsDqdcCXLcXVAWSdVS8Edw/iErfCIVHi7fufp8wp2X6SGM5rkWlFLpLxMsZhP21qsioJ5cmceeREupnLZY66ngKuZjW7xIbAVd/dD9zVmqyDm/QRN85orBPtLlk2Zphh5JFcF+n3hbhAXaqwCfx80URuZEsE6Go0J2UcqMturqClZ+K5pusyXvZyF9cHjyIE0MaepqE2WwXfEuuYCtZwZGgmk+UBmkqezcrz7TYgmEOpQIfWiPacWY3mwS8de4TCkCjSWxSGVtO0OuZmmXJWCxSI7WxGQJ7z4zq62zsCZOrvrAPritMd4aqFOh9jx8a7Kejtc48nxd6U0/SYNlrP0Z/hp/GmMc4OPu2j/p4TOu06AVzrzctl+pvlZTaBXBTBhtoKusWRPQ1Xc9ROdFof27377WzxGvkqYRJatrsBpAA3EAb3VBALZuPRuVBmQTMmgWCP6XgKXG1Vs6RC8YFrptxRlvJfWPYyAxLS+FFv/+kUgFmZnvRMvCEkWeVUbp8Ci+CRIaS3sSipMQx+1MacZwr559ac2de0AIB/HyOqZfnbb2i4DSVPq3cw0dRrB/LCF0SKLRKtdBzuAY3y8yyaAlf+ZS0XNv6AYdMtbbwvYLB+hYbGh/oDRxsavPqc8C1pxR+n15UTbyRXCqAijuABqj+yo4aCtvaMsQodpx5OCFpiT5XL0wuCPIr5LzcjlqPdo2a7RSbU4XnP4eXAf7v4bcMOekZuauDAw3MI6arvYv4ZBT1ZuIggrxAApYI9EhUUCoGDsVtQZdDi+lL4s6+JwvszaLxzavut/8NZT34Pm4ZI+BB/91p+hKo+vJKqL+aB33uOalUSuuQwifiS9nAwkdkzLIeFcjoD6i6OYVJBZrGpJzDg3eQZSs3DqZojCJE+uYYJWMdlpplqt8zapPzwEjG0no7O44Np4MFta903rAFuGfKwHCaozPpStZfBlKWyO2fULaYnUiL5/AnbdeVB+I4qcNRtJm/zsgqC2soR2LH5D3aABl5HfMragZO73/9UwLNFdTBLHUdzbzuSdzBqYbwFPV4DbR3MyLSHZQgm2Ek/WCCg1UAKRB9w+FnGV9B/16arY7zBQa2lrypkigiOqIwiqJpejw8SfkIrbTVcdj55ZJx+K6bgN+3aDDh12gx/zTFQX6/1Ex0JsMU2TCLRSDYXGTm1ONyCsNFIsqhmh5f1E2Q0ovkKBYHIuPsTbzef5R+/54J8G1wOMfmLlRJcDKaDpbP2wj8r/vz8Wv/emv+rhrycpAIDfPX8K5frI4k10nWdZvs483CDo8DI0er5Xv8Yf5ppoeWjJQ7n18BysIO74LGNvP5orNm97mHTgZbubXNcxxcK89EBb52JCvuUMX9RNLyXdpWZ1cycVBBCC7brI5lZ4hEu2THjHlfkM5btmxzSEeKwran86MrQmUoosHaB8Q34b8Q0WkjAl/p6PNvGdFW9MyGU3zEKftyJQkao0N+lAi9gZjfCfzFGojzRCUDGH6uR/B6baOmLKE2fIGD6JNjTlofloovOm6IuF2Z3Iu+ydocxguAsFNnXygmSFi1d48UpB1/8ECl9JUMCUukhgLNH8sOxLZA9jNedo9cycP+QqdLqpH52VVh96Nj8fW4xSTUepdTLYk7evlAYjCyUAGf3SiK1I1FaXfPcFen8S1CAQBIUWa2Ftku4FiF9dBdwJEX2AOsrwYIPP7cIbq46ghgGOCYsb2mZ+U3DF+U0mDObgRwz7jDyf8VE7s8/vPeu27Q7sncV/6NI9eR/mvtmZZUFLGKkcRm8xKfzgZrXovj7WU+cMQRCQNxjuth3KJNkJCBLFcMMdBbX+igyZzM5CxU/7ZxtIkwOTYWqTkqY9+q/31emzzT+Jx1BYYn0Y1Uc3sIbzu9tbuXGIXHaI4kfBPQHZcZheW6FKDXwSqbfBDXiEFdCjYwtI776xMiHeRGl3tLW9v/xwy+maZe/dZIcDHftCCPBvqalhkBRrZk44n1n/+/tK9VUSF0zJXzQAaiNULoBRV65l+QNmi8LjOpu+hGXk7c+1FMC15CkAuuBzUYZYWJ2v0ZVUghUtGneOgyq4cqKYMuVHs0C4GHRrBq9XEBIaO+p8pZtj1yTtg/xuNq0N5WcNQVjcpjuSN74pmuPeBQCupbLEqWCVfimBR6hgyA/tTXfn7wd6+rLw5LnBrtt5fwjspS/Lve8Vxwv1lhz69270bZbnwlk36quxPG4VYhiWyhZNV0aNNY3EFqP9UYozLD94vUYXmjqLN8avEGq7DIH+f72raDJLzwrsVg0xAeWwMH6gixbEYxNy3ksL9LbmVQkOBKglhJ1Qv0Xh1IPe1E9dqetNWVFHxpnELpsmVG7XLZW77zedA2XFdD4zIHix8LCfwoRnxc+aAIyhIFTNSZkU3XSzyCWQh1+3tzrhjD89jI/q/IljKZxg01yPqq6Tc+NTs5Y5FdYZ0KZkU2DAgCEYBPgXtIUEpzjuX0BHn1u718OmmtTl77PlozdB7ZR6ZbQIr06XDlaJrWHekyKtjSIhIw+RVS7icCxPw69pSRk6+w8bFAbR8H4PdLeOZquM4N7GJdHmTwZtB2CZKiKpQ22DDzD0yR/SJ9OqXsN+v/MVmA7QCGEdIMYmamsCudgMI0hniQn/+ko82vDwVuIXUH0gWPuoEJgAu4/+gfjXoze4HhDjC7kviUV03ngEfDgs7l8675VurS3hAlPAH9ZGNCTekCIy/C06AeHf/C6lM1iD/BpqoiPxEhq5B6T3b7htKqE3xsDPiJAxED0hoY/+hu7lTR8+eMIB+TVauCUpAzjqoj9lwZcNtdqG/NZjaaVVZFXX8UsPYaMHwJPy2Fr2s3npK0SrItt2ZKlAazvEzIvBVon69elQN+G2I+meADZ2UAfh1uZcZwAPb6LoXRlBf1xMXfCIhdglVcmH2PFlulQXeZJGeX4Kabc9cGuxxaHOBEN39qQGm/2xDe1xvI9xKrEqKL9PNSpousjHwxrDiChaoo8uzWR9dOyHPlMpdnWdE2z3fSLUtwKguCnb1CVeysK6dknSNDLdMS+Iclb1EM48Wbj7Dtl3xV2cN/7RTXxlBLGNkdkXgsgQSKDl7JjycwmX3zovTdHRYMdpGNai9ZnyqHluHUWlAzIAlQ0iPlfq/pvpeMNf6MLydA3B8xVKDVs8Tv91GKiiDdDJpJWFixKlaP7sbWnFlpGE98JjFm8KL2gqvybB8RRUchmAxFHb/BEc8l0wR+hvVnPRKDAQJB5MgoJjx/5zT4k6elgkcQ6GwbinxqbYVybYl5fRtYKxxDYg+tto3KO75ubIMsCfPGjMmegdBRmL5CI68JVr0/VV4QsUBSQkGflRkbyPIHRo6yS+eTGJx29y8MOG5YpmTUOiww2S0sjO7O/bF2PVDfvNskKitO2D2cV2NAHR49entLOTQOEA0AjCKlgVpNDC+TthBTh7DspvAhD3h8R+yNHtrjS/1zMR5MP4MFRtxffHuqHPge1jzV8Za3aB/vxK3mroapTuzkt/lHXzhRrc4aqmLOShjMDzKHDstkagQ3z4Z26vZSTl+4iaP25RTUfj4ssxxN95fjqbpYK1QNWNUsizIeAbU9aOf1HXIEf6kr0PSDSvFDUiC717FXvZrV8wwkMi3IwlDSWtTpL29W4643YF+54GUVmP13NtpyyOGZdjdo5+4iNsZNwOK0XDe+bhW+hd8haejhHXnw75ivQ7ItTBenWf4MaRW/J5mMdAYjIQNDm5gZTsZpVT7Bc9XJghj9Wor5b6Oe6uR7tW63wPoKD6Ln1mg3DYrtSS23DBp1vbU1BItjyd42aK5o/591tTD5UHEAqjEBcQTl+6EKHsA4+JDYoHuAJADCmyMAOL5y4zT4v9+ue9VvWvrVmsEdmYpY/FiLB/joIr5cFz6X1E4u3tOLDaLSpaqJO34Lm9XONbQ7dwg+Z0KpfdrkeKYa3RthwT+RcMjwmEJKOEekuwyUq998tiin2xKf7ti4wGfTILme7fVWYhmhizQgVuKU0Qo+ony6foc3Yaq9itguoQZkU380/iJhsrCj25EuB/TOzaaWiuBdnyvYsFIxv8KOiMfW/GOnu/DhLG72GFPWqwWp1jirGyNTSSDmRlZX/NaHoeKDuiDOayRi4X5VyzosXgINECwwQ2a11bEBA4DCsoJ3LJsZ5lP3CRZxEQPeWhyxnxah37vlfE3AbkaaElvIokYCn5IhLRlzXgV8ey0434ViJr9iov4Zlnc+22YcvEhvXRFb5MsThVCJShKh7VMNBjh+RRoEIfAii5sTAHoneKvXh0m8Txp3AcfhrqB2i7nG+B8F4aSJ62xEZHIIov+6SplpHVDwhYAC1AgACKQRtDbsT6/YFfn3CZcTr+EHtFQ2oVUpLgdozsNc+uRkJVkmXZXfMyR3qSe0NbIdOLRG0BFOU8nXDZnZT5ApgbANJ7aalfRWxwQ+ylVPWDAK6KFpgLwVV/lgk33M1tKeUOEDV7d/hpR1u4k82bxz3bRdIx26XcZ2Ni1yMwpO3X6sSwWmNcMHuaRDl9J39rq2X9KVN9o1iy3dLIyKBsPkWXEgosDOYW3oNTFYjM65duIX1n81rTPE8d6zot9YyU+K+pOqw7K8Md6amp8zCIyiXOyUc+VRSwOXO9Nr1VhtsJDIrfYQkZiyqWB1axtml7F2mnZj6buyR1m3xJfi3B7FYoNixLCFSDb7MESaBrOyc23+CtL4kT112nzW/Cn19I3pb6b7ORKr8xnzIfA8m2MMxGAMTwjyHcjJYZgTusaxTuWAT1neVy36L3zGjoyiV7mUewepGSvVqIkHE5K8WlYtHx/v7Fmm7Ab61NwMNjrB8Nv8oSYL5m+Jo1smH4wmGILtucqDff6PuWi8IAD6ACXRd9P2CBe8O/ZTs0SQ9pJeR++OriZH/WHGdEyPOJaRNiJEigsoMMxlDmZzlNE2jNuOT5GUjVfr93WnyQlVQjEAAwU5ZfmS4DELHhOFzaAzBIZbIK/dR2Jix29O3xfkuMt73lqsHKcw05w6kkfu66g2E1cRQc+13Yyz/SpKtfdGuyoNtFkUdLPdGj5DUOV3qm6/J8NOFavRimXCbJtSi7vigzyX0VmkayUdPm1UMmpbIhY54NQl5g/mJij2Rjc0lcszTSCsZu1sCfhrnlcgJR9xEKuOZ1FF8sY9pd63/imDsE+jUh5jvO6gBipXdX8BsElrIxCCRiMe9iaVhzJx0WMfu88Wx3awhLMvpEj8+dfmVGpuCzRBhkYyR5khHFlHOBOfySgoVHoPikSBGcVRXFsg/6lqD/Zvs9nsLko3eesJmai8PVshXTK39GDIFOGmWjutVhM9YfDR4vupGhgvlXTarl071lTPmRZ187ktnCZTCG0wWcAdmLqucvppxREt15FIVkhzSz52RQIZAiRFI7rZQatAoBiINbpj4Fr6t02fOzym2J7i35Aoj5H1LAwsfFbAZ37+9eUtSKToPt6NTgVhn5dHXKAW5Hfv85D1B5a4LPM4SFpyiGVuuIXQbPRko4VqMgu7Qv/r2nnpYTGunULnuu4dNjQgnnuwqyS4KiUDLfe57n2kez/51yiUYgLGMXOVEEYRPY57RyzXe/iQXKjua9RQIHMhduRx3D/p/EmB3EXkc7Lj8QJmOsQLeQZW6HNLfEx/zdkfgUcCQMThc2+p7IhrVwSrNAQBgGX5NJaE1ARQ7Mhdu90xIM4m7hleaJI6+rQa/1JSd4NiwnYQItPyiWXVzrVxJnF+jce0p537vamthFdj9XnW6drWiRm/n34q0CNuGkMP9LZwsnSGhhwd5GOgSuI8XDp+yecpR8JdfmeYgoxURcjxRoOeHEP2HKrU2f4D7A+e/41fN3GbsUqWuUAzxd1L/HjDWyuZ92NxgM6kzcqHgEMownFLBA/JvZQKivlLWU+nwors5E1Y+dqd9d+O8SpNJK03elmRHUYNAgc9vpTL8npAdaNwc0gaPJ/Dd+zMqhS/DB0IHE9ouHMCXFqk1S0gNFPBFHdZwykpnQYYcbKmkiwwgObZuYwYuPTlR+lCtcE0Pe6go3bmNC9etlL0yuBXhLoWX4bt8K7fPBXRBJnHdk7J8wsWvSMm5VlyX1zhEST3fCkMQsVMJpc34zIQSO1tzcX1pjwjNj8PnKXP8zFXR6rthPF7HYQNeQJktjr8E0CqMsswNyJIqrZ/YZafg75/GO6wLSkYeD2K3C1i7mEokwNVe81gjCNoK/lXTlCuryDdS18vF9ZaajpQSmanOXJReeRlVBp2neldOrPHGnvTPnAWnhAXlafk3tynvaquqoVAsectFTZKatDz+XlrEVCORynCF7guQjqkhVlNjU8AZCHvpQ+V9GFZMdG2mKFGui9Mfk0/uvwWx9gT6UF/5v61o8cfu1uCy93Gx5WiO/rMROfg6yKKePPjVMMa/edzjCL7hPNyyQwDbEQCCM22Lye4//hP/lafWpNHXIrTZNTCqe5x5F8CTF0SMbxna18A6yRu0sXe+LB+duPNKik9DEsmUL6+X1mJOssy2+2vrsP9wgHXBckApU6BjuWc49uDYk7TuvpSVwRavXeV9DivgTs/LtScf9JcYxLj3p/a45nCV9aN/m8zE/7gKS1+TEhcLt8RrULQn7kCACIweVA9jPtvOhZH08KsFYWEHEdXG+HcPM3zIV7+1zuak7WBcXn2TVGX5lA6PJTJroOtfZXmIFQZPusBZErSA3p7YdGa3Y1V9TvrCp43ktk0jlXjhm3NeiYzlO7jtf7Xiq/Z7mhDZ8QuMevB4sY93t9LzcZphNyrO80riv2M/Vuk+1GrQE9RnVMagc2l7hiKpVqZ0Jbo2v7d7ZYH462dRrHcpAbr3NYiKGOay4TAhKpVo2EvKs4qAf94IGR4O7snm3SLEZEoyqJbgi+ca5byb9xx+fXAkO8+LmX81z+su9+uspg5KV4FwzRnFk6F/RFuj7eg2FffR8HZsYL0izUzBCXNnBExGhQEX2yvjhoTn0GcQf6xdjbBU7tZOZ60Q/nnuH6jBd5HMT98uH0F6f6uchA+sXhNMfobznUWrxfGA/tMFZRSRKUnAh3yBg4P5mwLrpxR8DXo4o79gTZJNc+STGBDtu/nvNii1lcSu/lO70NL2UoQmInIKBjTzg2dXHZLrGSpCiJXmsypWJ4cYr0mIUH4p9R2ft2tk/zHRvGKAbgd0SuVY0yYQ/SfrQapI7jbYuWJV3FZSfSj4ZN7hfPisIC9sGTIBrdFnmAGO5qHtDkYsZH80hxn5eQ/E60Ky+NotOV/VnWErvRcSs1kymUqW6HHe7ZOJlwTwehJ7y3ztZ9jOdvPbEeh7K9lSu9Q701bY/RYiUHP6tyQ/B7Wlmy6gaaShmCkvZ/pTTOG8O7OWUHyDVWRwiOITKDYEAl5jcJoFwOyJjV51f5vV68UmA7ylBdWBnvWjA3RLNFkeX1COCtxkydl99iWqbV+mZ8NtF3P4REJqsqTpdj5IJfGyRm9ONU1+RE8/aMELKUuxL/p9zxxzdOGYFYWXY2IJYOCzQyHmt/bW5WRbyEYSw1uBj7HxFM9MafzqWZFpTSVjGJdcMNbEcBEHbrdr6A//si2a70vJVsC3gEEg/kQ065EAyxDADCSr0qx8J0hc5m0yKRrsMUXb4RtvYGYz69uism81jNZSv+kswD7Ei3xaTG1a62hNACURaa+EBFJBiAk5ymehxDG4jy76ehy4viq816cdkB+rA3RBqMcoewWMhngdoKILUGeMzL8R6jQTWWUTLBhc4d8Uyrp9kxsSdQ5BuzVUv2mxXx2LWRu6vqq+M2hGrdE9zanwx/F950mZH+yOSANcdVlI+HDOzbOQTLlWebd54DeRlOzvCsIAQQQI7nQSQnz8yKWa/aS1XLH0ybJLXMtza6Z4BsLaR7/V3mI9aVa6as/yLxT56kpk1YX5RtPSkBM4fiN+wXughk6WXfamcVm+8DxvIanrOP+8Os9Ec1QvHv5Dx7TrUJAcZ6PsiFz8yRyWokkthqlttNHejmhQU9q5GvDyjnmEhMAkYdhKaBMPNM8k7xtkggiy050g1/iVNABcVHbLfif+pxkeaPA8iCKTJ7/EEoxuqcdKUY6Ki6t3rcnOHDAkstP/NnkxWsIwLQ+hPln0ney83q5uKnakfntfjeerFY+1Ov57f0qhO+LZksSSmhaj4U+2mxcdlZ0hcOIS3rOfnM9fLt96sXogbOuBALeatDWX982/DqfI8hOJewhzzVa0tcC4myUJU8Gy+yKDkzfrRy4KkUg3YFGfIzEwaiF3VVYDjiX28RMl2aHM65CNC0yAxP24v7v2wwt2DmHp7FMxtWrPrpEsZDVp4FG+26ymb+iJ2Lw38P0/O7LlcokXU/16djM8FY039xAqU0+rEyy8MKSBasWZbSTiGBJyy3nLekSNEqyzAOLly+VOotii5tZbvRIn8TxVHvydBSdVM9Xu5XD9buzHZhlthGjI/bmUZ4GokAD4TQaGtEkJUCjFfr9cqf6eDgrqkMlWbxaLs9uNrLZbTyNWmg5zWNNYG/8jm9ubVECrgL3s1xl2+nplLqVQ2Vca/Lq5/haCGsBTSBvYs2fOkz78YJm2POabZ7CPThJ6BpApLd+vJ+nFF3JgeiMColSRvDZ5RGIEEFCVwr1kGvd2SdArRAkp91L2WUdbDtf7sLoh97af0C/d/3nyeXRQViIuQfl/0QEEgH3Rukbafk0OhFKNpYESpPN8fc1dSXrfNRz+58azbfD6Mr8J4oniTejxZ7+pFRDizyoXdoi5CQkx4vEOWv6C6sO0B5I78UfikV+zK0eynTa58ZVIyBWZGbKzpLbpApMqJOq/ZNoLrnL3VwtBFxNbYq5FG7U+ObxwD8Kc3bQZZzYPx9TTPYl0+mOhc44rX5CEwuxmbQMI4TFciJVeN/ac0l1D2LxIxtc1g7OTR/YtorxZFjkRCO9M/ybi5pxkfYqnzIEv2xeXcykDKQQsDGkCj2XjtPBPi8ZhgI3qsiLiaIiCqDCXSWcCW1eSQTccxZA/JmjMCbjKl2SGy88sPWo6TpGcaxn/h+ZvLkR3fktp9Rpi0cv8NOnmx1j7nWYycu5/CjZpfsiUAMdspC9B2anb09LJUkLqmH0Chgc8BkA+Lbisr5tYclEnrzFv7WpDXUuyCKePPg0PFfoLiZkkKCshsmCa6yGnR7ZcZYbPsWR2D9aaFj3vS6rXjEb8Ub3Q5u7tz/vr+aIyftu8g/RCJHSGjO+ylZVhlTVC6RnPAMdsL9+IGIoJS3WFfeLHbm0lm0OpNvm6pLtWni+6hcRRpE5O9YuTrMS50HEtuxjjUMVgAVwyAjUI95zIxegsp0fW4ToyTSfCr5NzExeT26l5GoJUpNlCinJwI+U/5kbwKxDBEdnuTh3f8hiha7TO3DTjwmsJ0LTUDnSsYpBgCbgsmrf+CN0BpaULqd8lFAXtgLHb27xJ1P8IV7bX4NbbXn65ZY9CJVrXorA4Wg1tBShBicXaHhDzjCxT+aUH6wPKprDJ+bo/onr85l+R2mEr+I9jIOGCxBnt2A+3pcmZ/AcL/kTK0hC3QkzauW3BodCfAMkiK3tv/OntLdyStsmR3KYHS88MHYdHIljEuOBV6ginUXN87e5376z5S+7urQX00w7l/H2Iv7McBxyTzM3KnHnTx1jumZgUKpyrtuP6zhffb3Q/35k3gSUXjPNSOK6zdLM/+9nZ9v5EH+rOtqktTQJGAuSCzZCMFfn42cwgkMiugJXCNWOawqP+FBGsBAC8FpwgLWyc4AZQJMWPpCdXyejf5N3RhT7x9QAi3+YjGsoirde1FKF0flWHh3Il0jq6A3rtIM7XC3elNM85gJor6PhvQpBiRI125AcCJX0pjnLRCMqGGRNMyhS3M3fviIiDk6EQc9jnhJalY+anO2T/9r4pvUGT7+VFHWUvefkOCxzufDM7/BfXNVvYSlWmQymmPibg3iDOf5EQgc2WiU0B0PryR1uhG1QhWroHkws1wuxeS7/ZRzJunXhbT7jJDVPcCfsZtDoW7kkunmepdwNhzOUp9J3R6OIFboF7C81HxXFZD1YdID8EY8hSZy7pRJx2EnNwOlfH/z3DYaXLqe/3U/1wDlttb1kdos16nX3MeuDxenppupgrJcZHov2qa0r/jIk3ENOyo38p/zePPDlpGLmozafElP6dcEXLkmo3FOwOExWa8B1yIkay/8GMBUIchTD9oCAAj/QFxvMR3znH99bGcuW/XB2rkjiS+jocoBUFompume7SvxZmOVDRjcqUh+kUXk/iA1i7pt9eItEzIV6R0tQxZvdAY9ZOuuW1VTlDOxfUgLnG5cqCSLAEjWgPthTscNME2K2iaNumfH8ZTfRkmpGHw53mSnvSSdjvZFGobhgqkOoDBkyot4I1W9OCvDUlDdC/xb4Ir6x8hsU2+6Y7lnqvgyYwWXX4m4k9A5DO31iV0XyBEFFG1BQaFbD+NH8un3bDAidskXTWCdVuSJxPRxIV9RrG6STJk4bgrQDXR1x8+QsJBY4qB+7dCxHcVGI8FGgS0TdWH+vUDn6YB9XDuMgLY/q9fGK47H1OR+jZYlfdEf0YfDl6Hz8n7xzU/JUaqq0UPGtr7oIYuBHE/jVVhVaffc7ycjnkC/up7HBVaHiyf1TP9Lzqf0bfWsDEmsdT3JFw2U2HfijEC6vEorpSZCepssnF239MSU7FbD8G6n3gZRph1nIjRudq/+6j1dDgF/owweTRXTLEn1+RyeUwzM9a/hgPykxhIK9+W8ZoAoLOjmxi8zMzOXLfjgEWn6C8+kNo43Z6TSxZxXl3St9d4eFuiK0ocYrBAcKE+Zznlfu0ps62vki4jz/VIIH1Nu4jmeOlvqZPDvBURsALqreoiv9Scu8BTSkF8xmK8eEgN+TXBG6HxH9mBSS9fq4KOGsyE7Ey0adGNkd60oElXBc8N2i45hi6VeTtvZipenoSa7145bvaPzc7MafRuUanMCqDvDm9h23/OLdVtV4s8Ivb2j3Ae+iSebN+bWps80aCGYcy3Y/wJEmHYjcK6Nwigdg+aKWHrYtBmrEwRMXlkzdQbtAcY9r5lbbIm6eWm0CTQgDdJFLrw+66nJM3bFfpA95yUmiFvDvN6PzptkfRPqzPqImlkYLYSUWrb0oj+16VQP3SOSp6zeyIbNv49Kkmw0xNRlzk162zST/S4lmIS8Se/XD23ftV71AbyJmdNmoo19Ukmbt1rkB8uVPPZV1PgfuDandtDXAuJk48V2NESjPe+AgitQEhPgwwiiOcW3GQp/nMeaNocetZDlvfZ519xmBaIXi/kLteHPPKdQzjPhVOLMWQVNvswrQOngVC32ZwfSN86B1+elM/fu7y02JrqoRzokb1j1Zt4MSY8FIhY101ZZu9HWxukFQa4XYYsaa+NEdZsFBQy9kt8v3jTeAVletQt3kz1fIYeOt9kiQHQF/PnVL0QW1pbTzdn07NVjrCF7vOTbVJmV77hbcRKSJWLT9NCub8i2KDb8Md6Kuw053it6vQY6bxsuUBG66kP+G6pFrAp2lvzhf/SDAefQQwAPI2MJCLmwX1DsX/gIgBbwtFFDYvoQ6Mzud/lx9r5UNJ1zV3+VrqMyq6EWt70Va83GKuv9B53Esap8yeiDQ6Xl/e3voFOdnLTevpBr/3+zAS9WEoa4NQSlMUYGrcO0caU/EXI/tS8y3TfqpY4lGaSwRaHG63CFCB3ooiIalxIKYQxi9bZWMYMDzXi/XPFBk8mvau1PLr6Jeftt6l4Pe113hi3t+blsdayZTOnnSbIwE9ZX0HFxNap3PyPwCO20t7+uZ+zH9/lzmmX6FtgXn5E3SSft2Kg8Gmm8yRajpfEuulJc2wL7hdGG22DHlHEjV2W4PHwwlzCyismYLWyfWOYuak2QRUrmVNDk0ujT8lHI6uVzdCXR5vjPHYi2e7VOYFtyccEkxIxj6J5mmJB7rZ880YCUyMTJPFVsfho51BVpf3NNKdFBa4BGBeROFQ1HCoUzL/rMV/C5LeVcqBRmXNSjMH6pDTS80m4IZpCdaSERcR8G94nlickIGAiTY46wXeBhuKKa7AbtTWurufJ5LppL8Q8USWcIXidSIeqZfZNp49gDJbv05xbtNr5anNLQh0ugmMrmEARcVxqORETpRTbL/fG5t0vDTMV7pppNwznDRAxKogFkSEVkRsuz4B+89qu3/6u+Fqxtv52UN0KxG7TLhsi5rCd6PmaUzAxh30WUj0TBR5Yl1LO1Vy8XjfQNsyoUv7fcw26qk5FeBQ9/RUXPkdtLxmaAMd0nZtw28DK074uByLDkiLJEvzbWMrzlvYXcUd3ZEjAETzbEn9FqAqG5hxKwsTTsf33yF3gQiF4MAXEKfJhMiWi/oH/P4EgIquS/iO6l8lFJEKOCcB/VR1nBW8zhDF7HMSM0ql3T8ucx9KIETVa0MOj2gTzsXEBVdXCuqHxu6tUkVZEG9MYsxwYALYYE0Rbv/VgJP4cw9eY0IQLOttB9B7nLtSMsVFhYZmlIvG1N6hUx63TSFq2j0rmYV/CP+h7gqtp0sd3+S+ZxvnmmEKeBI4t8g8nE8RJ+dru4T/FHBccXeva57/SuhM/w9xLdGebKFZ/7OsDVI3BXvHyiXxtD374sDk9gEtZ6KPqQZ6GHXoiC8wz6HgJHkdRqIvrtMRvLr0P4AF9u1/toOZK0BKHGVsn7pdlF9/gKxGJVRteBYOpEBuFVD9yrrGw1mqc+MjH/pVzUn6/SD02CFUu9g0t3eDbLtlrNZ+8F4PCwFiPk/48qTUDAmHBn8ySMmNxIRewHIblfJlqD+f7XdNTniY/pQWap0nn1TDR9wJRTyMvBttgHdCzDs2I2eXaMX0tDnFGMkyl+SQy4GCdiX1IymP+EoRfExCErnv3lpZZ+hdPWrt3RH6KZPsPgenpkl2dPMonBAX1/fDSS1pbnVxmU+Z6kVyntztcS0isFcwmraTm8GzbiJ4fP5dTHZT7wnsTd7YxuqDXw642v2yX5w20hs9lIIgH3rACPNJso9Unim3ipvfr7h2YfJxPnQbiPrUtJZgdGidT6YRqkKVlqNzzlj2OWkoTs87RlZp3fUeact0MSW9RDzSYTvvXeuLx8JneuuoG1muP37BLpB0XJkut1lsASXbMur0NG94iS0YE4QOlQyrWihijAFEie0xLPAtwNpO7suXJzGmk9R+jo9GB1Xt2T5NMmcyuaChhRzAnPeRRAs9aK2caPxjpedzxyGqgYL2jN5Hqujhin/vZi/JdUu9+KRmSW3nVKcpLbHGRVKqNTK6a6Frosi2b78uDwd73G50Y7JYejZrEsNhTSrTfDndKDlQ9iygk+SdfIfQBxPcBBnYMGWAgIIBYPEOhozKnEq7e9LwCzz0zQmL6lCTsq/Mcx2YrrfalYN2am/ucXwrP3j8L3fgnj69Px9OMZDrXyFya1xndX5daEsdj1UWcwc8D7aeb974J3WNhH8dgGTyCgtxpiIb+oX1alZ5C/DYR7tMCzNAh5zDt9EEridKuCw5vjGlAdwLT3jPIdWnO2dNmMl0c/3eFSjo6fhLflRQWuowP7R4jC20iIdBjMyavWy1se2qKSJi1iqkjIxKn6HV5yxDSq3/CCgUL9754Xde768VXoDWbwchyPF3XzgQWhsxzfNuqWJDM6FxFHxagshBLlRBg6AEhGChSAPFwrL0r82TlkjT9+032dJWxRy2yHvxJAhr7MmaTUGuDJVLXMH4/KmGQtkNSHhLmP9Khzbcy3WNmwTBjkguUShWhEz86WBEal86y1dJOITCRxbOrYrghOGD9dhBGXJ/xvSvFMmlscQEpAMCgO3Xr+k9+AZMAOv4w4/b6WWmpCE6wADTdNM7vHRunbz1V2uN0pgvmW9bQIdHqo8q6KPjUzgvBZinGSyaygzRkDcnm3bKekURgJMQMesTFYC0EKZW4mWqYEt3c6hat3WdoUCkH5exGfqVzZPP1+a5IB3uqE2cRg4lJSyFQD+hFs0K0dxBGY7l+YoPa4pw6oFKA34JoAf23NyWVgsWe24MRYOvbCfs25aw1hsQhAONJfh4+p3Fxdc90HMOtWmbh5rSN4K5nrrNmbMbwCZpAl6a6ZG4y2RJqbeW37dlzQtuSes/+zyO/B37BWjbEJdzGpk94mDNdsQqDVSS/CFoKYwVPr8GR9I30NmgHp4XIVoevoU39NwyVWLE7HhNeFOUmUglg/zBRpjpr4JziGi9l/tG8HpfSNWva/bxe9LeXh6ig06ImQXmnDoQ6nTZQ2qmxuWUh6cQ2HKlrhHmfenk2Xlz08VpcH7h/f2DtUtvnE40/Tv0P5eoyM31YqKjoQ1+5Ge71FRbWrV7jG9ePX4pqz++Z0RYO5bDrfyVtmB/BCoKSFaKAbwozUrb5z5+G5IVTKrulHSBf7SX85nJmM4ppjznGjGk15jGoCTKCvEh4etB8NIrGQ9ONth+sCZt1Pdc0EFzG0P0geUvZjdNmOW0Du0GXQERab5S0pxHigLvpupzfDAb/Z6/APEv9bPCP7ZpZYb/fBZxDjBBd7gIgJOuEEUYiEBfz3+u2xq15ePa+XfPvJaQKjnSYlgWyeu2kd7pxV5jRsmNQWrnMjjMlqTkU7JqeBB1feeA+FrKqxlbgoKA5hoVLrbSBXIY45wVtS6Ji4/DD1hTBwFKWiSW6GKHPMojI2HsYr5ikaHf3bghnZeHQItKQ4wqgv/ch7KZ7envjtpz3AVslLDM84srxMHJYn1R5VmOUTGuDG7L9s71kgTzbbDwqEIjFRAGKEj6j56/ZW+9FKnBCecXJs9AW72ouXfnzcK1/r5zeBTmPpbd++nAZeH6wTHTxj5F8qCXc2HKsjMg3yDQUasBgLEGfCIhrx1ESfKvvcieyvbajX/4LUBPOk3I+P062aWh7EoXxTOTjfyPqZeOD6zY0gXPDLEYO3KbcqkVgHhe/pIgvZ/ddbU1L0yaHtfDBgpgh25X4+U8TiXCQiAaL+HvJ4Kq5GH1WDTjrMUUzxyLTwhSKMDAI/E55iquzwxKHNn8wLh8pC3dZR15h5emEbuXqZ4TAOXKyH/0XC5Z+EkXxuu0aM18wkl9H7RrFKdLn+V8AjnEiDoN8umy26BgDImQxYmdTyrVOBzf3kjUMjcAmvRoemEsUaCdQjvYwPgQF8PZffmKps1OSK9gt49HuK7Jcu9QfGhY4xhZUiFeHiPoIgrh9YPlcWbMjlZ80TiSMrreAiS91vyRHAYo+091AQvsqJs7mDhNg+hecjUKStQSIoFELfHjIPvWw5RJez8Uv2X2U/rEJLgHMgIQhFv0KqZDuEvMnkf3v3892qnDeR+ySczRes38b02p7WdkMuNwy5g3K9nzN1vo0d0LxMlxh8mCEPGhhsTI3fxpKL7UVwrm5kMwUrMoFZQExZRetYKhVbw/VlQUwKAstlQ0eKcBS4EzV6pWTcPoUpYBF+QHLxBgTtl6j8cT6m2LsO55KL+essQfSDHCE7lcrAubDEmLv8DrL5Ro3I8psPM8CvSfezbRw1mERNt67JUIPiWHflp/HcrtU+Mnh0MVQKYUv2HpCmAQDbF/pzrYdHJzz+y8BtxoF8VkxxWfeMXQ2Odrpi+yWJ3PbGMU2Xdh7zwja3Su8M+7WENmoMqZt7+VO+BQRqlQzaM34BRdEr1KG2Ub6GwVHrSUGo1jzWchJo2palYOcstI8X7V+S5zdLnDso8f4V8w+UQZNcKIs+EgJQ6DA1+VEG1B6xQwWuRD3Uu5JfuYW+PFCVXMiTtCl8cOWdhXLgm+TI3woIkwZGvnmUTls7Hs7NABQcbyEnhqIWoHfFbxPuEDvUWIHwIxFKBIuDS9QnM3siSWCWUkKauo3nad1kTINvzhIiBLvZXpRWeF5PZXJ6ntuZ0vMHnccMbWuvnbx8U0QMzdlVo16uj6uk0XjVP7MMTJ/0aym8rHV58f6PXcmLGukqNB7UqRXCW/iL8FgavaeBvKbih/PGWqKjtvV2iJOketX7ATyY1ts3WR7n85Xf07AU+u/nLTighWO2KWAXCVX0s85UfXvxPb2GxIENogrn3kZ0SEfHF0yQB8YYw0tG4xc3Yf7Q1FPX13ea4/SIetRqefdz1HkYNAIXSb8smC7UodAqcRYrivHYUdPWc/iuhZFvk2G3OeAZPmEzqka66rlLmhFdWDKugMR5UmLgK64QaB29AhQWPY/cj2IFl+Kr1WN43LTpjX6jYMrBQZd3IbfSQ+I/J/0WU3ir/v6PBVUImoBSMQzzMi3rDcJVVxfbLovzlIH/kYlrZWDzARYZCa90sHVrqMIf6WT3PhCZ4NNym6nIbdyuKm2keLJwPGyN0JsOE3XnA4ciABOGJcFwoVrnFF5R/EKDB0Qv4OqDzHQ1jDZnTjPUzwW5YWaqSWTE/L8qp9PL1xNRsFukvaRPEWU2CtsYq9eev/j2tHotokQ2PCAAb6ARObaRRKIMshHGHiJbO+CFmgKlxYdjzTHIwLjOcB4BoAc/gRNnTQXHyZouWxJEXgvmNg7Wz8o+OtF5cDwTtWwdCuK2+duV96sRmqS4UQlMo+M32jJSMgdL3LfU+Mpa76+DVhDA8Wkiqms/X8Lo4Od23qx2uKOH1BFjw6GAwJ2XFDxl2wiXGqvZXrhUc57Nax202JKPdhWlugu16iTCCg6MJe9WFjbUfqawkwnLqAWX+xC6NzHcVI4urZBE1LriJw2vPJ9qsRBycjQvT3RQSCAtjqagFxT2gj4LMhv53CDwuHgHQhN4vx2rHpD1KDbPXGJf1eaZf/VEzLE0i4L5Lr/kqiQCwcSIu7UOmy1jp6fCfHesczcZlXu+/Mvo0aBwKaYbktoDnlyzU+0H/uMCcvqf6N/CU9ptATEF/aTGBWD3ZeBG6sF9zZU2aqbrdCtnX9HZJjcLt3BW8EXJE2oMoe26blfvW5uM02DMDqiZhSArgb/IV91tJ+gzmlES0oCsCCDCKX22hFDkhxQjEBrTgFDj1N5DuvNoRQcDdXlV58mWckAHGonLdCZfzMLNzQryzjNJAbdAu5Rbe9k4eVQMbFlCqi02BRHcyNmh0zdzuZ3ltd5nBdCZA+xx5Gde34tMgdWJyJPHDqokAJ0WvORd6di7/YyjGmS5t/tmSMpAXdu44cRDt6E/XtE4fF8RFm8xk8bYazpf/Sm9n8tbuZssJP+uxo9aYOHc+eHYSX48/HTH2cBqpXcj+cNH0iGp2nZ8nn1UaN/DzrRuMY8D1oSNLrzwD3JaCFJJT0hxaRzDFIYZ2EM6muMbdbSeRib/Pczpo9JI60ryUtO8a/K3T8TLIeOOqhuqD7sluuDslfmIDtTTo7hCxqbVA2L5VsPIKoJ8u0fgPg4piFgSrkTuQv8oZCMf/LRzmOZX/6HIUTTH0TYDE1RyLtrnGfE3mTMWgZnFYOLzjdy2z9gRL2xdzCE9rxrZgEaIqGvLiKOh+XX0phS4+zO43VBNOdzf2EtxsD6mVxbxTU60ZBgR1Mrt8XA8v4kF/GulZdyYUfnzdnyL4tidVsJaUmQTUro9s795UzSMhj6K3PyeQAILKAOFtJi06xb750XiI+dTS2KucSpYzNHPX3dDbqoyimpyhHfvc/6KHdEheJxWwx2eRq3c7mYkz62tRWr9PaK9ffdENw9LHfOOUGT0fQsvPQIZnrBUST5jL8c4JpIo5nKpbgRAlaAhOnBKEUx/G7uUK+NvRVRkUveJLWlHUQNCUG44ZY+haSi4dYwbdQULS9IGIBgvsKa+amu3+Zl9Maz6viET5IlPpV7WroUh1rOsFud49yTrs0/zxCeU0D8CeZe6M2k7bRTiVOsVnhbNMCSVK+GOKEM+7+TPZ32JbGYWjghvGVLf/uEJbpcovACR0KF20CTiwGAZs0hWSf3tc5818Ozpbtm/zLYLN8vbCxxw5r4pBvYp0q+/2PBPerc+6q70WlccK2OKYMDlm5I9AKU+TW0y8/obdFyjx4J4Zd6Ns4GF/Yz4xCR72cCUAGH5oaOaJr3xCkhF7flE82voSrh3Zs2LwIeLre2WJtDI0zN7jdW/iQ2+z1Gn9EYWHtFG062WrqNFAPHV9a7HU1Xl4osPa6e84HmX6LRjbd0sdencPBcE97y/M3v74aqrwN5tbOiuDmpofeMB7capPEMA2nSmoxIk8DnkmHCqo9naxqMDBd1+B81UPswSIIwPzsLxHIrjg/Q3AwBJSzYPyg9OINSng9IT/XGV6GAUPdl2War91xXAiyxGAMzkwx1rRpEfrll2C2nNVyDfMpAI/o4pq/K0U8gQfXG5meQmFXFwyNg1x+BNh8LQg435KiUr4BPA4EvSNUP3BtdMdXBVgEmvlmpFB035Urnsxf9RalN/0c5SEJEWC1EYlmx7+Zg4od7yCQdGI/r/0NEOdhTacBRx5jPs+LQsG4X2Fm4GG5z+V6QPXgsVV1uVLfXCtohoa1Ec8FuufU0/rwV2PgbaZSHBh9OF6x6YpFMwT1NFJfpPmfU2sIL+DswEuKDcamxZzfRZXfz9Chm11MxUwjU/rLgmMO/7/2ea+kQJhs4kgwM5mEyO9shkLg036n7lKRbhd3mJe7EVtIcBNV3lbvefujN/nxuKvCjRTcQPfFEpFDFLm0HUxSqP10Ql75goQ6jrc0OXVUQTQCFYAzBTCNV28W5sznbsFUEGflwzppp/yE+XnLz9PpEVOxUzCu/IX4OF7N0HGpARfmd8jEbEqk50keiSXeIChc/cdAex3kGiSbibhRU0eoU0kJ/g5NeaWhHqUwI4ig5HkYoG2NE8cb1nFKU1qobhS8E7sERTemxJ/HUU5K3F3uNrvoUB5jY/yVDlXQPev7XahpaBskXdSmnwg1R2BG1adEC+vAY5XA2dh1xoo/kPreFp35J4j+nS8a0DNDT5S9o9iY3NTE7KmwKLfptO/P7AjpCEY8fMBXo9BEA8f5HuhyN9QWRxZnv/+udm+23zX26pU+IZQ2LU2zILqzo7jWVXtuTPGX/LPtlLNtMyrugdOvVdOrzQUe+ZOJQqMeHD8brc7gc0KxlWQyGycLSesoKNA/yrF7s6ScC71POVmr1MVe51F1LfZlESowdXdKEGMyDKBnJcMs49Ah1KXitOp6P1GgwJjniqRgirQ9fAczwRAz2dGU7ImPrQj14wQEpIGZ4A/yS4RAh6OGEiAvkN8AlERI0/CDwNuBkV3yYIZRN5cZGO4/Qi+VPgyjq2/oTFPbaOmdBLk+Strhy/Uy2HplmHqYq90z+wP28cFDdK3y7+N4oz9LMwrKzMaQ05Rao54sFxd9gpyj4ETP0KiDaYP/QWHLjvgAD+6BUHXEkPeKwFhGF/OCfga76fXpH/8NkDcsfXL7ke/ExG3lqqIYpdmpEu8TkhW0D/YysWNj6v5rB1+nVw5lczT3gOW/k0JLKCZdpvgiFnFUCaQqbPc0Z2X6AsQ3nP43VLI6550RL69rRpeK62becIXOFXs5oSSmTX1z0wGdC/EClvEW9l98YVWGxjXKfLTRvhDLH/m+XNVbeuSHRK1zjAlHP/jlUmnvFFWWVy9PmbA2hVzJAVtTfLn6mYMsUUv1N/Wgezm+/T09meP+2lDD+SfMCFNUmWKEICy5WF4SLWQIIVcPNSbsECo0NJvhpZVFin6MKWu+m14AzP3X93B5/8RfGc4XL1j2e2YchQV3Ce378baTkJm/F887nqe8R+urHCdB9NPxrpaK4E5uuzkl84019qQctJykYoF8ivsU1PAl3AK943yE+9Gu1l82jv2ilLQTjZNA7EJCxAyIMhR7bzB54yvgGQJ9ZlNkmIpMXiCScH8QPRVpxIdtoBGTIlHo8iFYUaszH3jUB1XyfdIRpzpwJdAjqBLLuVTN59soAeSGMnJhttuTXEMIn/8hmDXWuCN9QqEIbeu+mIagEoFgRugSDGAn5LGkoTx+mCG1gzziKEnED8qiVEYGnn7DgV25kvLh0OSV1DEmGvSvdbYETUcZj/q09RaAOK3vxazcgB5BXmMVkb7mr/n1H4nAUR6KMB647gikDfJBH6lBBKVLeAyLoMJrndorzQPzfAleCjuUEv4wjkRlX/ijS46VisMpJP04Y4hrGHfm0jVmx2WVYKZW6BEWnk6n8LTuvHO+90FNOMsMFaEsXW/do1rKI1WteAbg9jnu8P8V8h7jCoOemS6I7m4JynPeqD/5ieN04xP+SrtSaX5v1rs7NTVT19PTEXGIfG+pYNrN2C3NjNNXwQUnw7mIYdqKGffWNoVGMPOi09CNCWp4lMzKOAKxEI6LPCCfl2BPtsMTGlmXgafNc6yI0/WikZexOlSP9I0ZhFmZTK7W4XWCYoVyQS3rHE8n4nX5bQewMXU7ypJvn3Yi9WCv/ZXXt00y4xNnwIFoSk4M5zWUTVL3Rjb3PnJAuTAUKhznbc6qt2zED3jbRT1K47F/+85Ea9xhEX+6Y26DQeahaWtFhseIaZc+a5Bl/U71h78k2VzdpUSgNSQT3PpfVuOtOR8Qpe6rCYT+GvD6lxsK7K6Lsb4lUc80xKMqXRvi0ncRN/+7fEq7FUd4dTbqGSwpAT1U77uT3b72tx6BZEdXmjVSO3TO6aO0CSaHMDtF7X7bnl/iMmHlSbm81VeHD9rSSR5sKfhKkfEiNAe6nNwi5LmvgxjBs0kYUyFXkDRh9oQEQmKN4tyXrfiOqPM/fX0T53vjGggASaSfLUV6XbgbFx9z7Jtp8a7kTv0rBdMWTBeTSeGKlcMYoBN2OEoRWyrTPj4eHQpyaHjjByAlmeiJz6m0ze2REHxwAeT/LZPwE8eB9NcZG/pv6jUha4ldC75rdmoItm5WsyD297pcX1Y4dPaO4K/b4Z66Kq00ifxeDpIrdHIkZH+0stFYPTRzpTXO+L2aWqodk/lDSdbVMz+aAPIGJ4T+EQHfR1R8pmr7rr/MnvKdGnZkwWUfA68k0gXqGutbPj7kqUfQGdcZh3f9cuDT/8XckU4UJC/PPznA==</Bin:BinData>
[truncated: 5,882,863 more chars]
