# Supplementary material for: Atg18 interaction positions Atg2 for efficient lipid transfer into phagophore elongation
Source: EMBO J. 2026 May 20;45(12):4034–60. doi: 10.1038/s44318-026-00802-3 (PMC13269710; doi:10.1038/s44318-026-00802-3)
Supplement: Supplementary file 8 — Source data Fig. 4 [file 44318_2026_802_MOESM8_ESM.zip › Figure 4/4C/Giant ApeI_quantification.xlsx]

## Sheet: Quantification phagoph phenotyp
	Strain # 15159 (Atg2)									Strain # 15121 (Atg2D922-934)
Sample	Label	Area	Perim.	Width	Height	lenght/height	Classification		Sample	Label	Area	Perim.	Width	Height	lenght/height	Classification
1	Ape1-SUM_Phagophore-1	0.62	3.09	0.9	0.97				1	Ape1-SUM_Phagophore-1	1.29	4.23	1.29	1.29
	Atg8_SUM_Phagophore-1	0.26	1.83	0.52	0.65	1.25	SE			Atg8_SUM_Phagophore-1	0.37	2.18	0.71	0.64	1.10938	R
2	Ape1-SUM_Phagophore-1	1.2	4.43	1.35	1.16				2	Ape1-SUM_Phagophore-1	0.68	2.99	0.9	0.97
	Atg8_SUM_Phagophore-1	0.47	2.67	1.1	0.58	1.89655	E			Atg8_SUM_Phagophore-1	0.41	2.51	0.77	0.71	1.08451	R
3	Ape1-SUM_Phagophore-1	1.66	4.95	1.48	1.48				3	Ape1-SUM_Phagophore-1	0.37	2.29	0.77	0.71
	Atg8_SUM_Phagophore-1	0.54	2.67	0.9	0.77	1.16883	SE			Atg8_SUM_Phagophore-1	0.39	2.26	0.71	0.65	1.09231	R
4	Ape1-SUM_Phagophore-1	1.12	3.92	1.23	1.23				4	Ape1-SUM_Phagophore-1	0.76	3.15	1.03	0.9
	Atg8_SUM_Phagophore-1	0.6	3.37	1.03	0.84	1.22619	SE			Atg8_SUM_Phagophore-1	0.36	2.2	0.71	0.65	1.09231	R
5	Ape1-SUM_Phagophore-1	0.62	2.95	0.97	0.84				5	Ape1-SUM_Phagophore-1	0.99	4.21	1.16	1.16
	Atg8_SUM_Phagophore-1	0.52	2.71	0.77	0.84	1.09091	R			Atg8_SUM_Phagophore-1	0.35	2.13	0.71	0.58	1.22414	SE
6	Ape1-SUM_Phagophore-1	1.02	3.7	1.1	1.23				6	Ape1-SUM_Phagophore-1	0.98	3.7	1.16	1.16
	Atg8_SUM_Phagophore-1	0.37	2.51	0.84	0.65	1.29231	SE			Atg8_SUM_Phagophore-1	0.5	2.8	0.84	0.9	1.07143	R
7	Ape1-SUM_Phagophore-1	1.61	4.85	1.42	1.48				7	Ape1-SUM_Phagophore-1	2	5.15	1.61	1.55
	Atg8_SUM_Phagophore-1	0.41	2.67	0.97	0.58	1.67241	E			Atg8_SUM_Phagophore-1	0.3	1.96	0.65	0.58	1.12069	R
8	Ape1-SUM_Phagophore-1	0.82	3.4	1.03	1.1				8	Ape1-SUM_Phagophore-1	0.78	3.27	1.1	0.97
	Atg8_SUM_Phagophore-1	0.44	2.4	0.77	0.71	1.08451	R			Atg8_SUM_Phagophore-1	0.18	1.48	0.52	0.45	1.15556	SE
9	Ape1-SUM_Phagophore-1	0.97	4.81	1.16	1.42				9	Ape1-SUM_Phagophore-1	0.54	2.73	0.84	0.84
	Atg8_SUM_Phagophore-1	0.74	3.61	1.03	1.16	1.12621	R			Atg8_SUM_Phagophore-1	0.32	2.51	0.84	0.71	1.1831	SE
10	Ape1-SUM_Phagophore-1	0.99	4.1	1.23	1.23				10	Ape1-SUM_Phagophore-1	0.84	3.33	1.03	1.03
	Atg8_SUM_Phagophore-1	0.29	1.96	0.58	0.65	1.12069	R			Atg8_SUM_Phagophore-1	0.79	3.7	1.35	0.9	1.5	E
11	Ape1-SUM_Phagophore-1	0.66	3.05	0.9	1.03				11	Ape1-SUM_Phagophore-1	1.3	4.23	1.35	1.29
	Atg8_SUM_Phagophore-1	0.49	2.66	0.84	0.77	1.09091	R			Atg8_SUM_Phagophore-1	0.28	1.91	0.58	0.58	1	R
12	Ape1-SUM_Phagophore-1	0.82	3.35	1.03	1.03				12	Ape1-SUM_Phagophore-1	0.42	2.36	0.71	0.77
	Atg8_SUM_Phagophore-1	0.11	1.3	0.45	0.39	1.15385	R			Atg8_SUM_Phagophore-1	0.37	2.2	0.71	0.71	1	R
13	Ape1-SUM_Phagophore-1	0.72	3.11	0.97	0.97				13	Ape1-SUM_Phagophore-1	0.57	2.79	0.9	0.77
	Atg8_SUM_Phagophore-1	0.72	3.36	0.77	1.1	1.42857	E			Atg8_SUM_Phagophore-1	0.26	2.16	0.65	0.58	1.12069	R
14	Ape1-SUM_Phagophore-1	0.73	3.11	0.97	0.97				14	Ape1-SUM_Phagophore-1	0.78	3.35	1.03	1.03
	Atg8_SUM_Phagophore-1	0.8	3.58	1.23	0.9	1.36667	SE			Atg8_SUM_Phagophore-1	0.42	2.65	0.84	0.71	1.1831	SE
15	Ape1-SUM_Phagophore-1	0.59	3.05	0.9	0.9				15	Ape1-SUM_Phagophore-1	0.73	3.11	0.9	1.03
	Atg8_SUM_Phagophore-1	0.4	2.53	0.65	0.84	1.29231	SE			Atg8_SUM_Phagophore-1	0.37	2.23	0.65	0.77	1.18462	SE
16	Ape1-SUM_Phagophore-1	0.73	3.15	1.03	0.9				16	Ape1-SUM_Phagophore-1	1.23	4.12	1.29	1.29
	Atg8_SUM_Phagophore-1	0.25	2.25	0.65	0.52	1.25	SE			Atg8_SUM_Phagophore-1	0.3	1.96	0.65	0.58	1.12069	R
17	Ape1-SUM_Phagophore-1	0.54	2.75	0.84	0.84				17	Ape1-SUM_Phagophore-1	0.38	2.2	0.71	0.71
	Atg8_SUM_Phagophore-1	0.42	2.49	0.84	0.71	1.1831	SE			Atg8_SUM_Phagophore-1	0.4	2.32	0.71	0.77	1.08451	R
18	Ape1-SUM_Phagophore-1	0.59	2.82	0.84	0.97				18	Ape1-SUM_Phagophore-1	0.72	3.11	0.97	0.97
	Atg8_SUM_Phagophore-1	0.61	3.14	1.03	0.77	1.33766	SE			Atg8_SUM_Phagophore-1	0.25	1.78	0.52	0.58	1.11538	R
19	Ape1-SUM_Phagophore-1	0.97	4.01	1.23	1.16				19	Ape1-SUM_Phagophore-1	1.05	3.79	1.16	1.23
	Atg8_SUM_Phagophore-1	0.62	2.91	0.84	0.97	1.15476	SE			Atg8_SUM_Phagophore-1	0.63	2.93	0.84	0.97	1.15476	SE
20	Ape1-SUM_Phagophore-1	0.55	2.73	0.9	0.84				20	Ape1-SUM_Phagophore-1	0.51	2.62	0.77	0.84
	Atg8_SUM_Phagophore-1	0.61	2.93	0.84	0.97	1.15476	SE			Atg8_SUM_Phagophore-1	0.35	2.2	0.77	0.65	1.18462	SE
21	Ape1-SUM_Phagophore-1	0.51	2.64	0.9	0.77				21	Ape1-SUM_Phagophore-1	0.84	3.43	1.1	1.03
	Atg8_SUM_Phagophore-1	0.41	2.42	0.77	0.77	1	R			Atg8_SUM_Phagophore-1	0.36	2.32	0.71	0.77	1.08451	R
22	Ape1-SUM_Phagophore-1	0.68	3.52	1.03	0.9				22	Ape1-SUM_Phagophore-1	1.36	4.27	1.29	1.35
	Atg8_SUM_Phagophore-1	0.81	3.63	0.84	1.35	1.60714	E			Atg8_SUM_Phagophore-1	0.41	2.34	0.77	0.77	1	R
23	Ape1-SUM_Phagophore-1	0.98	3.62	1.16	1.16				23	Ape1-SUM_Phagophore-1	1.25	4.14	1.29	1.23
	Atg8_SUM_Phagophore-1	0.26	1.83	0.65	0.52	1.25	SE			Atg8_SUM_Phagophore-1	0.45	2.45	0.71	0.77	1.08451	R
24	Ape1-SUM_Phagophore-1	0.69	3.15	0.97	0.97				24	Ape1-SUM_Phagophore-1	0.4	2.38	0.71	0.77
	Atg8_SUM_Phagophore-1	0.39	2.36	0.65	0.84	1.29231	SE			Atg8_SUM_Phagophore-1	0.39	2.23	0.71	0.71	1	R
25	Ape1-SUM_Phagophore-1	1.13	5.3	1.1	1.61				25	Ape1-SUM_Phagophore-1	0.63	2.95	0.9	0.9
	Atg8_SUM_Phagophore-1	0.77	3.35	1.1	1.03	1.06796	R			Atg8_SUM_Phagophore-1	0.39	2.53	0.58	0.9	1.55172	E
26	Ape1-SUM_Phagophore-1	0.61	3.33	0.97	0.9				26	Ape1-SUM_Phagophore-1	0.97	3.84	1.1	1.23
	Atg8_SUM_Phagophore-1	0.78	3.71	1.29	0.84	1.53571	E			Atg8_SUM_Phagophore-1	0.71	3.46	0.71	1.29	1.8169	E
27	Ape1-SUM_Phagophore-1	0.69	3.31	0.97	1.03				27	Ape1-SUM_Phagophore-1	0.81	4.1	1.1	1.03
	Atg8_SUM_Phagophore-1	0.54	4.41	1.29	0.84	1.53571	E			Atg8_SUM_Phagophore-1	0.55	2.77	0.9	0.84	1.07143	R
28	Ape1-SUM_Phagophore-1	0.73	3.31	1.03	1.03
	Atg8_SUM_Phagophore-1	0.59	3.06	0.77	1.1	1.42857	E
		Count				Percentage
		Round	Slightly elongated	Elongated		Round	Slightly elongated	Elongated
		R) lenght/height = 1-1.14	SE) lenght/height =1.15-1.4	E) lenght/height > 1.4	Total	R) lenght/height = 1-1.14	SE) lenght/height =1.15-1.4	E) lenght/height > 1.4	Total
	Atg2	8	13	7	28	28.5714	46.4286	25	100
	Atg2(D922-934)	17	7	3	27	62.963	25.9259	11.1111	100

## Sheet: Area Ape1 vs phagophore
			Strain # 15159 (Atg2)						Strain # 15121 (Atg2D922-934)
	Sample	Diameter Ape I (um) [ width]	Area Ape I (um)	Area phagophore (um)	lenght/height phagophore		Sample	Diameter Ape I (um) [widht]	Area Ape I (um)	Area phagophore (um)	lenght/height phagophore
	1	0.9	0.62	0.26	1.25		1	1.29	0.37	0.39	1.09231
	2	1.35	1.2	0.47	1.89655		2	0.9	0.38	0.4	1.08451
	3	1.48	1.66	0.54	1.16883		3	0.77	0.4	0.39	1
	4	1.23	1.12	0.6	1.22619		4	1.03	0.42	0.37	1
	5	0.97	0.62	0.52	1.09091		5	1.16	0.51	0.35	1.18462
	6	1.1	1.02	0.37	1.29231		6	1.16	0.54	0.32	1.1831
	7	1.42	1.61	0.41	1.67241		7	1.61	0.57	0.26	1.12069
	8	1.03	0.82	0.44	1.08451		8	1.1	0.63	0.39	1.55172
	9	1.16	0.97	0.74	1.12621		9	0.84	0.68	0.41	1.08451
	10	1.23	0.99	0.29	1.12069		10	1.03	0.72	0.25	1.11538
	11	0.9	0.66	0.49	1.09091		11	1.35	0.73	0.37	1.18462
	12	1.03	0.82	0.11	1.15385		12	0.71	0.76	0.36	1.09231
	13	0.97	0.72	0.72	1.42857		13	0.9	0.78	0.18	1.15556
	14	0.97	0.73	0.8	1.36667		14	1.03	0.78	0.42	1.1831
	15	0.9	0.59	0.4	1.29231		15	0.9	0.81	0.55	1.07143
	16	1.03	0.73	0.25	1.25		16	1.29	0.84	0.36	1.08451
	17	0.84	0.54	0.42	1.1831		17	0.71	0.84	0.79	1.5
	18	0.84	0.59	0.61	1.33766		18	0.97	0.97	0.71	1.8169
	19	1.23	0.97	0.62	1.15476		19	1.16	0.98	0.5	1.07143
	20	0.9	0.55	0.61	1.15476		20	0.77	0.99	0.35	1.22414
	21	0.9	0.51	0.41	1		21	1.1	1.05	0.63	1.15476
	22	1.03	0.68	0.81	1.60714		22	1.29	1.23	0.3	1.12069
	23	1.16	0.98	0.26	1.25		23	1.29	1.29	0.37	1.10938
	24	0.97	0.69	0.39	1.29231		24	0.71	1.25	0.45	1.08451
	25	1.1	1.13	0.77	1.06796		25	0.9	1.3	0.28	1
	26	0.97	0.61	0.78	1.53571		26	1.1	1.36	0.41	1
	27	0.97	0.69	0.54	1.53571		27	1.1	2	0.3	1.12069
	28	1.03	0.73	0.59	1.42857
