# Supplementary material for: Atg18 interaction positions Atg2 for efficient lipid transfer into phagophore elongation
Source: EMBO J. 2026 May 20;45(12):4034–60. doi: 10.1038/s44318-026-00802-3 (PMC13269710; doi:10.1038/s44318-026-00802-3)
Supplement: Supplementary file 9 — Source data Fig. 5 [file 44318_2026_802_MOESM9_ESM.zip]

Archive with 187 entries (177 files):
- Figure 5/
- Figure 5/Figure 5/
- Figure 5/Figure 5/5A/
- Figure 5/Figure 5/5A/Source data Fig5A-Pull down Atg2-Atg18 in vivo.ai
- Figure 5/Figure 5/5A/Source data Fig5A-Pull down Atg2-Atg18 in vivo.svg
- Figure 5/Figure 5/5A/Source data-Pull down Atg2-Atg18 in vivo replica 2 copy.svg
- Figure 5/Figure 5/5A/Source data-Pull down Atg2-Atg18 in vivo replica 2.ai
- Figure 5/Figure 5/5A/Source data-Pull down Atg2-Atg18 in vivo replica 3 copy.svg
- Figure 5/Figure 5/5A/Source data-Pull down Atg2-Atg18 in vivo replica 3.ai
- Figure 5/Figure 5/5B/
- Figure 5/Figure 5/5B/Quantification triplicates IP Atg2 wt and mutant with Atg18.xlsx
- Figure 5/Figure 5/5C/
- Figure 5/Figure 5/5C/15251_NR_01_Inset_R3D.tif
- Figure 5/Figure 5/5C/15251_NR_01_Inset_R3D_REF.tif
- Figure 5/Figure 5/5C/15251_NR_01_R3D.tif
- Figure 5/Figure 5/5C/15251_ST_01_Inset_R3D.tif
- Figure 5/Figure 5/5C/15251_ST_01_Inset_R3D_REF.tif
- Figure 5/Figure 5/5C/15251_ST_01_R3D.tif
- Figure 5/Figure 5/5C/15253_NR_02_Inset_R3D.tif
- Figure 5/Figure 5/5C/15253_NR_02_Inset_R3D_REF.tif
- Figure 5/Figure 5/5C/15253_NR_02_R3D.tif
- Figure 5/Figure 5/5C/15253_ST_03_Inset_R3D.tif
- Figure 5/Figure 5/5C/15253_ST_03_Inset_R3D_REF.tif
- Figure 5/Figure 5/5C/15253_ST_03_R3D.tif
- Figure 5/Figure 5/5C/5C_README.txt
- Figure 5/Figure 5/5C/Thumbs.db
- Figure 5/Figure 5/5D-F/
- Figure 5/Figure 5/5D-F/Analyzed cells/
- Figure 5/Figure 5/5D-F/Analyzed cells/5D-F_README.txt
- Figure 5/Figure 5/5D-F/Analyzed cells/Dataset I/
- Figure 5/Figure 5/5D-F/Analyzed cells/Dataset I/15250_01.tif
- Figure 5/Figure 5/5D-F/Analyzed cells/Dataset I/15250_02.tif
- Figure 5/Figure 5/5D-F/Analyzed cells/Dataset I/15250_03.tif
- Figure 5/Figure 5/5D-F/Analyzed cells/Dataset I/15250_04.tif
- Figure 5/Figure 5/5D-F/Analyzed cells/Dataset I/15250_05.tif
- Figure 5/Figure 5/5D-F/Analyzed cells/Dataset I/15250_06.tif
- Figure 5/Figure 5/5D-F/Analyzed cells/Dataset I/15250_07.tif
- Figure 5/Figure 5/5D-F/Analyzed cells/Dataset I/15250_08.tif
- Figure 5/Figure 5/5D-F/Analyzed cells/Dataset I/15250_09.tif
- Figure 5/Figure 5/5D-F/Analyzed cells/Dataset I/15250_10.tif
- Figure 5/Figure 5/5D-F/Analyzed cells/Dataset I/15250_11.tif
- Figure 5/Figure 5/5D-F/Analyzed cells/Dataset I/15250_12.tif
- Figure 5/Figure 5/5D-F/Analyzed cells/Dataset I/15250_13.tif
- Figure 5/Figure 5/5D-F/Analyzed cells/Dataset I/15250_14.tif
- Figure 5/Figure 5/5D-F/Analyzed cells/Dataset I/15250_15.tif
- Figure 5/Figure 5/5D-F/Analyzed cells/Dataset I/15250_16.tif
- Figure 5/Figure 5/5D-F/Analyzed cells/Dataset I/15250_17.tif
- Figure 5/Figure 5/5D-F/Analyzed cells/Dataset I/15250_18.tif
- Figure 5/Figure 5/5D-F/Analyzed cells/Dataset I/15250_19.tif
- Figure 5/Figure 5/5D-F/Analyzed cells/Dataset I/15250_20.tif
- Figure 5/Figure 5/5D-F/Analyzed cells/Dataset I/15251_01.tif
- Figure 5/Figure 5/5D-F/Analyzed cells/Dataset I/15251_02.tif
- Figure 5/Figure 5/5D-F/Analyzed cells/Dataset I/15251_03.tif
- Figure 5/Figure 5/5D-F/Analyzed cells/Dataset I/15251_04.tif
- Figure 5/Figure 5/5D-F/Analyzed cells/Dataset I/15251_05.tif
- Figure 5/Figure 5/5D-F/Analyzed cells/Dataset I/15251_06.tif
- Figure 5/Figure 5/5D-F/Analyzed cells/Dataset I/15251_07.tif
- Figure 5/Figure 5/5D-F/Analyzed cells/Dataset I/15251_08.tif
- Figure 5/Figure 5/5D-F/Analyzed cells/Dataset I/15251_09.tif
- Figure 5/Figure 5/5D-F/Analyzed cells/Dataset I/15251_10.tif
- Figure 5/Figure 5/5D-F/Analyzed cells/Dataset I/15251_11.tif
- Figure 5/Figure 5/5D-F/Analyzed cells/Dataset I/15251_12.tif
- Figure 5/Figure 5/5D-F/Analyzed cells/Dataset I/15251_13.tif
- Figure 5/Figure 5/5D-F/Analyzed cells/Dataset I/15251_14.tif
- Figure 5/Figure 5/5D-F/Analyzed cells/Dataset I/15251_15.tif
- Figure 5/Figure 5/5D-F/Analyzed cells/Dataset I/15251_16.tif
- Figure 5/Figure 5/5D-F/Analyzed cells/Dataset I/15251_17.tif
- Figure 5/Figure 5/5D-F/Analyzed cells/Dataset I/15251_18.tif
- Figure 5/Figure 5/5D-F/Analyzed cells/Dataset I/15251_19.tif
- Figure 5/Figure 5/5D-F/Analyzed cells/Dataset I/15251_20.tif
- Figure 5/Figure 5/5D-F/Analyzed cells/Dataset I/15253_01.tif
- Figure 5/Figure 5/5D-F/Analyzed cells/Dataset I/15253_02.tif
- Figure 5/Figure 5/5D-F/Analyzed cells/Dataset I/15253_03.tif
- Figure 5/Figure 5/5D-F/Analyzed cells/Dataset I/15253_04.tif
- Figure 5/Figure 5/5D-F/Analyzed cells/Dataset I/15253_05.tif
- Figure 5/Figure 5/5D-F/Analyzed cells/Dataset I/15253_06.tif
- Figure 5/Figure 5/5D-F/Analyzed cells/Dataset I/15253_07.tif
- Figure 5/Figure 5/5D-F/Analyzed cells/Dataset I/15253_08.tif
- Figure 5/Figure 5/5D-F/Analyzed cells/Dataset I/15253_09.tif
- Figure 5/Figure 5/5D-F/Analyzed cells/Dataset I/15253_10.tif
- Figure 5/Figure 5/5D-F/Analyzed cells/Dataset I/15253_11.tif
- Figure 5/Figure 5/5D-F/Analyzed cells/Dataset I/15253_12.tif
- Figure 5/Figure 5/5D-F/Analyzed cells/Dataset I/15253_13.tif
- Figure 5/Figure 5/5D-F/Analyzed cells/Dataset I/15253_14.tif
- Figure 5/Figure 5/5D-F/Analyzed cells/Dataset I/15253_16.tif
- Figure 5/Figure 5/5D-F/Analyzed cells/Dataset I/15253_17.tif
- Figure 5/Figure 5/5D-F/Analyzed cells/Dataset I/15253_18.tif
- Figure 5/Figure 5/5D-F/Analyzed cells/Dataset I/15253_19.tif
- Figure 5/Figure 5/5D-F/Analyzed cells/Dataset I/15253_20.tif
- Figure 5/Figure 5/5D-F/Analyzed cells/Dataset I/Thumbs.db
- Figure 5/Figure 5/5D-F/Analyzed cells/Dataset II/
- Figure 5/Figure 5/5D-F/Analyzed cells/Dataset II/15250_01.tif
- Figure 5/Figure 5/5D-F/Analyzed cells/Dataset II/15250_02.tif
- Figure 5/Figure 5/5D-F/Analyzed cells/Dataset II/15250_03.tif
- Figure 5/Figure 5/5D-F/Analyzed cells/Dataset II/15250_04.tif
- Figure 5/Figure 5/5D-F/Analyzed cells/Dataset II/15250_05.tif
- Figure 5/Figure 5/5D-F/Analyzed cells/Dataset II/15250_06.tif
- Figure 5/Figure 5/5D-F/Analyzed cells/Dataset II/15250_07.tif
- Figure 5/Figure 5/5D-F/Analyzed cells/Dataset II/15250_08.tif
- Figure 5/Figure 5/5D-F/Analyzed cells/Dataset II/15250_09.tif
- Figure 5/Figure 5/5D-F/Analyzed cells/Dataset II/15250_10.tif
- Figure 5/Figure 5/5D-F/Analyzed cells/Dataset II/15250_11.tif
- Figure 5/Figure 5/5D-F/Analyzed cells/Dataset II/15250_12.tif
- Figure 5/Figure 5/5D-F/Analyzed cells/Dataset II/15250_13.tif
- Figure 5/Figure 5/5D-F/Analyzed cells/Dataset II/15250_14.tif
- Figure 5/Figure 5/5D-F/Analyzed cells/Dataset II/15250_15.tif
- Figure 5/Figure 5/5D-F/Analyzed cells/Dataset II/15250_16.tif
- Figure 5/Figure 5/5D-F/Analyzed cells/Dataset II/15250_17.tif
- Figure 5/Figure 5/5D-F/Analyzed cells/Dataset II/15250_18.tif
- Figure 5/Figure 5/5D-F/Analyzed cells/Dataset II/15250_19.tif
- Figure 5/Figure 5/5D-F/Analyzed cells/Dataset II/15250_20.tif
- Figure 5/Figure 5/5D-F/Analyzed cells/Dataset II/15251_01.tif
- Figure 5/Figure 5/5D-F/Analyzed cells/Dataset II/15251_02.tif
- Figure 5/Figure 5/5D-F/Analyzed cells/Dataset II/15251_03.tif
- Figure 5/Figure 5/5D-F/Analyzed cells/Dataset II/15251_04.tif
- Figure 5/Figure 5/5D-F/Analyzed cells/Dataset II/15251_05.tif
- Figure 5/Figure 5/5D-F/Analyzed cells/Dataset II/15251_06.tif
- Figure 5/Figure 5/5D-F/Analyzed cells/Dataset II/15251_07.tif
- Figure 5/Figure 5/5D-F/Analyzed cells/Dataset II/15251_08.tif
- Figure 5/Figure 5/5D-F/Analyzed cells/Dataset II/15251_09.tif
- Figure 5/Figure 5/5D-F/Analyzed cells/Dataset II/15251_10.tif
- Figure 5/Figure 5/5D-F/Analyzed cells/Dataset II/15251_11.tif
- Figure 5/Figure 5/5D-F/Analyzed cells/Dataset II/15251_12.tif
- Figure 5/Figure 5/5D-F/Analyzed cells/Dataset II/15251_13.tif
- Figure 5/Figure 5/5D-F/Analyzed cells/Dataset II/15251_14.tif
- Figure 5/Figure 5/5D-F/Analyzed cells/Dataset II/15251_15.tif
- Figure 5/Figure 5/5D-F/Analyzed cells/Dataset II/15251_16.tif
- Figure 5/Figure 5/5D-F/Analyzed cells/Dataset II/15251_17.tif
- Figure 5/Figure 5/5D-F/Analyzed cells/Dataset II/15251_18.tif
- Figure 5/Figure 5/5D-F/Analyzed cells/Dataset II/15251_19.tif
- Figure 5/Figure 5/5D-F/Analyzed cells/Dataset II/15251_20.tif
- Figure 5/Figure 5/5D-F/Analyzed cells/Dataset II/15253_01.tif
- Figure 5/Figure 5/5D-F/Analyzed cells/Dataset II/15253_02.tif
- Figure 5/Figure 5/5D-F/Analyzed cells/Dataset II/15253_03.tif
- Figure 5/Figure 5/5D-F/Analyzed cells/Dataset II/15253_04.tif
- Figure 5/Figure 5/5D-F/Analyzed cells/Dataset II/15253_05.tif
- Figure 5/Figure 5/5D-F/Analyzed cells/Dataset II/15253_06.tif
- Figure 5/Figure 5/5D-F/Analyzed cells/Dataset II/15253_07.tif
- Figure 5/Figure 5/5D-F/Analyzed cells/Dataset II/15253_08.tif
- Figure 5/Figure 5/5D-F/Analyzed cells/Dataset II/15253_09.tif
- Figure 5/Figure 5/5D-F/Analyzed cells/Dataset II/15253_10.tif
- Figure 5/Figure 5/5D-F/Analyzed cells/Dataset II/15253_11.tif
- Figure 5/Figure 5/5D-F/Analyzed cells/Dataset II/15253_12.tif
- Figure 5/Figure 5/5D-F/Analyzed cells/Dataset II/15253_13.tif
- Figure 5/Figure 5/5D-F/Analyzed cells/Dataset II/15253_14.tif
- Figure 5/Figure 5/5D-F/Analyzed cells/Dataset II/15253_15.tif
- Figure 5/Figure 5/5D-F/Analyzed cells/Dataset II/15253_16.tif
- Figure 5/Figure 5/5D-F/Analyzed cells/Dataset II/15253_17.tif
- Figure 5/Figure 5/5D-F/Analyzed cells/Dataset II/15253_18.tif
- Figure 5/Figure 5/5D-F/Analyzed cells/Dataset II/15253_19.tif
- Figure 5/Figure 5/5D-F/Analyzed cells/Dataset II/15253_20.tif
- Figure 5/Figure 5/5D-F/Analyzed cells/Dataset III/
- Figure 5/Figure 5/5D-F/Analyzed cells/Dataset III/15250_01.tif
- Figure 5/Figure 5/5D-F/Analyzed cells/Dataset III/15250_02.tif
- Figure 5/Figure 5/5D-F/Analyzed cells/Dataset III/15250_03.tif
- Figure 5/Figure 5/5D-F/Analyzed cells/Dataset III/15250_04.tif
- Figure 5/Figure 5/5D-F/Analyzed cells/Dataset III/15250_05.tif
- Figure 5/Figure 5/5D-F/Analyzed cells/Dataset III/15250_06.tif
- Figure 5/Figure 5/5D-F/Analyzed cells/Dataset III/15250_07.tif
- Figure 5/Figure 5/5D-F/Analyzed cells/Dataset III/15250_08.tif
- Figure 5/Figure 5/5D-F/Analyzed cells/Dataset III/15250_09.tif
- Figure 5/Figure 5/5D-F/Analyzed cells/Dataset III/15250_10.tif
- Figure 5/Figure 5/5D-F/Analyzed cells/Dataset III/15250_11.tif
- Figure 5/Figure 5/5D-F/Analyzed cells/Dataset III/15251_01.tif
- Figure 5/Figure 5/5D-F/Analyzed cells/Dataset III/15251_02.tif
- Figure 5/Figure 5/5D-F/Analyzed cells/Dataset III/15251_03.tif
- Figure 5/Figure 5/5D-F/Analyzed cells/Dataset III/15251_04.tif
- Figure 5/Figure 5/5D-F/Analyzed cells/Dataset III/15251_05.tif
- Figure 5/Figure 5/5D-F/Analyzed cells/Dataset III/15251_06.tif
- Figure 5/Figure 5/5D-F/Analyzed cells/Dataset III/15251_07.tif
- Figure 5/Figure 5/5D-F/Analyzed cells/Dataset III/15251_08.tif
- Figure 5/Figure 5/5D-F/Analyzed cells/Dataset III/15251_09.tif
- Figure 5/Figure 5/5D-F/Analyzed cells/Dataset III/15251_10.tif
- Figure 5/Figure 5/5D-F/Analyzed cells/Dataset III/15251_11.tif
- Figure 5/Figure 5/5D-F/Analyzed cells/Dataset III/15253_01.tif
- Figure 5/Figure 5/5D-F/Analyzed cells/Dataset III/15253_02.tif
- Figure 5/Figure 5/5D-F/Analyzed cells/Dataset III/15253_03.tif
- Figure 5/Figure 5/5D-F/Analyzed cells/Dataset III/15253_04.tif
- Figure 5/Figure 5/5D-F/Analyzed cells/Dataset III/15253_05.tif
- Figure 5/Figure 5/5D-F/Analyzed cells/Dataset III/15253_06.tif
- Figure 5/Figure 5/5D-F/Analyzed cells/Dataset III/15253_07.tif
- Figure 5/Figure 5/5D-F/Analyzed cells/Dataset III/15253_08.tif
- Figure 5/Figure 5/5D-F/Analyzed cells/Dataset III/15253_09.tif
- Figure 5/Figure 5/5D-F/Analyzed cells/Dataset III/15253_10.tif
- Figure 5/Figure 5/5D-F/Analyzed cells/Dataset III/15253_11.tif
- Figure 5/Figure 5/5D-F/Analyzed cells/Dataset III/Thumbs.db
- Figure 5/Figure 5/5D-F/Atg18-Halo PAS localization in Atg2 strains.xlsx
