# Supplementary material for: Atg18 interaction positions Atg2 for efficient lipid transfer into phagophore elongation
Source: EMBO J. 2026 May 20;45(12):4034–60. doi: 10.1038/s44318-026-00802-3 (PMC13269710; doi:10.1038/s44318-026-00802-3)
Supplement: Supplementary file 9 — Source data Fig. 5 [file 44318_2026_802_MOESM9_ESM.zip › Figure 5/Figure 5/5B/Quantification triplicates IP Atg2 wt and mutant with Atg18.xlsx]

## Sheet: Sheet1
EXPERIMENT 1									EXPERIMENT 2									EXPERIMENT 3
INPUT pgk1 signal			Related INPUT Atg2-GFP/INPUT pgk1						INPUT pgk1 signal			Related INPUT Atg2-GFP/INPUT pgk1						INPUT pgk1 signal			Related INPUT Atg2-GFP/INPUT pgk1
pAtg2-wt-GFP	15095.7		pAtg2-wt-GFP	0.679678					pAtg2-wt-GFP	14081		pAtg2-wt-GFP	0.646678					pAtg2-wt-GFP	13063.7		pAtg2-wt-GFP	0.31445
Atg18-13xmyc +empty vector	11240.2		Atg18-13xmyc +empty vector	0					Atg18-13xmyc +empty vector	15411		Atg18-13xmyc +empty vector	0					Atg18-13xmyc +empty vector	14995.4		Atg18-13xmyc +empty vector	0
Atg18-13xmyc +pAtg2-wt-GFP	15202.3		Atg18-13xmyc +pAtg2-wt-GFP	1.2103					Atg18-13xmyc +pAtg2-wt-GFP	12413.4		Atg18-13xmyc +pAtg2-wt-GFP	1.01963					Atg18-13xmyc +pAtg2-wt-GFP	14961.3		Atg18-13xmyc +pAtg2-wt-GFP	0.787494
Atg18x13xmyc+pAtg2-D922-934-GFP	9973.12		Atg18x13xmyc+pAtg2-D922-934-GFP	0.567646					Atg18x13xmyc+pAtg2-D922-934-GFP	11588.3		Atg18x13xmyc+pAtg2-D922-934-GFP	0.518355					Atg18x13xmyc+pAtg2-D922-934-GFP	16259.1		Atg18x13xmyc+pAtg2-D922-934-GFP	0.322285
INPUT Atg2-GFP signal			INPUT Atg18-13xmyc/INPUT pgk1						INPUT Atg2-GFP signal			INPUT Atg18-13xmyc/INPUT pgk1						INPUT Atg2-GFP signal			INPUT Atg18-13xmyc/INPUT pgk1
pAtg2-wt-GFP	10260.2		pAtg2-wt-GFP	0					pAtg2-wt-GFP	9105.9		pAtg2-wt-GFP	0					pAtg2-wt-GFP	4107.88		pAtg2-wt-GFP	0
Atg18-13xmyc +empty vector	0		Atg18-13xmyc +empty vector	1.28044					Atg18-13xmyc +empty vector	0		Atg18-13xmyc +empty vector	0.87221					Atg18-13xmyc +empty vector	0		Atg18-13xmyc +empty vector	0.939092
Atg18-13xmyc +pAtg2-wt-GFP	18399.4		Atg18-13xmyc +pAtg2-wt-GFP	1.01798					Atg18-13xmyc +pAtg2-wt-GFP	12657		Atg18-13xmyc +pAtg2-wt-GFP	0.979474					Atg18-13xmyc +pAtg2-wt-GFP	11781.9		Atg18-13xmyc +pAtg2-wt-GFP	0.796498
Atg18x13xmyc+pAtg2-D922-934-GFP	5661.2		Atg18x13xmyc+pAtg2-D922-934-GFP	1.45169					Atg18x13xmyc+pAtg2-D922-934-GFP	6006.83		Atg18x13xmyc+pAtg2-D922-934-GFP	1.19868					Atg18x13xmyc+pAtg2-D922-934-GFP	5240.07		Atg18x13xmyc+pAtg2-D922-934-GFP	0.959006
INPUT Atg18-13xmyc signal			Elution Atg2-GFP related INPUT Atg2						INPUT Atg18-13xmyc signal			Elution Atg2-GFP related INPUT Atg2						INPUT Atg18-13xmyc signal			Elution Atg2-GFP related INPUT Atg2
pAtg2-wt-GFP	0		pAtg2-wt-GFP	21159.6					pAtg2-wt-GFP	0		pAtg2-wt-GFP	12896.1					pAtg2-wt-GFP	0		pAtg2-wt-GFP	37017
Atg18-13xmyc +empty vector	14392.4		Atg18-13xmyc +empty vector	0					Atg18-13xmyc +empty vector	13441.6		Atg18-13xmyc +empty vector	0					Atg18-13xmyc +empty vector	14082		Atg18-13xmyc +empty vector	0
Atg18-13xmyc +pAtg2-wt-GFP	15475.7		Atg18-13xmyc +pAtg2-wt-GFP	12607.1					Atg18-13xmyc +pAtg2-wt-GFP	12158.6		Atg18-13xmyc +pAtg2-wt-GFP	12796.1					Atg18-13xmyc +pAtg2-wt-GFP	11916.7		Atg18-13xmyc +pAtg2-wt-GFP	18317.9
Atg18x13xmyc+pAtg2-D922-934-GFP	14477.9		Atg18x13xmyc+pAtg2-D922-934-GFP	18124.8					Atg18x13xmyc+pAtg2-D922-934-GFP	13890.6		Atg18x13xmyc+pAtg2-D922-934-GFP	10945.1					Atg18x13xmyc+pAtg2-D922-934-GFP	15592.6		Atg18x13xmyc+pAtg2-D922-934-GFP	22530.4
Elution Atg2-GFP signal			Elution Atg18-13xmyc/ Elution Atg2 related to INPUT		Normalized to wt				Elution Atg2-GFP signal			Elution Atg18-13xmyc/ Elution Atg2 related to INPUT		Normalized to wt				Elution Atg2-GFP signal			Elution Atg18-13xmyc/ Elution Atg2 related to INPUT		Normalized to wt
pAtg2-wt-GFP	14381.7		pAtg2-wt-GFP	0	0				pAtg2-wt-GFP	8339.61		pAtg2-wt-GFP	0	0				pAtg2-wt-GFP	11640		pAtg2-wt-GFP	0	0
Atg18-13xmyc +empty vector	0		Atg18-13xmyc +empty vector	0	0				Atg18-13xmyc +empty vector	0		Atg18-13xmyc +empty vector	0	0				Atg18-13xmyc +empty vector	0		Atg18-13xmyc +empty vector	0	0
Atg18-13xmyc +pAtg2-wt-GFP	15258.4		Atg18-13xmyc +pAtg2-wt-GFP	1.59352	100				Atg18-13xmyc +pAtg2-wt-GFP	13047.2		Atg18-13xmyc +pAtg2-wt-GFP	2.11558	100				Atg18-13xmyc +pAtg2-wt-GFP	14425.2		Atg18-13xmyc +pAtg2-wt-GFP	0.836935	100
Atg18x13xmyc+pAtg2-D922-934-GFP	10288.5		Atg18x13xmyc+pAtg2-D922-934-GFP	0	0				Atg18x13xmyc+pAtg2-D922-934-GFP	5673.47		Atg18x13xmyc+pAtg2-D922-934-GFP	0	0				Atg18x13xmyc+pAtg2-D922-934-GFP	7261.2		Atg18x13xmyc+pAtg2-D922-934-GFP	0	0
Elution Atg18-13xmyc signal									Elution Atg18-13xmyc signal									Elution Atg18-13xmyc signal
pAtg2-wt-GFP	0								pAtg2-wt-GFP	0								pAtg2-wt-GFP	0
Atg18-13xmyc +empty vector	0								Atg18-13xmyc +empty vector	0								Atg18-13xmyc +empty vector	0
Atg18-13xmyc +pAtg2-wt-GFP	20089.7								Atg18-13xmyc +pAtg2-wt-GFP	27071.1								Atg18-13xmyc +pAtg2-wt-GFP	15330.9
Atg18x13xmyc+pAtg2-D922-934-GFP	0								Atg18x13xmyc+pAtg2-D922-934-GFP	0								Atg18x13xmyc+pAtg2-D922-934-GFP	0
TRIPLICATES COMBINED
INPUT pgk1 signal	AVERAGE	SD	Related INPUT Atg2-GFP/INPUT pgk1	AVERAGE	SD
pAtg2-wt-GFP	14080.1	1016	pAtg2-wt-GFP	0.546936	0.202013
Atg18-13xmyc +empty vector	13882.2	2297.45	Atg18-13xmyc +empty vector	0	0
Atg18-13xmyc +pAtg2-wt-GFP	14192.3	1545.31	Atg18-13xmyc +pAtg2-wt-GFP	1.00581	0.211742
Atg18x13xmyc+pAtg2-D922-934-GFP	12606.8	3264.45	Atg18x13xmyc+pAtg2-D922-934-GFP	0.469429	0.129791
INPUT Atg2-GFP signal	AVERAGE	SD	INPUT Atg18-13xmyc/INPUT pgk1	AVERAGE	SD
pAtg2-wt-GFP	7824.67	3270.17	pAtg2-wt-GFP	0	0
Atg18-13xmyc +empty vector	0	0	Atg18-13xmyc +empty vector	1.03058	0.218954
Atg18-13xmyc +pAtg2-wt-GFP	14279.5	3594.69	Atg18-13xmyc +pAtg2-wt-GFP	0.931318	0.118334
Atg18x13xmyc+pAtg2-D922-934-GFP	5636.03	383.997	Atg18x13xmyc+pAtg2-D922-934-GFP	1.20313	0.246373
INPUT Atg18-13xmyc signal	AVERAGE	SD	Elution Atg2-GFP related INPUT Atg2	AVERAGE	SD
pAtg2-wt-GFP	0	0	pAtg2-wt-GFP	23690.9	12258.1
Atg18-13xmyc +empty vector	13972	484.843	Atg18-13xmyc +empty vector	0	0
Atg18-13xmyc +pAtg2-wt-GFP	13183.6	1988.64	Atg18-13xmyc +pAtg2-wt-GFP	14573.7	3243.93
Atg18x13xmyc+pAtg2-D922-934-GFP	14653.7	864.512	Atg18x13xmyc+pAtg2-D922-934-GFP	17200.1	5847.71
Elution Atg2-GFP signal	AVERAGE	SD	Elution Atg18-13xmyc/ Elution Atg2 related to INPUT	AVERAGE	SD	Normalized to wt
pAtg2-wt-GFP	11453.8	3025.36	pAtg2-wt-GFP	0	0	0
Atg18-13xmyc +empty vector	0	0	Atg18-13xmyc +empty vector	0	0	0
Atg18-13xmyc +pAtg2-wt-GFP	14243.6	1116.72	Atg18-13xmyc +pAtg2-wt-GFP	1.51535	0.642898	100
Atg18x13xmyc+pAtg2-D922-934-GFP	7741.05	2344.63	Atg18x13xmyc+pAtg2-D922-934-GFP	0	0	0
Elution Atg18-13xmyc signal	AVERAGE	SD
pAtg2-wt-GFP	0	0
Atg18-13xmyc +empty vector	0	0
Atg18-13xmyc +pAtg2-wt-GFP	20830.6	5905.09
Atg18x13xmyc+pAtg2-D922-934-GFP	0	0
