# Supplementary material for: Atg18 interaction positions Atg2 for efficient lipid transfer into phagophore elongation
Source: EMBO J. 2026 May 20;45(12):4034–60. doi: 10.1038/s44318-026-00802-3 (PMC13269710; doi:10.1038/s44318-026-00802-3)
Supplement: Supplementary file 9 — Source data Fig. 5 [file 44318_2026_802_MOESM9_ESM.zip › Figure 5/Figure 5/5D-F/Analyzed cells/5D-F_README.txt]

Yeast strains: 

# 15250 [SEY6210 atg2∆ ADHp-mCherry-Atg8 Atg18-Halo]

# 15251 [SEY6210 atg2∆ pRS404-ATG2pr-ATG2(∆922-934)-GFP ADHp-mCherry-Atg8 Atg18-Halo]

# 15253 [SEY6210 atg2 ∆ pRS404-ATG2pr-ATG2-GFP ADHp-mCherry-Atg8 Atg18-Halo]

Cells were incubated under nutrient rich (NR) and nitrogen starvation for 1 h (S1)
Imaging in deltavision: Channel A595 = 0,3 ms; FITC = 0,5 ms; Cy5 = 0,3 ms
Images correspond to the selected cell for imaging. The colocalizing dots were quantified by generating binary masks, followed by image Multiply and counting of the remaining particles.
