# Supplementary material for: Atg18 interaction positions Atg2 for efficient lipid transfer into phagophore elongation
Source: EMBO J. 2026 May 20;45(12):4034–60. doi: 10.1038/s44318-026-00802-3 (PMC13269710; doi:10.1038/s44318-026-00802-3)
Supplement: Supplementary file 9 — Source data Fig. 5 [file 44318_2026_802_MOESM9_ESM.zip › Figure 5/Figure 5/5D-F/Atg18-Halo PAS localization in Atg2 strains.xlsx]

## Sheet: Dots count per cell_n=3
	strain # 15250 (atg2D_)starvation	Dataset I																					Dataset II																					Dataset III
		Count	Count	Count	Count	Count	Count	Count	Count	Count	Count	Count	Count	Count	Count	Count	Count	Count	Count	Count	Count	Average Data 1	Count	Count	Count	Count	Count	Count	Count	Count	Count	Count	Count	Count	Count	Count	Count	Count	Count	Count	Count	Count	Average Data 2	Count	Count	Count	Count	Count	Count
	Atg8 dots	2	1	1	1	1	1	1	1	1	3	1	1	1	1	1	1	1	1	1	1	1.15	1	3	1	1	1	1	1	1	1	2	1	1	2	5	1	4	3	1	1	1	1.65	1	2	2	1	2	2
	Atg2 dots	0	0	0	0	0	0	0	0	0	0	0	0	0	0	0	0	0	0	0	0	0	0	0	0	0	0	0	0	0	0	0	0	0	0	0	0	0	0	0	0	0	0	0	0	0	0	0	0
	Atg18 dots	2	2	0	0	1	1	0	0	0	0	1	1	1	0	1	0	1	1	1	2	0.75	0	1	0	1	0	0	1	1	2	0	1	0	0	1	2	0	1	1	0	1	0.65	2	1	0	0	2	1
	Atg2 dots overlapping withAtg8	0	0	0	0	0	0	0	0	0	0	0	0	0	0	0	0	0	0	0	0	0	0	0	0	0	0	0	0	0	0	0	0	0	0	0	0	0	0	0	0	0	0	0	0	0	0	0	0
	Atg18 dots overlapping with Atg8	0	0	0	0	0	0	0	0	0	0	1	0	1	0	1	0	0	1	1	0	0.25	0	0	0	0	0	0	0	0	1	0	1	0	0	0	0	0	0	0	0	0	0.1	0	0	0	0	1	0
	Atg18 dots overlapping with Atg2 dots	0	0	0	0	0	0	0	0	0	0	0	0	0	0	0	0	0	0	0	0	0	0	0	0	0	0	0	0	0	0	0	0	0	0	0	0	0	0	0	0	0	0	0	0	0	0	0	0
	strain # 15251 (Atg2-D922-934-GFP)_starvation	Dataset I																					Dataset II																					Dataset III
		Count	Count	Count	Count	Count	Count	Count	Count	Count	Count	Count	Count	Count	Count	Count	Count	Count	Count	Count	Count	Average Data 1	Count	Count	Count	Count	Count	Count	Count	Count	Count	Count	Count	Count	Count	Count	Count	Count	Count	Count	Count	Count	Average Data 2	Count	Count	Count	Count	Count	Count
	Atg8 dots	1	1	1	1	2	1	2	1	2	1	2	1	1	2	1	2	2	2	2	6	1.7	2	1	6	2	1	1	1	1	1	2	1	1	3	1	1	1	2	1	1	1	1.55	2	2	1	2	2	1
	Atg2 dots	1	1	1	1	1	1	1	1	2	2	2	2	1	1	1	3	1	1	1	2	1.35	1	1	1	1	1	1	1	1	1	1	1	1	1	1	1	1	2	1	1	1	1.05	1	1	1	1	1	1
	Atg18 dots	1	0	1	1	2	2	0	0	1	1	2	0	0	0	1	1	0	1	2	2	0.9	2	2	1	2	1	1	0	3	0	1	1	1	0	0	1	0	1	0	0	1	0.9	0	1	1	1	2	0
	Atg2 dots overlapping withAtg8	1	1	1	1	1	1	0	1	2	1	2	1	1	1	1	2	1	0	1	1	1.05	1	1	1	1	1	1	1	1	1	1	0	1	1	1	1	1	1	1	1	1	0.95	1	1	1	1	1	1
	Atg18 dots overlapping with Atg8	0	0	1	0	0	1	0	0	0	1	1	0	0	0	1	1	0	0	1	1	0.4	1	1	0	1	1	0	0	0	0	0	1	1	0	0	1	0	0	0	0	0	0.35	0	0	0	0	0	0
	Atg18 dots overlapping with Atg2 dots	0	0	1	0	0	1	0	0	0	1	1	0	0	0	1	1	0	0	1	1	0.4	0	1	0	1	0	0	0	0	0	0	0	1	0	0	0	0	0	0	0	0	0.15	0	0	0	0	0	0
	strain # 15253 (Atg2-GFP)_ starvation	Dataset I																					Dataset II																					Dataset III
		Count	Count	Count	Count	Count	Count	Count	Count	Count	Count	Count	Count	Count	Count	Count	Count	Count	Count	Count	Count	Average Data 1	Count	Count	Count	Count	Count	Count	Count	Count	Count	Count	Count	Count	Count	Count	Count	Count	Count	Count	Count	Count	Average Data 2	Count	Count	Count	Count	Count	Count
	Atg8 dots	5	3	4	4	3	1	1	3	2	2	1	3	2	2	1	1	2	4	4	4	2.6	1	2	1	2	1	4	2	2	2	1	4	3	2	1	2	4	4	3	1	2	2.2	4	1	3	1	1	4
	Atg2 dots	6	2	2	1	2	1	1	3	1	2	1	2	1	2	1	1	2	2	1	2	1.8	3	2	4	3	1	1	1	1	3	1	4	3	1	1	2	2	2	4	1	1	2.05	3	1	3	2	1	3
	Atg18 dots	5	3	3	2	2	1	1	3	1	2	1	2	1	2	1	1	2	1	1	2	1.85	1	1	1	1	1	1	2	1	1	2	4	3	1	1	2	2	3	5	2	2	1.85	3	1	3	2	2	3
	Atg2 dots overlapping withAtg8	4	1	2	1	2	1	1	1	1	2	1	1	1	2	1	1	2	1	1	2	1.45	0	1	1	1	1	0	0	0	1	1	2	3	1	1	1	2	2	1	1	1	1.05	2	1	2	1	1	3
	Atg18 dots overlapping with Atg8	4	2	3	2	2	1	1	3	1	2	1	1	1	2	1	1	1	1	1	2	1.65	1	0	1	1	1	1	0	1	1	1	3	3	1	1	1	2	2	3	1	1	1.3	2	1	3	1	1	2
	Atg18 dots overlapping with Atg2 dots	5	2	2	1	2	1	1	2	1	2	1	2	1	2	1	1	2	1	1	2	1.65	1	1	1	1	1	1	1	1	1	1	4	3	1	1	1	2	2	3	1	1	1.45	2	1	3	2	1	3
[truncated: 5 more columns]

## Sheet: Dataset I
	strain 15250 (atg2D)_Starvation conditions
		1					2					3					4					5					6					7					8					9					10
		Image	Count	Total Area	Average Size	% area	Image	Count	Total Area	Average Size	% area	Image	Count	Total Area	Average Size	% area	Image	Count	Total Area	Average Size	% area	Image	Count	Total Area	Average Size	% area	Image	Count	Total Area	Average Size	% area	Image	Count	Total Area	Average Size	% area	Image	Count	Total Area	Average Size	% area	Image	Count	Total Area	Average Size	% area	Image	Count	Total Area
	Atg8 dots	C1-MAX_Cell	2	0.29215	0.14608	0.30395	C1-MAX_Cell	1	0.09738	0.09738	0.25840	C1-MAX_Cell	1	0.22723	0.22723	0.52910	C1-MAX_Cell	1	0.20288	0.20288	0.41336	C1-MAX_Cell	1	0.20288	0.20288	0.67641	C1-MAX_Cell	1	0.27187	0.27187	0.38778	C1-MAX_Cell	1	0.23129	0.23129	0.33728	C1-MAX_Cell	1	0.26781	0.26781	0.45837	C1-MAX_Cell	1	0.19477	0.19477	0.33336	C1-MAX_Cell	3	0.41388
	Atg2 dots	C2-MAX_Cell	0	0.00000	NaN	0.00000	C2-MAX_Cell	0	0.00000	NaN	0.00000	C2-MAX_Cell	0	0.00000	NaN	0.00000	C2-MAX_Cell	0	0.00000	NaN	0.00000	C2-MAX_Cell	0	0.00000	NaN	0.00000	C2-MAX_Cell	0	0.00000	NaN	0.00000	C2-MAX_Cell	0	0.00000	NaN	0.00000	C2-MAX_Cell	0	0.00000	NaN	0.00000	C2-MAX_Cell	0	0.00000	NaN	0.00000	C2-MAX_Cell	0	0.00000
	Atg18 dots	C3-MAX_Cell	2	0.38548	0.19274	0.40105	C3-MAX_Cell	2	0.28404	0.14202	0.75366	C3-MAX_Cell	0	0.00000	NaN	0.00000	C3-MAX_Cell	0	0.00000	NaN	0.00000	C3-MAX_Cell	1	0.15419	0.15419	0.51407	C3-MAX_Cell	1	0.25158	0.25158	0.35884	C3-MAX_Cell	0	0.00000	NaN	0.00000	C3-MAX_Cell	0	0.00000	NaN	0.00000	C3-MAX_Cell	0	0.00000	NaN	0.00000	C3-MAX_Cell	0	0.00000
	Atg2 dots overlapping withAtg8	Result of C2-MAX_Cell	0	0.00000	NaN	0.00000	Result of C2-MAX_Cell	0	0.00000	NaN	0.00000	Result of C2-MAX_Cell	0	0.00000	NaN	0.00000	Result of C2-MAX_Cell	0	0.00000	NaN	0.00000	Result of C2-MAX_Cell	0	0.00000	NaN	0.00000	Result of C2-MAX_Cell	0	0.00000	NaN	0.00000	Result of C2-MAX_Cell	0	0.00000	NaN	0.00000	Result of C2-MAX_Cell	0	0.00000	NaN	0.00000	Result of C2-MAX_Cell	0	0.00000	NaN	0.00000	Result of C2-MAX_Cell	0	0.00000
	Atg18 dots overlapping with Atg8	Result of C3-MAX_Cell	0	0.00000	NaN	0.00000	Result of C3-MAX_Cell	0	0.00000	NaN	0.00000	Result of C3-MAX_Cell	0	0.00000	NaN	0.00000	Result of C3-MAX_Cell	0	0.00000	NaN	0.00000	Result of C3-MAX_Cell	0	0.00000	NaN	0.00000	Result of C3-MAX_Cell	0	0.00000	NaN	0.00000	Result of C3-MAX_Cell	0	0.00000	NaN	0.00000	Result of C3-MAX_Cell	0	0.00000	NaN	0.00000	Result of C3-MAX_Cell	0	0.00000	NaN	0.00000	Result of C3-MAX_Cell	0	0.00000
	Atg18 dots overlapping with Atg2 dots	Result of C3-MAX_Cell	0	0.00000	NaN	0.00000	Result of C3-MAX_Cell	0	0.00000	NaN	0.00000	Result of C3-MAX_Cell	0	0.00000	NaN	0.00000	Result of C3-MAX_Cell	0	0.00000	NaN	0.00000	Result of C3-MAX_Cell	0	0.00000	NaN	0.00000	Result of C3-MAX_Cell	0	0.00000	NaN	0.00000	Result of C3-MAX_Cell	0	0.00000	NaN	0.00000	Result of C3-MAX_Cell	0	0.00000	NaN	0.00000	Result of C3-MAX_Cell	0	0.00000	NaN	0.00000	Result of C3-MAX_Cell	0	0.00000
	strain 15251 (Atg2-D922-934-GFP)_Starvation conditions
		1					2					3					4					5					6					7					8					9					10
		Image	Count	Total Area	Average Size	% area	Image	Count	Total Area	Average Size	% area	Image	Count	Total Area	Average Size	% area	Image	Count	Total Area	Average Size	% area	Image	Count	Total Area	Average Size	% area	Image	Count	Total Area	Average Size	% area	Image	Count	Total Area	Average Size	% area	Image	Count	Total Area	Average Size	% area	Image	Count	Total Area	Average Size	% area	Image	Count	Total Area
	Atg8 dots	C1-MAX_Cell	1	0.19477	0.19477	0.36096	C1-MAX_Cell	1	0.28404	0.28404	0.52639	C1-MAX_Cell	1	0.20694	0.20694	0.38352	C1-MAX_Cell	1	0.18260	0.18260	0.53879	C1-MAX_Cell	2	0.12579	0.06289	0.15500	C1-MAX_Cell	1	0.21506	0.21506	0.27263	C1-MAX_Cell	2	0.22723	0.11362	0.34969	C1-MAX_Cell	1	0.37331	0.37331	0.59570	C1-MAX_Cell	2	0.38142	0.19071	0.60865	C1-MAX_Cell	1	0.13390
	Atg2 dots	C2-MAX_Cell	1	0.15825	0.15825	0.29328	C2-MAX_Cell	1	0.11362	0.11362	0.21056	C2-MAX_Cell	1	0.06898	0.06898	0.12784	C2-MAX_Cell	1	0.06087	0.06087	0.17960	C2-MAX_Cell	1	0.08115	0.08115	0.10000	C2-MAX_Cell	1	0.14608	0.14608	0.18519	C2-MAX_Cell	1	0.07304	0.07304	0.11240	C2-MAX_Cell	1	0.08927	0.08927	0.14245	C2-MAX_Cell	2	0.11767	0.05884	0.18778	C2-MAX_Cell	2	0.12173
	Atg18 dots	C3-MAX_Cell	1	0.06898	0.06898	0.12784	C3-MAX_Cell	0	0.00000	NaN	0.00000	C3-MAX_Cell	1	0.14608	0.14608	0.27072	C3-MAX_Cell	1	0.42200	0.42200	124521	C3-MAX_Cell	2	0.22723	0.11362	0.28000	C3-MAX_Cell	2	0.36925	0.18462	0.46811	C3-MAX_Cell	0	0.00000	NaN	0.00000	C3-MAX_Cell	0	0.00000	NaN	0.00000	C3-MAX_Cell	1	0.23129	0.23129	0.36908	C3-MAX_Cell	1	0.26781
	Atg2 dots overlapping withAtg8	Result of C2-MAX_Cell	1	0.12985	0.12985	0.24064	Result of C2-MAX_Cell	1	0.10550	0.10550	0.19552	Result of C2-MAX_Cell	1	0.05275	0.05275	0.09776	Result of C2-MAX_Cell	1	0.06087	0.06087	0.17960	Result of C2-MAX_Cell	1	0.05275	0.05275	0.06500	Result of C2-MAX_Cell	1	0.12985	0.12985	0.16461	Result of C2-MAX_Cell	0	0.00000	NaN	0.00000	Result of C2-MAX_Cell	1	0.07304	0.07304	0.11655	Result of C2-MAX_Cell	2	0.11767	0.05884	0.18778	Result of C2-MAX_Cell	1	0.06492
	Atg18 dots overlapping with Atg8	Result of C3-MAX_Cell	0	0.00000	NaN	0.00000	Result of C3-MAX_Cell	0	0.00000	NaN	0.00000	Result of C3-MAX_Cell	1	0.11362	0.11362	0.21056	Result of C3-MAX_Cell	0	0.00000	NaN	0.00000	Result of C3-MAX_Cell	0	0.00000	NaN	0.00000	Result of C3-MAX_Cell	1	0.16637	0.16637	0.21091	Result of C3-MAX_Cell	0	0.00000	NaN	0.00000	Result of C3-MAX_Cell	0	0.00000	NaN	0.00000	Result of C3-MAX_Cell	0	0.00000	NaN	0.00000	Result of C3-MAX_Cell	1	0.11767
	Atg18 dots overlapping with Atg2 dots	Result of C3-MAX_Cell	0	0.00000	NaN	0.00000	Result of C3-MAX_Cell	0	0.00000	NaN	0.00000	Result of C3-MAX_Cell	1	0.11362	0.11362	0.21056	Result of C3-MAX_Cell	0	0.00000	NaN	0.00000	Result of C3-MAX_Cell	0	0.00000	NaN	0.00000	Result of C3-MAX_Cell	1	0.16637	0.16637	0.21091	Result of C3-MAX_Cell	0	0.00000	NaN	0.00000	Result of C3-MAX_Cell	0	0.00000	NaN	0.00000	Result of C3-MAX_Cell	0	0.00000	NaN	0.00000	Result of C3-MAX_Cell	1	0.11767
	strain 15253 (Atg2-GFP)_Starvation conditions
		1					2					3					4					5					6					7					8					9					10
		Image	Count	Total Area	Average Size	% area	Image	Count	Total Area	Average Size	% area	Image	Count	Total Area	Average Size	% area	Image	Count	Total Area	Average Size	% area	Image	Count	Total Area	Average Size	% area	Image	Count	Total Area	Average Size	% area	Image	Count	Total Area	Average Size	% area	Image	Count	Total Area	Average Size	% area	Image	Count	Total Area	Average Size	% area	Image	Count	Total Area
	Atg8 dots	C1-MAX_Cell	5	0.79125	0.15825	103917	C1-MAX_Cell	3	0.59648	0.19883	0.56261	C1-MAX_Cell	4	152569	0.38142	316498	C1-MAX_Cell	4	0.74256	0.18564	141466	C1-MAX_Cell	3	0.63706	0.21235	0.86530	C1-MAX_Cell	1	0.34896	0.34896	0.66770	C1-MAX_Cell	1	0.10144	0.10144	0.12445	C1-MAX_Cell	3	0.40171	0.13390	0.49283	C1-MAX_Cell	2	0.22317	0.11159	0.53440	C1-MAX_Cell	2	0.61677
	Atg2 dots	C2-MAX_Cell	6	0.58431	0.09738	0.76739	C2-MAX_Cell	2	0.28404	0.14202	0.26791	C2-MAX_Cell	2	0.26375	0.13187	0.54714	C2-MAX_Cell	1	0.10956	0.10956	0.20872	C2-MAX_Cell	2	0.48287	0.24143	0.65586	C2-MAX_Cell	1	0.36925	0.36925	0.70652	C2-MAX_Cell	1	0.10550	0.10550	0.12943	C2-MAX_Cell	3	0.24346	0.08115	0.29869	C2-MAX_Cell	1	0.08115	0.08115	0.19433	C2-MAX_Cell	2	0.26781
	Atg18 dots	C3-MAX_Cell	5	0.94544	0.18909	124167	C3-MAX_Cell	3	0.60865	0.20288	0.57410	C3-MAX_Cell	3	0.66140	0.22047	137205	C3-MAX_Cell	2	0.38954	0.19477	0.74212	C3-MAX_Cell	2	0.53967	0.26984	0.73302	C3-MAX_Cell	1	0.30838	0.30838	0.59006	C3-MAX_Cell	1	0.15419	0.15419	0.18917	C3-MAX_Cell	3	0.59648	0.19883	0.73178	C3-MAX_Cell	1	0.19477	0.19477	0.46638	C3-MAX_Cell	2	0.51127
	Atg2 dots overlapping withAtg8	Result of C1-MAX_Cell	4	0.26781	0.06695	0.35172	Result of C1-MAX_Cell	1	0.06898	0.06898	0.06506	Result of C1-MAX_Cell	2	0.21506	0.10753	0.44613	Result of C1-MAX_Cell	1	0.05275	0.05275	0.10049	Result of C1-MAX_Cell	2	0.35708	0.17854	0.48501	Result of C1-MAX_Cell	1	0.26375	0.26375	0.50466	Result of C1-MAX_Cell	1	0.06492	0.06492	0.07965	Result of C1-MAX_Cell	1	0.09333	0.09333	0.11450	Result of C1-MAX_Cell	1	0.06087	0.06087	0.14574	Result of C1-MAX_Cell	2	0.24752
	Atg18 dots overlapping with Atg8	Result of C3-MAX_Cell	4	0.40577	0.10144	0.53291	Result of C3-MAX_Cell	2	0.34896	0.17448	0.32915	Result of C3-MAX_Cell	3	0.53156	0.17719	110269	Result of C3-MAX_Cell	2	0.22317	0.11159	0.42517	Result of C3-MAX_Cell	2	0.39765	0.19883	0.54012	Result of C3-MAX_Cell	1	0.19883	0.19883	0.38043	Result of C3-MAX_Cell	1	0.08521	0.08521	0.10454	Result of C3-MAX_Cell	3	0.28810	0.09603	0.35344	Result of C3-MAX_Cell	1	0.07304	0.07304	0.17489	Result of C3-MAX_Cell	2	0.42200
	Atg18 dots overlapping with Atg2 dots	Result of C2-MAX_Cell	5	0.47475	0.09495	0.62350	Result of C2-MAX_Cell	2	0.20694	0.10347	0.19519	Result of C2-MAX_Cell	2	0.25158	0.12579	0.52189	Result of C2-MAX_Cell	1	0.10956	0.10956	0.20872	Result of C2-MAX_Cell	2	0.40983	0.20491	0.55666	Result of C2-MAX_Cell	1	0.26375	0.26375	0.50466	Result of C2-MAX_Cell	1	0.10144	0.10144	0.12445	Result of C2-MAX_Cell	2	0.17042	0.08521	0.20908	Result of C2-MAX_Cell	1	0.06492	0.06492	0.15546	Result of C2-MAX_Cell	2	0.26781
[truncated: 52 more columns]

## Sheet: Dataset II
strain 15250 (atg2D)_Starvation conditions
	1					2					3					4					5					6					7					8					9					10
	Image	Count	Total Area	Average Size	% area	Image	Count	Total Area	Average Size	% area	Image	Count	Total Area	Average Size	% area	Image	Count	Total Area	Average Size	% area	Image	Count	Total Area	Average Size	% area	Image	Count	Total Area	Average Size	% area	Image	Count	Total Area	Average Size	% area	Image	Count	Total Area	Average Size	% area	Image	Count	Total Area	Average Size	% area	Image	Count	Total Area	Average Size
Atg8 dots	C1-MAX_Cell	1	0.19477	0.19477	0.27341	C1-MAX_Cell	3	0.52344	0.17448	0.56219	C1-MAX_Cell	1	0.31650	0.31650	0.33993	C1-MAX_Cell	1	0.19477	0.19477	0.24437	C1-MAX_Cell	1	0.19883	0.19883	0.53640	C1-MAX_Cell	1	0.19071	0.19071	0.38894	C1-MAX_Cell	1	0.33273	0.33273	0.55760	C1-MAX_Cell	1	0.20694	0.20694	0.34680	C1-MAX_Cell	1	0.27592	0.27592	0.67810	C1-MAX_Cell	2	0.23535	0.11767
Atg2 dots	C2-MAX_Cell	0	0.00000	NaN	0.00000	C2-MAX_Cell	0	0.00000	NaN	0.00000	C2-MAX_Cell	0	0.00000	NaN	0.00000	C2-MAX_Cell	0	0.00000	NaN	0.00000	C2-MAX_Cell	0	0.00000	NaN	0.00000	C2-MAX_Cell	0	0.00000	NaN	0.00000	C2-MAX_Cell	0	0.00000	NaN	0.00000	C2-MAX_Cell	0	0.00000	NaN	0.00000	C2-MAX_Cell	0	0.00000	NaN	0.00000	C2-MAX_Cell	0	0.00000	NaN
Atg18 dots	C3-MAX_Cell	0	0.00000	NaN	0.00000	C3-MAX_Cell	1	0.11362	0.11362	0.12203	C3-MAX_Cell	0	0.00000	NaN	0.00000	C3-MAX_Cell	1	0.12985	0.12985	0.16292	C3-MAX_Cell	0	0.00000	NaN	0.00000	C3-MAX_Cell	0	0.00000	NaN	0.00000	C3-MAX_Cell	1	0.16637	0.16637	0.27880	C3-MAX_Cell	1	0.08521	0.08521	0.14280	C3-MAX_Cell	2	0.21506	0.10753	0.52852	C3-MAX_Cell	0	0.00000	NaN
Atg2 dots overlapping withAtg8	Result of C1-MAX_Cell	0	0.00000	NaN	0.00000	Result of C1-MAX_Cell	0	0.00000	NaN	0.00000	Result of C1-MAX_Cell	0	0.00000	NaN	0.00000	Result of C1-MAX_Cell	0	0.00000	NaN	0.00000	Result of C1-MAX_Cell	0	0.00000	NaN	0.00000	Result of C1-MAX_Cell	0	0.00000	NaN	0.00000	Result of C1-MAX_Cell	0	0.00000	NaN	0.00000	Result of C1-MAX_Cell	0	0.00000	NaN	0.00000	Result of C1-MAX_Cell	0	0.00000	NaN	0.00000	Result of C1-MAX_Cell	0	0.00000	NaN
Atg18 dots overlapping with Atg8	Result of C3-MAX_Cell	0	0.00000	NaN	0.00000	Result of C3-MAX_Cell	0	0.00000	NaN	0.00000	Result of C3-MAX_Cell	0	0.00000	NaN	0.00000	Result of C3-MAX_Cell	0	0.00000	NaN	0.00000	Result of C3-MAX_Cell	0	0.00000	NaN	0.00000	Result of C3-MAX_Cell	0	0.00000	NaN	0.00000	Result of C3-MAX_Cell	0	0.00000	NaN	0.00000	Result of C3-MAX_Cell	0	0.00000	NaN	0.00000	Result of C3-MAX_Cell	1	0.09738	0.09738	0.23933	Result of C3-MAX_Cell	0	0.00000	NaN
Atg18 dots overlapping with Atg2 dots	Result of C2-MAX_Cell	0	0.00000	NaN	0.00000	Result of C2-MAX_Cell	0	0.00000	NaN	0.00000	Result of C2-MAX_Cell	0	0.00000	NaN	0.00000	Result of C2-MAX_Cell	0	0.00000	NaN	0.00000	Result of C2-MAX_Cell	0	0.00000	NaN	0.00000	Result of C2-MAX_Cell	0	0.00000	NaN	0.00000	Result of C2-MAX_Cell	0	0.00000	NaN	0.00000	Result of C2-MAX_Cell	0	0.00000	NaN	0.00000	Result of C2-MAX_Cell	0	0.00000	NaN	0.00000	Result of C2-MAX_Cell	0	0.00000	NaN
strain 15251 (Atg2D-922-934-GFP)_Starvation conditions
	1					2					3					4					5					6					7					8					9					10
	Image	Count	Total Area	Average Size	% area	Image	Count	Total Area	Average Size	% area	Image	Count	Total Area	Average Size	% area	Image	Count	Total Area	Average Size	% area	Image	Count	Total Area	Average Size	% area	Image	Count	Total Area	Average Size	% area	Image	Count	Total Area	Average Size	% area	Image	Count	Total Area	Average Size	% area	Image	Count	Total Area	Average Size	% area	Image	Count	Total Area	Average Size
Atg8 dots	C1-MAX_Cell	2	0.55185	0.27592	137540	C1-MAX_Cell	1	0.21912	0.21912	101810	C1-MAX_Cell	6	0.68169	0.11362	268199	C1-MAX_Cell	2	0.36519	0.18260	0.98728	C1-MAX_Cell	1	0.31244	0.31244	120879	C1-MAX_Cell	1	0.34490	0.34490	0.64448	C1-MAX_Cell	1	0.40577	0.40577	103082	C1-MAX_Cell	1	0.27187	0.27187	0.70010	C1-MAX_Cell	1	0.17448	0.17448	0.44932	C1-MAX_Cell	2	0.28810	0.14405
Atg2 dots	C2-MAX_Cell	1	0.14202	0.14202	0.35396	C2-MAX_Cell	1	0.12579	0.12579	0.58446	C2-MAX_Cell	1	0.11767	0.11767	0.46296	C2-MAX_Cell	1	0.13796	0.13796	0.37297	C2-MAX_Cell	1	0.12985	0.12985	0.50235	C2-MAX_Cell	1	0.19477	0.19477	0.36394	C2-MAX_Cell	1	0.06492	0.06492	0.16493	C2-MAX_Cell	1	0.15419	0.15419	0.39707	C2-MAX_Cell	1	0.09738	0.09738	0.25078	C2-MAX_Cell	1	0.07304	0.07304
Atg18 dots	C3-MAX_Cell	2	0.21506	0.10753	0.53600	C3-MAX_Cell	2	0.28404	0.14202	131976	C3-MAX_Cell	1	0.08521	0.08521	0.33525	C3-MAX_Cell	2	0.11767	0.05884	0.31812	C3-MAX_Cell	1	0.07304	0.07304	0.28257	C3-MAX_Cell	1	0.07304	0.07304	0.13648	C3-MAX_Cell	0	0.00000	NaN	0.00000	C3-MAX_Cell	3	0.37737	0.12579	0.97179	C3-MAX_Cell	0	0.00000	NaN	0.00000	C3-MAX_Cell	1	0.09333	0.09333
Atg2 dots overlapping withAtg8	Result of C1-MAX_Cell	1	0.14202	0.14202	0.35396	Result of C1-MAX_Cell	1	0.12579	0.12579	0.58446	Result of C1-MAX_Cell	1	0.10550	0.10550	0.41507	Result of C1-MAX_Cell	1	0.11767	0.11767	0.31812	Result of C1-MAX_Cell	1	0.12579	0.12579	0.48666	Result of C1-MAX_Cell	1	0.19477	0.19477	0.36394	Result of C1-MAX_Cell	1	0.06492	0.06492	0.16493	Result of C1-MAX_Cell	1	0.15419	0.15419	0.39707	Result of C1-MAX_Cell	1	0.07710	0.07710	0.19854	Result of C1-MAX_Cell	1	0.07304	0.07304
Atg18 dots overlapping with Atg8	Result of C3-MAX_Cell	1	0.06087	0.06087	0.15170	Result of C3-MAX_Cell	1	0.14202	0.14202	0.65988	Result of C3-MAX_Cell	0	0.00000	NaN	0.00000	Result of C3-MAX_Cell	1	0.05275	0.05275	0.14261	Result of C3-MAX_Cell	1	0.06087	0.06087	0.23548	Result of C3-MAX_Cell	0	0.00000	NaN	0.00000	Result of C3-MAX_Cell	0	0.00000	NaN	0.00000	Result of C3-MAX_Cell	0	0.00000	NaN	0.00000	Result of C3-MAX_Cell	0	0.00000	NaN	0.00000	Result of C3-MAX_Cell	0	0.00000	NaN
Atg18 dots overlapping with Atg2 dots	Result of C2-MAX_Cell	0	0.00000	NaN	0.00000	Result of C2-MAX_Cell	1	0.08927	0.08927	0.41478	Result of C2-MAX_Cell	0	0.00000	NaN	0.00000	Result of C2-MAX_Cell	1	0.05275	0.05275	0.14261	Result of C2-MAX_Cell	0	0.00000	NaN	0.00000	Result of C2-MAX_Cell	0	0.00000	NaN	0.00000	Result of C2-MAX_Cell	0	0.00000	NaN	0.00000	Result of C2-MAX_Cell	0	0.00000	NaN	0.00000	Result of C2-MAX_Cell	0	0.00000	NaN	0.00000	Result of C2-MAX_Cell	0	0.00000	NaN
strain 15253 (Atg2-GFP)_Starvation conditions
	1					2					3					4					5					6					7					8					9					10
	Image	Count	Total Area	Average Size	% area	Image	Count	Total Area	Average Size	% area	Image	Count	Total Area	Average Size	% area	Image	Count	Total Area	Average Size	% area	Image	Count	Total Area	Average Size	% area	Image	Count	Total Area	Average Size	% area	Image	Count	Total Area	Average Size	% area	Image	Count	Total Area	Average Size	% area	Image	Count	Total Area	Average Size	% area	Image	Count	Total Area	Average Size
Atg8 dots	C1-MAX_Cell	1	0.25563	0.25563	0.75000	C1-MAX_Cell	2	0.33273	0.16637	129994	C1-MAX_Cell	1	0.39765	0.39765	111162	C1-MAX_Cell	2	0.15825	0.07912	0.52363	C1-MAX_Cell	1	0.15419	0.15419	0.37646	C1-MAX_Cell	4	0.40983	0.10246	162484	C1-MAX_Cell	2	0.49910	0.24955	157450	C1-MAX_Cell	2	0.21506	0.10753	0.49486	C1-MAX_Cell	2	0.25969	0.12985	0.82474	C1-MAX_Cell	1	0.18665	0.18665
Atg2 dots	C2-MAX_Cell	3	0.36925	0.12308	108333	C2-MAX_Cell	2	0.32867	0.16434	128408	C2-MAX_Cell	4	0.54779	0.13695	153131	C2-MAX_Cell	3	0.35708	0.11903	118153	C2-MAX_Cell	1	0.16231	0.16231	0.39628	C2-MAX_Cell	1	0.19071	0.19071	0.75611	C2-MAX_Cell	1	0.16231	0.16231	0.51203	C2-MAX_Cell	1	0.10956	0.10956	0.25210	C2-MAX_Cell	3	0.26375	0.08792	0.83763	C2-MAX_Cell	1	0.16231	0.16231
Atg18 dots	C3-MAX_Cell	1	0.20694	0.20694	0.60714	C3-MAX_Cell	1	0.14608	0.14608	0.57070	C3-MAX_Cell	1	0.36519	0.36519	102087	C3-MAX_Cell	1	0.17448	0.17448	0.57734	C3-MAX_Cell	1	0.08521	0.08521	0.20804	C3-MAX_Cell	1	0.24346	0.24346	0.96525	C3-MAX_Cell	2	0.26781	0.13390	0.84485	C3-MAX_Cell	1	0.21912	0.21912	0.50420	C3-MAX_Cell	1	0.17854	0.17854	0.56701	C3-MAX_Cell	2	0.36925	0.18462
Atg2 dots overlapping withAtg8	Result of C1-MAX_Cell	0	0.00000	NaN	0.00000	Result of C1-MAX_Cell	1	0.07710	0.07710	0.30120	Result of C1-MAX_Cell	1	0.15419	0.15419	0.43103	Result of C1-MAX_Cell	1	0.08927	0.08927	0.29538	Result of C1-MAX_Cell	1	0.12579	0.12579	0.30711	Result of C1-MAX_Cell	0	0.00000	NaN	0.00000	Result of C1-MAX_Cell	0	0.00000	NaN	0.00000	Result of C1-MAX_Cell	0	0.00000	NaN	0.00000	Result of C1-MAX_Cell	1	0.08927	0.08927	0.28351	Result of C1-MAX_Cell	1	0.15013	0.15013
Atg18 dots overlapping with Atg8	Result of C3-MAX_Cell	1	0.19883	0.19883	0.58333	Result of C3-MAX_Cell	0	0.00000	NaN	0.00000	Result of C3-MAX_Cell	1	0.30027	0.30027	0.83938	Result of C3-MAX_Cell	1	0.10144	0.10144	0.33566	Result of C3-MAX_Cell	1	0.08115	0.08115	0.19814	Result of C3-MAX_Cell	1	0.05275	0.05275	0.20914	Result of C3-MAX_Cell	0	0.00000	NaN	0.00000	Result of C3-MAX_Cell	1	0.05681	0.05681	0.13072	Result of C3-MAX_Cell	1	0.11362	0.11362	0.36082	Result of C3-MAX_Cell	1	0.14202	0.14202
Atg18 dots overlapping with Atg2 dots	Result of C2-MAX_Cell	1	0.17042	0.17042	0.50000	Result of C2-MAX_Cell	1	0.05681	0.05681	0.22194	Result of C2-MAX_Cell	1	0.10956	0.10956	0.30626	Result of C2-MAX_Cell	1	0.11767	0.11767	0.38937	Result of C2-MAX_Cell	1	0.06898	0.06898	0.16842	Result of C2-MAX_Cell	1	0.15825	0.15825	0.62741	Result of C2-MAX_Cell	1	0.14608	0.14608	0.46083	Result of C2-MAX_Cell	1	0.10550	0.10550	0.24276	Result of C2-MAX_Cell	1	0.12579	0.12579	0.39948	Result of C2-MAX_Cell	1	0.12985	0.12985
[truncated: 51 more columns]

## Sheet: Dataset III
	strain 15250 (atg2D)_Starvation conditions
		1					2					3					4					5					6					7					8					9					10
		Image	Count	Total Area	Average Size	% area	Image	Count	Total Area	Average Size	% area	Image	Count	Total Area	Average Size	% area	Image	Count	Total Area	Average Size	% area	Image	Count	Total Area	Average Size	% area	Image	Count	Total Area	Average Size	% area	Image	Count	Total Area	Average Size	% area	Image	Count	Total Area	Average Size	% area	Image	Count	Total Area	Average Size	% area	Image	Count	Total Area
	Atg8 dots	C1-MAX_Cell	1	0.12173	0.12173	0.27108	C1-MAX_Cell	2	0.27187	0.13593	0.50505	C1-MAX_Cell	2	0.39765	0.19883	121982	C1-MAX_Cell	1	0.21100	0.21100	0.34792	C1-MAX_Cell	2	0.19477	0.09738	0.32116	C1-MAX_Cell	2	0.31244	0.15622	0.83696	C1-MAX_Cell	1	0.15013	0.15013	0.40217	C1-MAX_Cell	2	0.33273	0.16637	0.60223	C1-MAX_Cell	2	0.49504	0.24752	102797	C1-MAX_Cell	1	0.15419
	Atg2 dots	C2-MAX_Cell	0	0.00000	NaN	0.00000	C2-MAX_Cell	0	0.00000	NaN	0.00000	C2-MAX_Cell	0	0.00000	NaN	0.00000	C2-MAX_Cell	0	0.00000	NaN	0.00000	C2-MAX_Cell	0	0.00000	NaN	0.00000	C2-MAX_Cell	0	0.00000	NaN	0.00000	C2-MAX_Cell	0	0.00000	NaN	0.00000	C2-MAX_Cell	0	0.00000	NaN	0.00000	C2-MAX_Cell	0	0.00000	NaN	0.00000	C2-MAX_Cell	0	0.00000
	Atg18 dots	C3-MAX_Cell	2	0.12985	0.06492	0.28915	C3-MAX_Cell	1	0.07304	0.07304	0.13569	C3-MAX_Cell	0	0.00000	NaN	0.00000	C3-MAX_Cell	0	0.00000	NaN	0.00000	C3-MAX_Cell	2	0.38142	0.19071	0.62893	C3-MAX_Cell	1	0.09333	0.09333	0.25000	C3-MAX_Cell	2	0.13390	0.06695	0.35870	C3-MAX_Cell	2	0.16231	0.08115	0.29377	C3-MAX_Cell	1	0.07710	0.07710	0.16009	C3-MAX_Cell	0	0.00000
	Atg2 dots overlapping withAtg8	Result of C1-MAX_Cell	0	0.00000	NaN	0.00000	Result of C1-MAX_Cell	0	0.00000	NaN	0.00000	Result of C1-MAX_Cell	0	0.00000	NaN	0.00000	Result of C1-MAX_Cell	0	0.00000	NaN	0.00000	Result of C1-MAX_Cell	0	0.00000	NaN	0.00000	Result of C1-MAX_Cell	0	0.00000	NaN	0.00000	Result of C1-MAX_Cell	0	0.00000	NaN	0.00000	Result of C1-MAX_Cell	0	0.00000	NaN	0.00000	Result of C1-MAX_Cell	0	0.00000	NaN	0.00000	Result of C1-MAX_Cell	0	0.00000
	Atg18 dots overlapping with Atg8	Result of C3-MAX_Cell	0	0.00000	NaN	0.00000	Result of C3-MAX_Cell	0	0.00000	NaN	0.00000	Result of C3-MAX_Cell	0	0.00000	NaN	0.00000	Result of C3-MAX_Cell	0	0.00000	NaN	0.00000	Result of C3-MAX_Cell	1	0.11767	0.11767	0.19403	Result of C3-MAX_Cell	0	0.00000	NaN	0.00000	Result of C3-MAX_Cell	0	0.00000	NaN	0.00000	Result of C3-MAX_Cell	0	0.00000	NaN	0.00000	Result of C3-MAX_Cell	0	0.00000	NaN	0.00000	Result of C3-MAX_Cell	0	0.00000
	Atg18 dots overlapping with Atg2 dots	Result of C2-MAX_Cell	0	0.00000	NaN	0.00000	Result of C2-MAX_Cell	0	0.00000	NaN	0.00000	Result of C2-MAX_Cell	0	0.00000	NaN	0.00000	Result of C2-MAX_Cell	0	0.00000	NaN	0.00000	Result of C2-MAX_Cell	0	0.00000	NaN	0.00000	Result of C2-MAX_Cell	0	0.00000	NaN	0.00000	Result of C2-MAX_Cell	0	0.00000	NaN	0.00000	Result of C2-MAX_Cell	0	0.00000	NaN	0.00000	Result of C2-MAX_Cell	0	0.00000	NaN	0.00000	Result of C2-MAX_Cell	0	0.00000
	strain 15251 (Atg2-D922-934-GFP)_Starvation conditions
		1					2					3					4					5					6					7					8					9					10
		Image	Count	Total Area	Average Size	% area	Image	Count	Total Area	Average Size	% area	Image	Count	Total Area	Average Size	% area	Image	Count	Total Area	Average Size	% area	Image	Count	Total Area	Average Size	% area	Image	Count	Total Area	Average Size	% area	Image	Count	Total Area	Average Size	% area	Image	Count	Total Area	Average Size	% area	Image	Count	Total Area	Average Size	% area	Image	Count	Total Area
	Atg8 dots	C1-MAX_Cell	2	0.37737	0.18868	0.99700	C1-MAX_Cell	2	0.35302	0.17651	125324	C1-MAX_Cell	1	0.25563	0.25563	0.90752	C1-MAX_Cell	2	0.43823	0.21912	133929	C1-MAX_Cell	2	0.45852	0.22926	149609	C1-MAX_Cell	1	0.28404	0.28404	0.78493	C1-MAX_Cell	2	0.46663	0.23332	128953	C1-MAX_Cell	3	0.43823	0.14608	102994	C1-MAX_Cell	1	0.26781	0.26781	147849	C1-MAX_Cell	1	0.28404
	Atg2 dots	C2-MAX_Cell	1	0.15419	0.15419	0.40738	C2-MAX_Cell	1	0.08115	0.08115	0.28810	C2-MAX_Cell	1	0.12985	0.12985	0.46096	C2-MAX_Cell	1	0.09738	0.09738	0.29762	C2-MAX_Cell	1	0.07304	0.07304	0.23832	C2-MAX_Cell	1	0.09333	0.09333	0.25791	C2-MAX_Cell	3	0.25158	0.08386	0.69522	C2-MAX_Cell	1	0.08521	0.08521	0.20027	C2-MAX_Cell	1	0.10550	0.10550	0.58244	C2-MAX_Cell	1	0.14202
	Atg18 dots	C3-MAX_Cell	0	0.00000	NaN	0.00000	C3-MAX_Cell	1	0.11767	0.11767	0.41775	C3-MAX_Cell	1	0.19071	0.19071	0.67704	C3-MAX_Cell	1	0.11767	0.11767	0.35962	C3-MAX_Cell	2	0.12579	0.06289	0.41043	C3-MAX_Cell	0	0.00000	NaN	0.00000	C3-MAX_Cell	1	0.08521	0.08521	0.23548	C3-MAX_Cell	1	0.05681	0.05681	0.13351	C3-MAX_Cell	1	0.10956	0.10956	0.60484	C3-MAX_Cell	1	0.08521
	Atg2 dots overlapping withAtg8	Result of C1-MAX_Cell	1	0.13796	0.13796	0.36449	Result of C1-MAX_Cell	1	0.08115	0.08115	0.28810	Result of C1-MAX_Cell	1	0.12985	0.12985	0.46096	Result of C1-MAX_Cell	1	0.09738	0.09738	0.29762	Result of C1-MAX_Cell	1	0.07304	0.07304	0.23832	Result of C1-MAX_Cell	1	0.09333	0.09333	0.25791	Result of C1-MAX_Cell	1	0.06898	0.06898	0.19063	Result of C1-MAX_Cell	1	0.08521	0.08521	0.20027	Result of C1-MAX_Cell	1	0.10550	0.10550	0.58244	Result of C1-MAX_Cell	1	0.13796
	Atg18 dots overlapping with Atg8	Result of C3-MAX_Cell	0	0.00000	NaN	0.00000	Result of C3-MAX_Cell	0	0.00000	NaN	0.00000	Result of C3-MAX_Cell	0	0.00000	NaN	0.00000	Result of C3-MAX_Cell	0	0.00000	NaN	0.00000	Result of C3-MAX_Cell	0	0.00000	NaN	0.00000	Result of C3-MAX_Cell	0	0.00000	NaN	0.00000	Result of C3-MAX_Cell	1	0.08521	0.08521	0.23548	Result of C3-MAX_Cell	0	0.00000	NaN	0.00000	Result of C3-MAX_Cell	1	0.10956	0.10956	0.60484	Result of C3-MAX_Cell	0	0.00000
	Atg18 dots overlapping with Atg2 dots	Result of C2-MAX_Cell	0	0.00000	NaN	0.00000	Result of C2-MAX_Cell	0	0.00000	NaN	0.00000	Result of C2-MAX_Cell	0	0.00000	NaN	0.00000	Result of C2-MAX_Cell	0	0.00000	NaN	0.00000	Result of C2-MAX_Cell	0	0.00000	NaN	0.00000	Result of C2-MAX_Cell	0	0.00000	NaN	0.00000	Result of C2-MAX_Cell	0	0.00000	NaN	0.00000	Result of C2-MAX_Cell	0	0.00000	NaN	0.00000	Result of C2-MAX_Cell	1	0.07304	0.07304	0.40323	Result of C2-MAX_Cell	0	0.00000
	strain 15253 (Atg2-GFP)_Starvation conditions
		1					2					3					4					5					6					7					8					9					10
		Image	Count	Total Area	Average Size	% area	Image	Count	Total Area	Average Size	% area	Image	Count	Total Area	Average Size	% area	Image	Count	Total Area	Average Size	% area	Image	Count	Total Area	Average Size	% area	Image	Count	Total Area	Average Size	% area	Image	Count	Total Area	Average Size	% area	Image	Count	Total Area	Average Size	% area	Image	Count	Total Area	Average Size	% area	Image	Count	Total Area
	Atg8 dots	C1-MAX_Cell	4	0.73038	0.18260	183730	C1-MAX_Cell	1	0.09738	0.09738	0.24497	C1-MAX_Cell	3	0.63300	0.21100	159232	C1-MAX_Cell	1	0.22723	0.22723	101670	C1-MAX_Cell	1	0.18260	0.18260	0.53267	C1-MAX_Cell	4	0.62083	0.15521	159375	C1-MAX_Cell	3	102254	0.34085	262500	C1-MAX_Cell	2	0.23535	0.11767	0.60417	C1-MAX_Cell	1	0.34896	0.34896	161867	C1-MAX_Cell	2	0.31650
	Atg2 dots	C2-MAX_Cell	3	0.43417	0.14472	109217	C2-MAX_Cell	1	0.12985	0.12985	0.32663	C2-MAX_Cell	3	0.53562	0.17854	134735	C2-MAX_Cell	2	0.25158	0.12579	112564	C2-MAX_Cell	1	0.25158	0.25158	0.73390	C2-MAX_Cell	3	0.34896	0.11632	0.89583	C2-MAX_Cell	3	0.30838	0.10279	0.79167	C2-MAX_Cell	2	0.26375	0.13187	0.67708	C2-MAX_Cell	1	0.19883	0.19883	0.92227	C2-MAX_Cell	2	0.24752
	Atg18 dots	C3-MAX_Cell	3	0.43012	0.14337	108196	C3-MAX_Cell	1	0.21100	0.21100	0.53077	C3-MAX_Cell	3	0.69386	0.23129	174543	C3-MAX_Cell	2	0.48692	0.24346	217865	C3-MAX_Cell	2	0.43823	0.21912	127841	C3-MAX_Cell	3	0.34490	0.11497	0.88542	C3-MAX_Cell	3	0.42200	0.14067	108333	C3-MAX_Cell	2	0.31244	0.15622	0.80208	C3-MAX_Cell	1	0.35708	0.35708	165631	C3-MAX_Cell	2	0.32462
	Atg2 dots overlapping withAtg8	Result of C1-MAX_Cell	2	0.17448	0.08724	0.43891	Result of C1-MAX_Cell	1	0.08927	0.08927	0.22456	Result of C1-MAX_Cell	2	0.28810	0.14405	0.72471	Result of C1-MAX_Cell	1	0.13796	0.13796	0.61728	Result of C1-MAX_Cell	1	0.16231	0.16231	0.47348	Result of C1-MAX_Cell	3	0.22723	0.07574	0.58333	Result of C1-MAX_Cell	2	0.15419	0.07710	0.39583	Result of C1-MAX_Cell	1	0.09738	0.09738	0.25000	Result of C1-MAX_Cell	1	0.16231	0.16231	0.75287	Result of C1-MAX_Cell	1	0.08115
	Atg18 dots overlapping with Atg8	Result of C3-MAX_Cell	2	0.18260	0.09130	0.45932	Result of C3-MAX_Cell	1	0.09738	0.09738	0.24497	Result of C3-MAX_Cell	3	0.42606	0.14202	107176	Result of C3-MAX_Cell	1	0.15825	0.15825	0.70806	Result of C3-MAX_Cell	1	0.18260	0.18260	0.53267	Result of C3-MAX_Cell	2	0.14202	0.07101	0.36458	Result of C3-MAX_Cell	2	0.28404	0.14202	0.72917	Result of C3-MAX_Cell	1	0.09333	0.09333	0.23958	Result of C3-MAX_Cell	1	0.27187	0.27187	126106	Result of C3-MAX_Cell	1	0.10550
	Atg18 dots overlapping with Atg2 dots	Result of C2-MAX_Cell	2	0.26375	0.13187	0.66347	Result of C2-MAX_Cell	1	0.11767	0.11767	0.29601	Result of C2-MAX_Cell	3	0.46258	0.15419	116362	Result of C2-MAX_Cell	2	0.19883	0.09941	0.88962	Result of C2-MAX_Cell	1	0.22723	0.22723	0.66288	Result of C2-MAX_Cell	3	0.27592	0.09197	0.70833	Result of C2-MAX_Cell	3	0.24346	0.08115	0.62500	Result of C2-MAX_Cell	2	0.21506	0.10753	0.55208	Result of C2-MAX_Cell	1	0.17042	0.17042	0.79051	Result of C2-MAX_Cell	2	0.24346
[truncated: 7 more columns]
