# Supplementary material for: Atg18 interaction positions Atg2 for efficient lipid transfer into phagophore elongation
Source: EMBO J. 2026 May 20;45(12):4034–60. doi: 10.1038/s44318-026-00802-3 (PMC13269710; doi:10.1038/s44318-026-00802-3)
Supplement: Supplementary file 10 — Source data Fig. 6 [file 44318_2026_802_MOESM10_ESM.zip]

Archive with 27 entries (22 files):
- Figure 6/
- Figure 6/6A/
- Figure 6/6A/6A_README.txt
- Figure 6/6A/PVY122-5-inset-REF.tif
- Figure 6/6A/PVY122-5-inset.tif
- Figure 6/6A/PVY122-5.tif
- Figure 6/6A/RGY541-6 inset.tif
- Figure 6/6A/RGY541-6-inset-REF.tif
- Figure 6/6A/RGY541-6.tif
- Figure 6/6A/RGY637-2-inset-REF.tif
- Figure 6/6A/RGY637-2-inset.tif
- Figure 6/6A/RGY637-2.tif
- Figure 6/6B/
- Figure 6/6B/ERES-Atg8 association.xlsx
- Figure 6/6C/
- Figure 6/6C/6C_README.txt
- Figure 6/6C/PVY125-3 inset-REF.tif
- Figure 6/6C/PVY125-3 inset.tif
- Figure 6/6C/PVY125-3.tif
- Figure 6/6C/PVY126 inset-REF.tif
- Figure 6/6C/PVY126 inset.tif
- Figure 6/6C/PVY126.tif
- Figure 6/6C/RGY1015-7 inset-REF.tif
- Figure 6/6C/RGY1015-7 inset.tif
- Figure 6/6C/RGY1015-7.tif
- Figure 6/6D/
- Figure 6/6D/Ypt1-Atg8 association final.xlsx
