# Supplementary material for: Atg18 interaction positions Atg2 for efficient lipid transfer into phagophore elongation
Source: EMBO J. 2026 May 20;45(12):4034–60. doi: 10.1038/s44318-026-00802-3 (PMC13269710; doi:10.1038/s44318-026-00802-3)
Supplement: Supplementary file 10 — Source data Fig. 6 [file 44318_2026_802_MOESM10_ESM.zip › Figure 6/6A/6A_README.txt]

Yeast strains: 

# RGY541 [SEY6210 atg8Δ::loxP-kanMX-loxP pCumCheV5ATG8::URA3 SEC23-GFP::HIS3MX6 atg2Δ::hphNT1 pRS::TRP1]

# RGY637 [SEY6210 atg8Δ::loxP-kanMX-loxP pCumCheV5ATG8::URA3 SEC23-GFP::HIS3MX6 atg2Δ::hphNT1 pATG2-TAP::TRP1]

# PVY122 [SEY6210 atg8Δ::loxP-kanMX-loxP pCumCheV5ATG8::URA3 SEC23-GFP::HIS3MX6 atg2Δ::hphNT1 pRS405-ATG2(∆922-934)-TAP::LEU2]

Cells were incubated under nitrogen starvation for 1 h 
Imaging in Oxford Nanoimager (ONI): Channel A561 = 150 ms 20% laser power ; 488 = 50 ms 30% laser power
Images correspond to the complet field view, and the insets correspond to the selected cell for imaging
