# Supplementary material for: Atg18 interaction positions Atg2 for efficient lipid transfer into phagophore elongation
Source: EMBO J. 2026 May 20;45(12):4034–60. doi: 10.1038/s44318-026-00802-3 (PMC13269710; doi:10.1038/s44318-026-00802-3)
Supplement: Supplementary file 10 — Source data Fig. 6 [file 44318_2026_802_MOESM10_ESM.zip › Figure 6/6B/ERES-Atg8 association.xlsx]

## Sheet: Summary n=3
EXPERIMENT 1					Average
				RGY541 empty vector	37.4589
	Atg8+Sec23 positive dots/cell			RGY637 Atg2wt	58.0033
emtpy vector (RGY541)	42.953			PVY122 Atg2D922-934	38.3767
Atg2wt (RGY539)	60
Atg2mut (PVY122)	38.0645
EXPERIMENT 2
	Atg8+Sec23 positive dots/cell
emtpy vector (RGY541)	38.5965
Atg2wt (RGY539)	57.8947
Atg2mut (PVY122)	45.1327
EXPERIMENT 3
	Atg8+Sec23 positive dots/cell
emtpy vector (RGY541)	30.8271
Atg2wt (RGY539)	56.1151
Atg2mut (PVY122)	31.9328

## Sheet: Data set 1
RGY541 empty vector									RGY637 Atg2wt									PVY122 Atg2D922-934
Cell number	Atg8 dots total	Atg8 dot only	Atg8+Sec23						Cell number	Atg8 dots total	Atg8 dot only	Atg8+Sec23						Cell number	Atg8 dots total	Atg8 dot only	Atg8+Sec23
1	1		1		Total cell number	156			1	0				Total cell number	170			1	0				Total cell number	212
2	0				Total Atg8 dots	149			2	0				Total Atg8 dots	120			2	1		1		Total Atg8 dots	155
3	1		1		Atg8+Sec23 positive dots	64			3	1		1		Only Atg8	48			3	2	2			Only Atg8	96
4	2	2			Atg8 single dots	85			4	1		1		Atg8+Sec23	72			4	0				Atg8+Sec23	59
5	2	2							5	0								5	1	1
6	1	1			RGY541		%		6	2	1	1						6	1	1					%
7	1	1			Total Atg8 dots/cell	0.955128	100		7	0								7	1	1			Total Atg8 dots/cell	0.731132	100
8	2	1	1		Atg8+Sec23 positive dots/cell	0.410256	42.953		8	0				Atg2wt		%		8	0				Atg8+Sec23 positive dots/cell	0.278302	38.0645
9	2	1	1		Atg8 single dots/cell	0.544872	57.047		9	1	1			Total Atg8 dots/cell	0.705882	100		9	1	1			Atg8 single dots/cell	0.45283	61.9355
10	1	1							10	0				Atg8+Sec23 positive dots/cell	0.423529	60		10	0
11	0								11	0				Atg8 single dots/cell	0.282353	40		11	1		1
12	1		1						12	0								12	2	1	1
13	1	1							13	1	1							13	2	2
14	0								14	0								14	1	1
15	2	1	1						15	1		1						15	0
16	0								16	0								16	1	1
17	1		1						17	0								17	0
18	0								18	1		1						18	1		1
19	0								19	1	1							19	1	1
20	1	1							20	1		1						20	1		1
21	1	1							21	0								21	1	1
22	0								22	0								22	1	1
23	1		1						23	0								23	1		1
24	0								24	1	1							24	0
25	1		1						25	0								25	0
26	1		1						26	0								26	0
27	1		1						27	0								27	0
28	0								28	2		2						28	1	1
29	0								29	0								29	1	1
30	0								30	2		2						30	1	1
31	1	1							31	2	2							31	1		1
32	2		2						32	0								32	1		1
33	1	1							33	0								33	0
34	1	1							34	2		2						34	1	1
35	1		1						35	0								35	0
36	0								36	0								36	1		1
37	1	1							37	1		1						37	2	2
38	0								38	1		1						38	1	1
39	0								39	0								39	1	1
40	1	1							40	0								40	1	1
41	1		1						41	0								41	1	1
42	1	1							42	0								42	1	1
43	1		1						43	1		1						43	1	1
44	1		1						44	0								44	0
45	0								45	0								45	0
46	0								46	2	1	1						46	1		1
47	2	2							47	1		1						47	0
48	0								48	0								48	2	1	1
49	1	1							49	0								49	0
50	1	1							50	1	1							50	1	1
51	0								51	1		1						51	1	1
52	2	2							52	1		1						52	2	2
53	1		1						53	0								53	1	1
54	1	1							54	0								54	1	1
55	1		1						55	1	1							55	1	1
56	1	1							56	1	1							56	0
57	1		1						57	2	2							57	1		1
58	1	1							58	1	1							58	0
59	1	1							59	1		1						59	1		1
60	0								60	1		1						60	1		1
61	1		1						61	1	1							61	1	1
62	1		1						62	0								62	0
63	1		1						63	0								63	0
64	1		1						64	1		1						64	1	1
65	1	1							65	1		1						65	0
66	0								66	0								66	1	1
67	0								67	0								67	1		1
68	1	1							68	2	1	1						68	1		1
69	1		1						69	1	1							69	0
70	0								70	1		1						70	1		1
71	1		1						71	0								71	1		1
72	1	1							72	0								72	1	1
73	0								73	1		1						73	0
74	2	2							74	1		1						74	1		1
75	1	1							75	0								75	0
76	1	1							76	1		1						76	0
77	0								77	0								77	1		1
78	2		2						78	0								78	1	1
79	2	2							79	0								79	1		1
80	0								80	0								80	0
81	0								81	0								81	0
82	1	1							82	1		1						82	1		1
83	1		1						83	0								83	1	1
84	1		1						84	2		2						84	0
85	1	1							85	0								85	1	1
86	0								86	1	1							86	0
87	1	1							87	1	1							87	0
88	1	1							88	1		1						88	0
89	2	1	1						89	1		1						89	1		1
90	1		1						90	1	1							90	1	1
91	1		1						91	0								91	1		1
92	0								92	0								92	1		1
93	1		1						93	0								93	1		1
94	1	1							94	2	1	1						94	0
95	1	1							95	0								95	0
96	1		1						96	0								96	1		1
97	0								97	3	2	1						97	0
98	0								98	3		3						98	0
99	1		1						99	0								99	1	1
100	1		1						100	2	2							100	1		1
101	1	1							101	0								101	0
102	1		1						102	2	2							102	1		1
103	2	1	1						103	0								103	1		1
104	1	1							104	1	1							104	1		1
105	1	1							105	1	1							105	1	1
106	2		2						106	0								106	1	1
107	0								107	0								107	1	1
108	1	1							108	1		1						108	0
109	1		1						109	0								109	0
110	0								110	0								110	1	1
111	2	1	1						111	1		1						111	1		1
112	2	1	1						112	0								112	1		1
113	1		1						113	1	1							113	1	1
114	1	1							114	0								114	0
115	0								115	0								115	0
116	1	1							116	1		1						116	1		1
117	0								117	0								117	1	1
118	1		1						118	1	1							118	1	1
119	2	1	1						119	2	2							119	1		1
120	0								120	1	1							120	0
121	1		1						121	1	1							121	1		1
122	2	2							122	1		1						122	1	1
123	2	2							123	2		2						123	1	1
124	1	1							124	2		2						124	0
125	1	1							125	2		2						125	2		2
126	3	2	1						126	1		1						126	0
127	2		2						127	1		1						127	1	1
128	0								128	1	1							128	1		1
129	1	1							129	1	1							129	1	1
130	0								130	0								130	1		1
131	2	2							131	2		2						131	1	1
132	1	1							132	1	1							132	0
133	1		1						133	0								133	0
134	2	2							134	1		1						134	1	1
135	1	1							135	0								135	1		1
136	1	1							136	0								136	0
137	2	1	1						137	0								137	1	1
138	3	3							138	0								138	1	1
139	2	1	1						139	1		1						139	1	1
140	1	1							140	0								140	0
141	4	1	3						141	3	1	2						141	1		1
142	1	1							142	1		1						142	0
143	1	1							143	0								143	1	1
144	1	1							144	0								144	1	1
145	0								145	2	1	1						145	1	1
146	0								146	1		1						146	1	1
147	0								147	1		1						147	1		1
148	1	1							148	1	1							148	0
149	1		1						149	0								149	1	1
150	1		1						150	0								150	0
151	1		1						151	0								151	1	1
152	1		1						152	0								152	0
153	2	1	1						153	0								153	0
154	2	1	1						154	3	2	1						154	2	1	1
155	0								155	1	1							155	1	1
156	2	1	1						156	1		1						156	1		1
									157	2		2						157	1		1
									158	0								158	1		1
									159	1		1						159	0
									160	2	1	1						160	1	1
									161	0								161	1	1
									162	1		1						162	1		1
									163	0								163	1	1
									164	2	2							164	1	1
									165	1		1						165	1	1
									166	2	1	1						166	1	1
									167	1		1						167	0
									168	2		2						168	2	2
									169	0								169	1		1
									170	0								170	1	1
																		171	1		1
																		172	0
																		173	1		1
																		174	0
																		175	0
																		176	1	1
																		177	0
																		178	0
																		179	1		1
																		180	1	1
																		181	1	1
																		182	1	1
																		183	0
																		184	1	1
																		185	1	1
																		186	1	1
																		187	1		1
																		188	1	1
																		189	0
																		190	1	1
																		191	1		1
																		192	1	1
																		193	1	1
																		194	0
																		195	0
																		196	0
																		197	1	1
																		198	1	1
																		199	1		1
																		200	2	2
																		201	1	1
																		202	0
																		203	1	1
																		204	0
																		205	1		1
																		206	0
																		207	2	1	1
																		208	0
																		209	1	1
																		210	0
																		211	2	1	1
																		212	1		1

## Sheet: Data set 2
RGY541 empty vector									RGY637 Atg2wt									PVY122 Atg2D922-934
Cell number	Atg8 dots total	Atg8 dot only	Atg8+Sec23						Cell number	Atg8 dots total	Atg8 dot only	Atg8+Sec23						Cell number	Atg8 dots total	Atg8 dot only	Atg8+Sec23
1	1		1		Total cell number	120			1	2	1	1		Total cell number	146			1	0				Total cell number	114
2	1	1			Total Atg8 dots	114			2	0				Total Atg8 dots	114			2	1		1		Total Atg8 dots	113
3	1	1			Only Atg8	70			3	0				Only Atg8	48			3	1		1		Only Atg8	62
4	0				Atg8+Sec23	44			4	1		1		Atg8+Sec23	66			4	0				Atg8+Sec23	51
5	0								5	0								5	1	1
6	1		1						6	2	1	1						6	1	1
7	0				RGY541		%		7	0				Atg2wt		%		7	1		1		Atg2D933-934		%
8	0				Total Atg8 dots/cell	0.95			8	0				Total Atg8 dots/cell	0.780822	100		8	1	1			Total Atg8 dots/cell	0.991228	100
9	1	1			Atg8+Sec23 positive dots/cell	0.366667	38.5965		9	0				Atg8+Sec23 positive dots/cell	0.452055	57.8947		9	1	1			Atg8+Sec23 positive dots/cell	0.447368	45.1327
10	2		2		Atg8 single dots/cell	0.583333	61.4035		10	0				Atg8 single dots/cell	0.328767	42.1053		10	1	1			Atg8 single dots/cell	0.54386	54.8673
11	0								11	1	1							11	1	1
12	1	1							12	1		1						12	2		2
13	1	1							13	1		1						13	1	1
14	1	1							14	0								14	1	1
15	1		1						15	0								15	1		1
16	1	1							16	0								16	1	1
17	1	1							17	1		1						17	1	1
18	1	1							18	3	2	1						18	3	1	2
19	1	1							19	1	1							19	1		1
20	0								20	1		1						20	1	1
21	1		1						21	0								21	1	1
22	0								22	1		1						22	0
23	2	1	1						23	1		1						23	2		2
24	2	1	1						24	0								24	0
25	0								25	3	1	2						25	1		1
26	1	1							26	3	3							26	1	1
27	0								27	2	2							27	1	1
28	1	1							28	0								28	1		1
29	0								29	1		1						29	1		1
30	2	2							30	0								30	1	1
31	0								31	3	1	2						31	1	1
32	1		1						32	0								32	0
33	1		1						33	0								33	1		1
34	1	1							34	1		1						34	1	1
35	0								35	1	1							35	1	1
36	1	1							36	1		1						36	1		1
37	1		1						37	1		1						37	1		1
38	1		1						38	1		1						38	1	1
39	0								39	1		1						39	2	2
40	1		1						40	1		1						40	1		1
41	0								41	1	1							41	1		1
42	1	1							42	2	1	1						42	0
43	0								43	1		1						43	1		1
44	1		1						44	1	1							44	1	1
45	0								45	3		3						45	1		1
46	1	1							46	0								46	1		1
47	1		1						47	2		2						47	1	1
48	1	1							48	1	1							48	1		1
49	2	2							49	1	1							49	1	1
50	1	1							50	1		1						50	2	2
51	2	2							51	0								51	0
52	1	1							52	1	1							52	1	1
53	1	1							53	2	1	1						53	1		1
54	1	1							54	0								54	1		1
55	1	1							55	0								55	0
56	1	1							56	1		1						56	0
57	1		1						57	0								57	0
58	1		1						58	1	1							58	1	1
59	1	1							59	0								59	2	1	1
60	1		1						60	0								60	1	1
61	1	1							61	0								61	0
62	1	1							62	0								62	1	1
63	1	1							63	1		1						63	1		1
64	1		1						64	1	1							64	1	1
65	1		1						65	2	1	1						65	1	1
66	1		1						66	0								66	1		1
67	1	1							67	1		1						67	1		1
68	0								68	1	1							68	2	2
69	1	1							69	0								69	1	1
70	1	1							70	0								70	1		1
71	1		1						71	1		1						71	0
72	3	2	1						72	1		1						72	1		1
73	1	1							73	1		1						73	0
74	0								74	0								74	1	1
75	1		1						75	0								75	1	1
76	0								76	1		1						76	1		1
77	1	1							77	1		1						77	1		1
78	1	1							78	1		1						78	1	1
79	1		1						79	0								79	2	1	1
80	3	1	2						80	1	1							80	0
81	0								81	0								81	1		1
82	1	1							82	1		1						82	0
83	1		1						83	0								83	1	1
84	2	2							84	0								84	1	1
85	0								85	2	1	1						85	1	1
86	1	1							86	0								86	2		2
87	1	1							87	0								87	2	2
88	1	1							88	0								88	0
89	1	1							89	1	1							89	1	1
90	1		1						90	1		1						90	1		1
91	1		1						91	1	1							91	1		1
92	1		1						92	0								92	2	1	1
93	1		1						93	1		1						93	1	1
94	2	1	1						94	1		1						94	1		1
95	2	2							95	1	1							95	1		1
96	1	1							96	1	1							96	1	1
97	2	2							97	0								97	2	2
98	1		1						98	1		1						98	1	1
99	2		2						99	0								99	1		1
100	1	1							100	0								100	1		1
101	1		1						101	1		1						101	1		1
102	3	1	2						102	0								102	1		1
103	1		1						103	1	1							103	2	2
104	0								104	0		0						104	1		1
105	1	1							105	0		0						105	1	1
106	1		1						106	1		1						106	1	1
107	1	1							107	0								107	1		1
108	1	1							108	0								108	1	1
109	0								109	0								109	1		1
110	1	1							110	2	1	1						110	1	1
111	0								111	2	2							111	2	1	1
112	0								112	0								112	1	1
113	1		1						113	0								113	1	1
114	2	2							114	0								114	1		1
115	2	2							115	1		1
116	1	1							116	1		1
117	1	1							117	1	1
118	1	1							118	2		2
119	1		1						119	1	1
120	1		1						120	2	1	1
									121	0
									122	0
									123	0
									124	3	1	2
									125	1	1
									126	0
									127	1	1
									128	2	1	1
									129	0
									130	0
									131	1		1
									132	0
									133	1		1
									134	2		2
									135	3	2	1
									136	1	1
									137	2		2
									138	2	1	1
									139	0
									140	0
									141	1		1
									142	0
									143	0
									144	1	1
									145	1	1
									146	0

## Sheet: Data set 3
RGY541 empty vector									RGY637 Atg2wt									PVY122 Atg2D922-934
Cell number	Atg8 dots total	Atg8 dot only	Atg8+Sec23						Cell number	Atg8 dots total	Atg8 dot only	Atg8+Sec23						Cell number	Atg8 dots total	Atg8 dot only	Atg8+Sec23
1	1	1			Total cell number	136			1	1		1		Total cell number	167			1	1	1			Total cell number	119
2	0				Total Atg8 dots	133			2	0				Total Atg8 dots	139			2	0				Total Atg8 dots	116
3	3	3			Only Atg8	91			3	1		1		Only Atg8	61			3	1	1			Only Atg8	78
4	0				Atg8+Sec23	41			4	0				Atg8+Sec23	78			4	1		1		Atg8+Sec23	38
5	1	1							5	1	1							5	1		1
6	1	1							6	0								6	1	1
7	0								7	0								7	2	2
8	0				empty vector		%		8	0				Atg2wt				8	2	1	1		Atg2D922-934		%
9	4	4			Total Atg8 dots/cell	0.977941			9	3	2	1		Total Atg8 dots/cell	0.832335	%		9	1		1		Total Atg8 dots/cell	0.97479
10	3	1	2		Atg8+Sec23 positive dots/cell	0.301471	30.8271		10	0				Atg8+Sec23 positive dots/cell	0.467066	56.1151		10	1	1			Atg8+Sec23 positive dots/cell	0.319328	31.9328
11	1		1		Atg8 single dots/cell	0.669118	68.4211		11	0				Atg8 single dots/cell	0.365269	43.8849		11	2	2			Atg8 single dots/cell	0.655462	67.2414
12	0								12	1	1							12	1		1
13	1	1							13	1	1							13	1		1
14	0								14	0								14	1		1
15	2	1	1						15	0								15	0
16	1	1							16	0								16	1	1
17	1	1							17	0								17	2		2
18	1	1							18	0								18	2	1	1
19	1	1							19	0								19	0
20	1		1						20	1		1						20	0
21	0								21	0								21	1	1
22	1	1							22	1	1							22	1	1
23	1		1						23	1		1						23	0
24	1		1						24	0								24	1	1
25	1		1						25	1	1							25	1	1
26	1	1							26	0								26	1	1
27	1	1							27	1		1						27	3	2	1
28	1	1							28	0								28	1	1
29	1	1							29	1		1						29	1	1
30	1		1						30	1		1						30	1		1
31	2	1	1						31	1		1						31	0
32	1		1						32	2	2							32	0
33	0								33	1		1						33	1	1
34	1	1							34	0								34	2	2
35	0								35	1		1						35	1	1
36	1	1							36	2	1	1						36	1	1
37	1	1							37	0								37	1	1
38	3	2	1						38	1	1							38	1	1
39	1	1							39	1		1						39	1	1
40	2	2							40	1	1							40	1	1
41	0								41	0								41	0
42	1		1						42	1	1							42	1		1
43	1		1						43	0								43	0
44	0								44	0								44	1		1
45	1		1						45	1	1							45	1	1
46	1		1						46	2	1	1						46	1		1
47	0								47	0								47	1	1
48	3	2	1						48	0								48	1	1
49	0								49	0								49	0
50	2	2							50	1	1							50	1	1
51	3	2	1						51	0								51	1	1
52	0								52	0								52	1		1
53	0								53	0								53	1		1
54	2	2							54	1		1						54	0
55	2	2							55	2		2						55	1		1
56	1	1							56	0								56	2	2
57	1	1							57	1		1						57	1	1
58	1	1							58	2	1	1						58	1	1
59	1		1						59	1		1						59	1	1
60	3	2	1						60	2		2						60	1	1
61	0								61	1	1							61	2	2
62	2		2						62	1	1							62	1	1
63	1	1							63	0								63	1	1
64	1		1						64	0								64	0
65	0								65	1		1						65	1		1
66	1	1							66	0								66	1		1
67	2	2							67	1		1						67	1	1
68	1	1							68	2	2							68	0
69	0								69	1	1							69	1	1
70	0								70	1		1						70	1		1
71	0								71	1	1							71	1		1
72	1	1							72	5	3	2						72	1	1
73	1	1							73	1	1							73	1		1
74	1	1							74	0								74	1	1
75	1	1							75	1	1							75	1	1
76	1	1							76	2	1	1						76	0
77	1	1							77	0								77	0
78	1	1							78	2	1	1						78	0
79	3	3							79	0								79	1	1
80	1	1							80	1		1						80	1	1
81	0								81	0								81	4	3	1
82	1	1							82	0								82	1	1
83	1		1						83	1		1						83	1		1
84	0								84	2		2						84	1	1
85	0								85	1	1							85	1		1
86	2	2							86	1	1							86	1	1
87	1	1							87	1		1						87	0
88	1	1							88	1	1							88	1		1
89	1		1						89	1	1							89	1		1
90	0								90	1		1						90	1		1
91	1	1							91	1	1							91	0
92	0								92	0								92	1	1
93	1	1							93	1		1						93	1	1
94	1		1						94	0								94	0
95	0								95	3	1	2						95	1	1
96	1	1							96	0								96	2	2
97	1	1							97	1	1							97	1		1
98	0								98	2		2						98	1	1
99	0								99	2	1	1						99	1		1
100	2	1	1						100	0								100	1	1
101	0								101	2		2						101	1	1
102	1	1							102	0								102	0
103	1		1						103	1		1						103	1	1
104	1	1							104	1		1						104	0
105	1		1						105	0								105	2	1	1
106	1		1						106	0								106	1	1
107	2	2							107	2		2						107	1		1
108	1	1							108	2		2						108	2	2
109	0								109	0								109	2	1	1
110	1	1							110	0								110	1	1
111	1		1						111	2		2						111	2	2
112	0								112	0								112	1	1
113	2	1	1						113	1		1						113	1	1
114	0								114	3	2	1						114	0
115	0								115	0								115	2	1	1
116	1	1							116	1	1							116	1		1
117	0								117	1	1							117	1	1
118	1		1						118	1		1						118	1		1
119	1	1							119	1		1						119	1		1
120	1								120	3	2	1
121	2	2							121	1		1
122	1		1						122	0
123	1		1						123	1	1
124	3	3							124	0
125	1		1						125	1	1
126	1		1						126	1	1
127	1	1							127	0
128	0								128	0
129	1	1							129	0
130	0								130	2	2
131	1		1						131	0
132	0								132	1	1
133	2	1	1						133	2	1	1
134	1	1							134	0
135	2	1	1						135	1		1
136	1		1						136	0
									137	1		1
									138	0
									139	0
									140	2	1	1
									141	2		2
									142	0
									143	0
									144	5	2	3
									145	1		1
									146	0
									147	0
									148	0
									149	1		1
									150	0
									151	0
									152	2	1	1
									153	0
									154	0
									155	0
									156	2	1	1
									157	2		2
									158	0
									159	0
									160	3	2	1
									161	1		1
									162	1		1
									163	3	2	1
									164	2		2
									165	0
									166	0
									167	1	1
