# Supplementary material for: Atg18 interaction positions Atg2 for efficient lipid transfer into phagophore elongation
Source: EMBO J. 2026 May 20;45(12):4034–60. doi: 10.1038/s44318-026-00802-3 (PMC13269710; doi:10.1038/s44318-026-00802-3)
Supplement: Supplementary file 10 — Source data Fig. 6 [file 44318_2026_802_MOESM10_ESM.zip › Figure 6/6D/Ypt1-Atg8 association final.xlsx]

## Sheet: Sheet1
EXPERIMENT 1
			AVERAGE	Complete+Partial colocalization
	Complete+Partial colocalization		emtpy vector (RGY1015)	25.3274
emtpy vector (RGY1015)	25.8621		Atg2wt (PVY125)	54.4267
Atg2wt (PVY125)	56.6038		Atg2mut (PVY126)	37.2109
Atg2mut (PVY126)	41.5929
EXPERIMENT 2
	Complete+Partial colocalization
emtpy vector (RGY1015)	22.9358
Atg2wt (PVY125)	53.211
Atg2mut (PVY126)	33.9286
EXPERIMENT 3
	Complete+Partial colocalization
emtpy vector (RGY1015)	27.1845
Atg2wt (PVY125)	53.4653
Atg2mut (PVY126)	36.1111

## Sheet: Data set 1
RGY1015 empty										PVY125 Atg2wt										PVY126 Atg2D922-934
	Atg8 dots total	Atg8 dot only	Complete +partial colocalization								Atg8 dots total	Atg8 dot only	Complete +partial colocalization								Atg8 dots total	Atg8 dot only	Complete +partial colocalization
Cell number			Atg8+Ypt1	associated (partial coloc)						Cell number			Atg8+Ypt1	associated (partial coloc)						Cell number			Atg8+Ypt1	associated (partial coloc)
1	1	1				Total cell number	145			1	1			1		Total cell number	170			1	1	1				Total cell number	138
2	1			1		Total Atg8 dots	116			2	1		1			Total Atg8 dots	106			2	1			1		Total Atg8 dots	113
3	1		1			Only Atg8	86			3	0					Only Atg8	46			3	0					Only Atg8	65
4	1		1			Complete+partial colocalization	30			4	2	1		1		Complete+partial colocalization	60			4	2	2				Complete+partial colocalization	47
5	1	1								5	0									5	1	1
6	0					RGY1015 empty vector		%		6	1	1				PVY125 Atg2wt		%		6	1			1		PVY126 Atg2D922-934		%
7	1	1				Total Atg8 dots/cell	0.8			7	1		1			Total Atg8 dots/cell	0.623529			7	1	1				Total Atg8 dots/cell	0.818841
8	1			1		Atg8 single dots/cell	0.593103	74.1379		8	0					Atg8 single dots/cell	0.270588	43.3962		8	0					Atg8 single dots/cell	0.471014	57.5221
9	2	2				Complete+partial colocalization	0.206897	25.8621		9	0					Complete+partial colocalization	0.352941	56.6038		9	1	1				Complete+partial colocalization	0.34058	41.5929
10	1		1							10	0									10	1		1
11	1	1								11	2	2								11	2	2
12	1			1						12	1	1								12	1	1
13	1			1						13	0									13	0
14	1	1								14	1		1							14	1	1
15	2	2								15	0									15	0
16	0									16	0									16	1	1
17	1	1								17	0									17	1		1
18	1			1						18	1	1								18	1			1
19	1	1								19	1		1							19	1	1
20	0									20	0									20	0
21	1	1								21	1		1							21	1	1
22	1	1								22	0									22	0
23	2	2								23	0									23	1		1
24	1	1								24	1	1								24	1	1
25	0									25	0									25	1	1
26	1	1								26	1	1								26	1	1
27	1		1							27	0									27	0
28	2	1		1						28	1		1							28	1			1
29	0									29	1		1							29	0
30	0									30	0									30	1	1
31	1	1								31	0									31	1	1
32	1			1						32	0									32	1	1
33	1	1								33	1			1						33	1	1
34	1	1								34	0									34	2	1		1
35	1	1								35	0									35	1	1
36	1			1						36	1	1								36	0
37	1	1								37	2	2								37	0
38	1	1								38	1			1						38	1			1
39	1	1								39	1	1								39	1	1
40	0									40	0									40	1	1
41	1			1						41	2		2							41	1	1
42	1		1							42	1			1						42	1			1
43	1	1								43	0									43	1	1
44	1			1						44	0									44	1	1
45	0									45	0									45	1	1
46	1	1								46	1			1						46	2	1		1
47	1			1						47	0									47	1			1
48	1	1								48	2			2						48	2	2
49	0									49	1			1						49	2	1		1
50	1	1								50	0									50	1	1
51	1	1								51	0									51	1			1
52	0									52	1	1								52	0
53	0									53	2		1	1						53	0
54	1	1								54	1		1							54	1	1
55	1	1								55	1		1							55	1	1
56	1			1						56	0									56	1			1
57	1	1								57	0									57	2	1	1
58	0									58	1		1							58	1			1
59	1	1								59	1	1								59	1	1
60	0									60	0									60	1	1
61	1	1								61	1		1							61	1	1
62	1	1								62	0									62	1	1
63	1	1								63	0									63	1	1
64	1	1								64	0									64	0
65	0									65	0									65	1		1
66	1	1								66	0									66	0
67	1	1								67	1		1							67	0
68	1	1								68	1		1							68	1			1
69	0									69	0									69	1			1
70	1			1						70	0									70	1	1
71	1	1								71	0									71	1	1
72	1	1								72	1		1							72	1		1
73	1	1								73	0									73	1		1
74	1	1								74	0									74	1		1
75	1			1						75	0									75	1			1
76	0									76	1		1							76	1
77	0									77	2	2								77	1			1
78	1	1								78	0									78	1		1
79	1		1							79	1	1								79	1	1
80	0									80	0									80	0
81	1		1							81	0									81	1			1
82	0									82	1	1								82	3			3
83	1	1								83	0									83	0
84	0									84	0									84	1	1
85	1	1								85	0									85	0
86	1	1								86	1		1							86	0
87	1	1								87	0									87	1			1
88	1			1						88	1			1						88	0
89	1	1								89	0									89	1	1
90	0									90	0									90	0
91	1	1								91	2	2								91	0
92	1	1								92	0									92	0
93	0									93	1		1							93	1	1
94	0									94	1	1								94	2	1		1
95	1	1								95	0									95	1	1
96	1	1								96	0									96	0
97	1			1						97	1		1							97	0
98	1	1								98	1	1								98	0
99	0									99	1		1							99	0
100	0									100	1		1							100	1	1
101	1		1							101	2	1	1							101	1		1
102	0									102	1	1								102	0
103	1	1								103	2	1		1						103	1	1
104	1	1								104	0									104	1	1
105	1	1								105	0									105	1			1
106	0									106	1		1							106	1	1
107	0									107	0									107	1			1
108	1		1							108	0									108	1	1
109	1	1								109	2	2								109	1			1
110	0									110	3	2	1							110	0
111	1	1								111	0									111	1			1
112	1	1								112	1		1							112	1	1
113	1			1						113	1			1						113	1			1
114	1	1								114	1	1								114	1	1
115	1	1								115	1			1						115	1		1
116	1	1								116	1	1								116	1		1
117	1	1								117	0									117	1			1
118	1			1						118	0									118	1	1
119	1	1								119	1		1							119	1	1
120	1	1								120	0									120	0
121	1	1								121	0									121	1			1
122	1	1								122	0									122	1			1
123	1	1								123	1		1							123	2		1	1
124	0									124	0									124	1	1
125	1	1								125	0									125	1	1
126	1		1							126	0									126	1	1
127	0									127	0									127	1			1
128	2	2								128	1	1								128	0
129	1			1						129	1		1							129	0
130	1	1								130	1			1						130	1	1
131	1	1								131	0									131	1	1
132	0									132	0									132	1	1
133	1	1								133	0									133	0
134	1	1								134	0									134	0
135	1			1						135	2		1	1						135	1	1
136	1	1								136	0									136	0
137	1	1								137	0									137	0
138	0									138	1	1								138	1		1
139	1	1								139	2	1		1
140	1	1								140	1	1
141	0									141	1	1
142	1	1								142	1	1
143	1	1								143	0
144	1	1								144	1			1
145	1	1								145	0
										146	0
										147	1		1
										148	2		2
										149	1		1
										150	2	1	1
										151	0
										152	1			1
										153	0
										154	1	1
										155	2	1		1
										156	1			1
										157	0
										158	0
										159	0
										160	0
										161	0
										162	1		1
										163	0
										164	1	1
										165	2	1	1
										166	2	2
										167	0
										168	0
										169	0
										170	3	2		1

## Sheet: Data set 2
RGY1015 empty										PVY125 Atg2wt										PVY126 Atg2D922-934
	Atg8 dots total	Atg8 dot only	Complete +partial colocalization								Atg8 dots total	Atg8 dot only	Complete +partial colocalization								Atg8 dots total	Atg8 dot only	Complete +partial colocalization
Cell number			Atg8+Ypt1	associated (partial coloc)						Cell number			Atg8+Ypt1	associated (partial coloc)						Cell number			Atg8+Ypt1	associated (partial coloc)
1	1	1				Total cell number	126			1	1		1			Total cell number	166			1	1	1				Total cell number	134
2	1	1				Total Atg8 dots	109			2	1	1				Total Atg8 dots	109			2	1	1				Total Atg8 dots	112
3	1			1		Only Atg8	82			3	1			1		Only Atg8	50			3	1			1		Only Atg8	74
4	1			1		Complete+partial colocalization	25			4	0					Complete+partial colocalization	58			4	1	1				Complete+partial colocalization	38
5	0									5	2	1	1							5	1		1
6	1	1				RGY1015 empty vector		%		6	1	1				PVY125 Atg2wt		%		6	1	1				PVY126 Atg2D922-934		%
7	1	1				Total Atg8 dots/cell	0.865079			7	1	1				Total Atg8 dots/cell	0.656627			7	1	1				Total Atg8 dots/cell	0.835821
8	0					Atg8 single dots/cell	0.650794	75.2294		8	0					Atg8 single dots/cell	0.301205	45.8716		8	1			1		Atg8 single dots/cell	0.552239	66.0714
9	1	1				Complete+partial colocalization	0.198413	22.9358		9	0					Complete+partial colocalization	0.349398	53.211		9	1	1				Complete+partial colocalization	0.283582	33.9286
10	1	1								10	0									10	0
11	1			1						11	3		2	1						11	1			1
12	1	1								12	1			1						12	1	1
13	1	1								13	1		1							13	0
14	1	1								14	0									14	1	1
15	1	1								15	1	1								15	0
16	0									16	1		1							16	1		1
17	2	2								17	0									17	1	1
18	1	1								18	1		1							18	0
19	0									19	1		1							19	1	1
20	0									20	0									20	1		1
21	2	2								21	0									21	1	1
22	0									22	0									22	0
23	1	1								23	1			1						23	1	1
24	1	1								24	0									24	0
25	0									25	1	1								25	0
26	1	1								26	1		1							26	1	1
27	0									27	0									27	0
28	1	1								28	1	1								28	1	1
29	1	1								29	1			1						29	1	1
30	1	1								30	0									30	1	1
31	1	1								31	1		1							31	1			1
32	1	1								32	0									32	1	1
33	1	1								33	0									33	1			1
34	0									34	1			1						34	1			1
35	1	1								35	0									35	1	1
36	1	1								36	0									36	1	1
37	0									37	0									37	1	1
38	1	1								38	1			1						38	1			1
39	1	1								39	2		2							39	0
40	2	2								40	2	1	1							40	1			1
41	0									41	0									41	2	1		1
42	1	1								42	0									42	1			1
43	1	1								43	0									43	1	1
44	1	1								44	0									44	0
45	1	1								45	1	1								45	1			1
46	1	1								46	1		1							46	1	1
47	1	1								47	0									47	0
48	1	1								48	2	2								48	1	1
49	1		1							49	0									49	1		1
50	0									50	1		1							50	0
51	2	1		1						51	0									51	1	1
52	3	1		2						52	2	1		1						52	1		1
53	0									53	0									53	1	1
54	0									54	2			2						54	1	1
55	1	1								55	1			1						55	1	1
56	1	1								56	0									56	1	1
57	1			1						57	1		1							57	1			1
58	1			1						58	2			2						58	1	1
59	0									59	1		1							59	1	1
60	1	1								60	1	1								60	1	1
61	2	2								61	1			1						61	1	1
62	1	1								62	1	1								62	1	1
63	1	1								63	1	1								63	0
64	0									64	0									64	0
65	1	1								65	0									65	2	1	1
66	1	1								66	1	1								66	1	1
67	1	1								67	2	2								67	1	1
68	1	1								68	2	1		1						68	1			1
69	1	1								69	0									69	1	1
70	0									70	0									70	1			1
71	1	1								71	2	1	1							71	0
72	2	2								72	0									72	1	1
73	1	1								73	0									73	0
74	2	2								74	0									74	1		1
75	1	1								75	1	1								75	1			1
76	0									76	0									76	1			1
77	1		1							77	1	1								77	2	2
78	0									78	2	2								78	0
79	1			1						79	0									79	1	1
80	1			1						80	2	1		1						80	2	1		1
81	1	1								81	1	1								81	1			1
82	0									82	2	1		1						82	1	1
83	1		1							83	0									83	0
84	1		1							84	2	1		1						84	1	1
85	1	1								85	2	1	1							85	0
86	2			2						86	1	1								86	1	1
87	1	1								87	0									87	0
88	1			1						88	2	1	1							88	1	1
89	0									89	1		1							89	0
90	1	1								90	0									90	1			1
91	1									91	0									91	0
92	0									92	0									92	1	1
93	1			1						93	0									93	1			1
94	1	1								94	0									94	1	1
95	0									95	0									95	1	1
96	1	1								96	0									96	0
97	1	1								97	0									97	1	1
98	1	1								98	0									98	1	1
99	1			1						99	1		1							99	1			1
100	0									100	0									100	2	2
101	0									101	1	1								101	0
102	0									102	1			1						102	1			1
103	1	1								103	1		1							103	1			1
104	1			1						104	1	1								104	0
105	1			1						105	1			1						105	0
106	1	1								106	0									106	1			1
107	0									107	0									107	1			1
108	1	1								108	0									108	0
109	3	3								109	0									109	0
110	1	1								110	0									110	1	1
111	0									111	0									111	1	1
112	1	1								112	0									112	1	1
113	1	1								113	0									113	1	1
114	1			1						114	0									114	2	2
115	0									115	0									115	2	2
116	0									116	1			1						116	1	1
117	1	1								117	0									117	1	1
118	0									118	1	1								118	1			1
119	1									119	0									119	1	1
120	1			1						120	1		1							120	1	1
121	2	1		1						121	1			1						121	1		1
122	1	1								122	1	1								122	1			1
123	1	1								123	0									123	1	1
124	2	1		1						124	0									124	1	1
125	1	1								125	1									125	1	1
126	1	1								126	0									126	1			1
										127	0									127	1	1
										128	0									128	0
										129	0									129	1	1
										130	1	1								130	1	1
										131	1	1								131	1		1
										132	0									132	1	1
										133	1		1							133	1		1
										134	1		1							134	1	1
										135	0
										136	1	1
										137	1	1
										138	0
										139	1	1
										140	2		1	1
										141	2	2
										142	0
										143	0
										144	1		1
										145	1			1
										146	0
										147	1	1
										148	1	1
										149	0
										150	1	1
										151	0
										152	2		1	1
										153	0
										154	0
										155	0
										156	1	1
										157	1	1
										158	1			1
										159	1	1
										160	0
										161	1		1
										162	0
										163	1	1
										164	2	1		1
										165	0
										166	1		1

## Sheet: Data set 3
RGY1015 empty										PVY125 Atg2wt										PVY126 Atg2D922-934
	Atg8 dots total	Atg8 dot only	Complete +partial colocalization								Atg8 dots total	Atg8 dot only	Complete +partial colocalization								Atg8 dots total	Atg8 dot only	Complete +partial colocalization
Cell number			Atg8+Ypt1	associated (partial coloc)						Cell number			Atg8+Ypt1	associated (partial coloc)						Cell number			Atg8+Ypt1	associated (partial coloc)
1	2	2				Total cell number	124			1	2		2			Total cell number	145			1	1		1			Total cell number	129
2	0					Total Atg8 dots	103			2	0					Total Atg8 dots	101			2	1	1				Total Atg8 dots	108
3	1			1		Only Atg8	75			3	2	2				Only Atg8	45			3	0					Only Atg8	68
4	0					Complete+partial colocalization	28			4	1		1			Complete+partial colocalization	54			4	1					Complete+partial colocalization	39
5	1	1								5	0									5	1		1
6	1		1			RGY1015 empty		%		6	0					PVY125 Atg2wt		%		6	0					PVY126 Atg2D922-934		%
7	0					Total Atg8 dots/cell	0.830645			7	0					Total Atg8 dots/cell	0.696552			7	1			1		Total Atg8 dots/cell	0.837209
8	1	1				Atg8 single dots/cell	0.604839	72.8155		8	0					Atg8 single dots/cell	0.310345	44.5545		8	1	1				Atg8 single dots/cell	0.527132	62.963
9	0					Complete+partial colocalization	0.225806	27.1845		9	1	1				Complete+partial colocalization	0.372414	53.4653		9	1	1				Complete+partial colocalization	0.302326	36.1111
10	1	1								10	0									10	1			1
11	1	1								11	2		1	1						11	0
12	1	1								12	1			1						12	1			1
13	0									13	1		1							13	0
14	0									14	1	1								14	2	1		1
15	1			1						15	0									15	1	1
16	1			1						16	0									16	1			1
17	1			1						17	1	1								17	1			1
18	1	1								18	0									18	1	1
19	1	1								19	0									19	1	1
20	0									20	2	2								20	1	1
21	0									21	2	2								21	0
22	0									22	0									22	2	1	1
23	1	1								23	0									23	0
24	2	1		1						24	1			1						24	1	1
25	1	1								25	0									25	1	1
26	0									26	1	1								26	1			1
27	1	1								27	1		1							27	2			2
28	0									28	0									28	0
29	1	1								29	1			1						29	1		1
30	0									30	0									30	1	1
31	1		1							31	0									31	1	1
32	1	1								32	1	1								32	1	1
33	0									33	1	1								33	0
34	0									34	1		1							34	0
35	1	1								35	1			1						35	1			1
36	0									36	0									36	1	1
37	1	1								37	0									37	0
38	1			1						38	0									38	1	1
39	1			1						39	1	1								39	1	1
40	1	1								40	1	1								40	2	2
41	1			1						41	0									41	0
42	0									42	0									42	1	1
43	2	2								43	1	1								43	0
44	1	1								44	1		1							44	0
45	1			1						45	1			1						45	1	1
46	1	1								46	1		1							46	0
47	1	1								47	0									47	0
48	1	1								48	0									48	1			1
49	1	1								49	1			1						49	1	1
50	1		1							50	2		1	1						50	1	1
51	0									51	0									51	1	1
52	1	1								52	0									52	1	1
53	1	1								53	1		1							53	1	1
54	1			1						54	0									54	0
55	2	1		1						55	0									55	1			1
56	2	2								56	0									56	2	1		1
57	1	1								57	0									57	1	1
58	1	1								58	0									58	1	1
59	0									59	0									59	1			1
60	2	2								60	1			1						60	1	1
61	0									61	1			1						61	1			1
62	1	1								62	2	1	1							62	0
63	0									63	1			1						63	1	1
64	1			1						64	1	1								64	1	1
65	3	3								65	1			1						65	0
66	1			1						66	2	1		1						66	1			1
67	0									67	1			1						67	1	1
68	0									68	0									68	1			1
69	2	2								69	0									69	0
70	0									70	2	2								70	1			1
71	0									71	0									71	1	1
72	1	1								72	0									72	1	1
73	1	1								73	3	1	2							73	1	1
74	1	1								74	1	1								74	1	1
75	1	1								75	1		1							75	2	2
76	0									76	4	4								76	1			1
77	3	1	1	1						77	0									77	1	1
78	1	1								78	0									78	0
79	1	1								79	0									79	1			1
80	1	1								80	0									80	1			1
81	0									81	0									81	1	1
82	1	1								82	1		1							82	1			1
83	1		1							83	1			1						83	1	1
84	0									84	0									84	0
85	1	1								85	1	1								85	1	1
86	1	1								86	1	1								86	1	1
87	1			1						87	1		1							87	1	1
88	1	1								88	2	1		1						88	1	1
89	1	1								89	1			1						89	1			1
90	0									90	0									90	0
91	1	1								91	2	1		1						91	0
92	1	1								92	1			1						92	1			1
93	1	1								93	0									93	1	1
94	1	1								94	0									94	2	2
95	1	1								95	0									95	1			1
96	1	1								96	1	1								96	1			1
97	1			1						97	1	1								97	1	1
98	1			1						98	2	1		1						98	1	1
99	1			1						99	0									99	1			1
100	1			1						100	0									100	1	1
101	1	1								101	1			1						101	1			1
102	0									102	0									102	1	1
103	1	1								103	0									103	1	1
104	0									104	2	1		1						104	0
105	1			1						105	1		1							105	1	1
106	0									106	1	1								106	2	1	1
107	1			1						107	1			1						107	0
108	1	1								108	1		1							108	1		1
109	1	1								109	0									109	1			1
110	1	1								110	0									110	0
111	1	1								111	1			1						111	1	1
112	1	1								112	0									112	1	1
113	1	1								113	0									113	1			1
114	1	1								114	2	1		1						114	1	1
115	1	1								115	0									115	1	1
116	1	1								116	1		1							116	1			1
117	0									117	0									117	1	1
118	1	1								118	1			1						118	0
119	1		1							119	0									119	1	1
120	0									120	2	1		1						120	1	1
121	1	1								121	0									121	0
122	2	1		1						122	0									122	1	1
123	1	1								123	0									123	0
124	1	1								124	2	1		1						124	1			1
										125	0									125	1	1
										126	0									126	1	1
										127	1	1								127	1	1
										128	1			1						128	1	1
										129	1	1								129	1			1
										130	1		1
										131	0
										132	2	1	1
										133	1	1
										134	1			1
										135	1	1
										136	1	1
										137	0
										138	1	1
										139	1			1
										140	1
										141	0
										142	0
										143	1		1
										144	0
										145	1
