# Supplementary material for: Atg18 interaction positions Atg2 for efficient lipid transfer into phagophore elongation
Source: EMBO J. 2026 May 20;45(12):4034–60. doi: 10.1038/s44318-026-00802-3 (PMC13269710; doi:10.1038/s44318-026-00802-3)
Supplement: Supplementary file 11 — Source data Fig. 7 [file 44318_2026_802_MOESM11_ESM.zip]

Archive with 32 entries (26 files):
- Figure 7/
- __MACOSX/._Figure 7
- Figure 7/7D/
- __MACOSX/Figure 7/._7D
- Figure 7/7C/
- __MACOSX/Figure 7/._7C
- Figure 7/7B/
- __MACOSX/Figure 7/._7B
- Figure 7/7E/
- __MACOSX/Figure 7/._7E
- Figure 7/7A/
- __MACOSX/Figure 7/._7A
- Figure 7/7D/Thumbs.db
- __MACOSX/Figure 7/7D/._Thumbs.db
- Figure 7/7D/Pull-down Atg2-Atg18_Replicate 2.tiff
- __MACOSX/Figure 7/7D/._Pull-down Atg2-Atg18_Replicate 2.tiff
- Figure 7/7D/Pull-down Atg2-Atg18_anti-FLAG.tiff
- __MACOSX/Figure 7/7D/._Pull-down Atg2-Atg18_anti-FLAG.tiff
- Figure 7/7D/Pull-down Atg2-Atg18_Replicate 3.tiff
- __MACOSX/Figure 7/7D/._Pull-down Atg2-Atg18_Replicate 3.tiff
- Figure 7/7D/Pull-down Atg2-Atg18_anti-TAP.tiff
- __MACOSX/Figure 7/7D/._Pull-down Atg2-Atg18_anti-TAP.tiff
- Figure 7/7C/LT_Atg2 and Atg18 n=3.xlsx
- __MACOSX/Figure 7/7C/._LT_Atg2 and Atg18 n=3.xlsx
- Figure 7/7B/Titration Atg2 vs Atg2(D922-934) n=3.xlsx
- __MACOSX/Figure 7/7B/._Titration Atg2 vs Atg2(D922-934) n=3.xlsx
- Figure 7/7E/Quantification of pull-down Atg18-exFLAG and Atg2-CBP.xlsx
- __MACOSX/Figure 7/7E/._Quantification of pull-down Atg18-exFLAG and Atg2-CBP.xlsx
- Figure 7/7A/Thumbs.db
- __MACOSX/Figure 7/7A/._Thumbs.db
- Figure 7/7A/SDS-PAGE-Coomassie-purified Atg2 and Atg18.tiff
- __MACOSX/Figure 7/7A/._SDS-PAGE-Coomassie-purified Atg2 and Atg18.tiff
