# Supplementary material for: Atg18 interaction positions Atg2 for efficient lipid transfer into phagophore elongation
Source: EMBO J. 2026 May 20;45(12):4034–60. doi: 10.1038/s44318-026-00802-3 (PMC13269710; doi:10.1038/s44318-026-00802-3)
Supplement: Supplementary file 11 — Source data Fig. 7 [file 44318_2026_802_MOESM11_ESM.zip › Figure 7/7C/LT_Atg2 and Atg18 n=3.xlsx]

## Sheet: Exp 20250425
		No Atg2				25 nM Atg2								25 nM Atg2D922-934
		No Atg18		Atg18 75 nM		Atg18 75 nM		Atg18 50 nM		Atg18 25 nM		No Atg18		Atg18 75 nM		Atg18 50 nM		Atg18 25 nM		No Atg18
	Time	A2	B2	A3	B3	A5	B5	A6	B6	A7	B7	A8	B8	A10	B10	A11	B11	A12	B12	A13	B13
	00:00:00	131.008	144.292	143.459	147.388	172.95	171.028	167.518	159.826	166.391	173.078	158.424	159.43	150.219	156.813	154.89	161.006	153.174	152.02	147.232	151.708
	00:01:00	131.204	144.173	142.918	146.897	178.203	178.538	172.659	167.861	170.7	184.129	163.588	169.09	151.402	159.031	157.558	163.671	154.867	154.524	147.635	154.399
	00:02:00	132.499	144.39	143.251	145.953	183.692	183.921	174.791	172.379	172.801	187.67	163.548	174.934	154.294	160.406	158.993	164.174	158.281	156.657	149.07	157.211
	00:03:00	131.474	143.979	143.7	145.81	187.562	188.715	179.908	176.015	177.211	192.013	162.218	178.742	156.677	163.527	157.553	168.196	158.076	159.244	151.165	159.274
	00:04:00	130.317	143.296	140.258	144.044	189.967	190.927	179.378	175.519	178.296	192.456	160.212	179.321	157.149	161.994	158.518	168.02	159.732	160.715	151.401	160.852
	00:05:00	128.133	140.837	140.92	145.117	193.835	193.055	184.718	178.503	180.895	195.323	163.935	180.971	159.248	165.208	156.474	169.121	158.367	161.617	155.282	160.9
	00:06:00	131.326	143.261	141.149	144.967	200.473	196.17	187.551	183.48	184.342	197.574	166.268	184.199	162.545	164.86	160.016	170.951	158.242	163.661	158.79	164.414
	00:07:00	128.494	142.193	139.378	143.542	202.329	198.282	187.727	185.485	187.76	200.659	167.644	184.926	164.747	168.312	158.871	171.338	157.221	163.6	159.085	165.207
	00:08:00	128.319	143.442	141.426	144.974	205.171	199.607	192.9	187.448	188.544	199.989	169.699	186.229	163.682	168.124	163.115	172.506	158.216	166.447	161.517	169.605
	00:09:00	130.823	142.609	142.477	147.127	212.607	203.137	195.955	191.884	193.323	200.2	172.758	187.166	165.847	170.084	164.153	175.113	164.754	166.882	166.255	170.7
	00:10:00	131.763	144.251	142.403	145.587	216.425	204.403	194.739	194.651	196.52	202.868	174.175	188.678	171.958	172.024	166.31	175.295	165.082	169.69	168.169	174.122
	00:11:00	129.593	143.588	142.702	145.197	219.373	207.128	196.112	195.001	198.66	205.424	174.413	190.003	173.717	172.728	167.627	175.681	167.324	170.799	170.99	173.998
	00:12:00	129.545	143.758	142.671	148.371	224.48	209.044	202.071	199.114	202.464	204.579	179.411	190.49	173.196	174.588	169.299	177.833	168.638	171.437	174.795	178.734
	00:13:00	130.994	143.809	143.032	145.853	229.922	209.921	201.944	201.914	204.648	204.923	178.829	195.139	175.866	174.66	171.462	181.024	170.67	172.531	177.087	180.845
	00:14:00	127.71	142.645	141.659	145.79	234.728	211.958	199.667	205.788	204.609	204.906	180.614	194.398	178.038	175.895	170.892	179.98	172.691	173.086	178.283	181.224
	00:15:00	133.319	144.341	148.139	150.667	248.517	221.01	215.591	215.062	217.037	206.227	191.167	204.023	183.686	180.1	178.502	185.761	171.61	175.551	187.658	190.958
	00:16:00	135.159	147.78	144.799	147.229	252.704	221.667	220.183	213.945	220.815	206.359	194.61	203.872	183.639	179.149	179.491	183.663	174.499	178.341	190.529	190.832
	00:17:00	137.464	152.077	142.658	145.784	262.447	234.098	226.484	226.911	230.684	217.608	199.151	214.563	186.794	185.506	186.99	189.179	181.341	186.159	195.921	196.973
	00:18:00	137.867	152.29	144.903	146.025	266.344	238.201	230.441	229.664	231.944	217.192	198.904	216.202	191.21	187.199	187.478	190.309	186.29	187.405	195.892	196.239
	00:19:00	132.647	150.356	143.261	148.207	272.521	245.528	233.873	234.185	235.803	221.377	206.862	217.381	195.864	192.582	189.002	193.616	182.899	190.443	197.366	200.673
	00:20:00	136.009	150.542	146.485	149.097	278.093	249.588	240.209	239.441	236.339	221.305	208.672	220.767	198.318	194.721	191.684	196.088	188.406	192.154	199.323	201.209
	00:21:00	133.819	148.726	146.542	149.352	282.652	255.109	240.093	241.285	235.555	223.139	208.43	217.297	199.652	197.251	192.713	197.841	187.8	193.789	200.295	198.93
	00:22:00	133.027	149.921	151.223	151.162	288.829	261.954	245.857	249.036	239.93	226.773	209.995	221.766	200.47	202.144	196.357	201.219	186.249	197.538	203.424	203.721
	00:23:00	135.026	150.685	152.557	153.298	297.409	269.565	252.883	251.261	246.97	231.776	218.534	225.074	207.243	207.205	198.468	202.919	191.465	198.486	205.692	206.471
	00:24:00	133.001	150.9	154.671	153.502	302.645	271.634	257.71	251.362	247.165	231.681	218.647	223.962	205.554	207.512	201.971	207.163	193.201	201.679	206.406	205.956
	00:25:00	136.309	149.579	158.657	154.86	309.392	282.846	263.535	261.645	252.582	240.84	222.399	229.93	210.198	214.283	205.034	209.277	193.793	206.462	210.921	210.67
	00:26:00	135.761	152.199	162.186	158.561	315.862	286.454	266.763	265.007	256.233	243.685	223.74	229.494	218.869	216.637	207.304	211.556	200.726	207.902	212.424	211.933
	00:27:00	132.803	152.765	164.556	162.285	324.227	292.896	274.257	268.806	260.743	246.742	228.303	232.434	219.297	220.206	210.554	213.509	198.558	212.304	214.231	212.774
	00:28:00	132.528	152.308	164.104	162.141	326.558	298.349	277.143	271.655	262.087	252.42	231.262	233.665	222.338	222.838	213.458	217.412	201.557	211.895	216.06	214.909
	00:29:00	135.272	153.508	166.555	162.773	337.092	303.347	285.635	276.926	266.066	254.146	232.804	234.216	221.857	225.709	215.427	218.659	201.303	213.785	216.732	217.307
	00:30:00	135.505	153.373	170.243	166.211	345.872	312.394	292.517	284.212	270.86	260.289	236.71	240.08	228.267	232.387	218.138	223.106	209.9	219.827	220.11	220.575
	00:31:00	133.767	154.099	173.958	167.859	350.74	321.869	301.252	293.674	273.835	264.956	240.675	239.184	234.014	234.706	220.425	225.104	207.47	223.43	222.975	223.442
	00:32:00	136.486	153.811	176.69	170.232	356.788	327.393	299.919	295.109	278.875	268.768	239.544	242.355	232.453	237.133	224.011	228.81	211.396	225.17	225.04	225.301
	00:33:00	135.309	155.129	176.345	176.471	364.239	330.312	310.131	301.908	281.572	270.192	243.783	245.615	235.116	240.287	225.309	230.553	212.839	226.897	227.963	226.205
	00:34:00	138.147	155.463	178.776	179.692	369.065	337.543	312.282	301.804	284.857	279.825	243.64	246.832	240.198	242.63	228.481	233.739	217.617	228.046	228.627	229.545
	00:35:00	137.83	158.031	183.088	181.864	379.205	346.727	318.504	309.247	290.449	282.044	245.545	250.795	238.164	249.062	230.745	238.082	220.336	232.513	232.371	234.005
	00:36:00	136.417	157.398	184.915	181.151	382.219	352.928	323.645	311.56	292.212	285.697	250.152	251.582	246.632	248.132	232.948	238.61	224.209	232.331	233.496	235.171
	00:37:00	137.249	158.511	184.366	183.292	392.545	362.958	327.885	318.741	296.683	290.225	253.798	253.082	249.456	254.103	238.194	240.031	225.625	237.305	238.532	236.77
	00:38:00	137.535	162.111	185.624	186.25	396.475	365.435	334.173	324.38	297.877	292.965	255.05	255.249	249.097	255.876	236.602	244.722	220.55	238.95	239.192	240.823
	00:39:00	141.766	162.371	190.259	185.137	401.231	370.767	341.911	331.436	305.451	298.154	258.633	258.392	255.733	259.963	240.698	246.909	226.611	241.061	242.792	241.326
	00:40:00	140.435	160.872	187.872	187.841	408.333	379.076	342.653	330.867	305.114	299.825	256.922	258.515	253.576	260.848	240.615	248.73	226.931	242.384	241.854	244.618
	00:41:00	140.879	161.224	192.118	193.026	418.815	387.246	350.876	342.332	314.291	307.024	265.968	263.391	262.921	265.527	245.719	253.792	232.85	247.677	246.108	246.528
	00:42:00	139.39	161.966	191.172	193.366	419.031	386.353	353.792	344.947	313.075	306.316	264.604	265.28	258.725	264.042	247.22	253.581	233.129	246.11	247.017	246.739
	00:43:00	139.376	161.065	192.923	195.386	427.297	395.404	356.948	347.096	318.908	311.325	271.1	267.165	262.845	268.849	250.08	254.346	232.646	249.482	247.22	248.605
	00:44:00	138.484	160.717	194.209	194.907	433.465	402.56	363.848	352.386	324.171	315.358	270.899	267.358	266.304	272.9	250.848	258.572	237.69	254.073	250.747	250.315
	00:45:00	139.426	160.785	194.142	196.3	443.1	406.388	370.185	358.906	326.272	318.332	271.714	269.567	267.444	274.431	251.934	259.413	238.323	255.827	253.392	253.115
	00:46:00	140.868	160.861	197.757	200.424	449.12	411.477	377.94	366.821	329.075	323.784	274.742	271.093	269.51	276.981	255.85	263.621	245.367	257.061	256.209	257.568
	00:47:00	144.121	159.335	198.997	203.664	453.95	417.102	374.269	369.955	332.89	330.482	276.312	274.381	268.987	280.287	258.818	263.831	240.745	259.453	258.12	256.858
	00:48:00	140.101	158.911	202.185	206.976	463.646	427.983	385.339	378.08	338.284	335.885	282.834	277.284	275.115	285.75	258.974	269.073	244.331	263.511	260.571	261.161
	00:49:00	145.726	160.432	202.946	207.976	467.051	433.478	387.379	381.288	342.551	336.5	280.882	278.466	277.721	287.46	262.585	270.471	250.343	264.882	260.086	262.976
	00:50:00	144.647	160.982	203.402	206.752	474.375	438.335	394.472	389.496	346.356	340.436	282.896	280.912	280.736	289.75	262.528	272.617	253.349	268.65	266.84	265.441
	00:51:00	142.819	161.227	206.099	208.872	480.137	439.55	393.853	396.401	349.182	343.142	281.624	281.332	279.698	289.904	264.475	274.895	253.431	268.78	268.095	266.646
	00:52:00	142.465	163.039	209.687	213.368	489.855	452.516	407.431	401.062	354.328	349.967	289.831	285.798	283.092	296.052	268.57	279.415	254.802	274.992	269.94	268.137
	00:53:00	144.371	162.587	206.522	211.529	489.674	453.79	407.263	403.138	357.443	353.065	287.444	283.631	283.295	294.942	268.246	280.147	258.274	273.898	271.428	267.761
	00:54:00	142.639	162.331	206.191	212.882	493.247	454.921	412.914	407.521	357.95	353.682	292.381	285.021	283.367	293.812	270.27	277.911	255.545	273.152	268.434	267.452
	00:55:00	145.813	163.825	210.085	213.081	507.826	462.356	416.734	415.125	362.527	357.895	293.538	287.07	288.354	299.526	271.613	283.396	259.49	278.257	273.933	267.893
	00:56:00	142.166	165.436	215.274	217.456	514.128	473.157	427.374	419.273	367.965	360.748	293.789	291.381	287.128	304.209	278.138	287.83	266.211	282.132	276.554	272.207
	00:57:00	143.781	164.802	213.032	219.927	519.108	476.646	426.49	420.927	369.118	367.09	291.89	293.948	289.601	303.217	277.267	287.589	270.275	283.466	275.987	273.33
	00:58:00	147.949	167.015	217.504	221.76	528.914	484.837	436.672	427.27	376.59	371.667	296.518	296.356	290.663	307.862	280.319	289.172	266.078	285.293	276.369	276.705
	00:59:00	142.809	164.826	217.134	222.869	532.772	485.347	439.079	425.335	375.392	372.355	298.738	293.094	295.115	305.315	279.817	286.721	269.738	280.813	276.517	274.815
	01:00:00	147.364	165.919	220.384	222.684	544.369	492.993	445.796	434.877	385.391	379.05	303.469	300.286	300.407	310.492	285.117	294.585	272.617	287.767	280.491	277.749
	01:01:00	146.219	165.59	220.373	227.685	550.702	496.867	451.006	434.211	389.642	382.6	304.149	299.32	298.883	306.896	284.142	295.171	272.992	286.771	283.013	280.129
	01:02:00	145.702	165.911	220.042	227.411	553.833	497.698	453.771	436.637	388.809	382.56	303.638	301.526	299.839	311.034	285.22	295.486	272.97	288.314	281.274	277.357
	01:03:00	145.243	168.359	224.045	228.692	561.887	511.067	458.814	445.821	397.588	393.21	306.748	306.065	300.583	315.315	290.457	302.504	273.736	291.777	282.922	283.755
	01:04:00	146.585	169.461	225.417	233.338	572.611	517.407	463.539	451.584	401.337	398.038	308.73	307.198	304.295	317.49	292.896	305.525	276.415	293.149	286.063	284.827
	01:05:00	146.862	176.216	226.766	232.638	581.615	524.125	474.36	457.315	406.336	405.612	314.806	311.203	311.175	321.453	294.585	305.904	283.414	296.03	288.889	287.855
	01:06:00	146.907	171.235	228.381	235.99	590.283	521.954	474.421	463.68	408.948	405.833	311.352	315.182	311.043	319.012	297.004	309.338	286.311	296.28	295.552	289.26
	01:07:00	147.21	168.98	230.173	237.557	594.84	535.094	483.142	469.292	413.748	411.503	318.895	314.189	311.617	321.997	299.573	309.879	283.741	300.261	295.169	291.092
	01:08:00	150.17	173.702	232.255	241.404	602.798	538.078	483.336	474.12	419.002	414.654	317.853	313.955	313.268	322.438	301.718	312.689	282.071	300.069	294.393	291.87
	01:09:00	151.927	171.79	233.838	241.828	606.742	540.686	489.275	479.48	420.724	417.742	317.952	314.612	316.202	323.123	301.053	311.316	290.148	303.919	296.485	291.823
	01:10:00	148.703	175.325	235.495	240.27	612.949	545.517	495.837	480.998	424.232	423.285	319.898	315.306	317.01	325.655	303.601	313.794	291.005	305.995	298.24	292.557
	01:11:00	150.533	174.987	232.736	240.219	614.699	548.439	494.964	483.253	426.388	424.308	319.77	317.333	318.183	324.093	303.063	315.221	292.297	308.85	298.402	293.367
	01:12:00	151.046	175.22	235.449	244.246	620.884	552.101	497.969	487.549	432.282	431.043	322.992	317.171	323.741	326.673	304.406	315.377	296.807	308.698	299.467	296.138
	01:13:00	148.161	175.878	234.555	245.075	625.664	555.075	503.755	496.082	430.196	430.457	326.347	319.037	322.97	330.675	307.01	318.677	293.957	310.015	299.706	294.598
	01:14:00	148.997	177.238	241.827	250.388	637.696	565.371	518.04	504.507	438.938	438.993	330.557	324.183	326.106	334.475	310.517	324.153	299.461	314.812	303.148	299.545
	01:15:00	147.883	179.264	240.985	249.375	638.245	566.44	522.525	508.966	437.144	441.642	329.264	326.782	324.553	335.041	310.714	323.565	299.289	317.039	300.806	299.674
	01:16:00	146.529	175.481	242.932	251.015	649.105	572.576	521.759	512.965	441.576	446.616	334.331	326.149	329.923	338.154	312.28	328.185	303.834	319.076	300.99	302.731
	01:17:00	149.207	178.583	244.138	252.64	654.981	572.034	528.957	522.49	448.864	450.237	333.794	329.399	332.993	341.728	317.228	328.28	309.254	319.024	310.238	306.914
	01:18:00	152.019	181.873	246.536	251.27	656.678	575.539	535.542	530.266	453.23	454.991	338.314	332.71	333.972	343	317.577	332.654	304.08	319.442	309.999	307.148
	01:19:00	150.283	177.088	244.963	251.545	654.495	576.761	537.91	528.695	454.089	453.729	338.457	329.328	332.691	340.567	318.118	333.537	304.519	323.091	311.083	306.933
	01:20:00	147.999	177.752	245.064	254.912	656.227	582.759	536.394	532.224	455.978	462.416	336.997	332.274	332.585	344.564	320.129	335.668	307.691	322.516	308.648	308.857
	01:21:00	149.816	179.083	250.951	257.921	665.638	594.498	551.885	540.758	464.15	467.979	345.678	335.072	341.383	348.171	322.536	336.249	312.863	327.996	310.587	311.408
	01:22:00	154.287	181.833	247.818	255.877	668.313	589.895	553.445	539.985	466.915	467.746	344.296	334.85	339.717	349.221	323.142	337.579	313.509	334.668	312.506	311.282
	01:23:00	152.857	181.802	252.026	261.815	673.929	601.709	559.804	553.064	471.268	475.236	344.566	336.235	342.653	353.654	326.928	344.993	312.75	338.533	311.952	317.543
	01:24:00	150.978	180.714	254.12	259.261	677.39	601.579	563.217	554.849	475.243	476.616	343.442	338.958	341.432	354.024	327.352	344.635	318.236	341.096	313.366	313.729
	01:25:00	152.411	179.842	251.458	257.491	678.217	606.498	565.737	555.347	476.843	478.521	340.707	339.009	339.357	358.55	326.199	345.162	315.29	346.063	317.426	313.346
	01:26:00	153.601	185.172	254.637	261.925	690.593	613.715	570.829	565.91	484.989	487.471	351.636	343.595	349.54	364.622	332.912	350.595	313.553	349.968	321.393	317.317
	01:27:00	156.24	186.935	254.811	264.133	693.928	617.518	576.328	566.465	488.416	487.545	355.968	343.704	349.566	363.108	331.819	351.569	321.286	359.416	324.317	316.78
	01:28:00	155.156	189.919	257.19	265.103	702.731	622.655	583.517	576.276	491.141	491.117	358.916	347.469	350.706	363.528	335.02	353.281	317.265	359.201	324.226	320.847
	01:29:00	156.992	193.071	257.837	265.196	699.852	626.295	582.792	575.112	491.283	496.005	354.036	350.754	349.471	360.588	336.987	356.287	314.608	353.825	323.948	323.102
	01:30:00	157.481	197.785	259.388	258.442	707.702	624.998	584.965	582.503	500.851	500.876	358.351	348.862	357.487	361.527	337.672	359.519	320.84	350.479	328.09	322.78
	Average	137.65		145.423		171.989		163.672		169.734		158.927		153.516		157.948		152.597		149.47
		No Atg2				25 nM Atg2								25 nM Atg2D922-934
		No Atg18		Atg18 75 nM		Atg18 75 nM		Atg18 50 nM		Atg18 25 nM		No Atg18		Atg18 75 nM		Atg18 50 nM		Atg18 25 nM		No Atg18
	Time	A2	B2	A3	B3	A5	B5	A6	B6	A7	B7	A8	B8	A10	B10	A11	B11	A12	B12	A13	B13
	00:00:00	0.951747	1.04825	0.986491	1.01351	1.00559	0.994412	1.0235	0.976502	0.980302	1.0197	0.996835	1.00316	0.978523	1.02148	0.980639	1.01936	1.00378	0.996219	0.985027	1.01497
	00:01:00	0.953171	1.04739	0.982771	1.01013	1.03613	1.03808	1.05491	1.02559	1.00569	1.08481	1.02933	1.06395	0.986229	1.03592	0.997531	1.03623	1.01488	1.01263	0.987723	1.03298
	00:02:00	0.962579	1.04896	0.985061	1.00364	1.06805	1.06938	1.06793	1.0532	1.01807	1.10567	1.02908	1.10072	1.00507	1.04488	1.00662	1.03942	1.03725	1.02661	0.997324	1.05179
	00:03:00	0.955133	1.04598	0.988148	1.00266	1.09055	1.09725	1.0992	1.07541	1.04405	1.13125	1.02071	1.12468	1.02059	1.06521	0.997499	1.06488	1.03591	1.04356	1.01134	1.06559
	00:04:00	0.946727	1.04102	0.96448	0.990514	1.10453	1.11011	1.09596	1.07238	1.05044	1.13386	1.00809	1.12832	1.02367	1.05523	1.00361	1.06377	1.04676	1.0532	1.01292	1.07615
	00:05:00	0.930861	1.02315	0.969032	0.997892	1.12702	1.12248	1.12859	1.09061	1.06575	1.15076	1.03151	1.13871	1.03734	1.07616	0.990668	1.07074	1.03781	1.05911	1.03888	1.07647
	00:06:00	0.954057	1.04076	0.970607	0.996861	1.16562	1.1406	1.1459	1.12102	1.08606	1.16402	1.04619	1.15902	1.05881	1.07389	1.01309	1.08232	1.03699	1.0725	1.06235	1.09998
	00:07:00	0.933483	1.033	0.958428	0.987062	1.17641	1.15288	1.14697	1.13327	1.1062	1.18219	1.05485	1.16359	1.07316	1.09638	1.00584	1.08477	1.0303	1.0721	1.06433	1.10529
	00:08:00	0.932212	1.04208	0.972511	0.996909	1.19293	1.16058	1.17858	1.14527	1.11082	1.17825	1.06778	1.17179	1.06622	1.09516	1.03271	1.09217	1.03682	1.09076	1.0806	1.13471
	00:09:00	0.950403	1.03603	0.979738	1.01171	1.23617	1.1811	1.19724	1.17237	1.13897	1.17949	1.08703	1.17769	1.08032	1.10792	1.03929	1.10868	1.07967	1.09361	1.1123	1.14204
	00:10:00	0.957232	1.04795	0.97923	1.00112	1.25837	1.18847	1.18981	1.18927	1.15781	1.19521	1.09594	1.1872	1.12013	1.12056	1.05294	1.10983	1.08182	1.11201	1.1251	1.16493
	00:11:00	0.941467	1.04314	0.981286	0.998442	1.27551	1.20431	1.1982	1.19141	1.17042	1.21027	1.09744	1.19554	1.13159	1.12515	1.06128	1.11227	1.09651	1.11928	1.14398	1.1641
	00:12:00	0.941119	1.04437	0.981073	1.02027	1.3052	1.21545	1.23461	1.21654	1.19283	1.20529	1.12889	1.1986	1.1282	1.13726	1.07187	1.1259	1.10512	1.12346	1.16943	1.19579
	00:13:00	0.951645	1.04474	0.983555	1.00295	1.33684	1.22055	1.23383	1.23365	1.20569	1.20731	1.12523	1.22785	1.14559	1.13773	1.08556	1.1461	1.11844	1.13063	1.18477	1.20991
	00:14:00	0.927788	1.03629	0.974114	1.00252	1.36478	1.23239	1.21992	1.25732	1.20547	1.20721	1.13646	1.22319	1.15974	1.14578	1.08195	1.13949	1.13168	1.13427	1.19277	1.21244
	00:15:00	0.968536	1.04861	1.01867	1.03606	1.44496	1.28502	1.31721	1.31398	1.27869	1.215	1.20286	1.28375	1.19653	1.17317	1.13013	1.17609	1.1246	1.15042	1.25549	1.27757
	00:16:00	0.981903	1.07359	0.995706	1.01242	1.4693	1.28884	1.34527	1.30716	1.30094	1.21578	1.22452	1.2828	1.19622	1.16697	1.13639	1.16281	1.14353	1.16871	1.2747	1.27672
	00:17:00	0.998649	1.10481	0.980983	1.00248	1.52595	1.36112	1.38377	1.38638	1.35909	1.28205	1.2531	1.35007	1.21677	1.20838	1.18387	1.19773	1.18837	1.21994	1.31077	1.31781
	00:18:00	1.00158	1.10636	0.996421	1.00414	1.54861	1.38498	1.40794	1.4032	1.36651	1.2796	1.25154	1.36039	1.24554	1.21941	1.18696	1.20488	1.2208	1.2281	1.31058	1.3129
	00:19:00	0.963654	1.09231	0.98513	1.01914	1.58453	1.42758	1.42891	1.43082	1.38925	1.30425	1.30162	1.3678	1.27585	1.25448	1.19661	1.22582	1.19858	1.24801	1.32044	1.34256
	00:20:00	0.988078	1.09366	1.0073	1.02526	1.61692	1.45119	1.46762	1.46293	1.3924	1.30383	1.31301	1.38911	1.29184	1.26841	1.21359	1.24147	1.23466	1.25923	1.33353	1.34615
	00:21:00	0.972169	1.08046	1.00769	1.02701	1.64343	1.48329	1.46692	1.4742	1.38779	1.31464	1.31148	1.36728	1.30053	1.28489	1.2201	1.25257	1.23069	1.26994	1.34003	1.3309
	00:22:00	0.966415	1.08915	1.03988	1.03946	1.67935	1.52309	1.50213	1.52156	1.41356	1.33605	1.32133	1.3954	1.30586	1.31676	1.24317	1.27396	1.22053	1.29451	1.36097	1.36296
	00:23:00	0.980937	1.0947	1.04905	1.05415	1.72923	1.56734	1.54506	1.53515	1.45504	1.36552	1.37506	1.41621	1.34998	1.34973	1.25654	1.28472	1.25471	1.30072	1.37614	1.38135
	00:24:00	0.966226	1.09626	1.06359	1.05555	1.75968	1.57937	1.57455	1.53577	1.45619	1.36496	1.37577	1.40921	1.33897	1.35173	1.27872	1.31159	1.26609	1.32164	1.38092	1.37791
	00:25:00	0.990258	1.08666	1.091	1.06489	1.79891	1.64456	1.61014	1.59859	1.4881	1.41892	1.39938	1.44676	1.36923	1.39583	1.29811	1.32497	1.26997	1.35299	1.41113	1.40945
	00:26:00	0.986277	1.1057	1.11527	1.09034	1.83652	1.66554	1.62986	1.61913	1.50961	1.43568	1.40782	1.44402	1.42571	1.41117	1.31248	1.3394	1.3154	1.36243	1.42118	1.4179
	00:27:00	0.964788	1.10981	1.13156	1.11595	1.88516	1.70299	1.67565	1.64235	1.53618	1.45369	1.43653	1.46252	1.4285	1.43442	1.33306	1.35177	1.30119	1.39127	1.43327	1.42352
	00:28:00	0.96279	1.10649	1.12846	1.11496	1.89871	1.7347	1.69328	1.65975	1.5441	1.48715	1.45515	1.47027	1.44831	1.45156	1.35144	1.37648	1.32085	1.38859	1.44551	1.43781
	00:29:00	0.982724	1.11521	1.14531	1.1193	1.95996	1.76376	1.74517	1.69196	1.56754	1.49731	1.46485	1.47373	1.44517	1.47026	1.36391	1.38437	1.31918	1.40098	1.45	1.45385
	00:30:00	0.984417	1.11422	1.17067	1.14294	2.01101	1.81636	1.78721	1.73647	1.59579	1.53351	1.48943	1.51063	1.48693	1.51376	1.38107	1.41253	1.37552	1.44057	1.4726	1.47571
	00:31:00	0.971791	1.1195	1.19622	1.15428	2.03932	1.87145	1.84058	1.79428	1.61331	1.561	1.51437	1.50499	1.52436	1.52887	1.39555	1.42518	1.35959	1.46418	1.49177	1.4949
	00:32:00	0.991544	1.11741	1.215	1.17059	2.07448	1.90357	1.83244	1.80305	1.64301	1.58346	1.50726	1.52495	1.51419	1.54468	1.41826	1.44864	1.38532	1.47559	1.50559	1.50733
	00:33:00	0.982993	1.12698	1.21263	1.2135	2.1178	1.92054	1.89483	1.84459	1.6589	1.59185	1.53393	1.54546	1.53154	1.56522	1.42648	1.45968	1.39478	1.4869	1.52514	1.51338
	00:34:00	1.00361	1.12941	1.22935	1.23565	2.14586	1.96258	1.90797	1.84396	1.67825	1.6486	1.53303	1.55312	1.56464	1.58049	1.44656	1.47985	1.42609	1.49443	1.52958	1.53573
	00:35:00	1.00131	1.14806	1.259	1.25058	2.20482	2.01598	1.94599	1.88943	1.7112	1.66168	1.54502	1.57805	1.5514	1.62238	1.46089	1.50734	1.44391	1.52371	1.55463	1.56556
	00:36:00	0.991042	1.14347	1.27156	1.24568	2.22235	2.05204	1.9774	1.90356	1.72158	1.6832	1.57401	1.583	1.60656	1.61633	1.47484	1.51069	1.46929	1.52251	1.56216	1.57337
	00:37:00	0.997087	1.15155	1.26779	1.2604	2.28238	2.11036	2.00331	1.94744	1.74792	1.70988	1.59695	1.59244	1.62495	1.65522	1.50805	1.51968	1.47857	1.55511	1.59585	1.58406
	00:38:00	0.999165	1.1777	1.27644	1.28074	2.30523	2.12476	2.04172	1.98189	1.75496	1.72602	1.60482	1.60608	1.62261	1.66677	1.49797	1.54938	1.44531	1.56589	1.60027	1.61118
	00:39:00	1.0299	1.17959	1.30831	1.27309	2.33289	2.15576	2.089	2.025	1.79958	1.75659	1.62737	1.62585	1.66584	1.69339	1.52391	1.56323	1.48503	1.57972	1.62435	1.61454
	00:40:00	1.02023	1.1687	1.2919	1.29168	2.37418	2.20407	2.09353	2.02152	1.7976	1.76644	1.6166	1.62663	1.65179	1.69916	1.52338	1.57476	1.48713	1.58839	1.61808	1.63657
	00:41:00	1.02346	1.17126	1.32109	1.32734	2.43513	2.25157	2.14378	2.09157	1.85166	1.80885	1.67352	1.65731	1.71266	1.72964	1.5557	1.60681	1.52591	1.62308	1.64654	1.64935
	00:42:00	1.01264	1.17665	1.31459	1.32968	2.43638	2.24638	2.16159	2.10755	1.8445	1.80468	1.66494	1.66919	1.68533	1.71996	1.5652	1.60547	1.52774	1.61281	1.65262	1.65076
	00:43:00	1.01254	1.17011	1.32663	1.34357	2.48444	2.29901	2.18087	2.12068	1.87886	1.83419	1.70581	1.68105	1.71217	1.75128	1.58331	1.61031	1.52458	1.63491	1.65398	1.66324
	00:44:00	1.00606	1.16758	1.33547	1.34027	2.52031	2.34061	2.22303	2.153	1.90987	1.85795	1.70455	1.68227	1.7347	1.77766	1.58817	1.63707	1.55763	1.66499	1.67757	1.67468
	00:45:00	1.0129	1.16807	1.33501	1.34985	2.57633	2.36287	2.26175	2.19284	1.92225	1.87547	1.70968	1.69617	1.74212	1.78764	1.59504	1.64239	1.56178	1.67649	1.69527	1.69342
	00:46:00	1.02338	1.16862	1.35987	1.37821	2.61133	2.39246	2.30913	2.2412	1.93876	1.90759	1.72873	1.70577	1.75558	1.80425	1.61984	1.66904	1.60794	1.68457	1.71412	1.72321
	00:47:00	1.04701	1.15754	1.3684	1.40049	2.63941	2.42517	2.2867	2.26034	1.96124	1.94705	1.73861	1.72646	1.75218	1.82578	1.63863	1.67037	1.57765	1.70025	1.7269	1.71846
	00:48:00	1.01781	1.15446	1.39032	1.42326	2.69579	2.48843	2.35434	2.30999	1.99302	1.97888	1.77965	1.74473	1.79209	1.86137	1.63962	1.70355	1.60115	1.72684	1.7433	1.74725
	00:49:00	1.05867	1.16551	1.39555	1.43014	2.71559	2.52038	2.3668	2.32959	2.01816	1.98251	1.76736	1.75216	1.80907	1.87251	1.66248	1.71241	1.64055	1.73583	1.74005	1.75939
	00:50:00	1.05083	1.1695	1.39869	1.42172	2.75817	2.54862	2.41014	2.37974	2.04058	2.0057	1.78004	1.76755	1.82871	1.88743	1.66212	1.72599	1.66025	1.76052	1.78524	1.77588
	00:51:00	1.03755	1.17128	1.41723	1.4363	2.79167	2.55569	2.40636	2.42192	2.05722	2.02164	1.77203	1.7702	1.82195	1.88843	1.67444	1.74041	1.66079	1.76137	1.79364	1.78394
	00:52:00	1.03498	1.18445	1.44191	1.46722	2.84818	2.63108	2.48931	2.4504	2.08754	2.06185	1.82367	1.7983	1.84406	1.92848	1.70037	1.76903	1.66977	1.80208	1.80598	1.79392
	00:53:00	1.04883	1.18116	1.42014	1.45457	2.84712	2.63848	2.48829	2.46308	2.10589	2.0801	1.80865	1.78466	1.84538	1.92125	1.69832	1.77367	1.69252	1.79491	1.81594	1.7914
	00:54:00	1.03624	1.1793	1.41787	1.46388	2.8679	2.64506	2.52281	2.48986	2.10888	2.08374	1.83972	1.79341	1.84585	1.91389	1.71113	1.75951	1.67464	1.79002	1.79591	1.78934
	00:55:00	1.0593	1.19016	1.44464	1.46524	2.95267	2.68829	2.54615	2.53632	2.13585	2.10856	1.847	1.8063	1.87833	1.95111	1.71964	1.79424	1.70049	1.82348	1.8327	1.79229
	00:56:00	1.03281	1.20186	1.48032	1.49533	2.98931	2.75109	2.61116	2.56167	2.16789	2.12537	1.84858	1.83343	1.87035	1.98161	1.76095	1.82231	1.74454	1.84887	1.85023	1.82115
	00:57:00	1.04454	1.19725	1.46491	1.51232	3.01826	2.77137	2.60576	2.57177	2.17468	2.16273	1.83663	1.84958	1.88645	1.97515	1.75543	1.82078	1.77117	1.85761	1.84644	1.82866
	00:58:00	1.07482	1.21333	1.49566	1.52493	3.07528	2.819	2.66797	2.61053	2.2187	2.1897	1.86575	1.86473	1.89337	2.00541	1.77475	1.83081	1.74366	1.86958	1.84899	1.85124
	00:59:00	1.03748	1.19743	1.49311	1.53255	3.09771	2.82197	2.68268	2.5987	2.21164	2.19375	1.87972	1.84421	1.92237	1.98882	1.77158	1.81529	1.76765	1.84023	1.84998	1.8386
	01:00:00	1.07057	1.20537	1.51546	1.53128	3.16514	2.86642	2.72372	2.657	2.27055	2.23319	1.90949	1.88946	1.95684	2.02254	1.80513	1.86508	1.78652	1.8858	1.87657	1.85823
	01:01:00	1.06225	1.20298	1.51539	1.56567	3.20196	2.88895	2.75555	2.65293	2.2956	2.25411	1.91377	1.88338	1.94692	1.99911	1.79896	1.86879	1.78897	1.87927	1.89344	1.87415
	01:02:00	1.0585	1.20531	1.51311	1.56378	3.22017	2.89378	2.77244	2.66776	2.29069	2.25387	1.91055	1.89726	1.95314	2.02607	1.80578	1.87078	1.78883	1.88938	1.88181	1.8556
	01:03:00	1.05516	1.22309	1.54064	1.57259	3.26699	2.97151	2.80325	2.72387	2.34241	2.31662	1.93012	1.92582	1.95799	2.05396	1.83894	1.91521	1.79385	1.91208	1.89283	1.89841
	01:04:00	1.06491	1.2311	1.55007	1.60454	3.32935	3.00837	2.83212	2.75908	2.3645	2.34506	1.94259	1.93295	1.98217	2.06812	1.85438	1.93434	1.81141	1.92107	1.91385	1.90558
	01:05:00	1.06692	1.28017	1.55935	1.59973	3.3817	3.04743	2.89824	2.79409	2.39395	2.38969	1.98082	1.95815	2.02699	2.09394	1.86508	1.93674	1.85727	1.93995	1.93276	1.92584
	01:06:00	1.06725	1.24399	1.57045	1.62278	3.4321	3.03481	2.89861	2.83298	2.40934	2.39099	1.95909	1.98319	2.02613	2.07804	1.88039	1.95848	1.87626	1.94158	1.97733	1.93524
	01:07:00	1.06945	1.22761	1.58278	1.63355	3.45859	3.11121	2.95189	2.86727	2.43762	2.42439	2.00655	1.97694	2.02987	2.09748	1.89666	1.96191	1.85941	1.96767	1.97477	1.94749
	01:08:00	1.09096	1.26191	1.59709	1.66001	3.50486	3.12856	2.95308	2.89677	2.46857	2.44296	1.99999	1.97547	2.04062	2.10035	1.91024	1.9797	1.84847	1.96641	1.96958	1.9527
	01:09:00	1.10372	1.24802	1.60798	1.66292	3.5278	3.14372	2.98936	2.92952	2.47872	2.46115	2.00062	1.9796	2.05973	2.10482	1.90603	1.971	1.9014	1.99164	1.98358	1.95239
	01:10:00	1.0803	1.2737	1.61937	1.65221	3.56388	3.17181	3.02946	2.93879	2.49939	2.49381	2.01286	1.98397	2.065	2.12131	1.92216	1.98669	1.90702	2.00525	1.99532	1.9573
	01:11:00	1.09359	1.27125	1.6004	1.65186	3.57406	3.1888	3.02412	2.95257	2.51209	2.49983	2.01206	1.99672	2.07264	2.11113	1.91875	1.99573	1.91548	2.02396	1.9964	1.96271
	01:12:00	1.09732	1.27294	1.61906	1.67955	3.61002	3.21009	3.04248	2.97882	2.54681	2.53951	2.03233	1.9957	2.10884	2.12794	1.92725	1.99671	1.94504	2.02296	2.00353	1.98125
	01:13:00	1.07636	1.27772	1.61291	1.68525	3.63781	3.22739	3.07783	3.03095	2.53452	2.53606	2.05344	2.00744	2.10382	2.15401	1.94374	2.01761	1.92636	2.03159	2.00512	1.97095
	01:14:00	1.08243	1.2876	1.66292	1.72178	3.70777	3.28725	3.16511	3.08243	2.58603	2.58635	2.07993	2.03982	2.12425	2.17876	1.96594	2.05228	1.96243	2.06303	2.02815	2.00405
	01:15:00	1.07434	1.30232	1.65713	1.71482	3.71096	3.29347	3.19251	3.10967	2.57546	2.60196	2.07179	2.05618	2.11413	2.18245	1.96719	2.04855	1.9613	2.07762	2.01248	2.00491
	01:16:00	1.0645	1.27483	1.67051	1.7261	3.77411	3.32914	3.18783	3.1341	2.60157	2.63126	2.10368	2.05219	2.14911	2.20273	1.97711	2.0778	1.99109	2.09097	2.01372	2.02536
	01:17:00	1.08396	1.29737	1.67881	1.73727	3.80827	3.32599	3.23181	3.1923	2.64451	2.6526	2.1003	2.07264	2.16911	2.22601	2.00843	2.07841	2.02661	2.09063	2.07559	2.05335
	01:18:00	1.10439	1.32127	1.6953	1.72785	3.81814	3.34637	3.27204	3.23981	2.67023	2.6806	2.12874	2.09348	2.17549	2.23429	2.01064	2.1061	1.9927	2.09337	2.07399	2.05491
	01:19:00	1.09178	1.28651	1.68448	1.72974	3.80545	3.35348	3.28651	3.23021	2.67529	2.67317	2.12964	2.0722	2.16714	2.21845	2.01407	2.11169	1.99558	2.11728	2.08124	2.05348
	01:20:00	1.07518	1.29133	1.68517	1.75289	3.81552	3.38835	3.27725	3.25177	2.68642	2.72435	2.12045	2.09073	2.16645	2.24448	2.0268	2.12518	2.01636	2.11351	2.06495	2.06635
	01:21:00	1.08838	1.301	1.72566	1.77359	3.87024	3.4566	3.3719	3.30391	2.73456	2.75712	2.17507	2.10834	2.22376	2.26798	2.04204	2.12886	2.05026	2.14943	2.07792	2.08341
	01:22:00	1.12086	1.32098	1.70411	1.75953	3.88579	3.42984	3.38143	3.29919	2.75086	2.75575	2.16638	2.10694	2.21291	2.27482	2.04588	2.13728	2.05449	2.19315	2.09076	2.08257
	01:23:00	1.11048	1.32076	1.73305	1.80036	3.91844	3.49853	3.42028	3.3791	2.7765	2.79988	2.16808	2.11566	2.23203	2.30369	2.06985	2.18422	2.04952	2.21848	2.08705	2.12446
	01:24:00	1.09683	1.31285	1.74745	1.7828	3.93857	3.49778	3.44113	3.39001	2.79992	2.80801	2.161	2.13279	2.22408	2.3061	2.07253	2.18195	2.08547	2.23527	2.09651	2.09894
	01:25:00	1.10724	1.30652	1.72914	1.77063	3.94337	3.52638	3.45653	3.39305	2.80935	2.81923	2.1438	2.13311	2.21056	2.33559	2.06523	2.18529	2.06616	2.26782	2.12368	2.09638
	01:26:00	1.11588	1.34524	1.751	1.80112	4.01533	3.56834	3.48764	3.45759	2.85734	2.87196	2.21256	2.16197	2.2769	2.37514	2.10773	2.21969	2.05478	2.29341	2.15022	2.12295
	01:27:00	1.13505	1.35805	1.7522	1.8163	4.03472	3.59045	3.52124	3.46098	2.87753	2.8724	2.23982	2.16265	2.27707	2.36528	2.10081	2.22585	2.10545	2.35533	2.16978	2.11936
	01:28:00	1.12718	1.37972	1.76856	1.82297	4.08591	3.62032	3.56516	3.52092	2.89358	2.89344	2.25837	2.18634	2.28449	2.36801	2.12108	2.23669	2.0791	2.35392	2.16917	2.14656
	01:29:00	1.14052	1.40262	1.77301	1.82361	4.06917	3.64148	3.56073	3.51381	2.89442	2.92224	2.22766	2.20701	2.27645	2.34886	2.13353	2.25572	2.06169	2.31869	2.16731	2.16165
	01:30:00	1.14407	1.43687	1.78367	1.77717	4.11481	3.63394	3.57401	3.55897	2.95079	2.95094	2.25482	2.19511	2.32866	2.35498	2.13787	2.27619	2.10253	2.29676	2.19502	2.1595
		Average values
		No Atg2		25 nM Atg2				25 nM Atg2D922-934
	Time (min) / Atg18	0 nM	75 nM	75 nM	50 nM	25 nM	0 nM	75 nM	50 nM	25 nM	0 nM
	0	1	1	1	1	1	1	1	1	1	1
	1	1.00028	0.996452	1.0371	1.04025	1.04525	1.04664	1.01108	1.01688	1.01375	1.01035
	2	1.00577	0.994351	1.06871	1.06057	1.06187	1.0649	1.02497	1.02302	1.03193	1.02456
	3	1.00056	0.995403	1.0939	1.08731	1.08765	1.07269	1.0429	1.03119	1.03973	1.03847
	4	0.993872	0.977497	1.10732	1.08417	1.09215	1.0682	1.03945	1.03369	1.04998	1.04453
	5	0.977007	0.983462	1.12475	1.1096	1.10825	1.08511	1.05675	1.0307	1.04846	1.05768
	6	0.99741	0.983734	1.15311	1.13346	1.12504	1.1026	1.06635	1.04771	1.05475	1.08117
	7	0.983244	0.972745	1.16464	1.14012	1.1442	1.10922	1.08477	1.04531	1.0512	1.08481
	8	0.987145	0.98471	1.17676	1.16192	1.14453	1.11978	1.08069	1.06244	1.06379	1.10765
	9	0.993215	0.995726	1.20864	1.18481	1.15923	1.13236	1.09412	1.07398	1.08664	1.12717
	10	1.00259	0.990177	1.22342	1.18954	1.17651	1.14157	1.12035	1.08138	1.09692	1.14502
	11	0.992303	0.989864	1.23991	1.19481	1.19034	1.14649	1.12837	1.08678	1.1079	1.15404
	12	0.992746	1.00067	1.26032	1.22558	1.19906	1.16374	1.13273	1.09888	1.11429	1.18261
	13	0.998195	0.993254	1.2787	1.23374	1.2065	1.17654	1.14166	1.11583	1.12453	1.19734
	14	0.982038	0.988317	1.29859	1.23862	1.20634	1.17982	1.15276	1.11072	1.13297	1.20261
	15	1.00857	1.02736	1.36499	1.3156	1.24684	1.24331	1.18485	1.15311	1.13751	1.26653
	16	1.02775	1.00406	1.37907	1.32621	1.25836	1.25366	1.1816	1.1496	1.15612	1.27571
	17	1.05173	0.991731	1.44354	1.38507	1.32057	1.30159	1.21258	1.1908	1.20415	1.31429
	18	1.05397	1.00028	1.46679	1.40557	1.32305	1.30596	1.23247	1.19592	1.22445	1.31174
	19	1.02798	1.00214	1.50605	1.42987	1.34675	1.33471	1.26516	1.21122	1.22329	1.3315
	20	1.04087	1.01628	1.53405	1.46528	1.34812	1.35106	1.28012	1.22753	1.24694	1.33984
	21	1.02632	1.01735	1.56336	1.47056	1.35121	1.33938	1.29271	1.23634	1.25032	1.33547
	22	1.02778	1.03967	1.60122	1.51184	1.3748	1.35836	1.31131	1.25857	1.25752	1.36196
	23	1.03782	1.0516	1.64829	1.5401	1.41028	1.39563	1.34985	1.27063	1.27772	1.37875
	24	1.03124	1.05957	1.66952	1.55516	1.41057	1.39249	1.34535	1.29515	1.29387	1.37941
	25	1.03846	1.07794	1.72173	1.60437	1.45351	1.42307	1.38253	1.31154	1.31148	1.41029
	26	1.04599	1.1028	1.75103	1.6245	1.47265	1.42592	1.41844	1.32594	1.33891	1.41954
	27	1.0373	1.12376	1.79408	1.659	1.49494	1.44952	1.43146	1.34241	1.34623	1.4284
	28	1.03464	1.12171	1.81671	1.67652	1.51562	1.46271	1.44993	1.36396	1.35472	1.44166
	29	1.04896	1.13231	1.86186	1.71856	1.53243	1.46929	1.45772	1.37414	1.36008	1.45193
	30	1.04932	1.15681	1.91369	1.76184	1.56465	1.50003	1.50035	1.3968	1.40805	1.47416
	31	1.04564	1.17525	1.95538	1.81743	1.58716	1.50968	1.52662	1.41037	1.41189	1.49333
	32	1.05448	1.1928	1.98903	1.81775	1.61323	1.5161	1.52944	1.43345	1.43045	1.50646
	33	1.05499	1.21306	2.01917	1.86971	1.62537	1.53969	1.54838	1.44308	1.44084	1.51926
	34	1.06651	1.2325	2.05422	1.87597	1.66343	1.54307	1.57257	1.4632	1.46026	1.53266
	35	1.07469	1.25479	2.1104	1.91771	1.68644	1.56153	1.58689	1.48412	1.48381	1.5601
	36	1.06725	1.25862	2.13719	1.94048	1.70239	1.5785	1.61144	1.49276	1.4959	1.56776
	37	1.07432	1.26409	2.19637	1.97537	1.7289	1.59469	1.64009	1.51387	1.51684	1.58996
	38	1.08843	1.27859	2.215	2.01181	1.74049	1.60545	1.64469	1.52368	1.5056	1.60572
	39	1.10475	1.2907	2.24432	2.057	1.77809	1.62661	1.67962	1.54357	1.53238	1.61945
	40	1.09447	1.29179	2.28913	2.05753	1.78202	1.62162	1.67547	1.54907	1.53776	1.62732
	41	1.09736	1.32422	2.34335	2.11767	1.83026	1.66542	1.72115	1.58125	1.5745	1.64794
	42	1.09465	1.32213	2.34138	2.13457	1.82459	1.66707	1.70265	1.58534	1.57028	1.65169
	43	1.09132	1.3351	2.39173	2.15078	1.85653	1.69343	1.73172	1.59681	1.57974	1.65861
	44	1.08682	1.33787	2.43046	2.18802	1.88391	1.69341	1.75618	1.61262	1.61131	1.67613
	45	1.09049	1.34243	2.4696	2.22729	1.89886	1.70292	1.76488	1.61872	1.61913	1.69434
	46	1.096	1.36904	2.5019	2.27516	1.92318	1.71725	1.77992	1.64444	1.64626	1.71866
	47	1.10227	1.38444	2.53229	2.27352	1.95415	1.73253	1.78898	1.6545	1.63895	1.72268
	48	1.08613	1.40679	2.59211	2.33216	1.98595	1.76219	1.82673	1.67158	1.664	1.74527
	49	1.11209	1.41285	2.61798	2.34819	2.00033	1.75976	1.84079	1.68744	1.68819	1.74972
	50	1.11017	1.41021	2.6534	2.39494	2.02314	1.7738	1.85807	1.69405	1.71038	1.78056
	51	1.10442	1.42677	2.67368	2.41414	2.03943	1.77112	1.85519	1.70743	1.71108	1.78879
	52	1.10971	1.45456	2.73963	2.46986	2.0747	1.81099	1.88627	1.7347	1.73593	1.79995
	53	1.11499	1.43736	2.7428	2.47569	2.093	1.79666	1.88331	1.73599	1.74372	1.80367
	54	1.10777	1.44087	2.75648	2.50634	2.09631	1.81656	1.87987	1.73532	1.73233	1.79262
	55	1.12473	1.45494	2.82048	2.54124	2.1222	1.82665	1.91472	1.75694	1.76198	1.81249
	56	1.11733	1.48783	2.8702	2.58641	2.14663	1.841	1.92598	1.79163	1.7967	1.83569
	57	1.1209	1.48861	2.89482	2.58877	2.1687	1.8431	1.9308	1.78811	1.81439	1.83755
	58	1.14408	1.51029	2.94714	2.63925	2.2042	1.86524	1.94939	1.80278	1.80662	1.85012
	59	1.11745	1.51283	2.95984	2.64069	2.2027	1.86196	1.95559	1.79343	1.80394	1.84429
	60	1.13797	1.52337	3.01578	2.69036	2.25187	1.89947	1.98969	1.8351	1.83616	1.8674
	61	1.13262	1.54053	3.04545	2.70424	2.27485	1.89857	1.97302	1.83387	1.83412	1.8838
	62	1.1319	1.53845	3.05697	2.7201	2.27228	1.90391	1.98961	1.83828	1.83911	1.86871
	63	1.13913	1.55662	3.11925	2.76356	2.32951	1.92797	2.00597	1.87708	1.85296	1.89562
	64	1.14801	1.57731	3.16886	2.7956	2.35478	1.93777	2.02515	1.89436	1.86624	1.90971
	65	1.17355	1.57954	3.21457	2.84616	2.39182	1.96949	2.06046	1.90091	1.89861	1.9293
	66	1.15562	1.59662	3.23345	2.8658	2.40016	1.97114	2.05208	1.91944	1.90892	1.95629
	67	1.14853	1.60817	3.2849	2.90958	2.43101	1.99174	2.06367	1.92928	1.91354	1.96113
	68	1.17643	1.62855	3.31671	2.92492	2.45576	1.98773	2.07049	1.94497	1.90744	1.96114
	69	1.17587	1.63545	3.33576	2.95944	2.46993	1.99011	2.08227	1.93851	1.94652	1.96798
	70	1.177	1.63579	3.36785	2.98412	2.4966	1.99841	2.09315	1.95442	1.95613	1.97631
	71	1.18242	1.62613	3.38143	2.98835	2.50596	2.00439	2.09189	1.95724	1.96972	1.97956
	72	1.18513	1.6493	3.41006	3.01065	2.54316	2.01402	2.11839	1.96198	1.984	1.99239
	73	1.17704	1.64908	3.4326	3.05439	2.53529	2.03044	2.12891	1.98067	1.97898	1.98804
	74	1.18502	1.69235	3.49751	3.12377	2.58619	2.05988	2.15151	2.00911	2.01273	2.0161
	75	1.18833	1.68597	3.50222	3.15109	2.58871	2.06399	2.14829	2.00787	2.01946	2.0087
	76	1.16967	1.69831	3.55163	3.16097	2.61642	2.07794	2.17592	2.02746	2.04103	2.01954
	77	1.19066	1.70804	3.56713	3.21206	2.64855	2.08647	2.19756	2.04342	2.05862	2.06447
	78	1.21283	1.71157	3.58226	3.25593	2.67542	2.11111	2.20489	2.05837	2.04303	2.06445
	79	1.18914	1.70711	3.57946	3.25836	2.67423	2.10092	2.19279	2.06288	2.05643	2.06736
	80	1.18326	1.71903	3.60193	3.26451	2.70538	2.10559	2.20547	2.07599	2.06494	2.06565
	81	1.19469	1.74962	3.66342	3.3379	2.74584	2.14171	2.24587	2.08545	2.09984	2.08067
	82	1.22092	1.73182	3.65782	3.34031	2.7533	2.13666	2.24386	2.09158	2.12382	2.08667
	83	1.21562	1.76671	3.70849	3.39969	2.78819	2.14187	2.26786	2.12703	2.134	2.10576
	84	1.20484	1.76512	3.71817	3.41557	2.80396	2.1469	2.26509	2.12724	2.16037	2.09773
	85	1.20688	1.74989	3.73488	3.42479	2.81429	2.13845	2.27308	2.12526	2.16699	2.11003
	86	1.23056	1.77606	3.79184	3.47261	2.86465	2.18727	2.32602	2.16371	2.1741	2.13658
	87	1.24655	1.78425	3.81259	3.49111	2.87496	2.20124	2.32117	2.16333	2.23039	2.14457
	88	1.25345	1.79577	3.85311	3.54304	2.89351	2.22236	2.32625	2.17888	2.21651	2.15787
	89	1.27157	1.79831	3.85533	3.53727	2.90833	2.21734	2.31265	2.19463	2.19019	2.16448
	90	1.29047	1.78042	3.87438	3.56649	2.95086	2.22496	2.34182	2.20703	2.19965	2.17726

## Sheet: Exp 20250428
			No Atg2				25 nM Atg2										25 nM Atg2D922-934
			No Atg18		Atg18 200 nM		Atg18 200 nM		Atg18 75 nM		Atg18 50 nM		Atg18 25 nM		No Atg18		Atg18 200 nM		Atg18 75 nM		Atg18 50 nM		Atg18 25 nM		No Atg18
		Time	C2	D2	C3	D3	C5	D5	C6	D6	C7	D7	C8	D8	C9	D9	C11	D11	C12	D12	C13	D13	C14	D14	C15	D15
		00:00:00	161.401	160.603	173.467	164.959	192.021	193.094	188.25	200.265	195.272	179.804	195.29	192.249	188.508	179.491	184.459	170.885	178.399	169.063	178.881	175.46	182.221	183.339	176.394	182.447
		00:01:00	159.747	159.531	173.201	164.27	194.121	195.36	188.204	216.009	199.709	187.217	196.4	193.578	190.798	183.667	185.395	176.041	181.785	171.617	180.538	177.951	181.489	185.208	177.446	186.148
		00:02:00	159.985	158.414	173.14	164.394	200.403	204.331	195.561	231.51	205.094	195.39	201.066	195.901	195.877	193.959	191.517	181.472	182.787	179.316	184.163	183.259	183.638	188.146	180.171	190.267
		00:03:00	162.267	158.2	172.965	163.004	202.162	208.25	198.873	240.043	209.227	197.575	207.677	199.83	198.274	196.374	195.6	186.573	188.322	182.683	187.996	187.753	184.906	186.538	182.189	193.647
		00:04:00	157.216	157.698	171.612	161.144	206.41	210.652	202.566	245.656	211.229	202.642	206.557	201.691	199.767	198.426	196.304	190.498	189.384	184.592	189.547	190.438	190.306	189.308	181.613	195.565
		00:05:00	157.956	158.817	171.633	162.323	209.479	215.16	210.373	250.639	215.581	206.446	213.55	204.588	203.029	201.482	199.219	192.841	191.252	190.493	191.188	192.484	192.558	194.07	182.614	199.604
		00:06:00	159.814	158.606	173.467	162.383	210.945	217.555	208.23	243.348	219.593	209.232	210.936	207.708	206.5	205.558	201.13	195.269	196.141	192.226	195.869	196.105	196.052	196.373	186.763	202.104
		00:07:00	160.197	157.58	170.791	162.615	212.517	218.159	214.086	243.6	222.285	213.56	213.316	208.76	208.524	208.302	201.712	198.866	196.799	194.274	196.222	196.661	193.912	198.582	188.332	208.45
		00:08:00	158.956	159.268	171.631	160.424	216.694	222.168	221.139	247.125	224.346	217.201	218.185	212.093	211.241	211.109	205.654	201.299	197.457	199.411	197.751	198.899	196.87	203.27	190.783	209.074
		00:09:00	158.52	157.973	170.166	159.959	218.192	223.389	219.985	251.442	225.457	218.091	220.542	214.727	213.361	212.573	205.085	201.648	201.809	200.155	199.384	200.612	201.479	203.71	192.713	211.15
		00:10:00	160.189	156.055	171.272	159.682	219.709	226.929	222.3	251.515	228.535	220.125	220.338	215.664	214.214	215.985	207.309	205.456	202.224	202.315	200.329	202	199.646	206.603	193.184	213.264
		00:11:00	157.978	158.201	171.627	159.872	221.256	230.191	228.206	258.875	232.753	224.585	225.025	218.932	218.004	222.147	211.58	210.584	203.287	204.265	202.868	206.424	202.942	209.494	196.584	218.316
		00:12:00	158.848	158.015	169.952	159.965	224.24	234.631	232.749	262.407	234.258	226.455	225.418	220.633	220.199	225.075	212.23	211.488	204.452	207.349	205.62	205.235	203.375	212.428	198.559	222.62
		00:13:00	158.4	157.569	171.303	163.333	226.779	235.69	230.552	268.582	238.293	230.286	224.041	222.748	221.882	229.145	215.721	214.018	209.928	210.231	207.485	209.404	207.506	216.366	202.029	226.743
		00:14:00	161.587	158.514	169.843	159.598	227.807	240.164	232.121	271.567	241.173	233.323	227.359	226.311	224.629	230.609	216.981	213.745	208.281	211.876	209.464	210.62	206.828	218.497	204.554	227.807
		00:15:00	157.518	158.443	170.385	160.7	230.204	241.615	237.896	276.569	243.118	236.901	233.58	227.603	227.992	234.147	218.783	217.827	211.055	214.29	211.242	214.451	208.155	220.346	208.887	230.203
		00:16:00	164.159	160.975	176.942	165.489	239.656	256.236	250.832	290.937	258.809	253.179	243.039	239.162	240.813	245.826	236.564	226.172	220.062	223.932	219.868	223.843	213.051	231.538	215.433	241.097
		00:17:00	166.702	159.912	170.487	168.52	253.444	263.313	251.764	299.414	263.114	259.508	251.615	242.568	251.438	253.795	235.593	232.592	220.322	229.448	224.322	223.485	219.489	229.777	223.093	245.721
		00:18:00	166.276	156.863	170.268	165.857	254.838	255.872	251.668	271.891	264.972	250.91	250.393	227.575	251.417	253.922	235.647	228.173	224.321	225.689	224.597	223.989	218.163	229.567	224.786	242.812
		00:19:00	162.863	156.808	167.829	167.285	257.294	258.953	253.535	274.405	266.323	254.515	250.716	238.068	255.621	254.565	237.378	228.583	225.305	227.368	225.69	229.001	219.084	228.983	227.415	249.637
		00:20:00	165.66	156.788	167.874	164.556	262.476	261.686	258.375	280.131	271.031	258.518	252.885	245.973	262.452	255.633	240.138	233.074	227.364	228.197	229.213	230.265	222.927	233.2	231.175	246.591
		00:21:00	164.71	158.583	166.647	167.846	263.89	266.592	259.997	280.651	270.286	259.087	255.413	242.536	260.711	255.953	240.412	232.493	228.614	231.113	228.287	231.53	223.623	236.547	232.278	250.8
		00:22:00	166.247	156.579	167.785	162.785	271.17	267.523	265.505	287.576	276.75	265.121	258.136	243.582	264.482	258.77	243.778	236.658	231.949	233.207	232.598	233.709	223.693	241.366	235.041	251.567
		00:23:00	165.027	159.826	169.332	166.731	275.469	273.328	268.717	293.172	278.973	267.803	258.965	249.482	265.189	259.748	245.098	240.054	231.979	235.584	233.224	237.94	228.301	238.274	238.713	251.903
		00:24:00	163.686	160.974	168.711	164.043	281.275	274.058	275.381	296.892	281.836	268.883	267.269	250.828	269.234	263.054	247.147	242.901	234.38	239.123	233.79	238.089	229.083	241.994	238.996	255.382
		00:25:00	163.257	161.722	168.566	161.814	282.618	275.475	279.781	303.807	285.431	271.639	270.108	252.623	273.998	262.914	247.285	246.509	241.226	240.961	235.995	238.523	234.236	246.942	241.038	255.673
		00:26:00	162.01	159.561	169.745	165.21	285.442	283.992	277.588	306.082	287.345	273.505	272.101	257.278	273.752	262.096	247.386	251.266	240.747	242.448	236.363	242.205	232.55	246.693	244.136	256.967
		00:27:00	165.324	160.342	169.976	161.462	292.182	285.417	280.852	309.549	291.533	279.251	269.233	258.605	275.691	263.953	250.162	246.796	243.768	244.134	237.613	242.71	236.394	250.154	245.415	256.019
		00:28:00	160.955	157.358	167.723	160.514	293.073	285.349	287.201	314.151	294.236	277.887	271.248	254.721	275.265	263.742	249.973	249.259	246.934	244.71	238.507	242.184	237.846	252.472	247.357	256.075
		00:29:00	164.719	161.219	171.298	162.43	300.852	294.776	292.84	323.204	300.79	285.666	276.671	262.738	282.574	267.523	255.863	256.321	249.484	249.951	242.357	249.639	239.365	256.973	248.18	260.39
		00:30:00	165.416	163.797	172.623	164.425	306.924	300.366	295.754	330.145	306.203	289.809	282.432	265.396	287.373	268.979	260.406	260.187	252.486	255.888	246.143	251.211	245.787	258.847	254.669	264.686
		00:31:00	164.073	163.242	170.452	165.3	312.459	304.44	298.938	335.1	308.413	292.547	282.2	266.557	286.412	273.158	261.325	265.469	252.646	257.008	246.498	253.289	242.515	260.177	251.038	266.077
		00:32:00	164.602	163.485	172.274	164.944	320.303	308.7	304.588	336.866	314.438	297.242	284.289	270.424	289.615	271.836	262.925	264.24	257.382	257.011	249.713	254.074	249.944	264.899	254.773	268.68
		00:33:00	166.309	163.2	170.203	165.385	326.685	315.18	309.44	350.852	317.91	301.666	288.379	271.78	292.499	276.808	265.58	270.85	259.051	262.727	251.474	258.268	248.59	268.227	257.764	270.321
		00:34:00	165.663	165.342	172.077	166.697	328.447	316.931	317.959	352.996	323.307	303.86	294.777	274.111	298.848	279.796	267.703	273.368	261.433	267.499	255.638	263.187	250.099	270.346	261.837	272.894
		00:35:00	165.874	165.995	172.892	165.2	335.059	320.63	321.804	359.719	326.269	306.335	298.436	274.714	297.537	279.742	268.857	276.258	265.529	269.806	254.806	262.325	254.537	272.608	264.456	274.875
		00:36:00	164.467	166.716	173.062	165.292	343.309	327.549	327.044	363.462	334.04	313.927	303.707	276.347	302.714	283.812	274.311	282.566	264.922	272.658	258.948	263.937	258.9	273.995	268.071	278.363
		00:37:00	165.614	166.713	173.314	166.183	348.977	330.461	332.026	370.576	338.173	315.352	308.012	280.676	306.054	286.577	275.676	285.458	272.1	274.938	261.306	265.966	260.953	275.013	268.891	282.871
		00:38:00	163.818	166.385	172.422	164.359	353.793	332.704	340.353	372.544	343.232	321.127	304.764	284.66	307.683	289.832	277.417	286.963	274.126	278.789	265.028	267.515	263.655	276.178	270.5	282.503
		00:39:00	165.157	165.663	171.813	164.781	357.582	337.715	339.939	379.912	344.531	321.74	310.076	283.476	309.937	291.647	278.516	287.516	273.481	279.619	265.668	269.879	266.186	277.527	271.197	287.296
		00:40:00	166.86	167.066	172.994	167.585	371.348	346.597	346.155	383.149	350.285	328.396	316.236	284.895	312.926	294.677	281.36	290.497	278.324	282.329	268.151	274.163	264.834	280.732	276.107	288.512
		00:41:00	169.133	167.55	172.604	167.822	372.732	348.525	351.524	392.328	354.969	331.278	316.282	289.43	315.774	295.832	282.743	292.939	280.414	284.418	269.322	277.12	268.705	283.362	280.093	294.53
		00:42:00	167.747	168.217	172.744	168.155	378.436	348.909	352.894	391.104	361.25	332.954	321.374	291.951	317.232	296.479	287.046	294.017	278.564	284.545	273.342	275.07	273.21	283.582	279.96	294.176
		00:43:00	166.813	168.749	172.571	167.128	384.794	355.517	358.347	399.575	364.057	338.323	325.761	291.799	317.658	300.529	289.547	295.916	284.475	285.391	273.119	279.376	276.039	284.237	277.723	297.28
		00:44:00	169.097	169.802	171.841	167.854	389.748	358.124	358.29	401.175	367.679	338.45	322.34	291.689	321.317	299.515	290.406	297.363	283.304	285.075	275.691	281.684	277.483	286.728	280.953	299.596
		00:45:00	168.507	169.789	172.273	170.573	394.421	364.427	363.821	408.393	374.567	341.462	332.063	297.87	322.418	302.104	293.325	302.125	284.32	288.475	278.777	282.089	278.665	289.585	288.907	299.68
		00:46:00	168.057	168.764	171.539	167.989	401.495	366.625	367.514	412.504	377.433	347.938	333.357	300.559	327.17	304.888	297.287	302.549	287.488	291.814	279.207	284.235	281.661	293.164	285.575	302.42
		00:47:00	171.932	171.516	173.923	170.349	404.859	370.416	370.553	418.59	384.821	353.911	334.963	299.83	328.886	308.163	302.866	309.224	293.127	296.453	283.834	286.265	286.521	297.313	288.153	304.97
		00:48:00	170.366	172.318	175.402	169.978	413.246	375.108	377.516	424.368	391.117	359.331	343.48	303.268	330.881	308.16	304.717	311.97	290.372	299.881	285.462	289.036	288.251	298.506	290.63	305.308
		00:49:00	172.201	169.231	175.34	171.752	414.732	381.795	377.297	430.657	395.909	362.257	342.088	306.721	333.816	312.657	307.025	315.427	293.606	301.571	290.354	293.87	289.519	301.617	291.414	308.541
		00:50:00	169.466	171.918	174.995	171.226	417.318	382.663	383.519	435.285	395.19	364.652	347.197	309.341	334.106	312.403	308.588	315.505	296.484	300.107	290.538	290.909	291.778	302.924	292.832	315.089
		00:51:00	168.726	172.365	176.187	169.416	423.969	386.138	393.129	439.877	403.852	370.2	349.973	313.866	339.319	317.426	311.126	315.362	296.109	304.786	291.746	293.64	292.127	304.744	296.503	312.677
		00:52:00	171.357	173.217	174.923	169.977	430.882	394.893	396.31	444.718	408.376	375.041	352.157	313.894	338.182	319.069	313.02	314.512	299.816	306.198	295.449	292.905	295.713	305.593	296.998	315.954
		00:53:00	171.661	174.189	174.454	171.772	433.995	399.426	399.588	450.796	412.967	378.102	358.449	315.208	341.941	319.578	313.673	318.867	302.504	311.379	297.56	297.52	297.746	309.803	299.168	317.888
		00:54:00	171.166	171.137	176.467	170.698	442.735	401.393	403.58	453.504	420.002	380.2	361.27	317.599	344.53	321.981	314.707	318.155	305.644	313.501	300.432	299.866	300.712	311.756	298.878	321.784
		00:55:00	174.629	173.65	176.163	173.723	443.266	407.39	407.818	459.13	421.952	384.541	365.336	318.69	347.342	323.752	318.03	322.822	309.364	317.578	304.024	302.783	297.296	312.441	301.83	325.804
		00:56:00	171.702	170.974	174.858	172.804	447.921	410.09	413.942	464.634	424.306	388.065	366.259	322.63	347.848	325.677	318.37	326.496	305.567	322.506	305.339	306.382	301.047	316.805	303.958	325.815
		00:57:00	170.899	171.103	175.659	172.838	451.188	411.804	412.679	461.069	425.954	386.678	368.893	321.319	354.556	323.312	316.131	325.125	309.385	321.798	304.356	303.573	301.617	316.459	306.073	325.032
		00:58:00	171.661	172.58	176.164	173.053	459.198	420.49	420.233	473.151	434.703	393.453	373.075	325.899	362.401	330.577	322.162	331.646	311.949	326.796	308.046	306.744	305.41	321.749	307.955	329.722
		00:59:00	171.962	173.702	174.701	172.254	465.07	421.058	426.388	484.903	436.406	401.194	375.071	328.218	360.554	327.599	326.01	337.134	314.353	328.474	310.238	306.794	305.705	320.355	310.327	328.466
		01:00:00	175.477	174.773	174.985	173.202	466.888	430.399	428.001	489.461	440.345	402.266	378.708	333.789	358.776	331.433	325.964	338.87	315.288	332.53	311.749	311.703	305.241	326.135	313.566	330.096
		01:01:00	172.35	174.107	175.875	174.69	472.962	434.285	427.59	494.87	445.036	400.473	378.952	335.392	356.977	331.15	328.945	342.975	318.496	332.308	311.98	311.741	309.351	326.113	316.383	333.102
		01:02:00	173.039	177.066	177.514	173.042	478.307	439.846	441.225	499.411	448.875	400.744	387.442	337.058	360.479	336.045	332.688	346.082	320.465	336.865	316.753	313.307	312.181	329.842	322.102	339.037
		01:03:00	172.514	178.537	178.213	172.023	480.075	443.726	444.545	506.43	453.305	404.6	389.931	338.647	363.819	337.125	334.727	346.663	324.453	335.21	317.163	316.576	312.269	330.728	321.485	339.559
		01:04:00	173.152	176.968	178.985	174.015	485.618	452.537	444.634	507.35	459.639	409.393	393.057	341.056	365.24	341.348	337.014	349.924	326.06	342.258	317.704	318.185	314.929	331.772	322.419	344.109
		01:05:00	175.134	176.414	179.45	173.499	492.349	450.567	447.831	516.288	462.609	410.807	395.469	341.871	365.986	340.966	338.09	352.552	325.098	343.917	321.118	318.812	317.725	332.929	325.867	347.812
		01:06:00	172.639	175.7	179.637	175.875	495.919	454.4	456.633	516.704	467.54	415.785	401.43	344.348	366.64	341.466	339.824	351.207	329.596	342.953	322.977	317.911	317.245	334.878	325.706	348.343
		01:07:00	174.619	177.341	179.693	177.779	502.292	459.031	458.715	524.313	470.05	420.082	402.662	348.194	370.513	342.993	340.004	355.879	332.248	344.679	323.365	318.501	321.535	334.729	325.654	347.378
		01:08:00	176.215	179.337	180.442	174.779	503.851	463.54	462.066	526.793	476.203	421.214	402.485	348.089	373.198	346.656	342.209	354.68	334.899	342.393	323.986	318.442	325.684	336.735	330.747	351.551
		01:09:00	176.228	183.008	178.789	178.662	507.415	466.351	467.111	530.111	478.062	425.429	411.974	350.072	374.742	347.671	345.177	360.558	332.749	344.576	329.699	321.079	323.349	341.237	332.427	356.09
		01:10:00	174.079	183.625	179.351	178.542	513.69	474.202	467.389	537.003	483.526	425.736	411.6	353.525	376.048	346.926	347.395	361.726	335.479	348.748	328.93	324.094	324.153	343.838	333.2	360.916
		01:11:00	173.781	183.113	180.851	179.863	524.248	477.855	475.877	542.347	490.553	435.554	418.161	357.323	376.54	350.744	348.337	365.493	339.807	350.594	331.915	325.524	328.461	350.421	338.425	361.032
		01:12:00	177.277	187.466	180.262	178.401	525.699	481.042	484.297	551.5	494.385	442.26	422.063	359.724	381.506	353.894	350.906	365.225	341.553	350.71	331.902	326.739	331.078	352.148	341.114	361.951
		01:13:00	178.133	187.755	179.45	177.53	530.162	482.791	489.125	547.446	496.632	449.022	425.05	362.547	381.448	359.927	355.149	366.673	340.856	355.203	337.641	329.159	331.356	358.742	340.368	367.106
		01:14:00	174.689	186.799	181.684	182.035	532.357	486.9	489.523	557.892	499.657	449.98	428.905	364.651	384.082	358.886	356.133	370.573	342.641	355.652	337.689	330.345	331.404	366.818	341.56	370.192
		01:15:00	178.592	186.966	179.514	184.134	536.609	491.315	493.352	551.51	503.731	462.471	428.564	365.888	387.303	364.338	357.441	369.682	343.436	358.005	337.891	330.705	337.549	364.379	344.882	369.576
		01:16:00	179.009	188.588	182.115	186.002	539.533	500.996	494.433	556.992	508.184	461.845	429.468	368.605	388.711	377.727	360.214	368.167	348.475	359.308	339.786	335.659	339.892	374.345	345.061	371.458
		01:17:00	180.42	187.877	181.651	186.278	542.151	500.909	497.299	561.113	509.712	460.275	434.083	368.535	389.301	386.896	357.466	366.492	349.416	358.265	340.048	332.295	339.643	372.327	344.096	369.409
		01:18:00	184.104	188.441	181.342	182.125	548.414	506.52	505.253	564.147	515.561	469.524	438.832	372.699	390.702	390.688	360.369	374.426	351.622	362.695	343.139	340.798	337.999	382.193	345.034	372.341
		01:19:00	178.799	185.91	181.766	185.573	556.255	505.199	511.341	568.914	515.89	469.378	439.957	373.089	390.724	393.69	361.148	374.588	353.486	363.265	342.434	340.424	344.243	380.217	344.619	375.234
		01:20:00	179.613	187.129	181.697	183.42	557.292	512.797	504.774	570.061	524.956	475.028	442.864	378.054	396.961	396.157	365.657	374.882	353.406	366.141	345.911	340.515	346.398	381.403	349	373.832
		01:21:00	185.423	186.282	183.113	181.92	561.404	517.022	516.404	572.36	529.681	476.078	449.547	378.39	399.303	397.813	368.189	370.847	354.049	373.192	346.4	338.227	347.787	388.616	348.068	370.988
		01:22:00	182.789	190.092	184.215	182.349	564.68	522.079	523.238	575.931	532.023	481.156	451.6	380.89	397.941	401.121	368.868	376.553	353.312	379.923	349.824	343.86	347.412	388.278	350.002	376.759
		01:23:00	182.871	188.698	184.191	188.609	573.444	523.919	528.143	580.941	536.72	486.346	454.469	382.162	400.34	398.653	374.337	379.576	354.75	381.807	351.708	340.795	346.998	391.949	356.497	378.919
		01:24:00	182.857	193.401	184.151	186.374	575.901	531.996	528.79	578.954	536.972	486.732	457.028	389.389	405.442	391.678	371.878	382.789	355.855	386.722	353.62	347.272	349.922	394.771	354.856	382.472
		01:25:00	182.376	191.208	185.313	186.291	581.867	539.352	535.077	586.79	543.876	496.952	462.386	391.547	408.182	396.06	381.571	387.422	361.578	385.579	353.312	347.21	355.789	397.835	358.434	384.315
		01:26:00	184.698	197.995	186.509	188.864	582.204	544.503	531.513	584.578	544.39	496.986	465.208	392.049	410.679	396.319	376.839	388.475	361.945	386.688	354.062	346.75	356.229	396.697	358.32	380.254
		01:27:00	187.695	196.582	186.45	190.275	588.955	546.306	541.359	589.139	554.027	501.638	467.428	393.621	410.097	401.837	384.61	388.278	366.229	388.962	363.918	349.495	356.792	400.753	360.851	385.57
		01:28:00	183.968	199.884	186.351	187.229	587.462	548.295	540.287	593.565	551.776	503.195	469.319	394.49	411.838	407.153	382.751	389.665	365.828	388.416	362.909	351.791	355.25	402.815	363.596	384.968
		01:29:00	184.039	202.112	189.166	188.044	595.079	554.351	547.89	601.545	557.85	505.533	476.592	402.335	413.414	409.821	384.91	388.84	367.446	389.771	368.531	354.579	358.936	404.307	367.769	388.741
		01:30:00	186.817	210.138	184.899	189.831	594.192	554.846	551.862	607.096	558.816	508.163	480.885	397.895	412.906	409.025	388.697	398.477	368.32	396.901	367.717	351.905	356.482	399.03	378.762	387.044
		Average	161.002		169.213		192.558		194.257		187.538		193.769		184		177.672		173.731		177.171		182.78		179.421
			No Atg2				25 nM Atg2										25 nM Atg2D922-934
			No Atg18		Atg18 100 nM		Atg18 100 nM		Atg18 75 nM		Atg18 50 nM		Atg18 25 nM		No Atg18		Atg18 100 nM		Atg18 75 nM		Atg18 50 nM		Atg18 25 nM		No Atg18
		Time	C2	D2	C3	D3	C5	D5	C6	D6	C7	D7	C8	D8	C9	D9	C11	D11	C12	D12	C13	D13	C14	D14	C15	D15
		00:00:00	1.00248	0.997522	1.02514	0.97486	0.997214	1.00279	0.969075	1.03093	1.04124	0.95876	1.00785	0.992153	1.0245	0.975497	1.0382	0.9618	1.02687	0.973131	1.00965	0.990345	0.996942	1.00306	0.983132	1.01687
		00:01:00	0.992205	0.990863	1.02357	0.970788	1.00812	1.01455	0.968838	1.11197	1.0649	0.998288	1.01358	0.999012	1.03695	0.998193	1.04347	0.99082	1.04636	0.987832	1.01901	1.00441	0.992937	1.01328	0.988995	1.0375
		00:02:00	0.993683	0.983926	1.02321	0.971521	1.04074	1.06114	1.00671	1.19177	1.09361	1.04187	1.03766	1.011	1.06455	1.05413	1.07792	1.02139	1.05213	1.03215	1.03947	1.03437	1.00469	1.02936	1.00418	1.06045
		00:03:00	1.00786	0.982596	1.02217	0.963307	1.04988	1.0815	1.02376	1.23569	1.11565	1.05352	1.07177	1.03128	1.07758	1.06725	1.10091	1.0501	1.08399	1.05153	1.0611	1.05973	1.01163	1.02056	1.01543	1.07929
		00:04:00	0.976485	0.979479	1.01418	0.952315	1.07194	1.09397	1.04277	1.26459	1.12633	1.08054	1.06599	1.04088	1.08569	1.07841	1.10487	1.07219	1.0901	1.06252	1.06986	1.07489	1.04118	1.03572	1.01222	1.08998
		00:05:00	0.981081	0.986429	1.0143	0.959282	1.08788	1.11738	1.08296	1.29024	1.14953	1.10082	1.10208	1.05583	1.10342	1.09501	1.12127	1.08538	1.10085	1.09648	1.07912	1.08643	1.0535	1.06177	1.0178	1.11249
		00:06:00	0.992621	0.985118	1.02514	0.959637	1.09549	1.12982	1.07193	1.25271	1.17093	1.11568	1.08859	1.07193	1.12229	1.11717	1.13203	1.09904	1.12899	1.10646	1.10554	1.10687	1.07261	1.07437	1.04092	1.12643
		00:07:00	0.995	0.978746	1.00933	0.961008	1.10365	1.13296	1.10207	1.25401	1.18528	1.13876	1.10088	1.07736	1.13329	1.13208	1.13531	1.11929	1.13278	1.11825	1.10753	1.11001	1.0609	1.08645	1.04967	1.1618
		00:08:00	0.987292	0.98923	1.01429	0.94806	1.12535	1.15377	1.13838	1.27215	1.19627	1.15817	1.126	1.09456	1.14805	1.14733	1.15749	1.13298	1.13657	1.14781	1.11616	1.12264	1.07709	1.1121	1.06333	1.16527
		00:09:00	0.984584	0.981187	1.00563	0.945312	1.13313	1.16012	1.13244	1.29437	1.20219	1.16292	1.13817	1.10816	1.15957	1.15529	1.15429	1.13495	1.16162	1.1521	1.12538	1.13231	1.1023	1.11451	1.07409	1.17684
		00:10:00	0.99495	0.969274	1.01217	0.943675	1.141	1.1785	1.14436	1.29475	1.21861	1.17376	1.13711	1.11299	1.16421	1.17383	1.16681	1.15638	1.16401	1.16453	1.13071	1.14014	1.09227	1.13034	1.07671	1.18863
		00:11:00	0.981218	0.982603	1.01427	0.944797	1.14904	1.19544	1.17476	1.33264	1.2411	1.19754	1.1613	1.12986	1.18481	1.20732	1.19085	1.18524	1.17013	1.17575	1.14504	1.16511	1.11031	1.14615	1.09566	1.21678
		00:12:00	0.986621	0.981447	1.00437	0.945347	1.16454	1.2185	1.19815	1.35082	1.24912	1.20752	1.16333	1.13864	1.19674	1.22324	1.1945	1.19033	1.17683	1.19351	1.16058	1.1584	1.11268	1.16221	1.10667	1.24077
		00:13:00	0.983839	0.978677	1.01235	0.965251	1.17772	1.224	1.18684	1.38261	1.27064	1.22794	1.15622	1.14955	1.20588	1.24536	1.21415	1.20457	1.20835	1.21009	1.1711	1.18193	1.13528	1.18375	1.12601	1.26375
		00:14:00	1.00363	0.984547	1.00372	0.943178	1.18306	1.24723	1.19491	1.39797	1.286	1.24414	1.17335	1.16794	1.22081	1.25331	1.22124	1.20303	1.19887	1.21956	1.18227	1.1888	1.13157	1.19541	1.14008	1.26968
		00:15:00	0.978361	0.984106	1.00693	0.949691	1.19551	1.25477	1.22464	1.42372	1.29637	1.26322	1.20545	1.17461	1.23909	1.27254	1.23139	1.22601	1.21484	1.23346	1.19231	1.21042	1.13883	1.20553	1.16423	1.28304
		00:16:00	1.01961	0.999832	1.04568	0.977992	1.24459	1.3307	1.29123	1.49769	1.38003	1.35001	1.25427	1.23426	1.30877	1.33601	1.33146	1.27297	1.26668	1.28896	1.241	1.26343	1.16561	1.26676	1.20072	1.34375
		00:17:00	1.0354	0.99323	1.00753	0.995905	1.3162	1.36745	1.29603	1.54133	1.40299	1.38376	1.29853	1.25184	1.36651	1.37932	1.326	1.30911	1.26818	1.32071	1.26614	1.26141	1.20084	1.25712	1.24341	1.36953
		00:18:00	1.03276	0.974292	1.00623	0.980167	1.32344	1.32881	1.29554	1.39964	1.4129	1.33792	1.29222	1.17446	1.3664	1.38001	1.3263	1.28424	1.2912	1.29907	1.26769	1.26426	1.19358	1.25597	1.25284	1.35331
		00:19:00	1.01156	0.973951	0.991821	0.988606	1.33619	1.34481	1.30515	1.41258	1.4201	1.35714	1.29389	1.22861	1.38925	1.38351	1.33605	1.28654	1.29686	1.30874	1.27386	1.29255	1.19862	1.25278	1.2675	1.39135
		00:20:00	1.02893	0.973826	0.992087	0.972478	1.3631	1.359	1.33006	1.44206	1.44521	1.37848	1.30508	1.26941	1.42637	1.38931	1.35158	1.31182	1.30871	1.31351	1.29374	1.29968	1.21965	1.27585	1.28845	1.37437
		00:21:00	1.02303	0.984975	0.984836	0.991921	1.37045	1.38448	1.33841	1.44474	1.44123	1.38152	1.31813	1.25167	1.41691	1.39105	1.35312	1.30855	1.31591	1.33029	1.28852	1.30682	1.22345	1.29416	1.2946	1.39783
		00:22:00	1.03258	0.972528	0.991561	0.962012	1.40825	1.38931	1.36677	1.48039	1.4757	1.41369	1.33218	1.25707	1.43741	1.40636	1.37207	1.33199	1.3351	1.34235	1.31285	1.31912	1.22384	1.32053	1.31	1.40211
		00:23:00	1.025	0.992696	1.0007	0.985332	1.43058	1.41946	1.3833	1.50919	1.48755	1.42799	1.33646	1.28752	1.44125	1.41168	1.3795	1.35111	1.33528	1.35603	1.31638	1.343	1.24905	1.30361	1.33047	1.40398
		00:24:00	1.01667	0.999826	0.997033	0.969447	1.46073	1.42325	1.41761	1.52834	1.50282	1.43375	1.37931	1.29447	1.46323	1.42965	1.39103	1.36713	1.3491	1.3764	1.31958	1.34384	1.25333	1.32396	1.33204	1.42337
		00:25:00	1.01401	1.00447	0.996176	0.956274	1.46771	1.43061	1.44026	1.56394	1.52199	1.44845	1.39397	1.30373	1.48912	1.42888	1.39181	1.38744	1.3885	1.38698	1.33202	1.34629	1.28152	1.35103	1.34343	1.42499
		00:26:00	1.00626	0.99105	1.00314	0.976343	1.48237	1.47484	1.42897	1.57565	1.5322	1.4584	1.40425	1.32775	1.48779	1.42444	1.39237	1.41421	1.38575	1.39554	1.3341	1.36707	1.27229	1.34967	1.36069	1.43221
		00:27:00	1.02684	0.995901	1.00451	0.954194	1.51738	1.48224	1.44577	1.5935	1.55453	1.48904	1.38945	1.3346	1.49832	1.43453	1.408	1.38905	1.40313	1.40524	1.34115	1.36992	1.29333	1.36861	1.36782	1.42692
		00:28:00	0.999708	0.977367	0.991195	0.948591	1.522	1.48189	1.47846	1.61719	1.56894	1.48176	1.39985	1.31456	1.49601	1.43338	1.40694	1.40292	1.42136	1.40856	1.3462	1.36695	1.30127	1.38129	1.37864	1.42723
		00:29:00	1.02309	1.00135	1.01232	0.959914	1.5624	1.53085	1.50748	1.66379	1.60389	1.52324	1.42784	1.35593	1.53573	1.45393	1.44009	1.44266	1.43604	1.43872	1.36793	1.40903	1.30958	1.40591	1.38323	1.45128
		00:30:00	1.02742	1.01736	1.02015	0.971704	1.59393	1.55988	1.52248	1.69952	1.63275	1.54533	1.45757	1.36965	1.56181	1.46185	1.46566	1.46442	1.45332	1.4729	1.3893	1.41791	1.34471	1.41617	1.4194	1.47523
		00:31:00	1.01907	1.01391	1.00732	0.976875	1.62268	1.58103	1.53887	1.72503	1.64454	1.55993	1.45637	1.37564	1.55659	1.48456	1.47083	1.49415	1.45424	1.47934	1.3913	1.42963	1.32681	1.42344	1.39916	1.48298
		00:32:00	1.02236	1.01542	1.01809	0.974771	1.66341	1.60316	1.56796	1.73412	1.67666	1.58497	1.46715	1.3956	1.574	1.47737	1.47983	1.48723	1.4815	1.47936	1.40945	1.43406	1.36746	1.44928	1.41998	1.49749
		00:33:00	1.03296	1.01365	1.00585	0.977378	1.69656	1.63681	1.59294	1.80612	1.69518	1.60856	1.48826	1.40259	1.58967	1.5044	1.49478	1.52444	1.4911	1.51226	1.41939	1.45774	1.36005	1.46749	1.43665	1.50663
		00:34:00	1.02895	1.02696	1.01693	0.985131	1.70571	1.6459	1.63679	1.81716	1.72395	1.62026	1.52128	1.41462	1.62418	1.52063	1.50673	1.53861	1.50481	1.53973	1.44289	1.4855	1.36831	1.47908	1.45935	1.52097
		00:35:00	1.03026	1.03101	1.02174	0.976284	1.74005	1.66511	1.65658	1.85176	1.73975	1.63346	1.54016	1.41774	1.61705	1.52034	1.51322	1.55488	1.52839	1.55301	1.4382	1.48064	1.39259	1.49145	1.47395	1.53202
		00:36:00	1.02152	1.03549	1.02275	0.976828	1.78289	1.70105	1.68356	1.87103	1.78119	1.67394	1.56736	1.42616	1.64519	1.54246	1.54392	1.59038	1.5249	1.56943	1.46158	1.48973	1.41646	1.49904	1.49409	1.55146
		00:37:00	1.02865	1.03547	1.02424	0.982094	1.81233	1.71617	1.70921	1.90765	1.80322	1.68154	1.58958	1.4485	1.66334	1.55749	1.5516	1.60666	1.56621	1.58255	1.47488	1.50119	1.42769	1.50461	1.49866	1.57658
		00:38:00	1.01749	1.03343	1.01896	0.971314	1.83734	1.72782	1.75207	1.91778	1.8302	1.71233	1.57282	1.46907	1.67219	1.57518	1.5614	1.61513	1.57788	1.60472	1.49589	1.50993	1.44247	1.51099	1.50763	1.57453
		00:39:00	1.02581	1.02895	1.01537	0.973808	1.85701	1.75384	1.74994	1.95571	1.83713	1.7156	1.60023	1.46295	1.68444	1.58504	1.56759	1.61824	1.57416	1.60949	1.4995	1.52327	1.45632	1.51837	1.51152	1.60124
		00:40:00	1.03638	1.03766	1.02234	0.990379	1.9285	1.79997	1.78194	1.97238	1.86781	1.75109	1.63202	1.47028	1.70069	1.60151	1.58359	1.63502	1.60204	1.62509	1.51352	1.54745	1.44892	1.5359	1.53888	1.60802
		00:41:00	1.0505	1.04067	1.02004	0.99178	1.93569	1.80998	1.80958	2.01963	1.89278	1.76646	1.63226	1.49368	1.71617	1.60779	1.59138	1.64876	1.61407	1.63712	1.52013	1.56414	1.4701	1.55029	1.5611	1.64156
		00:42:00	1.04189	1.04481	1.02087	0.993748	1.96531	1.81197	1.81663	2.01333	1.92628	1.77539	1.65854	1.50669	1.72409	1.6113	1.6156	1.65483	1.60342	1.63785	1.54282	1.55257	1.49475	1.55149	1.56036	1.63959
		00:43:00	1.03609	1.04812	1.01984	0.987678	1.99833	1.84629	1.8447	2.05693	1.94124	1.80402	1.68118	1.50591	1.72641	1.63331	1.62967	1.66552	1.63745	1.64272	1.54156	1.57688	1.51023	1.55508	1.54789	1.65689
		00:44:00	1.05028	1.05466	1.01553	0.991969	2.02406	1.85983	1.84441	2.06517	1.96056	1.8047	1.66352	1.50534	1.74629	1.6278	1.63451	1.67366	1.6307	1.6409	1.55608	1.5899	1.51813	1.56871	1.56589	1.6698
		00:45:00	1.04661	1.05458	1.01808	1.00804	2.04833	1.89256	1.87288	2.10233	1.99729	1.82076	1.7137	1.53724	1.75228	1.64187	1.65094	1.70046	1.63655	1.66047	1.5735	1.59219	1.52459	1.58434	1.61022	1.67027
		00:46:00	1.04382	1.04821	1.01375	0.992767	2.08507	1.90398	1.89189	2.12349	2.01257	1.85529	1.72038	1.55112	1.7781	1.657	1.67323	1.70285	1.65479	1.67969	1.57592	1.6043	1.54098	1.60392	1.59165	1.68554
		00:47:00	1.06789	1.0653	1.02783	1.00671	2.10254	1.92366	1.90754	2.15482	2.05196	1.88714	1.72867	1.54735	1.78743	1.6748	1.70464	1.74042	1.68725	1.70639	1.60204	1.61576	1.56757	1.62662	1.60602	1.69975
		00:48:00	1.05816	1.07028	1.03658	1.00452	2.14609	1.94803	1.94338	2.18456	2.08553	1.91604	1.77262	1.5651	1.79827	1.67479	1.71505	1.75588	1.67139	1.72612	1.61123	1.6314	1.57704	1.63314	1.61983	1.70163
		00:49:00	1.06956	1.05111	1.03621	1.015	2.15381	1.98276	1.94225	2.21694	2.11109	1.93165	1.76544	1.58292	1.81422	1.69923	1.72804	1.77533	1.69	1.73585	1.63884	1.65868	1.58398	1.65016	1.6242	1.71965
		00:50:00	1.05257	1.0678	1.03417	1.0119	2.16724	1.98727	1.97428	2.24076	2.10725	1.94442	1.7918	1.59644	1.8158	1.69785	1.73684	1.77577	1.70657	1.72742	1.63988	1.64197	1.59633	1.65731	1.6321	1.75615
		00:51:00	1.04797	1.07058	1.04121	1.0012	2.20178	2.00531	2.02375	2.2644	2.15344	1.974	1.80613	1.61979	1.84413	1.72515	1.75113	1.77497	1.70441	1.75436	1.6467	1.65739	1.59824	1.66727	1.65256	1.7427
		00:52:00	1.06432	1.07587	1.03374	1.00452	2.23768	2.05078	2.04013	2.28932	2.17756	1.99981	1.8174	1.61994	1.83795	1.73408	1.76179	1.77018	1.72575	1.76248	1.6676	1.65324	1.61786	1.67192	1.65532	1.76097
		00:53:00	1.0662	1.08191	1.03097	1.01512	2.25385	2.07432	2.057	2.32061	2.20204	2.01614	1.84987	1.62672	1.85838	1.73684	1.76546	1.79469	1.74122	1.79231	1.67951	1.67929	1.62899	1.69495	1.66741	1.77175
		00:54:00	1.06313	1.06295	1.04287	1.00878	2.29924	2.08454	2.07755	2.33455	2.23956	2.02732	1.86443	1.63906	1.87245	1.7499	1.77128	1.79069	1.75929	1.80452	1.69572	1.69253	1.64521	1.70564	1.6658	1.79346
		00:55:00	1.08464	1.07856	1.04107	1.02665	2.30199	2.11568	2.09937	2.36351	2.24995	2.05047	1.88542	1.64469	1.88773	1.75953	1.78998	1.81695	1.78071	1.82799	1.716	1.70899	1.62652	1.70938	1.68225	1.81587
		00:56:00	1.06646	1.06194	1.03336	1.02122	2.32617	2.1297	2.13089	2.39185	2.26251	2.06926	1.89018	1.66502	1.89048	1.76999	1.7919	1.83763	1.75885	1.85635	1.72342	1.72931	1.64705	1.73326	1.69411	1.81593
		00:57:00	1.06147	1.06274	1.03809	1.02142	2.34313	2.1386	2.12439	2.37349	2.27129	2.06186	1.90377	1.65825	1.92694	1.75714	1.7793	1.82992	1.78083	1.85228	1.71787	1.71345	1.65016	1.73137	1.7059	1.81157
		00:58:00	1.0662	1.07191	1.04108	1.02269	2.38473	2.18371	2.16328	2.43569	2.31795	2.09799	1.92535	1.68189	1.96958	1.79662	1.81324	1.86662	1.79559	1.88105	1.7387	1.73135	1.67092	1.76031	1.71639	1.83771
		00:59:00	1.06807	1.07888	1.03243	1.01797	2.41523	2.18666	2.19496	2.49619	2.32703	2.13927	1.93566	1.69386	1.95954	1.78043	1.8349	1.89751	1.80942	1.8907	1.75107	1.73163	1.67253	1.75268	1.72961	1.8307
		01:00:00	1.08991	1.08553	1.03411	1.02357	2.42467	2.23517	2.20327	2.51965	2.34803	2.14498	1.95443	1.72261	1.94987	1.80127	1.83464	1.90728	1.81481	1.91405	1.7596	1.75934	1.66999	1.7843	1.74766	1.83979
		01:01:00	1.07048	1.0814	1.03937	1.03237	2.45621	2.25535	2.20115	2.54749	2.37304	2.13542	1.95568	1.73088	1.9401	1.79973	1.85142	1.93038	1.83327	1.91277	1.7609	1.75955	1.69248	1.78418	1.76336	1.85654
		01:02:00	1.07476	1.09978	1.04906	1.02263	2.48397	2.28423	2.27134	2.57087	2.39351	2.13687	1.9995	1.73948	1.95913	1.82634	1.87248	1.94787	1.8446	1.939	1.78784	1.76839	1.70796	1.80458	1.79524	1.88962
		01:03:00	1.0715	1.10891	1.05319	1.01661	2.49315	2.30438	2.28843	2.607	2.41714	2.15743	2.01234	1.74768	1.97728	1.83221	1.88396	1.95114	1.86756	1.92948	1.79016	1.78684	1.70844	1.80943	1.7918	1.89253
		01:04:00	1.07546	1.09917	1.05775	1.02838	2.52194	2.35014	2.28889	2.61174	2.45091	2.18299	2.02848	1.76011	1.98501	1.85516	1.89683	1.96949	1.87681	1.97005	1.79321	1.79593	1.72299	1.81514	1.797	1.91789
		01:05:00	1.08778	1.09573	1.0605	1.02533	2.55689	2.33991	2.30535	2.65775	2.46675	2.19053	2.04092	1.76432	1.98906	1.85308	1.90289	1.98429	1.87127	1.97959	1.81248	1.79946	1.73829	1.82147	1.81622	1.93853
		01:06:00	1.07228	1.09129	1.0616	1.03937	2.57543	2.35981	2.35066	2.65989	2.49304	2.21707	2.07169	1.7771	1.99261	1.8558	1.91265	1.97672	1.89716	1.97405	1.82297	1.79438	1.73567	1.83214	1.81532	1.94149
		01:07:00	1.08458	1.10148	1.06193	1.05062	2.60853	2.38386	2.36138	2.69906	2.50643	2.23998	2.07805	1.79695	2.01366	1.8641	1.91366	2.00301	1.91243	1.98398	1.82516	1.79771	1.75914	1.83132	1.81503	1.93611
		01:08:00	1.09449	1.11388	1.06636	1.03289	2.61663	2.40728	2.37863	2.71183	2.53923	2.24602	2.07713	1.79641	2.02826	1.88401	1.92607	1.99626	1.92769	1.97082	1.82867	1.79738	1.78184	1.8423	1.84342	1.95937
		01:09:00	1.09457	1.13668	1.05659	1.05584	2.63513	2.42188	2.4046	2.72891	2.54915	2.26849	2.1261	1.80664	2.03665	1.88952	1.94278	2.02935	1.91531	1.98339	1.86091	1.81226	1.76906	1.86693	1.85278	1.98467
		01:10:00	1.08122	1.14051	1.05991	1.05513	2.66772	2.46265	2.40603	2.76439	2.57828	2.27013	2.12417	1.82446	2.04374	1.88547	1.95526	2.03592	1.93103	2.0074	1.85657	1.82928	1.77346	1.88116	1.85709	2.01157
		01:11:00	1.07937	1.13733	1.06878	1.06294	2.72255	2.48162	2.44972	2.7919	2.61575	2.32248	2.15803	1.84406	2.04642	1.90622	1.96056	2.05712	1.95594	2.01803	1.87342	1.83735	1.79703	1.91717	1.88621	2.01221
		01:12:00	1.10109	1.16437	1.0653	1.0543	2.73009	2.49817	2.49307	2.83902	2.63619	2.35824	2.17817	1.85645	2.07341	1.92334	1.97502	2.05561	1.96599	2.0187	1.87335	1.84421	1.81135	1.92662	1.9012	2.01733
		01:13:00	1.1064	1.16617	1.0605	1.04915	2.75327	2.50726	2.51792	2.81815	2.64817	2.3943	2.19359	1.87102	2.07309	1.95613	1.9989	2.06376	1.96198	2.04456	1.90574	1.85787	1.81287	1.9627	1.89704	2.04606
		01:14:00	1.08501	1.16023	1.0737	1.07577	2.76467	2.5286	2.51997	2.87192	2.6643	2.39941	2.21348	1.88188	2.08741	1.95047	2.00444	2.08571	1.97225	2.04714	1.90601	1.86456	1.81313	2.00688	1.90368	2.06326
		01:15:00	1.10925	1.16127	1.06088	1.08818	2.78675	2.55152	2.53968	2.83907	2.68602	2.46601	2.21172	1.88826	2.10491	1.9801	2.0118	2.0807	1.97683	2.06069	1.90715	1.86659	1.84675	1.99354	1.9222	2.05983
		01:16:00	1.11184	1.17134	1.07625	1.09922	2.80193	2.6018	2.54525	2.86729	2.70977	2.46267	2.21639	1.90229	2.11257	2.05287	2.02741	2.07217	2.00583	2.06819	1.91785	1.89455	1.85957	2.04806	1.9232	2.07032
		01:17:00	1.12061	1.16692	1.0735	1.10085	2.81553	2.60135	2.56	2.8885	2.71791	2.4543	2.2402	1.90192	2.11577	2.1027	2.01194	2.06274	2.01125	2.06218	1.91933	1.87557	1.85821	2.03702	1.91782	2.0589
		01:18:00	1.14349	1.17043	1.07168	1.07631	2.84805	2.63049	2.60094	2.90412	2.7491	2.50362	2.26471	1.92341	2.12339	2.12331	2.02828	2.1074	2.02395	2.08768	1.93677	1.92356	1.84921	2.091	1.92305	2.07524
		01:19:00	1.11054	1.15471	1.07418	1.09668	2.88877	2.62363	2.63228	2.92866	2.75086	2.50284	2.27052	1.92543	2.12351	2.13963	2.03267	2.10831	2.03467	2.09096	1.93279	1.92145	1.88337	2.08019	1.92073	2.09137
		01:20:00	1.11559	1.16228	1.07378	1.08396	2.89416	2.66309	2.59848	2.93456	2.7992	2.53297	2.28552	1.95105	2.1574	2.15303	2.05805	2.10997	2.03421	2.10752	1.95242	1.92196	1.89516	2.08668	1.94515	2.08355
		01:21:00	1.15168	1.15702	1.08214	1.07509	2.91551	2.68503	2.65835	2.9464	2.82439	2.53857	2.32001	1.95278	2.17013	2.16203	2.0723	2.08726	2.03791	2.1481	1.95518	1.90905	1.90276	2.12614	1.93996	2.0677
		01:22:00	1.13532	1.18068	1.08866	1.07763	2.93253	2.71129	2.69353	2.96478	2.83688	2.56565	2.3306	1.96569	2.16273	2.18001	2.07612	2.11937	2.03367	2.18685	1.9745	1.94084	1.90071	2.12429	1.95074	2.09987
		01:23:00	1.13583	1.17202	1.08852	1.11462	2.97804	2.72084	2.71878	2.99057	2.86193	2.59332	2.34541	1.97225	2.17577	2.1666	2.1069	2.13639	2.04195	2.19769	1.98514	1.92354	1.89845	2.14438	1.98694	2.1119
		01:24:00	1.13574	1.20123	1.08828	1.10142	2.9908	2.76279	2.72211	2.98034	2.86327	2.59538	2.35862	2.00955	2.2035	2.12869	2.09306	2.15447	2.04831	2.22598	1.99593	1.9601	1.91444	2.15982	1.97779	2.13171
		01:25:00	1.13276	1.18761	1.09515	1.10093	3.02178	2.80099	2.75447	3.02068	2.90008	2.64987	2.38627	2.02068	2.21839	2.15251	2.14761	2.18055	2.08125	2.2194	1.99419	1.95975	1.94654	2.17658	1.99773	2.14198
		01:26:00	1.14718	1.22977	1.10221	1.11613	3.02353	2.82774	2.73613	3.00929	2.90283	2.65005	2.40083	2.02328	2.23196	2.15391	2.12098	2.18647	2.08336	2.22579	1.99843	1.95715	1.94895	2.17035	1.9971	2.11935
		01:27:00	1.16579	1.22099	1.10187	1.12447	3.05859	2.83711	2.78681	3.03277	2.95421	2.67486	2.41229	2.03139	2.22879	2.1839	2.16472	2.18536	2.10802	2.23888	2.05406	1.97265	1.95203	2.19254	2.0112	2.14897
		01:28:00	1.14264	1.2415	1.10128	1.10647	3.05084	2.84744	2.78129	3.05556	2.94221	2.68316	2.42205	2.03587	2.23826	2.21279	2.15426	2.19317	2.10572	2.23573	2.04836	1.98561	1.94359	2.20382	2.0265	2.14562
		01:29:00	1.14309	1.25534	1.11792	1.11129	3.0904	2.87889	2.82043	3.09664	2.9746	2.69563	2.45958	2.07636	2.24682	2.22729	2.16641	2.18853	2.11503	2.24353	2.08009	2.00134	1.96376	2.21199	2.04976	2.16665
		01:30:00	1.16034	1.30519	1.0927	1.12185	3.08579	2.88146	2.84088	3.12521	2.97975	2.70965	2.48174	2.05344	2.24406	2.22297	2.18772	2.24277	2.12006	2.28457	2.0755	1.98625	1.95033	2.18312	2.11103	2.15719
			Average values
			No Atg2		25 nM Atg2					25 nM Atg2D922-934
		Time (min) / Atg18	0 nM	100 nM	100 nM	75 nM	50 nM	25 nM	0 nM	100 nM	750 nM	50 nM	25 nM	0 nM
		0	1	1	1	1	1	1	1	1	1	1	1	1
		1	0.991534	0.997178	1.01134	1.04041	1.03159	1.00629	1.01757	1.01714	1.0171	1.01171	1.01171	1.00311
		2	0.988804	0.997364	1.05094	1.09924	1.06774	1.02433	1.05934	1.04966	1.04214	1.03692	1.03692	1.01703
		3	0.995227	0.99274	1.06569	1.12973	1.08459	1.05153	1.07242	1.0755	1.06776	1.06042	1.06042	1.0161
		4	0.977982	0.983246	1.08295	1.15368	1.10343	1.05344	1.08205	1.08853	1.07631	1.07237	1.07237	1.03845
		5	0.983755	0.986792	1.10263	1.1866	1.12518	1.07896	1.09922	1.10333	1.09867	1.08278	1.08278	1.05763
		6	0.98887	0.992388	1.11265	1.16232	1.1433	1.08026	1.11973	1.11554	1.11773	1.10621	1.10621	1.07349
		7	0.986873	0.985167	1.1183	1.17804	1.16202	1.08912	1.13268	1.1273	1.12551	1.10877	1.10877	1.07368
		8	0.988261	0.981175	1.13956	1.20527	1.17722	1.11028	1.14769	1.14524	1.14219	1.1194	1.1194	1.09459
		9	0.982885	0.975472	1.14662	1.21341	1.18256	1.12316	1.15743	1.14462	1.15686	1.12884	1.12884	1.10841
		10	0.982112	0.977921	1.15975	1.21955	1.19618	1.12505	1.16902	1.16159	1.16427	1.13543	1.13543	1.11131
		11	0.98191	0.979532	1.17224	1.2537	1.21932	1.14558	1.19607	1.18804	1.17294	1.15508	1.15508	1.12823
		12	0.984034	0.974857	1.19152	1.27448	1.22832	1.15098	1.20999	1.19242	1.18517	1.15949	1.15949	1.13744
		13	0.981258	0.988801	1.20086	1.28472	1.24929	1.15289	1.22562	1.20936	1.20922	1.17652	1.17652	1.15951
		14	0.99409	0.973451	1.21515	1.29644	1.26507	1.17064	1.23706	1.21214	1.20922	1.18554	1.18554	1.16349
		15	0.981233	0.978308	1.22514	1.32418	1.27979	1.19003	1.25582	1.2287	1.22415	1.20137	1.20137	1.17218
		16	1.00972	1.01183	1.28765	1.39446	1.36502	1.24426	1.32239	1.30222	1.27782	1.25221	1.25221	1.21619
		17	1.01432	1.00172	1.34183	1.41868	1.39338	1.27518	1.37292	1.31755	1.29444	1.26377	1.26377	1.22898
		18	1.00352	0.993201	1.32612	1.34759	1.37541	1.23334	1.37321	1.30527	1.29513	1.26597	1.26597	1.22478
		19	0.992755	0.990214	1.3405	1.35887	1.38862	1.26125	1.38638	1.3113	1.3028	1.2832	1.2832	1.2257
		20	1.00138	0.982283	1.36105	1.38606	1.41184	1.28725	1.40784	1.3317	1.31111	1.29671	1.29671	1.24775
		21	1.004	0.988379	1.37746	1.39158	1.41138	1.2849	1.40398	1.33084	1.3231	1.29767	1.29767	1.25881
		22	1.00255	0.976787	1.39878	1.42358	1.4447	1.29463	1.42188	1.35203	1.33872	1.31598	1.31598	1.27218
		23	1.00885	0.993018	1.42502	1.44625	1.45777	1.31199	1.42646	1.3653	1.34565	1.32969	1.32969	1.27633
		24	1.00825	0.98324	1.44199	1.47298	1.46829	1.33689	1.44644	1.37908	1.36275	1.33171	1.33171	1.28864
		25	1.00924	0.976225	1.44916	1.5021	1.48522	1.34885	1.459	1.38962	1.38774	1.33916	1.33916	1.31628
		26	0.998655	0.989744	1.47861	1.50231	1.4953	1.366	1.45611	1.40329	1.39064	1.35059	1.35059	1.31098
		27	1.01137	0.979351	1.49981	1.51964	1.52178	1.36203	1.46643	1.39853	1.40419	1.35554	1.35554	1.33097
		28	0.988537	0.969893	1.50195	1.54782	1.52535	1.3572	1.4647	1.40493	1.41496	1.35658	1.35658	1.34128
		29	1.01222	0.986118	1.54662	1.58564	1.56357	1.39188	1.49483	1.44138	1.43738	1.38848	1.38848	1.35775
		30	1.02239	0.995928	1.57691	1.611	1.58904	1.41361	1.51183	1.46504	1.46311	1.4036	1.4036	1.38044
		31	1.01649	0.992099	1.60186	1.63195	1.60224	1.416	1.52057	1.48249	1.46679	1.41047	1.41047	1.37513
		32	1.01889	0.996431	1.63329	1.65104	1.63082	1.43137	1.52569	1.48353	1.48043	1.42176	1.42176	1.40837
		33	1.02331	0.991614	1.66668	1.69953	1.65187	1.44543	1.54703	1.50961	1.50168	1.43856	1.43856	1.41377
		34	1.02795	1.00103	1.67581	1.72697	1.67211	1.46795	1.57241	1.52267	1.52227	1.4642	1.4642	1.42369
		35	1.03064	0.999013	1.70258	1.75417	1.6866	1.47895	1.5687	1.53405	1.5407	1.45942	1.45942	1.44202
		36	1.02851	0.999787	1.74197	1.7773	1.72756	1.49676	1.59382	1.56715	1.54716	1.47565	1.47565	1.45775
		37	1.03206	1.00316	1.76425	1.80843	1.74238	1.51904	1.61041	1.57913	1.57438	1.48804	1.48804	1.46615
		38	1.02546	0.995139	1.78258	1.83493	1.77127	1.52094	1.62369	1.58826	1.5913	1.50291	1.50291	1.47673
		39	1.02738	0.994587	1.80543	1.85283	1.77636	1.53159	1.63474	1.59291	1.59183	1.51139	1.51139	1.48734
		40	1.03702	1.00636	1.86424	1.87716	1.80945	1.55115	1.6511	1.60931	1.61357	1.53049	1.53049	1.49241
		41	1.04559	1.00591	1.87284	1.9146	1.82962	1.56297	1.66198	1.62007	1.62559	1.54214	1.54214	1.5102
		42	1.04335	1.00731	1.88864	1.91498	1.85084	1.58261	1.6677	1.63521	1.62063	1.5477	1.5477	1.52312
		43	1.04211	1.00376	1.92231	1.95082	1.87263	1.59354	1.67986	1.6476	1.64008	1.55922	1.55922	1.53265
		44	1.05247	1.00375	1.94194	1.95479	1.88263	1.58443	1.68705	1.65408	1.6358	1.57299	1.57299	1.54342
		45	1.0506	1.01306	1.97045	1.9876	1.90902	1.62547	1.69708	1.6757	1.64851	1.58284	1.58284	1.55446
		46	1.04601	1.00326	1.99452	2.00769	1.93393	1.63575	1.71755	1.68804	1.66724	1.59011	1.59011	1.57245
		47	1.0666	1.01727	2.0131	2.03118	1.96955	1.63801	1.73112	1.72253	1.69682	1.6089	1.6089	1.59709
		48	1.06422	1.02055	2.04706	2.06397	2.00079	1.66886	1.73653	1.73546	1.69876	1.62131	1.62131	1.60509
		49	1.06033	1.02561	2.06828	2.0796	2.02137	1.67418	1.75672	1.75169	1.71293	1.64876	1.64876	1.61707
		50	1.06019	1.02303	2.07725	2.10752	2.02583	1.69412	1.75682	1.75631	1.717	1.64092	1.64092	1.62682
		51	1.05928	1.02121	2.10355	2.14408	2.06372	1.71296	1.78464	1.76305	1.72938	1.65204	1.65204	1.63276
		52	1.07009	1.01913	2.14423	2.16472	2.08869	1.71867	1.78601	1.76598	1.74412	1.66042	1.66042	1.64489
		53	1.07405	1.02305	2.16408	2.18881	2.10909	1.73829	1.79761	1.78008	1.76676	1.6794	1.6794	1.66197
		54	1.06304	1.02582	2.19189	2.20605	2.13344	1.75174	1.81118	1.78098	1.78191	1.69413	1.69413	1.67542
		55	1.0816	1.03386	2.20884	2.23144	2.15021	1.76505	1.82363	1.80347	1.80435	1.71249	1.71249	1.66795
		56	1.0642	1.02729	2.22793	2.26137	2.16588	1.7776	1.83024	1.81477	1.8076	1.72636	1.72636	1.69015
		57	1.0621	1.02976	2.24087	2.24894	2.16658	1.78101	1.84204	1.80461	1.81655	1.71566	1.71566	1.69076
		58	1.06906	1.03189	2.28422	2.29948	2.20797	1.80362	1.8831	1.83993	1.83832	1.73502	1.73502	1.71561
		59	1.07348	1.0252	2.30094	2.34557	2.23315	1.81476	1.86999	1.8662	1.85006	1.74135	1.74135	1.71261
		60	1.08772	1.02884	2.32992	2.36146	2.24651	1.83852	1.87557	1.87096	1.86443	1.75947	1.75947	1.72715
		61	1.07594	1.03587	2.35578	2.37432	2.25423	1.84328	1.86992	1.8909	1.87302	1.76023	1.76023	1.73833
		62	1.08727	1.03584	2.3841	2.42111	2.26519	1.86949	1.89273	1.91018	1.8918	1.77812	1.77812	1.75627
		63	1.09021	1.0349	2.39877	2.44772	2.28728	1.88001	1.90474	1.91755	1.89852	1.7885	1.7885	1.75894
		64	1.08732	1.04306	2.43604	2.45031	2.31695	1.89429	1.92008	1.93316	1.92343	1.79457	1.79457	1.76907
		65	1.09175	1.04291	2.4484	2.48155	2.32864	1.90262	1.92107	1.94359	1.92543	1.80597	1.80597	1.77988
		66	1.08178	1.05049	2.46762	2.50528	2.35506	1.92439	1.92421	1.94468	1.9356	1.80868	1.80868	1.7839
		67	1.09303	1.05628	2.4962	2.53022	2.3732	1.9375	1.93888	1.95834	1.9482	1.81144	1.81144	1.79523
		68	1.10419	1.04963	2.51195	2.54523	2.39263	1.93677	1.95613	1.96117	1.94925	1.81302	1.81302	1.81207
		69	1.11563	1.05622	2.52851	2.56675	2.40882	1.96637	1.96308	1.98606	1.94935	1.83659	1.83659	1.81799
		70	1.11087	1.05752	2.56519	2.58521	2.42421	1.97432	1.96461	1.99559	1.96921	1.84293	1.84293	1.82731
		71	1.10835	1.06586	2.60209	2.62081	2.46912	2.00105	1.97632	2.00884	1.98698	1.85539	1.85539	1.8571
		72	1.13273	1.0598	2.61413	2.66604	2.49721	2.01731	1.99837	2.01532	1.99234	1.85878	1.85878	1.86898
		73	1.13628	1.05482	2.63026	2.66803	2.52123	2.0323	2.01461	2.03133	2.00327	1.8818	1.8818	1.88778
		74	1.12262	1.07474	2.64663	2.69594	2.53185	2.04768	2.01894	2.04508	2.0097	1.88529	1.88529	1.91001
		75	1.13526	1.07453	2.66914	2.68937	2.57602	2.04999	2.04251	2.04625	2.01876	1.88687	1.88687	1.92014
		76	1.14159	1.08773	2.70187	2.70627	2.58622	2.05934	2.08272	2.04979	2.03701	1.9062	1.9062	1.95382
		77	1.14377	1.08718	2.70844	2.72425	2.58611	2.07106	2.10924	2.03734	2.03671	1.89745	1.89745	1.94761
		78	1.15696	1.07399	2.73927	2.75253	2.62636	2.09406	2.12335	2.06784	2.05581	1.93017	1.93017	1.97011
		79	1.13262	1.08543	2.7562	2.78047	2.62685	2.09797	2.13157	2.07049	2.06282	1.92712	1.92712	1.98178
		80	1.13894	1.07887	2.77862	2.76652	2.66608	2.11828	2.15522	2.08401	2.07087	1.93719	1.93719	1.99092
		81	1.15435	1.07862	2.80027	2.80237	2.68148	2.1364	2.16608	2.07978	2.09301	1.93211	1.93211	2.01445
		82	1.158	1.08314	2.82191	2.82915	2.70126	2.14815	2.17137	2.09774	2.11026	1.95767	1.95767	2.0125
		83	1.15393	1.10157	2.84944	2.85467	2.72762	2.15883	2.17118	2.12164	2.11982	1.95434	1.95434	2.02141
		84	1.16849	1.09485	2.8768	2.85123	2.72932	2.18408	2.16609	2.12376	2.13715	1.97802	1.97802	2.03713
		85	1.16018	1.09804	2.91139	2.88758	2.77498	2.20348	2.18545	2.16408	2.15033	1.97697	1.97697	2.06156
		86	1.18847	1.10917	2.92564	2.87271	2.77644	2.21205	2.19294	2.15373	2.15458	1.97779	1.97779	2.05965
		87	1.19339	1.11317	2.94785	2.90979	2.81454	2.22184	2.20635	2.17504	2.17345	2.01335	2.01335	2.07229
		88	1.19207	1.10387	2.94914	2.91843	2.81269	2.22896	2.22553	2.17371	2.17072	2.01698	2.01698	2.07371
		89	1.19921	1.1146	2.98464	2.95853	2.83511	2.26797	2.23706	2.17747	2.17928	2.04072	2.04072	2.08787
		90	1.23276	1.10727	2.98362	2.98305	2.8447	2.26759	2.23351	2.21524	2.20232	2.03087	2.03087	2.06673

## Sheet: Exp 20250429
		No Atg2				25 nM Atg2								25 nM Atg2D922-934
		No Atg18		Atg18 75 nM		Atg18 75 nM		Atg18 50 nM		Atg18 25 nM		No Atg18		Atg18 75 nM		Atg18 50 nM		Atg18 25 nM		No Atg18
	Time	E2	F2	E3	F3	E5	F5	E6	F6	E7	F7	E8	F8	E10	F10	E11	F11	E12	F12	E13	F13
	00:00:00	160.413	168.666	168.899	178.944	192.564	192.268	177.949	179.041	218.789	194.071	293.975	196.298	285.9	201.688	203.485	194.464	188.026	191.956	189.892	189.001
	00:01:00	158.512	169.832	167.499	178.184	194.63	202.612	186.64	188.047	220.965	201.288	297.829	202.278	287.786	206.542	206.253	201.086	193.963	198.329	192.14	195.955
	00:02:00	156.704	167.942	167.442	175.906	198.587	207.213	188.206	191.007	225.381	208.154	292.311	204.404	284.61	210.356	209.426	204.729	195.527	206.291	192.95	196.801
	00:03:00	156.354	169.749	164.781	174.427	203.181	212.596	195.839	197.764	227.731	212.926	295.125	207.539	284.437	212.421	212.488	210.301	199.886	210.508	196.743	199.764
	00:04:00	156.525	167.466	165.063	174.237	206.517	218.48	197.088	198.836	228.922	215.04	294.613	210.323	287.955	216.061	214.711	211.606	201.221	212.743	198.503	202.415
	00:05:00	155.743	167.053	163.763	173.973	206.4	220.78	200.625	203.762	230.389	219.81	294.255	212.784	285.39	219.541	215.582	215.392	203.557	216.015	201.733	203.93
	00:06:00	155.759	165.084	163.703	172.364	210.637	224.099	204.347	205.278	233.6	222.575	295.798	213.596	283.79	219.52	218.11	217.596	206.145	220.632	202.944	206.5
	00:07:00	157.816	169.468	163.267	174.638	214.338	229.68	207.37	208.097	237.733	226.293	296.625	217.416	290.512	224.096	220.753	221.398	209.568	225.209	205.338	208.847
	00:08:00	155.626	165.412	161.871	171.626	215.61	229.141	208.142	209.091	237.146	224.973	294.775	217.699	289.944	222.001	222.927	221.742	210.809	226.532	204.652	208.876
	00:09:00	155.448	166.037	163.931	173.491	217.338	232.924	215.232	213.552	239.653	226.149	299.511	221.46	291.127	224.95	223.589	226.855	211.185	229.054	208.513	211.687
	00:10:00	153.923	165.175	160.893	172.91	219.372	235.132	215.191	213.362	239.414	229.616	294.497	222.252	292.638	225.02	224.342	225.358	214.47	234.176	208.047	211.138
	00:11:00	152.744	164.646	160.901	172.495	222.009	238.428	214.576	214.308	245.154	232.68	295.885	222.376	290.777	224.716	225.109	227.946	215.387	232.915	211.997	211.378
	00:12:00	155.072	166.64	161.199	172.257	224.776	240.975	222.667	216.231	246.848	234.111	300.283	225.151	291.876	229.317	229.319	232.837	219.023	240.105	213.928	218.159
	00:13:00	153.729	165.797	161.499	173.117	226.558	241.281	222.897	218.786	246.693	233.942	299.217	225.195	296.43	229.605	229.682	232.84	218.582	241.595	216.343	217.671
	00:14:00	151.46	164.465	160.115	171.755	225.266	244.376	221.015	219.198	246.543	233.685	296.543	225.709	297.539	230.274	228.856	231.74	219.29	241.438	217.735	216.531
	00:15:00	154.729	165.223	161.987	172.794	230.944	247.256	227.335	223.865	249.372	237.81	301.62	229.274	301.111	234.184	231.15	236.925	222.408	247.306	222.747	222.291
	00:16:00	158.272	169.63	166.23	176.57	246.796	260.762	243.635	231.788	261.251	248.088	313.958	236.289	309.286	242.022	241.369	245.664	230.049	256.524	233.681	234.054
	00:17:00	160.514	171.705	169.451	177.952	253.104	260.358	249.701	235.276	271.101	247.731	320.62	243.457	314.884	244.451	243.188	246.88	233.169	250.227	239.117	235.357
	00:18:00	157.526	167.987	163.919	170.673	254.3	267.608	249.56	233.344	268.617	246.649	313.495	240.759	312.845	243.119	239.236	246.555	233.424	250.742	238.213	236.149
	00:19:00	158.139	168.51	161.375	168.144	256.408	265.964	251.089	234.746	271.504	249.6	314.878	242.728	313.037	242.177	243.909	247.634	234.294	249.825	238.482	239.847
	00:20:00	155.009	167.131	162.344	169.171	259.817	270.872	255.092	234.914	273.407	248.699	314.607	244.312	314.464	244.522	243.275	249.203	235.273	251.826	240.375	239.923
	00:21:00	157.011	169.173	163.558	171.389	264.434	274.961	262.482	239.793	275.774	252.739	317.109	245.598	315.57	246.067	248.294	252.317	239.069	254.554	243.333	244.838
	00:22:00	155.376	168.269	162.881	168.931	269.859	277.102	264.879	240.169	277.673	252.956	314.634	248.983	318.564	248.255	247.672	253.84	238.092	253.637	243.994	246.794
	00:23:00	155.88	168.389	162.422	169.83	272.168	280.234	268.861	244.74	279.766	254.166	315.558	249.155	317.542	248.307	247.727	257.67	236.791	255.26	241.008	247.344
	00:24:00	152.993	167.437	161.565	170.619	278.559	283.655	273.66	245.618	283.019	258.934	317.83	254.107	320.605	250.016	249.177	261.572	238.471	258.938	246.495	251.495
	00:25:00	155.104	170.677	163.251	169.832	282.189	290.01	281.581	249.411	289.068	262.47	318.31	255.624	318.905	252.412	254.212	266.997	242.81	261.004	248.306	255.73
	00:26:00	155.153	167.684	161.343	170.86	287.397	294.928	283.018	252.234	290.002	264.348	322.06	260.454	324.868	254.529	256.458	264.546	244.732	262.901	249.936	258.153
	00:27:00	152.041	166.426	162.292	171.184	286.657	293.086	284.537	252.884	293.224	264.606	315.276	256.248	323.216	253.403	253.416	267.27	241.863	261.561	247.346	254.088
	00:28:00	153.66	168.879	164.807	173.033	293.957	303.966	296.672	259.636	297.736	269.869	324.744	261.06	327.2	257.414	260.921	272.274	248.157	267.261	251.692	259.653
	00:29:00	152.856	167.987	165.958	173.099	299.423	307.16	301.203	264.579	301.643	273.756	325.191	262.648	328.887	257.971	261.743	273.049	249.322	269.789	253.59	261.387
	00:30:00	154.546	169.184	164.459	171.976	303.385	310.986	303.745	266.483	306.825	280.038	327.778	266.495	331.001	259.324	265.032	278.381	251.866	271.552	257.123	266.489
	00:31:00	154.714	170.048	164.398	172.788	311.71	316.359	308.778	270.162	309.681	280.953	327.012	266.098	332.006	259.861	268.695	281.637	254.019	274.396	260.482	267.047
	00:32:00	152.003	168.384	165.439	174.663	314.885	321.112	317.71	275.741	314.074	285.947	333.022	270.322	337.735	262.913	270.687	282.75	254.077	275.226	261.79	268.865
	00:33:00	152.989	170.095	165.46	175.08	320.84	324.767	326.615	281.732	318.011	291.965	337.329	273.076	341.421	266.754	275.184	286.061	257.177	280.211	264.089	273.264
	00:34:00	153.764	170.53	166.238	174.164	325.771	329.401	331.42	284.916	322.35	295.12	337.842	273.494	341.605	269.478	276.88	290.756	259.113	284.934	263.918	275.439
	00:35:00	155.179	170.461	166.014	175.553	332.127	338.536	339.058	290.147	329.47	301.463	339.814	278.733	346.307	268.794	281.922	296.415	261.263	284.934	266.963	274.426
	00:36:00	154.502	170.111	166.757	174.782	336.458	339.448	342.412	295.742	330.678	305.647	343.293	278.868	346.941	271.468	283.1	301.244	261.931	287.578	269.147	277.471
	00:37:00	156.047	171.182	167.241	176.934	342.062	345.742	350.648	300.89	337.529	310.576	346.181	281.316	351.625	277.101	285.976	304.588	267.714	292.563	270.395	279.317
	00:38:00	156.016	173.632	170.198	177.98	349.231	347.898	359.644	309.389	341.66	318.48	345.401	285.048	350.962	279.219	290.368	308.698	270.702	292.765	270.905	280.628
	00:39:00	153.72	173.585	169.433	178.93	353.373	352.607	361.259	310.151	347.555	322.153	349.595	285.244	352.424	278.528	290.707	309.648	269.916	296.005	271.969	283.579
	00:40:00	157.773	176.207	169.961	181.791	360.074	358.43	371.072	317.892	352.049	327.048	354.831	289.633	359.91	282.863	298.394	315.662	276.875	295.363	280.126	288.629
	00:41:00	154.902	172.171	169.907	181.666	360.954	361.803	376.395	318.877	358.618	331.708	353.719	286.185	353.515	280.143	296.897	315.387	274.565	293.714	277.642	288.098
	00:42:00	157.995	176.846	173.568	185.458	371.362	370.126	386.044	326.663	365.746	336.744	358.232	293.716	361.787	285.019	301.923	322.862	280.706	302.364	282.157	292.292
	00:43:00	156.088	171.628	174.428	184.728	370.755	370.084	388.35	322.998	365.034	340.937	357.279	288.945	356.963	284.783	302.077	322.668	280.418	299.736	281.633	293.151
	00:44:00	157.907	172.599	173.543	184.848	376.957	375.164	396.053	327.417	374.415	343.311	360.954	295.383	358.817	287.75	303.17	325.961	283.896	303.109	283.207	296.352
	00:45:00	159.117	171.783	174.544	187.738	382.463	378.73	401.981	331.797	379.267	347.899	361.317	296.034	362.572	291.624	307.286	329.689	282.314	304.662	286.226	295.348
	00:46:00	162.886	172.298	176.809	190.195	388.747	382.869	412.788	338.867	383.518	354.649	366.526	304.406	365.2	294.457	309.304	337.624	286.941	307.101	290.099	299.996
	00:47:00	160.174	172.218	175.611	187.802	395.275	385.104	414.625	340.166	383.788	357.956	368.411	300.054	365.279	295.098	310.824	337.426	286.433	307.048	290.106	306.077
	00:48:00	161.449	173.383	176.513	190.363	398.915	384.442	426.978	352.35	392.106	361.207	373.387	301.848	367.964	295.977	314.61	341.721	289.225	311.719	293.272	307.11
	00:49:00	158.713	173.233	178.718	193.211	406.495	395.769	431.269	353.799	391.972	361.123	376.854	303.527	373.103	301.634	318.304	342.822	291.329	313.228	292.311	305.712
	00:50:00	162.01	174.801	178.236	193.473	410.639	398.982	435.49	359.584	399.606	368.924	381.661	307.173	378.388	305.471	322.48	346.354	295.84	318.05	295.918	311.002
	00:51:00	157.802	171.737	179.458	193.196	418.678	403.58	439.156	358.186	400.083	374.412	376.903	306.104	375.43	304.115	321.102	346.136	295.083	316.973	295.321	310.353
	00:52:00	163.243	176.201	181.293	195.551	428.511	407.386	453.313	368.034	411.408	376.334	389.166	311.542	382.183	305.889	328.45	353.968	299.432	322.292	298.759	314.515
	00:53:00	158.823	174.624	183.168	199.649	437.068	418.88	455.222	371.93	416.528	380.927	384.229	312.364	384.14	310.797	327.987	356.478	302.265	327.92	300.903	316.787
	00:54:00	161.974	177.567	180.611	197.475	438.257	417.726	461.485	372.45	420.975	385.567	391.502	315.746	383.159	310.611	331.18	360.371	303.233	328.48	303.863	317.878
	00:55:00	158.474	176.724	183.007	199.305	438.94	420.183	465.397	376.111	421.411	385.633	388.482	314.347	385.376	312.012	332.151	359.757	304.939	329.614	304.773	319.185
	00:56:00	162.282	179.768	185.479	203.796	443.45	426.832	469.725	382.253	431.442	394.848	392.392	319.445	389.548	313.305	337.317	362.684	307.211	336.484	308.415	324.717
	00:57:00	162.84	181.286	185.257	204.187	450.321	429.664	478.598	383.477	437.202	400.546	395.143	322.2	389.565	314.999	339.309	365.985	310.775	335.396	309.858	323.933
	00:58:00	163.011	184.619	185.211	204.6	455.405	433.164	489.137	390.86	440.397	400.332	401.378	322.356	391.088	318.037	338.79	370.597	314.033	339.249	315.36	325.518
	00:59:00	161.486	182.496	186.939	208.111	456.022	443.055	490.246	393.608	443.877	407.57	399.976	323.219	395.872	319.448	343.27	368.068	315.851	341.812	316.04	329.904
	01:00:00	161.431	182.378	189.147	206.37	456.914	447.36	495.291	399.721	448.138	408.726	402.506	322.53	396.033	319.944	342.652	373.037	314.35	340.748	317.883	328.961
	01:01:00	159.837	183.033	188.787	205.509	466.404	452.836	502.971	406.417	452.198	408.456	406.175	328.157	398.221	320.267	347.818	373.57	319.106	346.32	317.41	331.641
	01:02:00	161.576	181.404	192.642	209.013	470.075	458.249	509.132	408.459	458.229	414.949	408.587	327.377	403.311	325.393	351.201	379.473	324.445	345.799	319.645	334.982
	01:03:00	162.07	180.13	194.129	209.026	476.639	459.997	511.887	410.836	462.984	421.717	409.491	326.198	402.375	326.429	350.875	379.879	324.87	348.966	322.152	337.689
	01:04:00	161.455	181.799	193.147	209.949	481.27	462.475	517.583	415.3	465.607	421.598	414.527	335.233	403.729	327.411	352.63	382.512	325.336	354.35	320.107	341.365
	01:05:00	160.831	179.467	197.791	213.634	486.409	470.652	522.054	421.119	471.903	427.453	416.459	333.805	405.823	328.844	358.09	386.195	326.095	359.783	324.934	341.997
	01:06:00	165.335	178.915	195.411	210.022	485.855	468.735	531.508	420.242	476.662	430.706	414.681	332.241	408.558	328.831	358.855	387.269	327.565	357.516	325.651	341.964
	01:07:00	164.624	180.846	197.481	214.675	497.22	479.382	533.764	428.563	481.653	434.949	421.106	338.205	416.143	333.395	359.714	389.49	330.773	364.951	331.044	349.573
	01:08:00	167.722	179.34	200.116	214.13	500.282	479.675	536.263	431.647	484.063	440.362	422.085	340.662	412.766	332.384	361.573	392.418	332.211	359.617	331.865	351.439
	01:09:00	164.216	179.719	199.286	215.489	504.467	487.731	547.137	434.413	489.495	440.654	426.914	340.577	416.098	335.593	364.438	396.726	333.311	360.943	334.385	357.333
	01:10:00	165.515	180.068	200.315	217.858	508.306	495.367	547.476	441.036	496.672	443.651	427.256	342.285	416.592	338.619	367.958	397.472	339.12	365.539	336.029	362.208
	01:11:00	165.944	180.626	200.42	217.516	512.028	496.621	551.865	444.021	500.061	452.291	429.787	342.405	418.257	340.86	367.691	398.985	338.242	364.833	338.625	362.698
	01:12:00	171.477	181.408	201.879	219.027	517.517	499.024	560.983	449.192	501.593	450.351	435.282	343.919	420.232	338.867	370.235	402	338.606	367.706	338.727	362.807
	01:13:00	169.545	180.986	202.128	220.489	521.255	503.98	558.446	452.326	504.215	456.775	434.436	344.716	421.458	341.574	372.208	402.724	341.739	369.99	337.957	361.08
	01:14:00	167.508	178.715	202.687	221.565	528.343	508.202	564.15	456.458	506.374	460.182	432.641	343.318	419.462	343.397	372.962	403.937	340.975	371.039	338.525	363.652
	01:15:00	170.585	179.678	202.01	220.69	531.056	510.956	566.858	457.278	512.804	461.793	435.688	344.788	424.516	342.986	373.745	406.624	343.531	373.234	338.752	368.382
	01:16:00	168.912	181.657	203.478	222.197	530.612	513.171	575.254	466.908	518.669	468.125	441.555	347.162	425.535	344.185	376.914	409.453	347.452	374.862	341.706	376.531
	01:17:00	167.343	181.079	203.112	223.1	539.41	519.476	574.927	466.395	520.514	468.506	439.07	348.28	423.047	346.978	379.069	409.519	350.164	376.129	342.338	383.062
	01:18:00	174.401	183.363	204.935	225.419	544.577	520.872	590.057	474.014	534.342	475.057	449.619	352.165	430.951	349.709	380.943	415.947	351.215	382.666	345.192	387.41
	01:19:00	171.39	183.889	207.003	226.361	546.805	529.537	590.72	475.626	532.749	476.836	449.397	350.703	433.067	349.85	385.025	415.486	352.589	386.424	346.025	390.729
	01:20:00	173.45	183.81	206.394	225.541	549	529.633	593.697	476.71	537.071	480.728	453.207	353.514	430.478	349.809	385.625	418.521	352.905	386.027	347.898	389.305
	01:21:00	171.126	183.372	208.182	227.137	549.597	533.181	596.755	483.632	540.848	482.207	454.977	355.398	435.008	350.622	387.38	418.409	356.425	386.586	352.342	393.238
	01:22:00	171.033	185.189	209.784	229.492	556.604	532.465	601.046	487.217	543.322	485.845	455.174	357.412	435.279	351.213	387.376	423.418	359.042	390.861	354.331	392.283
	01:23:00	168.903	185.734	212.595	231.696	563.328	530.881	605.894	489.976	545.899	490.664	455.067	358.777	437.361	356.326	390.574	425.328	360.778	393.462	361.559	384.601
	01:24:00	173.466	185.952	210.665	230.95	562.571	532.661	612.912	489.906	550.201	493.778	457.427	359.908	438.324	356.748	391.759	429.071	361.457	395.057	362.962	377.092
	01:25:00	174.289	186.119	210.961	231.256	566.381	538.13	612.586	489.777	553.925	496.03	460.821	360.288	437.588	357.684	394.988	430.502	362.435	396.442	353.788	384.244
	01:26:00	175.255	189.343	213.734	234.576	571.732	546.055	624.212	500.387	561.716	501.664	465.733	366.325	440.389	360.285	398.619	434.964	365.875	400.09	363.568	388.739
	01:27:00	170.196	188.078	214.667	233.946	572.376	548.525	625.812	500.925	564.843	497.238	467.631	364.471	440.718	368.053	396.157	432.693	368.402	400.489	365.515	380.849
	01:28:00	173.963	195.065	217.325	235.594	578.809	562.115	632.939	510.326	564.35	506.712	474.947	369.101	447.003	372.874	401.165	438.172	372.15	403.086	371.85	393.95
	01:29:00	172.641	198.298	218.09	241.684	586.837	563.41	631.98	512.552	569.833	507.132	471.624	368.68	450.264	377.983	406.248	442.761	376.892	408.472	376.419	395.361
	01:30:00	171.095	205.66	216.304	241.211	581.843	568.889	636.392	514.436	567.899	511.452	471.266	367.299	449.144	378.442	403.3	440.351	375.035	405.405	377.964	396.748
	Average	164.54		173.921		192.416		178.495		206.43		245.137		243.794		198.975		189.991		189.447
		No Atg2				25 nM Atg2								25 nM Atg2D922-934
		No Atg18		Atg18 75 nM		Atg18 75 nM		Atg18 50 nM		Atg18 25 nM		No Atg18		Atg18 75 nM		Atg18 50 nM		Atg18 25 nM		No Atg18
	Time	A2	B2	A3	B3	A5	B5	A6	B6	A7	B7	A8	B8	A10	B10	A11	B11	A12	B12	A13	B13
	00:00:00	0.974921	1.02508	0.971122	1.02888	1.00077	0.999231	0.996941	1.00306	1.05987	0.94013	1.19923	0.80077	1.17271	0.827289	1.02267	0.977331	0.989657	1.01034	1.00235	0.997648
	00:01:00	0.963367	1.03217	0.963072	1.02451	1.01151	1.05299	1.04563	1.05351	1.07041	0.975091	1.21495	0.825165	1.18045	0.847199	1.03658	1.01061	1.02091	1.04389	1.01422	1.03436
	00:02:00	0.952379	1.02068	0.962745	1.01141	1.03207	1.0769	1.0544	1.0701	1.0918	1.00835	1.19244	0.833837	1.16742	0.862843	1.05253	1.02892	1.02914	1.08579	1.01849	1.03882
	00:03:00	0.950252	1.03166	0.947445	1.00291	1.05595	1.10488	1.09717	1.10795	1.10319	1.03147	1.20392	0.846626	1.16671	0.871313	1.06792	1.05692	1.05208	1.10799	1.03851	1.05446
	00:04:00	0.951291	1.01779	0.949066	1.00181	1.07328	1.13546	1.10417	1.11396	1.10896	1.04171	1.20183	0.857983	1.18114	0.886244	1.07909	1.06348	1.05911	1.11975	1.04781	1.06845
	00:05:00	0.946539	1.01528	0.941591	1.0003	1.07268	1.14741	1.12398	1.14156	1.11606	1.06482	1.20037	0.868023	1.17062	0.900518	1.08347	1.08251	1.0714	1.13697	1.06485	1.07645
	00:06:00	0.946636	1.00331	0.941246	0.991045	1.0947	1.16466	1.14483	1.15005	1.13162	1.07821	1.20667	0.871335	1.16406	0.900432	1.09617	1.09359	1.08503	1.16128	1.07125	1.09002
	00:07:00	0.959137	1.02995	0.93874	1.00412	1.11393	1.19366	1.16177	1.16584	1.15164	1.09622	1.21004	0.886918	1.19163	0.919202	1.10945	1.1127	1.10304	1.18537	1.08388	1.10241
	00:08:00	0.945828	1.0053	0.930713	0.986802	1.12054	1.19086	1.16609	1.17141	1.1488	1.08983	1.20249	0.888073	1.1893	0.910609	1.12038	1.11442	1.10957	1.19233	1.08026	1.10256
	00:09:00	0.944746	1.0091	0.942557	0.997525	1.12952	1.21052	1.20582	1.1964	1.16094	1.09552	1.22181	0.903415	1.19415	0.922705	1.12371	1.14012	1.11155	1.2056	1.10064	1.1174
	00:10:00	0.935477	1.00386	0.92509	0.994184	1.14009	1.222	1.20559	1.19534	1.15978	1.11232	1.20136	0.906646	1.20035	0.922992	1.12749	1.1326	1.12884	1.23256	1.09818	1.1145
	00:11:00	0.928312	1.00065	0.925136	0.991798	1.1538	1.23913	1.20214	1.20064	1.18759	1.12716	1.20702	0.907152	1.19272	0.921745	1.13135	1.1456	1.13367	1.22593	1.11903	1.11577
	00:12:00	0.942461	1.01277	0.926849	0.99043	1.16818	1.25236	1.24747	1.21141	1.1958	1.13409	1.22496	0.918472	1.19722	0.940618	1.1525	1.17019	1.15281	1.26377	1.12923	1.15156
	00:13:00	0.934298	1.00764	0.928574	0.995374	1.17744	1.25395	1.24876	1.22573	1.19504	1.13328	1.22061	0.918651	1.2159	0.941799	1.15433	1.1702	1.15049	1.27161	1.14197	1.14898
	00:14:00	0.920508	0.999547	0.920616	0.987543	1.17072	1.27004	1.23821	1.22803	1.19432	1.13203	1.20971	0.920748	1.22045	0.944543	1.15018	1.16467	1.15421	1.27079	1.14932	1.14297
	00:15:00	0.940376	1.00415	0.93138	0.993517	1.20023	1.28501	1.27362	1.25418	1.20802	1.15201	1.23042	0.935291	1.2351	0.960581	1.16171	1.19073	1.17062	1.30167	1.17578	1.17337
	00:16:00	0.961909	1.03094	0.955776	1.01523	1.28262	1.3552	1.36494	1.29857	1.26557	1.2018	1.28075	0.963908	1.26864	0.992732	1.21306	1.23465	1.21084	1.35019	1.23349	1.23546
	00:17:00	0.975535	1.04355	0.974296	1.02317	1.3154	1.3531	1.39892	1.31811	1.31328	1.20007	1.30792	0.993149	1.2916	1.00269	1.22221	1.24076	1.22726	1.31705	1.26219	1.24234
	00:18:00	0.957375	1.02095	0.942488	0.981322	1.32162	1.39078	1.39813	1.30729	1.30125	1.19483	1.27886	0.982143	1.28324	0.997231	1.20235	1.23913	1.22861	1.31976	1.25742	1.24652
	00:19:00	0.961101	1.02413	0.927861	0.966781	1.33257	1.38223	1.4067	1.31514	1.31524	1.20913	1.2845	0.990175	1.28402	0.993367	1.22583	1.24455	1.23318	1.31493	1.25884	1.26604
	00:20:00	0.942078	1.01575	0.933433	0.972686	1.35029	1.40774	1.42913	1.31608	1.32445	1.20476	1.2834	0.996637	1.28988	1.00299	1.22264	1.25244	1.23834	1.32546	1.26883	1.26644
	00:21:00	0.954245	1.02816	0.940413	0.985439	1.37428	1.42899	1.47053	1.34342	1.33592	1.22433	1.2936	1.00188	1.29441	1.00932	1.24787	1.26809	1.25832	1.33982	1.28444	1.29239
	00:22:00	0.944308	1.02267	0.93652	0.971306	1.40248	1.44012	1.48396	1.34552	1.34512	1.22538	1.28351	1.01569	1.30669	1.0183	1.24474	1.27574	1.25318	1.33499	1.28793	1.30271
	00:23:00	0.947371	1.0234	0.933881	0.976475	1.41448	1.4564	1.50627	1.37113	1.35526	1.23125	1.28727	1.01639	1.3025	1.01851	1.24502	1.29499	1.24633	1.34354	1.27217	1.30561
	00:24:00	0.929825	1.01761	0.928954	0.981012	1.44769	1.47418	1.53315	1.37605	1.37102	1.25434	1.29654	1.03659	1.31507	1.02552	1.25231	1.3146	1.25517	1.3629	1.30113	1.32753
	00:25:00	0.942655	1.0373	0.938648	0.976487	1.46656	1.5072	1.57753	1.3973	1.40032	1.27147	1.2985	1.04278	1.30809	1.03535	1.27761	1.34187	1.27801	1.37377	1.31069	1.34988
	00:26:00	0.942953	1.01911	0.927677	0.982397	1.49362	1.53276	1.58558	1.41312	1.40484	1.28057	1.3138	1.06249	1.33255	1.04403	1.2889	1.32955	1.28812	1.38376	1.3193	1.36267
	00:27:00	0.92404	1.01147	0.933134	0.98426	1.48978	1.52319	1.59409	1.41676	1.42045	1.28182	1.28612	1.04533	1.32578	1.03941	1.27361	1.34324	1.27302	1.3767	1.30562	1.34121
	00:28:00	0.933879	1.02637	0.947594	0.994891	1.52772	1.57973	1.66207	1.45458	1.44231	1.30731	1.32475	1.06496	1.34212	1.05587	1.31133	1.36839	1.30615	1.4067	1.32857	1.37059
	00:29:00	0.928993	1.02095	0.954212	0.995271	1.55612	1.59633	1.68746	1.48228	1.46124	1.32614	1.32657	1.07144	1.34904	1.05815	1.31546	1.37228	1.31228	1.42001	1.33858	1.37974
	00:30:00	0.939264	1.02823	0.945593	0.988814	1.57671	1.61622	1.7017	1.49294	1.48634	1.35658	1.33712	1.08713	1.35771	1.0637	1.33199	1.39908	1.32567	1.42929	1.35723	1.40667
	00:31:00	0.940285	1.03348	0.945243	0.993483	1.61998	1.64414	1.7299	1.51356	1.50017	1.36101	1.334	1.08551	1.36183	1.0659	1.3504	1.41544	1.33701	1.44426	1.37496	1.40962
	00:32:00	0.923809	1.02337	0.951228	1.00426	1.63648	1.66884	1.77994	1.54481	1.52146	1.3852	1.35852	1.10274	1.38533	1.07842	1.36041	1.42104	1.33731	1.44863	1.38187	1.41921
	00:33:00	0.929801	1.03376	0.951349	1.00666	1.66743	1.68784	1.82983	1.57837	1.54053	1.41435	1.37609	1.11398	1.40045	1.09418	1.38301	1.43768	1.35363	1.47486	1.394	1.44243
	00:34:00	0.934511	1.03641	0.955822	1.00139	1.69306	1.71192	1.85675	1.59621	1.56155	1.42964	1.37818	1.11568	1.4012	1.10535	1.39154	1.46127	1.36382	1.49972	1.3931	1.45391
	00:35:00	0.943111	1.03599	0.954534	1.00938	1.72609	1.7594	1.89954	1.62552	1.59604	1.46036	1.38622	1.13705	1.42049	1.10255	1.41688	1.48971	1.37513	1.49972	1.40917	1.44857
	00:36:00	0.938996	1.03386	0.958806	1.00495	1.7486	1.76414	1.91833	1.65686	1.60189	1.48063	1.40042	1.1376	1.42309	1.11351	1.4228	1.51398	1.37865	1.51364	1.4207	1.46464
	00:37:00	0.948386	1.04037	0.961589	1.01732	1.77772	1.79685	1.96447	1.68571	1.63508	1.50451	1.4122	1.14759	1.4423	1.13662	1.43725	1.53079	1.40909	1.53988	1.42729	1.47438
	00:38:00	0.948198	1.05526	0.978591	1.02334	1.81498	1.80805	2.01487	1.73332	1.65509	1.5428	1.40901	1.16281	1.43958	1.14531	1.45932	1.55145	1.42481	1.54094	1.42998	1.4813
	00:39:00	0.934244	1.05497	0.974192	1.0288	1.83651	1.83252	2.02392	1.73759	1.68365	1.56059	1.42612	1.16361	1.44558	1.14247	1.46103	1.55622	1.42068	1.55799	1.4356	1.49688
	00:40:00	0.958876	1.07091	0.977228	1.04525	1.87133	1.86279	2.07889	1.78096	1.70542	1.5843	1.44748	1.18152	1.47629	1.16025	1.49966	1.58644	1.45731	1.55462	1.47865	1.52354
	00:41:00	0.941427	1.04638	0.976918	1.04453	1.8759	1.88032	2.10871	1.78648	1.73724	1.60688	1.44295	1.16745	1.45006	1.1491	1.49214	1.58506	1.44515	1.54594	1.46554	1.52074
	00:42:00	0.960225	1.07479	0.997967	1.06633	1.93	1.92357	2.16277	1.8301	1.77177	1.63127	1.46136	1.19817	1.48399	1.1691	1.5174	1.62263	1.47747	1.59146	1.48938	1.54287
	00:43:00	0.948635	1.04308	1.00291	1.06213	1.92684	1.92335	2.17569	1.80956	1.76832	1.65159	1.45747	1.17871	1.4642	1.16813	1.51817	1.62166	1.47595	1.57763	1.48661	1.54741
	00:44:00	0.959691	1.04898	0.997824	1.06282	1.95907	1.94975	2.21885	1.83432	1.81376	1.66309	1.47246	1.20497	1.4718	1.1803	1.52366	1.6382	1.49426	1.59539	1.49492	1.5643
	00:45:00	0.967044	1.04402	1.00358	1.07944	1.98769	1.96829	2.25206	1.85886	1.83727	1.68531	1.47394	1.20763	1.48721	1.19619	1.54435	1.65694	1.48593	1.60356	1.51085	1.559
	00:46:00	0.989951	1.04715	1.0166	1.09357	2.02035	1.9898	2.3126	1.89847	1.85786	1.71801	1.49519	1.24178	1.49799	1.20781	1.55449	1.69682	1.51029	1.6164	1.5313	1.58354
	00:47:00	0.973468	1.04667	1.00971	1.07981	2.05427	2.00141	2.32289	1.90575	1.85917	1.73403	1.50288	1.22403	1.49831	1.21044	1.56213	1.69583	1.50761	1.61612	1.53133	1.61564
	00:48:00	0.981217	1.05375	1.0149	1.09453	2.07319	1.99797	2.3921	1.974	1.89946	1.74978	1.52318	1.23135	1.50932	1.21405	1.58116	1.71741	1.52231	1.6407	1.54805	1.62109
	00:49:00	0.964589	1.05284	1.02758	1.11091	2.11258	2.05684	2.41614	1.98212	1.89881	1.74937	1.53732	1.2382	1.5304	1.23725	1.59972	1.72294	1.53338	1.64865	1.54297	1.61371
	00:50:00	0.984627	1.06236	1.02481	1.11242	2.13412	2.07354	2.43979	2.01453	1.93579	1.78716	1.55693	1.25307	1.55208	1.25299	1.62071	1.7407	1.55713	1.67403	1.56201	1.64163
	00:51:00	0.959052	1.04374	1.03183	1.11082	2.1759	2.09743	2.46033	2.0067	1.9381	1.81375	1.53752	1.24871	1.53995	1.24743	1.61378	1.7396	1.55314	1.66836	1.55886	1.63821
	00:52:00	0.99212	1.07087	1.04238	1.12436	2.227	2.11721	2.53964	2.06187	1.99297	1.82306	1.58755	1.27089	1.56765	1.2547	1.65071	1.77896	1.57603	1.69635	1.57701	1.66018
	00:53:00	0.965258	1.06129	1.05316	1.14793	2.27147	2.17695	2.55033	2.0837	2.01777	1.84531	1.56741	1.27425	1.57567	1.27483	1.64839	1.79158	1.59094	1.72598	1.58833	1.67217
	00:54:00	0.984408	1.07918	1.03846	1.13543	2.27765	2.17095	2.58542	2.08661	2.03931	1.86779	1.59708	1.28804	1.57165	1.27407	1.66443	1.81114	1.59604	1.72892	1.60395	1.67793
	00:55:00	0.963137	1.07405	1.05224	1.14595	2.2812	2.18372	2.60734	2.10712	2.04142	1.86811	1.58476	1.28233	1.58074	1.27982	1.66931	1.80806	1.60502	1.73489	1.60875	1.68483
	00:56:00	0.98628	1.09255	1.06645	1.17177	2.30464	2.21828	2.63159	2.14153	2.09002	1.91275	1.60071	1.30313	1.59786	1.28512	1.69528	1.82277	1.61698	1.77105	1.62798	1.71403
	00:57:00	0.989671	1.10178	1.06518	1.17402	2.34035	2.233	2.6813	2.14839	2.11792	1.94035	1.61193	1.31437	1.59793	1.29207	1.70529	1.83936	1.63574	1.76533	1.6356	1.70989
	00:58:00	0.99071	1.12203	1.06491	1.17639	2.36677	2.25118	2.74034	2.18975	2.1334	1.93931	1.63737	1.31501	1.60417	1.30453	1.70268	1.86254	1.65288	1.78561	1.66464	1.71826
	00:59:00	0.981442	1.10913	1.07485	1.19658	2.36998	2.30259	2.74655	2.20515	2.15025	1.97437	1.63165	1.31853	1.6238	1.31032	1.7252	1.84982	1.66245	1.7991	1.66823	1.74141
	01:00:00	0.981108	1.10841	1.08754	1.18657	2.37462	2.32496	2.77482	2.2394	2.1709	1.97997	1.64197	1.31572	1.62446	1.31235	1.72209	1.8748	1.65455	1.7935	1.67796	1.73643
	01:01:00	0.97142	1.1124	1.08547	1.18162	2.42394	2.35342	2.81784	2.27691	2.19056	1.97867	1.65693	1.33867	1.63343	1.31368	1.74805	1.87748	1.67958	1.82282	1.67546	1.75058
	01:02:00	0.981989	1.1025	1.10764	1.20177	2.44301	2.38155	2.85236	2.28835	2.21978	2.01012	1.66677	1.33549	1.65431	1.3347	1.76506	1.90714	1.70769	1.82008	1.68726	1.76821
	01:03:00	0.984991	1.09475	1.11619	1.20184	2.47713	2.39064	2.86779	2.30167	2.24281	2.04291	1.67046	1.33068	1.65047	1.33895	1.76342	1.90918	1.70992	1.83675	1.70049	1.7825
	01:04:00	0.981254	1.1049	1.11054	1.20715	2.5012	2.40352	2.89971	2.32668	2.25552	2.04233	1.691	1.36754	1.65603	1.34298	1.77224	1.92242	1.71238	1.86509	1.6897	1.80191
	01:05:00	0.977461	1.09072	1.13724	1.22834	2.5279	2.44601	2.92475	2.35928	2.28602	2.07069	1.69889	1.36171	1.66461	1.34886	1.79968	1.94093	1.71637	1.89368	1.71518	1.80524
	01:06:00	1.00483	1.08737	1.12356	1.20757	2.52502	2.43605	2.97772	2.35436	2.30907	2.08645	1.69163	1.35533	1.67583	1.34881	1.80352	1.94632	1.72411	1.88175	1.71896	1.80507
	01:07:00	1.00051	1.0991	1.13546	1.23432	2.58409	2.49138	2.99036	2.40098	2.33325	2.107	1.71784	1.37966	1.70695	1.36753	1.80784	1.95749	1.74099	1.92089	1.74743	1.84523
	01:08:00	1.01934	1.08995	1.15061	1.23119	2.6	2.49291	3.00436	2.41826	2.34493	2.13323	1.72184	1.38968	1.69309	1.36338	1.81718	1.9722	1.74856	1.89281	1.75176	1.85508
	01:09:00	0.998034	1.09225	1.14584	1.239	2.62175	2.53477	3.06528	2.43375	2.37124	2.13464	1.74154	1.38934	1.70676	1.37654	1.83158	1.99385	1.75435	1.89979	1.76506	1.88619
	01:10:00	1.00593	1.09438	1.15176	1.25262	2.6417	2.57446	3.06718	2.47086	2.40601	2.14916	1.74293	1.3963	1.70879	1.38896	1.84927	1.9976	1.78493	1.92398	1.77374	1.91193
	01:11:00	1.00854	1.09777	1.15236	1.25066	2.66105	2.58098	3.09177	2.48758	2.42242	2.19101	1.75326	1.39679	1.71562	1.39815	1.84793	2.00521	1.78031	1.92026	1.78744	1.91451
	01:12:00	1.04216	1.10252	1.16075	1.25934	2.68957	2.59346	3.14285	2.51655	2.42985	2.18162	1.77567	1.40297	1.72372	1.38997	1.86072	2.02036	1.78222	1.93539	1.78798	1.91509
	01:13:00	1.03042	1.09995	1.16218	1.26775	2.709	2.61922	3.12864	2.53411	2.44255	2.21274	1.77222	1.40622	1.72875	1.40108	1.87063	2.024	1.79871	1.94741	1.78392	1.90597
	01:14:00	1.01804	1.08615	1.16539	1.27394	2.74584	2.64116	3.16059	2.55726	2.45301	2.22924	1.7649	1.40052	1.72056	1.40855	1.87442	2.03009	1.79469	1.95293	1.78692	1.91955
	01:15:00	1.03674	1.09201	1.1615	1.26891	2.75994	2.65548	3.17576	2.56185	2.48415	2.23704	1.77733	1.40651	1.74129	1.40687	1.87836	2.0436	1.80814	1.96448	1.78811	1.94452
	01:16:00	1.02657	1.10403	1.16994	1.27757	2.75763	2.66699	3.2228	2.6158	2.51257	2.26772	1.80126	1.4162	1.74547	1.41179	1.89428	2.05782	1.82878	1.97305	1.80371	1.98753
	01:17:00	1.01704	1.10052	1.16784	1.28276	2.80335	2.69975	3.22097	2.61293	2.5215	2.26956	1.79112	1.42076	1.73526	1.42324	1.90511	2.05815	1.84306	1.97972	1.80704	2.02201
	01:18:00	1.05993	1.1144	1.17832	1.2961	2.83021	2.70701	3.30573	2.65562	2.58849	2.3013	1.83416	1.43661	1.76769	1.43444	1.91453	2.09045	1.84859	2.01413	1.82211	2.04496
	01:19:00	1.04163	1.1176	1.19021	1.30151	2.84179	2.75204	3.30945	2.66465	2.58077	2.30992	1.83325	1.43064	1.77636	1.43502	1.93505	2.08814	1.85582	2.03391	1.82651	2.06248
	01:20:00	1.05415	1.11712	1.18671	1.2968	2.85319	2.75254	3.32613	2.67072	2.60171	2.32877	1.84879	1.44211	1.76574	1.43485	1.93806	2.10339	1.85748	2.03182	1.83639	2.05496
	01:21:00	1.04003	1.11446	1.19699	1.30597	2.8563	2.77098	3.34326	2.7095	2.62001	2.33593	1.85601	1.4498	1.78433	1.43819	1.94688	2.10283	1.87601	2.03476	1.85985	2.07572
	01:22:00	1.03946	1.1255	1.2062	1.31951	2.89271	2.76726	3.3673	2.72958	2.63199	2.35356	1.85682	1.45801	1.78544	1.44061	1.94686	2.128	1.88978	2.05726	1.87035	2.07068
	01:23:00	1.02652	1.12881	1.22236	1.33219	2.92766	2.75903	3.39446	2.74504	2.64448	2.3769	1.85638	1.46358	1.79398	1.46159	1.96293	2.1376	1.89892	2.07095	1.9085	2.03013
	01:24:00	1.05425	1.13014	1.21126	1.3279	2.92372	2.76828	3.43378	2.74465	2.66532	2.39199	1.86601	1.46819	1.79793	1.46332	1.96889	2.15641	1.9025	2.07935	1.91591	1.99049
	01:25:00	1.05925	1.13115	1.21297	1.32966	2.94352	2.7967	3.43195	2.74393	2.68336	2.4029	1.87985	1.46974	1.79491	1.46716	1.98512	2.1636	1.90764	2.08664	1.86748	2.02825
	01:26:00	1.06512	1.15074	1.22891	1.34875	2.97133	2.83789	3.49708	2.80337	2.7211	2.43019	1.89989	1.49437	1.8064	1.47783	2.00337	2.18603	1.92575	2.10584	1.91911	2.05197
	01:27:00	1.03438	1.14306	1.23428	1.34512	2.97468	2.85072	3.50605	2.80638	2.73624	2.40875	1.90764	1.48681	1.80775	1.50969	1.99099	2.17462	1.93905	2.10794	1.92938	2.01032
	01:28:00	1.05727	1.18552	1.24956	1.3546	3.00811	2.92135	3.54598	2.85905	2.73386	2.45464	1.93748	1.5057	1.83353	1.52946	2.01616	2.20215	1.95878	2.12161	1.96282	2.07948
	01:29:00	1.04924	1.20517	1.25396	1.38962	3.04983	2.92808	3.5406	2.87152	2.76042	2.45668	1.92392	1.50398	1.8469	1.55042	2.04171	2.22521	1.98374	2.14995	1.98694	2.08693
	01:30:00	1.03984	1.24991	1.24369	1.3869	3.02388	2.95656	3.56532	2.88208	2.75105	2.4776	1.92246	1.49834	1.84231	1.5523	2.02689	2.2131	1.97396	2.13381	1.9951	2.09425
		Average values
		No Atg2		25 nM Atg2				25 nM Atg2D922-934
	Time (min) / Atg18	0 nM	75 nM	75 nM	50 nM	25 nM	0 nM	75 nM	50 nM	25 nM	0 nM
	0	1	1	1	1	1	1	1	1	1	1
	1	0.997766	0.99379	1.03225	1.04957	1.02275	1.02006	1.01382	1.0236	1.0324	1.02429
	2	0.986529	0.987078	1.05449	1.06225	1.05008	1.01314	1.01513	1.04072	1.05747	1.02866
	3	0.990957	0.975176	1.08041	1.10256	1.06733	1.02527	1.01901	1.06242	1.08004	1.04649
	4	0.984539	0.97544	1.10437	1.10906	1.07533	1.02991	1.03369	1.07129	1.08943	1.05813
	5	0.980907	0.970944	1.11004	1.13277	1.09044	1.0342	1.03557	1.08299	1.10419	1.07065
	6	0.974973	0.966146	1.12968	1.14744	1.10491	1.039	1.03224	1.09488	1.12315	1.08063
	7	0.994545	0.97143	1.1538	1.16381	1.12393	1.04848	1.05542	1.11107	1.1442	1.09315
	8	0.975565	0.958757	1.1557	1.16875	1.11931	1.04528	1.04995	1.1174	1.15095	1.09141
	9	0.976923	0.970041	1.17002	1.20111	1.12823	1.06261	1.05843	1.13191	1.15858	1.10902
	10	0.96967	0.959637	1.18105	1.20046	1.13605	1.054	1.06167	1.13004	1.1807	1.10634
	11	0.96448	0.958467	1.19646	1.20139	1.15738	1.05709	1.05723	1.13848	1.1798	1.1174
	12	0.977613	0.958639	1.21027	1.22944	1.16494	1.07172	1.06892	1.16134	1.20829	1.14039
	13	0.97097	0.961974	1.2157	1.23724	1.16416	1.06963	1.07885	1.16226	1.21105	1.14548
	14	0.960028	0.95408	1.22038	1.23312	1.16317	1.06523	1.0825	1.15742	1.2125	1.14614
	15	0.972265	0.962449	1.24262	1.2639	1.18002	1.08285	1.09784	1.17622	1.23615	1.17457
	16	0.996423	0.985502	1.31891	1.33175	1.23368	1.12233	1.13068	1.22386	1.28052	1.23448
	17	1.00954	0.998735	1.33425	1.35852	1.25668	1.15054	1.14715	1.23148	1.27215	1.25226
	18	0.989164	0.961905	1.3562	1.35271	1.24804	1.1305	1.14023	1.22074	1.27418	1.25197
	19	0.992616	0.947321	1.3574	1.36092	1.26218	1.13734	1.13869	1.23519	1.27406	1.26244
	20	0.978914	0.953059	1.37901	1.3726	1.26461	1.14002	1.14643	1.23754	1.2819	1.26763
	21	0.991203	0.962926	1.40164	1.40697	1.28013	1.14774	1.15187	1.25798	1.29907	1.28841
	22	0.983487	0.953913	1.4213	1.41474	1.28525	1.1496	1.1625	1.26024	1.29408	1.29532
	23	0.985383	0.955178	1.43544	1.4387	1.29325	1.15183	1.16051	1.27	1.29493	1.28889
	24	0.973718	0.954983	1.46093	1.4546	1.31268	1.16657	1.17029	1.28345	1.30903	1.31433
	25	0.989978	0.957567	1.48688	1.48741	1.3359	1.17064	1.17172	1.30974	1.32589	1.33029
	26	0.981032	0.955037	1.51319	1.49935	1.34271	1.18814	1.18829	1.30922	1.33594	1.34098
	27	0.967752	0.958697	1.50648	1.50542	1.35114	1.16573	1.18259	1.30842	1.32486	1.32342
	28	0.980126	0.971243	1.55372	1.55833	1.37481	1.19485	1.19899	1.33986	1.35643	1.34958
	29	0.974973	0.974741	1.57623	1.58487	1.39369	1.199	1.20359	1.34387	1.36615	1.35916
	30	0.983746	0.967204	1.59647	1.59732	1.42146	1.21213	1.2107	1.36553	1.37748	1.38195
	31	0.986882	0.969363	1.63206	1.62173	1.43059	1.20975	1.21387	1.38292	1.39063	1.39229
	32	0.973587	0.977746	1.65266	1.66237	1.45333	1.23063	1.23188	1.39072	1.39297	1.40054
	33	0.981782	0.979005	1.67763	1.7041	1.47744	1.24503	1.24731	1.41034	1.41425	1.41822
	34	0.985459	0.978608	1.70249	1.72648	1.49559	1.24693	1.25328	1.4264	1.43177	1.42351
	35	0.98955	0.981957	1.74274	1.76253	1.5282	1.26164	1.26152	1.45329	1.43743	1.42887
	36	0.986429	0.981877	1.75637	1.7876	1.54126	1.26901	1.2683	1.46839	1.44614	1.44267
	37	0.994378	0.989455	1.78728	1.82509	1.56979	1.27989	1.28946	1.48402	1.47448	1.45084
	38	1.00173	1.00096	1.81152	1.87409	1.59894	1.28591	1.29245	1.50538	1.48288	1.45564
	39	0.994609	1.00149	1.83451	1.88075	1.62212	1.29487	1.29403	1.50862	1.48934	1.46624
	40	1.01489	1.01124	1.86706	1.92993	1.64486	1.3145	1.31827	1.54305	1.50596	1.5011
	41	0.993904	1.01072	1.87811	1.9476	1.67206	1.3052	1.29958	1.5386	1.49554	1.49314
	42	1.01751	1.03215	1.92678	1.99643	1.70152	1.32977	1.32654	1.57001	1.53447	1.51612
	43	0.995858	1.03252	1.9251	1.99263	1.70995	1.31809	1.31616	1.56991	1.52679	1.51701
	44	1.00434	1.03032	1.95441	2.02658	1.73842	1.33872	1.32605	1.58093	1.54482	1.52961
	45	1.00553	1.04151	1.97799	2.05546	1.76129	1.34079	1.3417	1.60064	1.54475	1.53493
	46	1.01855	1.05509	2.00507	2.10554	1.78794	1.36849	1.3529	1.62566	1.56334	1.55742
	47	1.01007	1.04476	2.02784	2.11432	1.7966	1.36345	1.35438	1.62898	1.56187	1.57349
	48	1.01748	1.05472	2.03558	2.18305	1.82462	1.37726	1.36168	1.64928	1.58151	1.58457
	49	1.00871	1.06924	2.08471	2.19913	1.82409	1.38776	1.38383	1.66133	1.59101	1.57834
	50	1.0235	1.06861	2.10383	2.22716	1.86148	1.405	1.40253	1.6807	1.61558	1.60182
	51	1.0014	1.07133	2.13667	2.23351	1.87593	1.39312	1.39369	1.67669	1.61075	1.59854
	52	1.0315	1.08337	2.17211	2.30076	1.90801	1.42922	1.41118	1.71484	1.63619	1.61859
	53	1.01327	1.10055	2.22421	2.31702	1.93154	1.42083	1.42525	1.71998	1.65846	1.63025
	54	1.03179	1.08694	2.2243	2.33602	1.95355	1.44256	1.42286	1.73779	1.66248	1.64094
	55	1.01859	1.09909	2.23246	2.35723	1.95476	1.43355	1.43028	1.73869	1.66996	1.64679
	56	1.03942	1.11911	2.26146	2.38656	2.00138	1.45192	1.44149	1.75902	1.69401	1.671
	57	1.04572	1.1196	2.28667	2.41484	2.02913	1.46315	1.445	1.77232	1.70053	1.67274
	58	1.05637	1.12065	2.30898	2.46505	2.03635	1.47619	1.45435	1.78261	1.71924	1.69145
	59	1.04529	1.13571	2.33628	2.47585	2.06231	1.47509	1.46706	1.78751	1.73077	1.70482
	60	1.04476	1.13706	2.34979	2.50711	2.07543	1.47884	1.46841	1.79844	1.72402	1.70719
	61	1.04191	1.13355	2.38868	2.54738	2.08461	1.4978	1.47356	1.81276	1.7512	1.71302
	62	1.04224	1.1547	2.41228	2.57035	2.11495	1.50113	1.49451	1.8361	1.76388	1.72774
	63	1.03987	1.15901	2.43388	2.58473	2.14286	1.50057	1.49471	1.8363	1.77334	1.7415
	64	1.04307	1.15884	2.45236	2.61319	2.14892	1.52927	1.4995	1.84733	1.78873	1.7458
	65	1.03409	1.18279	2.48696	2.64202	2.17836	1.5303	1.50674	1.8703	1.80503	1.76021
	66	1.0461	1.16556	2.48054	2.66604	2.19776	1.52348	1.51232	1.87492	1.80293	1.76201
	67	1.04981	1.18489	2.53774	2.69567	2.22013	1.54875	1.53724	1.88266	1.83094	1.79633
	68	1.05465	1.1909	2.54645	2.71131	2.23908	1.55576	1.52824	1.89469	1.82069	1.80342
	69	1.04514	1.19242	2.57826	2.74952	2.25294	1.56544	1.54165	1.91272	1.82707	1.82563
	70	1.05015	1.20219	2.60808	2.76902	2.27758	1.56962	1.54887	1.92344	1.85445	1.84283
	71	1.05315	1.20151	2.62101	2.78967	2.30672	1.57502	1.55688	1.92657	1.85029	1.85098
	72	1.07234	1.21005	2.64152	2.8297	2.30573	1.58932	1.55685	1.94054	1.8588	1.85154
	73	1.06519	1.21496	2.66411	2.83137	2.32764	1.58922	1.56491	1.94731	1.87306	1.84495
	74	1.0521	1.21967	2.6935	2.85893	2.34112	1.58271	1.56456	1.95226	1.87381	1.85323
	75	1.06437	1.2152	2.70771	2.86881	2.3606	1.59192	1.57408	1.96098	1.88631	1.86632
	76	1.0653	1.22376	2.71231	2.9193	2.39014	1.60873	1.57863	1.97605	1.90092	1.89562
	77	1.05878	1.2253	2.75155	2.91695	2.39553	1.60594	1.57925	1.98163	1.91139	1.91452
	78	1.08717	1.23721	2.76861	2.98067	2.44489	1.63538	1.60106	2.00249	1.93136	1.93353
	79	1.07962	1.24586	2.79691	2.98705	2.44534	1.63195	1.60569	2.01159	1.94486	1.94449
	80	1.08564	1.24175	2.80287	2.99842	2.46524	1.64545	1.6003	2.02073	1.94465	1.94568
	81	1.07724	1.25148	2.81364	3.02638	2.47797	1.65291	1.61126	2.02485	1.95538	1.96779
	82	1.08248	1.26286	2.82999	3.04844	2.49277	1.65742	1.61303	2.03743	1.97352	1.97051
	83	1.07767	1.27727	2.84334	3.06975	2.51069	1.65998	1.62778	2.05027	1.98494	1.96932
	84	1.09219	1.26958	2.846	3.08921	2.52865	1.6671	1.63062	2.06265	1.99092	1.9532
	85	1.0952	1.27131	2.87011	3.08794	2.54313	1.6748	1.63103	2.07436	1.99714	1.94786
	86	1.10793	1.28883	2.90461	3.15023	2.57564	1.69713	1.64211	2.0947	2.01579	1.98554
	87	1.08872	1.2897	2.9127	3.15621	2.5725	1.69722	1.65872	2.0828	2.02349	1.96985
	88	1.1214	1.30208	2.96473	3.20251	2.59425	1.72159	1.6815	2.10916	2.04019	2.02115
	89	1.1272	1.32179	2.98896	3.20606	2.60855	1.71395	1.69866	2.13346	2.06685	2.03693
	90	1.14488	1.31529	2.99022	3.2237	2.61433	1.7104	1.69731	2.12	2.05389	2.04467
