# Supplementary material for: Atg18 interaction positions Atg2 for efficient lipid transfer into phagophore elongation
Source: EMBO J. 2026 May 20;45(12):4034–60. doi: 10.1038/s44318-026-00802-3 (PMC13269710; doi:10.1038/s44318-026-00802-3)
Supplement: Supplementary file 11 — Source data Fig. 7 [file 44318_2026_802_MOESM11_ESM.zip › Figure 7/7B/Titration Atg2 vs Atg2(D922-934) n=3.xlsx]

## Sheet: Exp 20250414
				NBD Fluorescence Intensity (FI)
				Replicate I						Replicate II						Replicate I						Replicate II
				Atg2 (nM)						Atg2 (nM)						Atg2D922-934 (nM)						Atg2D922-934 (nM)
				0	200	100	50	25	12.5	0	200	100	50	25	12.5	0	200	100	50	25	12.5	0	200	100	50	25	12.5
			Time (min)	I2	I3	I4	I5	I6	I7	G11	G12	G13	G14	G15	G16	I10	I11	I12	I13	I14	I15	H11	H12	H13	H14	H15	H16
			0	135.83	240.506	209.052	194.001	158.179	146.491	134.944	246.241	206.576	185.285	161.018	143.209	133.368	183.318	166.859	157.206	146.198	163.27	130.087	277.079	257.748	192.814	185.428	182.063
			1	136.741	268.698	224.279	206.005	163.455	149.927	134.598	264.342	211.06	190.443	161.695	142.526	130.456	270.345	211.335	182.207	155.801	167.67	128.364	308.364	285.088	202.665	191.844	186.401
			2	135.705	290.06	235.156	210.613	168.261	153.151	133.811	286.262	220.801	195.851	164.235	142.319	129.783	318.995	240.737	196.217	162.855	172.235	127.945	321.546	298.945	208.492	194.887	188.19
			3	134.718	308.923	241.263	212.748	170.817	154.425	132.175	302.465	226.79	201.777	165.304	142.634	126.891	348.822	257.175	204.191	165.735	171.943	128.704	328.948	307.624	215.21	196.872	187.991
			4	134.635	323.871	246.896	216.665	172.829	156.521	132.685	318.587	233.904	207.585	166.95	142.283	124.743	368.475	270.306	209.044	168.423	172.219	128.255	339.036	318.858	216.927	198.052	189
			5	133.939	338.483	252.572	222.798	178.001	160.136	132.502	331.284	239.612	211.644	171.259	144.711	125.046	387.575	282.629	215.045	171.804	174.209	126.618	340.895	323.666	220.814	196.786	189.723
			6	134.943	350.745	255.93	226.877	181.721	161.847	132.052	340.47	241.022	214.321	171.589	144.878	125.163	404.47	292.034	215.202	171.76	175.213	126.905	345.513	329.382	221.824	197.038	187.303
			7	133.912	360.09	257.452	227.063	182.924	162.659	131.921	351.696	244.306	215.275	172.51	144.136	122.83	413.66	298.094	221.878	172.998	174.451	126.845	352.667	333.822	224.401	195.208	186.503
			8	134.383	385.014	263.112	229.039	188.259	168.387	130.925	362.23	245.303	216.456	174.595	142.337	124.289	432.151	308.662	229.909	174.842	174.449	127.101	355.432	340.551	226.55	195.031	187.377
			9	135.394	399.749	268.938	231.915	190.153	171.075	131.211	374.837	253.09	217.748	178.487	145.442	123.921	444.896	314.307	235.274	175.544	174.036	127.658	363.091	351.278	227.133	195.053	186.858
			10	135.082	415.301	278.171	239.224	193.687	174.3	131.365	385.577	255.666	216.885	183.516	145.838	125.379	458.915	320.425	241.409	177.831	174.701	128.361	369.856	363.877	229.96	199.175	187.849
			11	135.383	425.943	283.478	245.734	195.169	175.05	130.505	398.24	263.693	219.887	184.362	147.324	123.678	465.811	326.053	242.832	180.452	172.491	127.227	372.177	369.455	227.977	198.507	182.668
			12	133.776	438.733	296.094	257.588	198.816	177.343	130.248	407.409	268.083	222.971	185.278	146.967	124.074	477.878	334.955	246.548	182.877	171.045	128.022	382.747	380.708	233.26	205.145	181.323
			13	136.554	448.661	309.449	265.428	202.229	178.84	130.175	423.03	275.507	230.034	188.339	150.191	123.913	490.263	340.739	253.009	186.565	174.532	127.05	394.883	392.634	239.252	210.096	180.464
			14	135.507	461.61	322.26	275.115	207.241	182.328	129.682	435.543	283.252	234.429	188.803	146.944	124.303	505.051	346.915	258.161	187.828	172.425	129.66	409.303	398.164	241.443	211.376	180.957
			15	135.947	473.649	336.984	284.829	212.359	186.551	131.117	452.458	291.433	242.257	193.458	150.046	124.627	513.61	353.186	262.009	191.023	172.873	129.206	416.33	401.865	246.643	213.058	182.157
			16	138.282	482.696	352.851	293.862	218.892	186.996	130.95	465.928	300.798	247.393	196.678	152.13	125.913	523.019	357.636	265.773	194.208	173.069	128.295	430.02	409.812	250.738	210.877	179.827
			17	137.419	496.035	370.532	299.138	225.909	191.652	130.779	477.466	308.842	254.608	196.481	151.533	125.457	536.267	364.362	270.638	196.463	173.469	130.857	446.867	417.168	254.476	214.286	180.111
			18	135.655	501.448	384.192	305.19	228.83	192.16	130.693	494.68	319.414	261.319	197.612	154.193	124.956	542.806	368.953	273.289	196.271	172.37	131.242	461.519	423.82	257.539	217.179	181.425
			19	136.908	509.728	395.032	309.651	232.038	193.524	130.837	502.981	327.564	266.296	198.732	155.124	125.783	545.755	370.146	272.528	196.89	171.062	129.427	476.599	431.477	262.249	215.887	182.753
			20	137.949	518.456	402.523	316.922	235.089	193.658	129.914	518.561	332.756	269.776	197.976	154.844	125.246	557.409	377.309	275.948	199.947	172.998	130.527	485.212	433.19	268.888	215.225	181
			21	137.683	525.054	410.074	323.51	240.906	195.773	129.069	527.341	342.553	276.005	202.348	155.032	126.389	565.62	384.998	279.239	202.053	171.37	131.194	498.176	438.764	275.642	218.115	180.869
			22	139.544	532.027	419.018	324.722	243.03	198.39	129.99	540.612	350.383	281.863	203.236	156.341	124.853	572.49	386.083	279.542	200.862	171.181	133.418	512.902	445.291	281.007	222.609	180.967
			23	138.535	537.249	426.146	332.712	245.11	200.054	129.947	554.71	362.655	286.689	205.754	158.732	126.806	579.272	388.254	285.51	204.356	171.991	131.257	522.036	448.18	287.715	221.116	181.208
			24	138.484	550.492	435.166	335.401	251.29	202.179	130.262	564.153	367.603	289.823	207.977	157.459	127.014	586.365	395.895	288.25	207.339	171.604	132.762	534.147	456.466	296.04	228.222	182.341
			25	139.993	553.46	439.849	339.542	253.918	203.629	128.595	573.764	376.118	290.964	207.176	161.612	127.593	593.951	397.422	288.092	207.293	172.654	133.182	538.208	456.087	300.616	226.114	180.834
			26	138.46	559.761	446.475	344.173	259.459	202.859	130.379	582.026	382.81	294.636	207.697	159.332	127.013	602.784	399.856	290.197	208.782	173.88	132.175	551.949	461.372	308.032	229.401	180.928
			27	140.002	567.176	451.698	347.318	261.529	205.222	130.78	594.416	387.306	297.875	211.142	159.715	126.682	606.26	404.41	295.314	208.749	174.837	134.47	564.437	465.608	315.356	232.644	180.479
			28	140.423	577.303	461.426	354.554	263.435	206.957	130.771	597.9	389.529	300.509	209.728	161.596	129.443	614.196	409.298	295.855	211.271	175.24	133.659	572.637	469.547	315.601	229.89	181.746
			29	140.786	575.967	467.546	354.696	265.48	206.111	129.988	606.054	398.265	304.004	214.404	160.099	128.135	617.834	411.216	295.873	211.375	174.179	133.135	582.994	472.791	319.66	230.289	182.05
			30	141.429	588.527	472.721	358.924	272.658	211.586	129.538	616.112	404.093	307.063	214.706	165.029	129.51	627.541	419.723	301.298	215.427	177.957	131.411	586.934	472.44	322.231	230.064	182.77
			31	141.172	594.155	475.51	360.415	272.998	214.699	129.794	623.147	405.62	309.361	216.991	163.674	129.335	632.428	422.414	302.21	214.318	177.705	134.581	598.414	482.694	327.578	233.016	184.804
			32	139.992	598.116	478.691	360.28	271.256	216.255	131.761	634.941	414.521	315.879	218.796	163.784	127.837	631.116	419.203	303.763	215.927	175.17	134.793	609.957	489.629	331.915	237.55	185.217
			33	141.291	603.641	481.842	365.657	275.587	214.725	131.352	641.236	418.387	316.541	221.665	165.644	129.628	636.663	424.367	306.732	217.364	178.75	134.105	610.219	486.158	331.968	234.793	185.389
			34	142.488	608.069	487.34	368.449	278.851	217.291	130.461	645.916	419.539	319.681	219.872	164.893	128.829	640.805	429.839	305.368	217.34	177.135	135.287	623.256	494.433	336.754	237.346	185.674
			35	140.646	613.313	488.627	368.238	278.518	215.094	132.559	658.43	429.346	323.227	224.728	165.44	128.729	644.958	429.975	308.632	218.206	178.383	135.316	624.528	493.84	341.585	236.484	186.82
			36	140.999	614.453	491.212	370.024	279.054	215.913	133.224	659.548	432.702	324.621	223.168	166.035	127.893	646.384	426.18	307.655	218.207	178.019	135.716	632.456	498.292	345.29	239.279	186.504
			37	140.3	617.973	494.889	372.78	280.961	219.014	133.229	666.236	437.406	327.244	221.688	167.003	129.385	648.94	431.943	307.617	219.526	175.438	135.245	637.129	499.234	347.154	240.332	188.082
			38	140.885	618.73	496.292	375.998	284.424	223.12	131.445	672.175	440.709	331.391	224.581	168.488	129.432	648.455	436.156	311.067	219.646	178.324	135.752	642.423	503.761	349.92	241.27	186.642
			39	141.067	632.421	504.04	381.801	289.114	225.56	133.919	683.304	445.18	333.46	227.893	174.127	129.706	662.763	440.11	313.54	222.989	178.428	134.993	649.571	503.298	348.433	241.739	186.866
			40	142.191	629.636	503.424	384.344	286.263	226.662	132.767	681.249	447.575	334.411	226.752	170.864	129.91	663.148	441.01	312.835	223.636	178.499	136.776	654.67	508.485	352.981	245.487	188.546
			41	142.74	639.468	511.698	386.457	290.054	228.011	134.194	694.562	454.388	337.999	230.061	170.594	129.695	667.493	446.856	317.519	223.939	180.069	135.535	654.267	506.351	351.406	242.387	187.599
			42	141.988	641.046	516.348	386.274	294.251	233.548	134.157	701.682	457.244	344.637	229.077	171.87	130.952	670.337	449.938	321.044	226.055	181.648	137.191	659.543	512.213	355.306	245.261	189.994
			43	141.324	650.572	514.608	387.034	295.201	228.133	134.573	700.407	460.583	340.235	229.902	171.623	129.205	671.838	449.958	317.122	226.681	179.498	135.742	665.749	514.248	359.205	242.826	187.009
			44	142.458	649.536	519.161	388.743	293.029	227.316	134.055	710.032	465.472	348.271	233.526	177.722	129.81	672.813	449.923	317.426	224.947	181.059	134.493	673.256	520.017	365.082	246.479	189.292
			45	142.109	648.071	518.846	389.933	295.047	230.825	132.631	710.761	464.088	348.397	235.944	179.827	129.863	677.841	451.044	321.149	225.657	179.274	136.511	679.816	519.235	365.963	247.035	189.59
			46	140.602	649.707	519.416	391.98	294.33	229.048	133.687	719.272	466.658	350.748	236.222	175.583	127.623	675.96	453.736	321.175	225.999	178.185	137.457	683.612	522.283	362.997	248.108	188.859
			47	143.252	655.948	526.89	395.594	300.13	231.714	134.216	724.376	470.922	352.503	240.064	178.794	128.542	680.988	455.965	323.663	226.705	182.605	137.514	688.972	527.118	370.653	250.756	191.782
			48	143.897	664.795	526.127	397.176	300.248	229.165	133.887	727.313	473.157	351.899	240.686	178.373	130.52	684.04	459.862	325.427	230.766	180.424	136.522	690.932	521.513	373.303	250.52	190.566
			49	144.426	663.593	528.685	398.991	300.054	237.32	134.969	734.059	481.078	358.544	246.416	176.56	129.834	691.785	459.734	326.1	229.778	180.717	137.854	698.457	530.712	373.123	251.483	191.352
			50	143.659	663.219	529.116	399.771	303.334	237.94	134.915	733.873	481.52	360.533	243.198	184.129	128.953	684.588	460.5	326.087	229.433	181.113	140.265	698.178	534.352	370.351	252.665	191.633
			51	144.31	667.655	531.645	401.527	302.425	237.286	133.601	732.533	484.436	362.44	242.916	180.5	129.08	689.144	462.943	326.328	230.871	181.875	140.545	706.077	536.403	375.896	253.055	193.155
			52	143.632	669.948	534.598	406.011	306.257	239.529	134.134	730.42	481.474	361.769	242.091	184.341	130.097	693.188	466.05	328.254	231.454	182.254	138.547	703.947	531.59	372.981	253.252	191.334
			53	143.964	671.311	537.522	402.354	306.669	243.014	133.683	739.257	483.838	361.134	242.815	179.838	129.534	693.406	466.531	329.341	234.024	182.013	139.661	710.744	535.51	375.093	254.191	193.073
			54	146.143	675.63	541.833	409.437	311.295	249.375	135.689	745.445	490.454	364.806	246.613	185.816	130.522	704.53	471.823	334.44	233.518	185.46	135.973	712.475	538.652	376.851	255.42	192.274
			55	146.906	685.37	544.328	410.871	310.288	247.458	134.865	747.435	494.907	369.31	245.747	188.219	131.694	706.481	470.855	334.506	239.727	187.046	137.518	711.766	530.674	374.688	254.004	192.564
			56	145.555	683.418	543.165	414.27	314.71	248.049	135.407	746.969	493.347	366.745	251.878	184.061	129.279	701.699	473.467	333.808	240.014	185.896	138.36	712.548	534.561	375.508	258.331	193.357
			57	146.611	682.386	549.372	414.04	314.967	251.191	137.965	759.252	505.875	370.785	255.66	184.579	130.501	707.313	473.491	336.763	235.402	186.65	137.64	719.235	538.061	375.479	257.374	194.915
			58	147.091	687.716	547.909	419.177	316.198	254.981	134.882	755.846	498.639	370.486	254.281	183.726	132.155	714.811	478.777	340.711	236.938	187.719	138.981	718.752	537.152	379.76	254.992	194.971
			59	148.387	692.075	547.176	419.712	315.051	255.81	136.463	760.258	508.791	374.897	255.971	190.622	130.469	708.945	478.302	340.391	237.573	186.594	138.001	727.278	538.548	382.355	255.951	196.69
			60	148.881	693.031	551.101	421.247	314.626	252.352	136.228	756.756	504.152	377.077	258.457	186.225	131.673	714.144	476.989	341.631	238.988	186.776	137.8	731.867	541.815	381.536	259.591	195.628
			61	150.028	688.93	549.911	420.614	314.544	246.936	135.376	760.601	510.165	374.991	260.356	185.664	130.642	708.121	477.423	340.543	240.911	186.75	137.904	731.357	544.615	380.619	259.256	195.774
			62	147.89	695.937	549.653	422.565	315.582	246.078	135.426	767.88	511.518	377.074	260.324	188.597	130.86	708.491	478.681	336.229	242.497	186.049	140.603	739.31	550.239	384.967	262.089	198.155
			63	149.304	695.428	551.098	422.531	314.338	246.778	136.163	772.972	516.738	376.705	264.596	191.617	129.463	709.075	477.454	338.282	242.718	186.723	138.751	735.256	546.524	386.322	258.798	196.473
			64	147.423	697.485	553.999	422.266	317.028	246.127	137.142	774.224	520.532	387.133	266.162	190.193	133.576	711.277	478.618	337.488	242.552	185.324	138.14	739.765	551.149	391.338	261.999	196.694
			65	152.338	701.384	559.288	428.301	321.818	244.331	137.189	780.602	521.494	386.475	270.512	188.214	135.152	720.455	483.662	341.947	245.463	188.06	137.952	738.486	549.995	391.042	262.416	197.724
			66	151.328	699.006	557.575	424.125	321.813	247.296	135.853	775.51	516.531	381.111	270.591	184.176	130.82	705.872	483.864	340.712	246.497	187.78	137.848	745.127	553.52	390.457	263.428	198.94
			67	150.995	704.923	560.739	428.986	325.061	251.677	137.091	784.906	524.121	387.635	271.646	190.646	131.468	722.153	487.587	343.291	246.941	190.549	139.766	747.871	552.959	391.16	263.533	199.189
			68	150.239	700.622	554.994	429.136	319.848	248.881	135.465	784.14	526.005	382.908	269.627	195.505	130.981	713.673	484.6	342.955	247.284	186.969	138.613	745.857	554.249	393.675	263.207	197.638
			69	153.975	707.467	566.817	436.152	324.657	251.649	135.53	785.881	527.117	383.651	267.979	200.698	133.294	720.819	488.107	344.254	247.995	189.443	138.313	751.72	555.763	391.667	263.929	200.559
			70	155.082	714.79	568.814	437.747	327.97	256.088	138.231	784.219	526.974	386.732	270.365	205.622	133.147	723.045	491.829	346.858	250.911	191.548	138.328	752.294	554.987	394.451	265.486	199.804
			71	156.934	710.806	569.437	438.454	327.241	263.01	136.811	789.822	537.549	389.185	280.884	209.465	134.387	724.722	492.578	346.848	251.937	192.644	138.551	751.02	559.366	397.056	264.39	201.252
			72	160.717	718.127	574.08	438.357	329.731	265.612	139.855	792.53	536.525	391.986	291.274	206.189	135.127	723.792	496.105	347.917	253.613	192.516	139.381	751.765	561.968	394.101	264.76	200.667
			73	162.296	719.772	576.895	439.776	329.593	266.414	137.509	789.337	539.567	390.838	293.615	197.415	136.324	727.823	495.826	348.473	254.669	193.376	138.802	756.745	561.866	395.296	264.504	201.505
			74	164.777	722.898	576.387	443.077	333.494	265.53	140.32	787.627	539.999	388.977	292.155	198.751	136.122	734.346	497.815	349.132	255.364	194.683	139.337	754.525	560.027	394.191	265.799	200.559
			75	165.478	716.866	575.986	440.253	330.249	265.396	139.659	788.222	544.937	397.304	293.652	197.46	136.75	722.985	496.201	346.382	254.016	192.038	141.509	765.587	569.861	395.982	267.841	203.142
			76	164.079	719.942	573.462	439.775	333.411	266.106	143.616	799.762	552.547	401.377	298.867	199.891	136.174	720.013	497.122	347.576	254.93	192.532	140.958	759.541	561.978	397.447	268.18	201.306
			77	166.358	725.717	579.238	446.658	333.793	268.976	141.803	806.101	553.254	400.435	302.02	201.173	135.003	732.442	500.149	352.153	258.664	193.919	141.219	759.196	568.803	396.274	269.847	202.816
			78	170.286	726.438	580.945	441.729	334.408	269.263	140.976	808.537	551.248	404.462	298.837	216.393	134.301	731.649	500.312	350.513	258.973	195.29	141.199	761.791	569.307	400.418	270.539	203.105
			79	175.405	728.89	583.124	452.581	335.97	271.487	139.11	804.171	555.922	408.645	302.396	228.578	134.929	726.22	501.023	353.995	257.874	195.542	140.695	761.702	566.838	397.369	267.61	203.814
			80	179.084	729.761	592.605	450.229	339.834	273.124	142.216	805.616	556.742	411.427	306.268	232.066	135.723	735.076	503.176	357.753	262.06	195.93	139.708	760.836	571.18	402.844	268.295	203.725
			81	176.11	731.876	583.347	452.449	338.42	276.731	141.827	812.214	562.972	410.595	317.055	237.007	136.303	732.887	501.379	358.928	258.033	195.771	139.397	767.316	568.26	403.633	271.552	205.312
			82	179.329	731.558	587.299	442.773	339.954	280.959	140.933	806.783	558.761	410.639	291.677	225.49	136.041	725.747	505.629	364.05	254.501	197.37	140.378	754.289	569.564	399.029	269.839	205.179
			83	177.188	733.221	583.107	457.442	341.585	282.323	146.195	813.284	563.247	413.112	295.474	216.876	133.859	724.545	506.306	363.034	255.544	195.98	140.789	758.144	567.277	400.514	268.032	205.659
			84	173.644	735.564	591.274	447.245	343.011	285.357	145.459	814.456	565.546	416.207	297.378	210.066	134.814	731.93	505.709	366.662	257.891	197.494	140.733	766.693	571.917	401.825	270.567	206.985
			85	168.887	737.372	589.066	458.886	349.909	289.042	146.383	818.053	568.074	413.049	301.105	205.656	138.088	726.603	506.764	368.599	256.263	197.285	139.896	761.586	568.236	397.869	272.291	203.986
			86	173.073	739.632	591.875	461.448	352.863	289.772	143.741	814.861	565.139	421.159	299.124	209.131	135.995	730.888	513.85	369.444	257.322	199.043	140.509	759.701	562.977	398.501	270.996	203.47
			87	166.182	742.582	598.207	459.061	352.68	290.497	146.501	816.488	564.9	425.141	311.879	203.536	137.095	745.256	518.321	372.806	258.71	200.993	140.621	762.942	568.953	402.952	268.083	204.943
			88	178.261	744.121	602.399	464.832	361.331	294.322	147.28	818.482	567.101	431.737	307.231	214.029	136.637	740.58	516.465	371.202	262.052	201.568	140.99	764.596	570.77	405.189	270.276	207.067
			89	174.07	742.312	590.142	453.43	363.35	289.967	145.972	819.27	574.499	433.31	315.783	216.225	137.686	727.061	511.675	370.451	261.113	200.467	141.78	761.46	569.478	400.057	272.136	206.437
			90	177.351	740.561	594.514	461.586	360.906	294.911	145.743	831.667	580.661	427.881	315.692	227.564	139.822	733.052	507.811	370.058	261.866	199.359	144.549	764.486	572.543	402.386	273.153	208.779
			Average NBD FI0	135.387	243.374	207.814	189.643	159.599	144.85							131.727	230.199	212.303	175.01	165.813	172.666
				NBD Fluorescence Intensity Relative to Initial Fluorescence Intensity (FI/FI0)
				Replicate I						Replicate II						Replicate I						Replicate II
				Atg2 (nM)						Atg2 (nM)						Atg2D922-934 (nM)						Atg2D922-934 (nM)
				0	200	100	50	25	12.5	0	200	100	50	25	12.5	0	200	100	50	25	12.5	0	200	100	50	25	12.5
			Time (min)	I2	I3	I4	I5	I6	I7	G11	G12	G13	G14	G15	G16	I10	I11	I12	I13	I14	I15	H11	H12	H13	H14	H15	H16
			0	1.00327	0.988218	1.00596	1.02298	0.991106	1.01133	0.996728	1.01178	0.994043	0.97702	1.00889	0.988671	1.01245	0.796348	0.785946	0.898269	0.881704	0.94558	0.987546	1.20365	1.21405	1.10173	1.1183	1.05442
			1	1.01	1.10406	1.07923	1.08628	1.02416	1.03505	0.994172	1.08616	1.01562	1.00422	1.01314	0.983956	0.990347	1.1744	0.995438	1.04112	0.939619	0.971063	0.974466	1.33956	1.34283	1.15802	1.15699	1.07954
			2	1.00235	1.19183	1.13157	1.11058	1.05428	1.05731	0.988359	1.17623	1.06249	1.03274	1.02905	0.982527	0.985238	1.38574	1.13393	1.12118	0.982161	0.997501	0.971285	1.39682	1.4081	1.19131	1.17534	1.0899
			3	0.995059	1.26934	1.16096	1.12183	1.07029	1.0661	0.976275	1.2428	1.09131	1.06398	1.03575	0.984701	0.963284	1.51531	1.21136	1.16674	0.99953	0.99581	0.977047	1.42898	1.44898	1.2297	1.18731	1.08875
			4	0.994446	1.33076	1.18806	1.14249	1.0829	1.08057	0.980042	1.30905	1.12554	1.09461	1.04606	0.982278	0.946978	1.60068	1.27321	1.19447	1.01574	0.997408	0.973639	1.4728	1.5019	1.23951	1.19443	1.0946
			5	0.989305	1.3908	1.21538	1.17483	1.1153	1.10553	0.978691	1.36122	1.15301	1.11601	1.07306	0.99904	0.949278	1.68366	1.33125	1.22876	1.03613	1.00893	0.961212	1.48087	1.52454	1.26172	1.18679	1.09878
			6	0.996721	1.44118	1.23153	1.19634	1.13861	1.11734	0.975367	1.39896	1.1598	1.13013	1.07513	1.00019	0.950166	1.75705	1.37555	1.22966	1.03587	1.01475	0.96339	1.50094	1.55147	1.26749	1.18831	1.08477
			7	0.989105	1.47958	1.23886	1.19732	1.14615	1.12295	0.974399	1.44509	1.1756	1.13516	1.0809	0.995071	0.932455	1.79697	1.40409	1.2678	1.04333	1.01033	0.962935	1.53201	1.57238	1.28222	1.17728	1.08013
			8	0.992584	1.58199	1.26609	1.20774	1.17958	1.16249	0.967043	1.48837	1.1804	1.14139	1.09396	0.982651	0.943531	1.8773	1.45387	1.31369	1.05445	1.01032	0.964878	1.54402	1.60408	1.2945	1.17621	1.0852
			9	1.00005	1.64253	1.29413	1.2229	1.19145	1.18105	0.969155	1.54017	1.21787	1.1482	1.11835	1.00409	0.940738	1.93266	1.48046	1.34435	1.05869	1.00793	0.969107	1.5773	1.6546	1.29783	1.17634	1.08219
			10	0.997747	1.70643	1.33856	1.26144	1.21359	1.20331	0.970293	1.5843	1.23026	1.14365	1.14986	1.00682	0.951806	1.99356	1.50928	1.3794	1.07248	1.01178	0.974443	1.60668	1.71395	1.31398	1.2012	1.08793
			11	0.99997	1.75016	1.36409	1.29577	1.22287	1.20849	0.96394	1.63633	1.26889	1.15948	1.15516	1.01708	0.938893	2.02352	1.53579	1.38753	1.08829	0.998984	0.965835	1.61677	1.74022	1.30265	1.19717	1.05792
			12	0.988101	1.80271	1.4248	1.35828	1.24573	1.22432	0.962042	1.67401	1.29001	1.17574	1.1609	1.01462	0.941899	2.07594	1.57772	1.40877	1.10291	0.990609	0.97187	1.66268	1.79323	1.33284	1.23721	1.05013
			13	1.00862	1.84351	1.48907	1.39962	1.26711	1.23466	0.961503	1.73819	1.32574	1.21298	1.18008	1.03687	0.940677	2.12974	1.60496	1.44568	1.12515	1.0108	0.964491	1.7154	1.8494	1.36708	1.26707	1.04516
			14	1.00089	1.89671	1.55071	1.4507	1.29851	1.25874	0.957862	1.78961	1.36301	1.23616	1.18299	1.01446	0.943637	2.19398	1.63405	1.47512	1.13277	0.998601	0.984305	1.77804	1.87545	1.3796	1.27479	1.04801
			15	1.00414	1.94618	1.62157	1.50192	1.33058	1.28789	0.968461	1.85911	1.40237	1.27744	1.21215	1.03587	0.946097	2.23116	1.66359	1.49711	1.15204	1.0012	0.980858	1.80857	1.89288	1.40931	1.28493	1.05496
			16	1.02138	1.98335	1.69792	1.54955	1.37152	1.29096	0.967227	1.91446	1.44744	1.30452	1.23233	1.05026	0.95586	2.27203	1.68455	1.51862	1.17125	1.00233	0.973942	1.86804	1.93031	1.43271	1.27178	1.04147
			17	1.01501	2.03816	1.783	1.57737	1.41548	1.32311	0.965964	1.96187	1.48615	1.34256	1.2311	1.04614	0.952398	2.32959	1.71623	1.54641	1.18485	1.00465	0.993392	1.94122	1.96496	1.45407	1.29234	1.04311
			18	1.00198	2.06041	1.84873	1.60929	1.43379	1.32661	0.965329	2.0326	1.53702	1.37795	1.23818	1.0645	0.948595	2.35799	1.73786	1.56156	1.18369	0.998283	0.996314	2.00487	1.99629	1.47157	1.30978	1.05072
			19	1.01123	2.09443	1.90089	1.63281	1.45389	1.33603	0.966393	2.0667	1.57624	1.4042	1.2452	1.07093	0.954873	2.3708	1.74348	1.55721	1.18742	0.990708	0.982536	2.07038	2.03236	1.49848	1.30199	1.05842
			20	1.01892	2.13029	1.93694	1.67115	1.473	1.33696	0.959575	2.13072	1.60122	1.42255	1.24046	1.069	0.950796	2.42143	1.77722	1.57676	1.20586	1.00192	0.990886	2.1078	2.04043	1.53642	1.298	1.04826
			21	1.01696	2.1574	1.97327	1.70589	1.50945	1.35156	0.953334	2.1668	1.64836	1.45539	1.26786	1.07029	0.959473	2.4571	1.81343	1.59556	1.21856	0.992491	0.99595	2.16411	2.06668	1.57501	1.31543	1.0475
			22	1.0307	2.18605	2.01631	1.71228	1.52276	1.36962	0.960136	2.22133	1.68604	1.48628	1.27342	1.07933	0.947813	2.48694	1.81854	1.59729	1.21138	0.991397	1.01283	2.22809	2.09743	1.60566	1.34253	1.04807
			23	1.02325	2.20751	2.05061	1.75441	1.53579	1.38111	0.959819	2.27925	1.74509	1.51173	1.2892	1.09584	0.962639	2.5164	1.82877	1.63139	1.23245	0.996088	0.996428	2.26776	2.11103	1.64399	1.33353	1.04947
			24	1.02288	2.26192	2.09402	1.76859	1.57451	1.39578	0.962146	2.31805	1.7689	1.52826	1.30313	1.08705	0.964218	2.54721	1.86476	1.64705	1.25044	0.993847	1.00785	2.32038	2.15006	1.69156	1.37638	1.05603
			25	1.03402	2.27412	2.11655	1.79043	1.59098	1.40579	0.949833	2.35755	1.80988	1.53427	1.29811	1.11572	0.968613	2.58017	1.87195	1.64615	1.25016	0.999928	1.01104	2.33802	2.14828	1.71771	1.36367	1.0473
			26	1.0227	2.30001	2.14844	1.81485	1.6257	1.40048	0.96301	2.39149	1.84208	1.55363	1.30137	1.09998	0.96421	2.61854	1.88342	1.65817	1.25914	1.00703	1.0034	2.39771	2.17317	1.76008	1.38349	1.04785
			27	1.03409	2.33048	2.17357	1.83143	1.63867	1.41679	0.965972	2.4424	1.86371	1.57071	1.32296	1.10262	0.961697	2.63364	1.90487	1.68741	1.25894	1.01257	1.02082	2.45196	2.19312	1.80193	1.40305	1.04525
			28	1.0372	2.37209	2.22038	1.86959	1.65061	1.42877	0.965905	2.45672	1.87441	1.5846	1.3141	1.11561	0.982657	2.66811	1.92789	1.6905	1.27415	1.0149	1.01466	2.48758	2.21168	1.80333	1.38644	1.05258
			29	1.03988	2.3666	2.24983	1.87034	1.66342	1.42293	0.960122	2.49022	1.91645	1.60303	1.3434	1.10527	0.972728	2.68392	1.93693	1.69061	1.27478	1.00876	1.01068	2.53257	2.22696	1.82652	1.38885	1.05434
			30	1.04463	2.4182	2.27473	1.89263	1.7084	1.46072	0.956798	2.53155	1.94449	1.61916	1.34529	1.13931	0.983166	2.72609	1.977	1.7216	1.29922	1.03064	0.997597	2.54969	2.2253	1.84121	1.38749	1.05851
			31	1.04273	2.44133	2.28815	1.90049	1.71053	1.48222	0.958689	2.56046	1.95184	1.63128	1.35961	1.12996	0.981838	2.74732	1.98967	1.72682	1.29253	1.02918	1.02166	2.59956	2.2736	1.87177	1.40529	1.07029
			32	1.03401	2.45761	2.30346	1.89978	1.69961	1.49296	0.973218	2.60892	1.99467	1.66565	1.37092	1.13071	0.970466	2.74162	1.97455	1.73569	1.30223	1.0145	1.02327	2.6497	2.30627	1.89655	1.43264	1.07269
			33	1.04361	2.48031	2.31862	1.92813	1.72675	1.4824	0.970197	2.63478	2.01328	1.66914	1.38889	1.14356	0.984062	2.76571	1.99887	1.75265	1.3109	1.03523	1.01805	2.65084	2.28992	1.89685	1.41601	1.07368
			34	1.05245	2.4985	2.34508	1.94286	1.7472	1.50011	0.963615	2.65401	2.01882	1.6857	1.37766	1.13837	0.977996	2.78371	2.02464	1.74486	1.31075	1.02588	1.02702	2.70747	2.3289	1.9242	1.43141	1.07533
			35	1.03884	2.52005	2.35127	1.94174	1.74512	1.48494	0.979112	2.70543	2.06601	1.7044	1.40808	1.14215	0.977237	2.80175	2.02528	1.76351	1.31598	1.03311	1.02724	2.713	2.3261	1.9518	1.42621	1.08197
			36	1.04145	2.52473	2.36371	1.95116	1.74848	1.4906	0.984024	2.71002	2.08216	1.71175	1.39831	1.14625	0.970891	2.80794	2.00741	1.75793	1.31598	1.031	1.03028	2.74744	2.34707	1.97297	1.44307	1.08014
			37	1.03629	2.5392	2.3814	1.96569	1.76042	1.51201	0.984061	2.7375	2.1048	1.72558	1.38904	1.15294	0.982217	2.81905	2.03455	1.75771	1.32394	1.01605	1.0267	2.76774	2.35151	1.98362	1.44942	1.08928
			38	1.04061	2.54231	2.38815	1.98266	1.78212	1.54035	0.970883	2.76191	2.12069	1.74745	1.40716	1.16319	0.982574	2.81694	2.0544	1.77742	1.32466	1.03277	1.03055	2.79073	2.37283	1.99943	1.45507	1.08094
			39	1.04195	2.59856	2.42544	2.01326	1.81151	1.5572	0.989157	2.80764	2.1422	1.75836	1.42791	1.20212	0.984654	2.87909	2.07302	1.79155	1.34482	1.03337	1.02479	2.82179	2.37065	1.99093	1.4579	1.08224
			40	1.05026	2.58712	2.42247	2.02667	1.79364	1.5648	0.980648	2.79919	2.15373	1.76337	1.42077	1.17959	0.986203	2.88077	2.07726	1.78753	1.34872	1.03378	1.03833	2.84394	2.39509	2.01692	1.48051	1.09197
			41	1.05431	2.62752	2.46229	2.03781	1.8174	1.57412	0.991188	2.85389	2.18651	1.78229	1.4415	1.17773	0.98457	2.89964	2.1048	1.81429	1.35055	1.04287	1.0289	2.84219	2.38503	2.00792	1.46181	1.08648
			42	1.04876	2.634	2.48466	2.03685	1.8437	1.61234	0.990915	2.88315	2.20026	1.81729	1.43533	1.18654	0.994113	2.912	2.11932	1.83443	1.36331	1.05202	1.04148	2.86511	2.41265	2.0302	1.47914	1.10035
			43	1.04385	2.67314	2.47629	2.04086	1.84965	1.57496	0.993988	2.87791	2.21632	1.79408	1.4405	1.18483	0.980851	2.91852	2.11941	1.81202	1.36709	1.03956	1.03048	2.89206	2.42223	2.05248	1.46446	1.08306
			44	1.05223	2.66889	2.4982	2.04987	1.83604	1.56932	0.990162	2.91746	2.23985	1.83646	1.46321	1.22694	0.985443	2.92275	2.11924	1.81376	1.35663	1.04861	1.02099	2.92468	2.4494	2.08606	1.48649	1.09629
			45	1.04965	2.66287	2.49668	2.05614	1.84868	1.59355	0.979644	2.92045	2.23319	1.83712	1.47836	1.24147	0.985846	2.94459	2.12452	1.83503	1.36091	1.03827	1.03631	2.95317	2.44572	2.0911	1.48984	1.09801
			46	1.03852	2.66959	2.49943	2.06694	1.84419	1.58128	0.987443	2.95542	2.24556	1.84952	1.4801	1.21217	0.968841	2.93642	2.1372	1.83518	1.36298	1.03196	1.0435	2.96966	2.46008	2.07415	1.49631	1.09378
			47	1.05809	2.69523	2.53539	2.08599	1.88053	1.59968	0.991351	2.9764	2.26607	1.85877	1.50417	1.23434	0.975818	2.95826	2.1477	1.8494	1.36723	1.05756	1.04393	2.99295	2.48285	2.1179	1.51228	1.11071
			48	1.06286	2.73158	2.53172	2.09434	1.88127	1.58208	0.988921	2.98846	2.27683	1.85559	1.50807	1.23143	0.990833	2.97152	2.16606	1.85948	1.39172	1.04493	1.0364	3.00146	2.45645	2.13304	1.51086	1.10367
			49	1.06676	2.72664	2.54403	2.10391	1.88006	1.63838	0.996913	3.01618	2.31495	1.89063	1.54397	1.21892	0.985626	3.00517	2.16546	1.86332	1.38577	1.04662	1.04651	3.03415	2.49978	2.13201	1.51667	1.10822
			50	1.0611	2.72511	2.5461	2.10802	1.90061	1.64266	0.996514	3.01542	2.31707	1.90111	1.52381	1.27117	0.978938	2.9739	2.16906	1.86325	1.38369	1.04892	1.06481	3.03294	2.51693	2.11617	1.52379	1.10984
			51	1.06591	2.74333	2.55827	2.11728	1.89491	1.63815	0.986808	3.00991	2.3311	1.91117	1.52204	1.24612	0.979902	2.99369	2.18057	1.86462	1.39236	1.05333	1.06694	3.06725	2.52659	2.14785	1.52615	1.11866
			52	1.0609	2.75276	2.57248	2.14092	1.91892	1.65363	0.990745	3.00123	2.31685	1.90763	1.51688	1.27263	0.987622	3.01126	2.19521	1.87563	1.39587	1.05553	1.05177	3.058	2.50392	2.1312	1.52734	1.10811
			53	1.06335	2.75836	2.58655	2.12164	1.9215	1.67769	0.987414	3.03754	2.32823	1.90428	1.52141	1.24155	0.983348	3.01221	2.19747	1.88184	1.41137	1.05413	1.06023	3.08753	2.52238	2.14327	1.533	1.11818
			54	1.07945	2.7761	2.6073	2.15899	1.95049	1.72161	1.00223	3.06297	2.36006	1.92365	1.54521	1.28282	0.990849	3.06053	2.2224	1.91098	1.40832	1.07409	1.03223	3.09505	2.53718	2.15331	1.54041	1.11356
			55	1.08508	2.81612	2.6193	2.16655	1.94418	1.70837	0.996144	3.07114	2.38149	1.9474	1.53978	1.29941	0.999746	3.06901	2.21784	1.91135	1.44577	1.08328	1.04396	3.09197	2.4996	2.14095	1.53187	1.11524
			56	1.0751	2.8081	2.61371	2.18447	1.97189	1.71245	1.00015	3.06923	2.37398	1.93387	1.5782	1.2707	0.981412	3.04823	2.23014	1.90737	1.4475	1.07662	1.05035	3.09536	2.51791	2.14564	1.55797	1.11983
			57	1.0829	2.80386	2.64358	2.18326	1.9735	1.73415	1.01904	3.1197	2.43427	1.95517	1.60189	1.27428	0.990689	3.07262	2.23026	1.92425	1.41968	1.08099	1.04488	3.12441	2.5344	2.14547	1.55219	1.12885
			58	1.08645	2.82576	2.63654	2.21035	1.98121	1.76031	0.99627	3.1057	2.39945	1.9536	1.59325	1.26839	1.00325	3.10519	2.25515	1.94681	1.42895	1.08718	1.05506	3.12231	2.53011	2.16993	1.53783	1.12918
			59	1.09602	2.84367	2.63301	2.21317	1.97402	1.76603	1.00795	3.12383	2.4483	1.97686	1.60384	1.316	0.990446	3.07971	2.25292	1.94498	1.43278	1.08066	1.04762	3.15935	2.53669	2.18476	1.54361	1.13913
			60	1.09967	2.8476	2.6519	2.22126	1.97136	1.74216	1.00621	3.10944	2.42598	1.98835	1.61942	1.28564	0.999586	3.1023	2.24673	1.95207	1.44131	1.08172	1.0461	3.17929	2.55208	2.18008	1.56556	1.13298
			61	1.10814	2.83075	2.64617	2.21793	1.97085	1.70477	0.999919	3.12524	2.45491	1.97735	1.63132	1.28177	0.99176	3.07613	2.24878	1.94585	1.45291	1.08156	1.04689	3.17707	2.56527	2.17484	1.56354	1.13383
			62	1.09235	2.85954	2.64493	2.22821	1.97735	1.69885	1.00029	3.15515	2.46142	1.98834	1.63112	1.30202	0.993414	3.07774	2.2547	1.9212	1.46247	1.0775	1.06738	3.21162	2.59176	2.19969	1.58063	1.14762
			63	1.10279	2.85745	2.65188	2.22803	1.96955	1.70368	1.00573	3.17607	2.48654	1.98639	1.65789	1.32287	0.982809	3.08028	2.24892	1.93293	1.46381	1.08141	1.05332	3.19401	2.57426	2.20743	1.56078	1.13788
			64	1.0889	2.8659	2.66584	2.22664	1.98641	1.69919	1.01296	3.18122	2.5048	2.04138	1.6677	1.31303	1.01403	3.08984	2.2544	1.92839	1.4628	1.07331	1.04868	3.2136	2.59604	2.23609	1.58009	1.13916
			65	1.1252	2.88192	2.69129	2.25846	2.01642	1.68679	1.01331	3.20742	2.50943	2.03791	1.69495	1.29937	1.026	3.12971	2.27816	1.95387	1.48036	1.08915	1.04725	3.20804	2.59061	2.2344	1.5826	1.14512
			66	1.11774	2.87215	2.68305	2.23644	2.01639	1.70726	1.00344	3.1865	2.48554	2.00962	1.69545	1.27149	0.993111	3.06636	2.27911	1.94681	1.4866	1.08753	1.04646	3.23689	2.60721	2.23106	1.58871	1.15216
			67	1.11528	2.89647	2.69827	2.26207	2.03674	1.7375	1.01259	3.22511	2.52207	2.04402	1.70206	1.31616	0.99803	3.13709	2.29665	1.96155	1.48927	1.10357	1.06102	3.24881	2.60457	2.23507	1.58934	1.15361
			68	1.1097	2.87879	2.67063	2.26286	2.00408	1.7182	1.00058	3.22196	2.53113	2.0191	1.68941	1.34971	0.994333	3.10025	2.28258	1.95963	1.49134	1.08283	1.05227	3.24006	2.61064	2.24944	1.58737	1.14462
			69	1.1373	2.90692	2.72752	2.29986	2.03421	1.73731	1.00106	3.22911	2.53648	2.02302	1.67908	1.38556	1.01189	3.13129	2.2991	1.96705	1.49563	1.09716	1.04999	3.26553	2.61778	2.23797	1.59173	1.16154
			70	1.14547	2.93701	2.73713	2.30827	2.05497	1.76795	1.02101	3.22229	2.5358	2.03926	1.69403	1.41955	1.01078	3.14096	2.31663	1.98193	1.51322	1.10935	1.05011	3.26802	2.61412	2.25388	1.60112	1.15717
			71	1.15915	2.92064	2.74013	2.312	2.0504	1.81574	1.01052	3.24531	2.58668	2.0522	1.75994	1.44608	1.02019	3.14825	2.32016	1.98188	1.5194	1.1157	1.0518	3.26249	2.63475	2.26876	1.59451	1.16555
			72	1.18709	2.95072	2.76247	2.31149	2.066	1.8337	1.033	3.25644	2.58176	2.06697	1.82504	1.42347	1.02581	3.14421	2.33677	1.98798	1.52951	1.11496	1.0581	3.26573	2.647	2.25188	1.59674	1.16217
			73	1.19876	2.95748	2.77602	2.31897	2.06514	1.83924	1.01567	3.24332	2.59639	2.06091	1.83971	1.36289	1.03489	3.16172	2.33546	1.99116	1.53588	1.11994	1.05371	3.28736	2.64652	2.25871	1.59519	1.16702
			74	1.21708	2.97032	2.77357	2.33637	2.08958	1.83314	1.03644	3.23629	2.59847	2.0511	1.83056	1.37212	1.03336	3.19006	2.34483	1.99493	1.54007	1.12751	1.05777	3.27771	2.63786	2.25239	1.603	1.16154
			75	1.22226	2.94554	2.77164	2.32148	2.06925	1.83221	1.03155	3.23873	2.62223	2.09501	1.83994	1.3632	1.03813	3.1407	2.33722	1.97921	1.53194	1.11219	1.07426	3.32577	2.68418	2.26262	1.61532	1.1765
			76	1.21193	2.95818	2.7595	2.31896	2.08906	1.83711	1.06078	3.28615	2.65885	2.11649	1.87262	1.37999	1.03376	3.12779	2.34156	1.98604	1.53745	1.11505	1.07007	3.2995	2.64705	2.271	1.61736	1.16587
			77	1.22876	2.98191	2.78729	2.35526	2.09145	1.85693	1.04739	3.3122	2.66226	2.11152	1.89237	1.38884	1.02487	3.18178	2.35582	2.01219	1.55997	1.12308	1.07205	3.29801	2.6792	2.26429	1.62742	1.17461
			78	1.25777	2.98487	2.7955	2.32927	2.09531	1.85891	1.04128	3.32221	2.6526	2.13275	1.87243	1.49391	1.01954	3.17834	2.35659	2.00282	1.56184	1.13102	1.0719	3.30928	2.68157	2.28797	1.63159	1.17628
			79	1.29558	2.99494	2.80599	2.38649	2.10509	1.87426	1.0275	3.30427	2.67509	2.15481	1.89473	1.57803	1.0243	3.15476	2.35994	2.02271	1.55521	1.13248	1.06808	3.30889	2.66994	2.27055	1.61393	1.18039
			80	1.32276	2.99852	2.85161	2.37409	2.12931	1.88556	1.05044	3.3102	2.67904	2.16948	1.91899	1.60211	1.03033	3.19323	2.37008	2.04419	1.58046	1.13473	1.06058	3.30513	2.69039	2.30183	1.61806	1.17988
			81	1.30079	3.00721	2.80706	2.38579	2.12045	1.91047	1.04757	3.33731	2.70902	2.16509	1.98658	1.63622	1.03473	3.18372	2.36161	2.0509	1.55617	1.13381	1.05822	3.33328	2.67664	2.30634	1.6377	1.18907
			82	1.32457	3.00591	2.82608	2.33477	2.13006	1.93965	1.04096	3.315	2.68876	2.16533	1.82757	1.55671	1.03275	3.1527	2.38163	2.08017	1.53487	1.14307	1.06567	3.27669	2.68278	2.28004	1.62737	1.1883
			83	1.30875	3.01274	2.80591	2.41212	2.14028	1.94907	1.07983	3.34171	2.71034	2.17837	1.85136	1.49725	1.01618	3.14748	2.38482	2.07436	1.54116	1.13502	1.06879	3.29344	2.67201	2.28852	1.61647	1.19108
			84	1.28258	3.02237	2.84521	2.35835	2.14921	1.97002	1.07439	3.34653	2.7214	2.19469	1.86329	1.45023	1.02343	3.17956	2.38201	2.09509	1.55531	1.14379	1.06836	3.33057	2.69387	2.29601	1.63176	1.19876
			85	1.24744	3.0298	2.83458	2.41974	2.19243	1.99546	1.08122	3.36131	2.73357	2.17803	1.88664	1.41979	1.04829	3.15642	2.38698	2.10616	1.54549	1.14258	1.06201	3.30839	2.67653	2.27341	1.64216	1.18139
			86	1.27836	3.03908	2.8481	2.43325	2.21094	2.0005	1.0617	3.34819	2.71945	2.2208	1.87423	1.44378	1.0324	3.17503	2.42036	2.11099	1.55188	1.15276	1.06666	3.3002	2.65176	2.27702	1.63435	1.1784
			87	1.22746	3.0512	2.87857	2.42066	2.2098	2.0055	1.08209	3.35488	2.7183	2.2418	1.95415	1.40515	1.04075	3.23745	2.44142	2.1302	1.56025	1.16405	1.06751	3.31428	2.6799	2.30245	1.61678	1.18693
			88	1.31668	3.05753	2.89874	2.45109	2.264	2.03191	1.08784	3.36307	2.72889	2.27658	1.92502	1.47759	1.03727	3.21714	2.43267	2.12103	1.58041	1.16738	1.07032	3.32146	2.68846	2.31523	1.63	1.19923
			89	1.28572	3.05009	2.83976	2.39097	2.27665	2.00184	1.07818	3.36631	2.76449	2.28487	1.97861	1.49275	1.04523	3.15841	2.41011	2.11674	1.57474	1.16101	1.07631	3.30784	2.68238	2.28591	1.64122	1.19558
			90	1.30996	3.0429	2.8608	2.43397	2.26134	2.03598	1.07649	3.41725	2.79414	2.25624	1.97804	1.57103	1.06145	3.18443	2.39191	2.1145	1.57929	1.15459	1.09733	3.32099	2.69681	2.29922	1.64736	1.20915
				NBD Fluorescence Intensity Relative to Initial Fluorescence Intensity (FI/FI0) - Organization of replicates next to each other
				Atg2												Atg2D922-934
				0 nM		200 nM		100 nM		50 nM		25 nM		12,5 nM		0 nM		200 nM		100 nM		50 nM		25 nM		12,5 nM
			Time (min)	R I	R II	R I	R II	R I	R II	R I	R II	R I	R II	R I	R II	R I	R II	R I	R II	R I	R II	R I	R II	R I	R II	R I	R II
			0	1.00327	0.996728	0.988218	1.01178	1.00596	0.994043	1.02298	0.97702	0.991106	1.00889	1.01133	0.988671	1.01245	0.987546	0.796348	1.20365	0.785946	1.21405	0.898269	1.10173	0.881704	1.1183	0.94558	1.05442
			1	1.01	0.994172	1.10406	1.08616	1.07923	1.01562	1.08628	1.00422	1.02416	1.01314	1.03505	0.983956	0.990347	0.974466	1.1744	1.33956	0.995438	1.34283	1.04112	1.15802	0.939619	1.15699	0.971063	1.07954
			2	1.00235	0.988359	1.19183	1.17623	1.13157	1.06249	1.11058	1.03274	1.05428	1.02905	1.05731	0.982527	0.985238	0.971285	1.38574	1.39682	1.13393	1.4081	1.12118	1.19131	0.982161	1.17534	0.997501	1.0899
			3	0.995059	0.976275	1.26934	1.2428	1.16096	1.09131	1.12183	1.06398	1.07029	1.03575	1.0661	0.984701	0.963284	0.977047	1.51531	1.42898	1.21136	1.44898	1.16674	1.2297	0.99953	1.18731	0.99581	1.08875
			4	0.994446	0.980042	1.33076	1.30905	1.18806	1.12554	1.14249	1.09461	1.0829	1.04606	1.08057	0.982278	0.946978	0.973639	1.60068	1.4728	1.27321	1.5019	1.19447	1.23951	1.01574	1.19443	0.997408	1.0946
			5	0.989305	0.978691	1.3908	1.36122	1.21538	1.15301	1.17483	1.11601	1.1153	1.07306	1.10553	0.99904	0.949278	0.961212	1.68366	1.48087	1.33125	1.52454	1.22876	1.26172	1.03613	1.18679	1.00893	1.09878
			6	0.996721	0.975367	1.44118	1.39896	1.23153	1.1598	1.19634	1.13013	1.13861	1.07513	1.11734	1.00019	0.950166	0.96339	1.75705	1.50094	1.37555	1.55147	1.22966	1.26749	1.03587	1.18831	1.01475	1.08477
			7	0.989105	0.974399	1.47958	1.44509	1.23886	1.1756	1.19732	1.13516	1.14615	1.0809	1.12295	0.995071	0.932455	0.962935	1.79697	1.53201	1.40409	1.57238	1.2678	1.28222	1.04333	1.17728	1.01033	1.08013
			8	0.992584	0.967043	1.58199	1.48837	1.26609	1.1804	1.20774	1.14139	1.17958	1.09396	1.16249	0.982651	0.943531	0.964878	1.8773	1.54402	1.45387	1.60408	1.31369	1.2945	1.05445	1.17621	1.01032	1.0852
			9	1.00005	0.969155	1.64253	1.54017	1.29413	1.21787	1.2229	1.1482	1.19145	1.11835	1.18105	1.00409	0.940738	0.969107	1.93266	1.5773	1.48046	1.6546	1.34435	1.29783	1.05869	1.17634	1.00793	1.08219
			10	0.997747	0.970293	1.70643	1.5843	1.33856	1.23026	1.26144	1.14365	1.21359	1.14986	1.20331	1.00682	0.951806	0.974443	1.99356	1.60668	1.50928	1.71395	1.3794	1.31398	1.07248	1.2012	1.01178	1.08793
			11	0.99997	0.96394	1.75016	1.63633	1.36409	1.26889	1.29577	1.15948	1.22287	1.15516	1.20849	1.01708	0.938893	0.965835	2.02352	1.61677	1.53579	1.74022	1.38753	1.30265	1.08829	1.19717	0.998984	1.05792
			12	0.988101	0.962042	1.80271	1.67401	1.4248	1.29001	1.35828	1.17574	1.24573	1.1609	1.22432	1.01462	0.941899	0.97187	2.07594	1.66268	1.57772	1.79323	1.40877	1.33284	1.10291	1.23721	0.990609	1.05013
			13	1.00862	0.961503	1.84351	1.73819	1.48907	1.32574	1.39962	1.21298	1.26711	1.18008	1.23466	1.03687	0.940677	0.964491	2.12974	1.7154	1.60496	1.8494	1.44568	1.36708	1.12515	1.26707	1.0108	1.04516
			14	1.00089	0.957862	1.89671	1.78961	1.55071	1.36301	1.4507	1.23616	1.29851	1.18299	1.25874	1.01446	0.943637	0.984305	2.19398	1.77804	1.63405	1.87545	1.47512	1.3796	1.13277	1.27479	0.998601	1.04801
			15	1.00414	0.968461	1.94618	1.85911	1.62157	1.40237	1.50192	1.27744	1.33058	1.21215	1.28789	1.03587	0.946097	0.980858	2.23116	1.80857	1.66359	1.89288	1.49711	1.40931	1.15204	1.28493	1.0012	1.05496
			16	1.02138	0.967227	1.98335	1.91446	1.69792	1.44744	1.54955	1.30452	1.37152	1.23233	1.29096	1.05026	0.95586	0.973942	2.27203	1.86804	1.68455	1.93031	1.51862	1.43271	1.17125	1.27178	1.00233	1.04147
			17	1.01501	0.965964	2.03816	1.96187	1.783	1.48615	1.57737	1.34256	1.41548	1.2311	1.32311	1.04614	0.952398	0.993392	2.32959	1.94122	1.71623	1.96496	1.54641	1.45407	1.18485	1.29234	1.00465	1.04311
			18	1.00198	0.965329	2.06041	2.0326	1.84873	1.53702	1.60929	1.37795	1.43379	1.23818	1.32661	1.0645	0.948595	0.996314	2.35799	2.00487	1.73786	1.99629	1.56156	1.47157	1.18369	1.30978	0.998283	1.05072
			19	1.01123	0.966393	2.09443	2.0667	1.90089	1.57624	1.63281	1.4042	1.45389	1.2452	1.33603	1.07093	0.954873	0.982536	2.3708	2.07038	1.74348	2.03236	1.55721	1.49848	1.18742	1.30199	0.990708	1.05842
			20	1.01892	0.959575	2.13029	2.13072	1.93694	1.60122	1.67115	1.42255	1.473	1.24046	1.33696	1.069	0.950796	0.990886	2.42143	2.1078	1.77722	2.04043	1.57676	1.53642	1.20586	1.298	1.00192	1.04826
			21	1.01696	0.953334	2.1574	2.1668	1.97327	1.64836	1.70589	1.45539	1.50945	1.26786	1.35156	1.07029	0.959473	0.99595	2.4571	2.16411	1.81343	2.06668	1.59556	1.57501	1.21856	1.31543	0.992491	1.0475
			22	1.0307	0.960136	2.18605	2.22133	2.01631	1.68604	1.71228	1.48628	1.52276	1.27342	1.36962	1.07933	0.947813	1.01283	2.48694	2.22809	1.81854	2.09743	1.59729	1.60566	1.21138	1.34253	0.991397	1.04807
			23	1.02325	0.959819	2.20751	2.27925	2.05061	1.74509	1.75441	1.51173	1.53579	1.2892	1.38111	1.09584	0.962639	0.996428	2.5164	2.26776	1.82877	2.11103	1.63139	1.64399	1.23245	1.33353	0.996088	1.04947
			24	1.02288	0.962146	2.26192	2.31805	2.09402	1.7689	1.76859	1.52826	1.57451	1.30313	1.39578	1.08705	0.964218	1.00785	2.54721	2.32038	1.86476	2.15006	1.64705	1.69156	1.25044	1.37638	0.993847	1.05603
			25	1.03402	0.949833	2.27412	2.35755	2.11655	1.80988	1.79043	1.53427	1.59098	1.29811	1.40579	1.11572	0.968613	1.01104	2.58017	2.33802	1.87195	2.14828	1.64615	1.71771	1.25016	1.36367	0.999928	1.0473
			26	1.0227	0.96301	2.30001	2.39149	2.14844	1.84208	1.81485	1.55363	1.6257	1.30137	1.40048	1.09998	0.96421	1.0034	2.61854	2.39771	1.88342	2.17317	1.65817	1.76008	1.25914	1.38349	1.00703	1.04785
			27	1.03409	0.965972	2.33048	2.4424	2.17357	1.86371	1.83143	1.57071	1.63867	1.32296	1.41679	1.10262	0.961697	1.02082	2.63364	2.45196	1.90487	2.19312	1.68741	1.80193	1.25894	1.40305	1.01257	1.04525
			28	1.0372	0.965905	2.37209	2.45672	2.22038	1.87441	1.86959	1.5846	1.65061	1.3141	1.42877	1.11561	0.982657	1.01466	2.66811	2.48758	1.92789	2.21168	1.6905	1.80333	1.27415	1.38644	1.0149	1.05258
			29	1.03988	0.960122	2.3666	2.49022	2.24983	1.91645	1.87034	1.60303	1.66342	1.3434	1.42293	1.10527	0.972728	1.01068	2.68392	2.53257	1.93693	2.22696	1.69061	1.82652	1.27478	1.38885	1.00876	1.05434
			30	1.04463	0.956798	2.4182	2.53155	2.27473	1.94449	1.89263	1.61916	1.7084	1.34529	1.46072	1.13931	0.983166	0.997597	2.72609	2.54969	1.977	2.2253	1.7216	1.84121	1.29922	1.38749	1.03064	1.05851
			31	1.04273	0.958689	2.44133	2.56046	2.28815	1.95184	1.90049	1.63128	1.71053	1.35961	1.48222	1.12996	0.981838	1.02166	2.74732	2.59956	1.98967	2.2736	1.72682	1.87177	1.29253	1.40529	1.02918	1.07029
			32	1.03401	0.973218	2.45761	2.60892	2.30346	1.99467	1.89978	1.66565	1.69961	1.37092	1.49296	1.13071	0.970466	1.02327	2.74162	2.6497	1.97455	2.30627	1.73569	1.89655	1.30223	1.43264	1.0145	1.07269
			33	1.04361	0.970197	2.48031	2.63478	2.31862	2.01328	1.92813	1.66914	1.72675	1.38889	1.4824	1.14356	0.984062	1.01805	2.76571	2.65084	1.99887	2.28992	1.75265	1.89685	1.3109	1.41601	1.03523	1.07368
			34	1.05245	0.963615	2.4985	2.65401	2.34508	2.01882	1.94286	1.6857	1.7472	1.37766	1.50011	1.13837	0.977996	1.02702	2.78371	2.70747	2.02464	2.3289	1.74486	1.9242	1.31075	1.43141	1.02588	1.07533
			35	1.03884	0.979112	2.52005	2.70543	2.35127	2.06601	1.94174	1.7044	1.74512	1.40808	1.48494	1.14215	0.977237	1.02724	2.80175	2.713	2.02528	2.3261	1.76351	1.9518	1.31598	1.42621	1.03311	1.08197
			36	1.04145	0.984024	2.52473	2.71002	2.36371	2.08216	1.95116	1.71175	1.74848	1.39831	1.4906	1.14625	0.970891	1.03028	2.80794	2.74744	2.00741	2.34707	1.75793	1.97297	1.31598	1.44307	1.031	1.08014
			37	1.03629	0.984061	2.5392	2.7375	2.3814	2.1048	1.96569	1.72558	1.76042	1.38904	1.51201	1.15294	0.982217	1.0267	2.81905	2.76774	2.03455	2.35151	1.75771	1.98362	1.32394	1.44942	1.01605	1.08928
			38	1.04061	0.970883	2.54231	2.76191	2.38815	2.12069	1.98266	1.74745	1.78212	1.40716	1.54035	1.16319	0.982574	1.03055	2.81694	2.79073	2.0544	2.37283	1.77742	1.99943	1.32466	1.45507	1.03277	1.08094
			39	1.04195	0.989157	2.59856	2.80764	2.42544	2.1422	2.01326	1.75836	1.81151	1.42791	1.5572	1.20212	0.984654	1.02479	2.87909	2.82179	2.07302	2.37065	1.79155	1.99093	1.34482	1.4579	1.03337	1.08224
			40	1.05026	0.980648	2.58712	2.79919	2.42247	2.15373	2.02667	1.76337	1.79364	1.42077	1.5648	1.17959	0.986203	1.03833	2.88077	2.84394	2.07726	2.39509	1.78753	2.01692	1.34872	1.48051	1.03378	1.09197
			41	1.05431	0.991188	2.62752	2.85389	2.46229	2.18651	2.03781	1.78229	1.8174	1.4415	1.57412	1.17773	0.98457	1.0289	2.89964	2.84219	2.1048	2.38503	1.81429	2.00792	1.35055	1.46181	1.04287	1.08648
			42	1.04876	0.990915	2.634	2.88315	2.48466	2.20026	2.03685	1.81729	1.8437	1.43533	1.61234	1.18654	0.994113	1.04148	2.912	2.86511	2.11932	2.41265	1.83443	2.0302	1.36331	1.47914	1.05202	1.10035
			43	1.04385	0.993988	2.67314	2.87791	2.47629	2.21632	2.04086	1.79408	1.84965	1.4405	1.57496	1.18483	0.980851	1.03048	2.91852	2.89206	2.11941	2.42223	1.81202	2.05248	1.36709	1.46446	1.03956	1.08306
			44	1.05223	0.990162	2.66889	2.91746	2.4982	2.23985	2.04987	1.83646	1.83604	1.46321	1.56932	1.22694	0.985443	1.02099	2.92275	2.92468	2.11924	2.4494	1.81376	2.08606	1.35663	1.48649	1.04861	1.09629
			45	1.04965	0.979644	2.66287	2.92045	2.49668	2.23319	2.05614	1.83712	1.84868	1.47836	1.59355	1.24147	0.985846	1.03631	2.94459	2.95317	2.12452	2.44572	1.83503	2.0911	1.36091	1.48984	1.03827	1.09801
			46	1.03852	0.987443	2.66959	2.95542	2.49943	2.24556	2.06694	1.84952	1.84419	1.4801	1.58128	1.21217	0.968841	1.0435	2.93642	2.96966	2.1372	2.46008	1.83518	2.07415	1.36298	1.49631	1.03196	1.09378
			47	1.05809	0.991351	2.69523	2.9764	2.53539	2.26607	2.08599	1.85877	1.88053	1.50417	1.59968	1.23434	0.975818	1.04393	2.95826	2.99295	2.1477	2.48285	1.8494	2.1179	1.36723	1.51228	1.05756	1.11071
			48	1.06286	0.988921	2.73158	2.98846	2.53172	2.27683	2.09434	1.85559	1.88127	1.50807	1.58208	1.23143	0.990833	1.0364	2.97152	3.00146	2.16606	2.45645	1.85948	2.13304	1.39172	1.51086	1.04493	1.10367
			49	1.06676	0.996913	2.72664	3.01618	2.54403	2.31495	2.10391	1.89063	1.88006	1.54397	1.63838	1.21892	0.985626	1.04651	3.00517	3.03415	2.16546	2.49978	1.86332	2.13201	1.38577	1.51667	1.04662	1.10822
			50	1.0611	0.996514	2.72511	3.01542	2.5461	2.31707	2.10802	1.90111	1.90061	1.52381	1.64266	1.27117	0.978938	1.06481	2.9739	3.03294	2.16906	2.51693	1.86325	2.11617	1.38369	1.52379	1.04892	1.10984
			51	1.06591	0.986808	2.74333	3.00991	2.55827	2.3311	2.11728	1.91117	1.89491	1.52204	1.63815	1.24612	0.979902	1.06694	2.99369	3.06725	2.18057	2.52659	1.86462	2.14785	1.39236	1.52615	1.05333	1.11866
			52	1.0609	0.990745	2.75276	3.00123	2.57248	2.31685	2.14092	1.90763	1.91892	1.51688	1.65363	1.27263	0.987622	1.05177	3.01126	3.058	2.19521	2.50392	1.87563	2.1312	1.39587	1.52734	1.05553	1.10811
			53	1.06335	0.987414	2.75836	3.03754	2.58655	2.32823	2.12164	1.90428	1.9215	1.52141	1.67769	1.24155	0.983348	1.06023	3.01221	3.08753	2.19747	2.52238	1.88184	2.14327	1.41137	1.533	1.05413	1.11818
			54	1.07945	1.00223	2.7761	3.06297	2.6073	2.36006	2.15899	1.92365	1.95049	1.54521	1.72161	1.28282	0.990849	1.03223	3.06053	3.09505	2.2224	2.53718	1.91098	2.15331	1.40832	1.54041	1.07409	1.11356
			55	1.08508	0.996144	2.81612	3.07114	2.6193	2.38149	2.16655	1.9474	1.94418	1.53978	1.70837	1.29941	0.999746	1.04396	3.06901	3.09197	2.21784	2.4996	1.91135	2.14095	1.44577	1.53187	1.08328	1.11524
			56	1.0751	1.00015	2.8081	3.06923	2.61371	2.37398	2.18447	1.93387	1.97189	1.5782	1.71245	1.2707	0.981412	1.05035	3.04823	3.09536	2.23014	2.51791	1.90737	2.14564	1.4475	1.55797	1.07662	1.11983
			57	1.0829	1.01904	2.80386	3.1197	2.64358	2.43427	2.18326	1.95517	1.9735	1.60189	1.73415	1.27428	0.990689	1.04488	3.07262	3.12441	2.23026	2.5344	1.92425	2.14547	1.41968	1.55219	1.08099	1.12885
			58	1.08645	0.99627	2.82576	3.1057	2.63654	2.39945	2.21035	1.9536	1.98121	1.59325	1.76031	1.26839	1.00325	1.05506	3.10519	3.12231	2.25515	2.53011	1.94681	2.16993	1.42895	1.53783	1.08718	1.12918
			59	1.09602	1.00795	2.84367	3.12383	2.63301	2.4483	2.21317	1.97686	1.97402	1.60384	1.76603	1.316	0.990446	1.04762	3.07971	3.15935	2.25292	2.53669	1.94498	2.18476	1.43278	1.54361	1.08066	1.13913
			60	1.09967	1.00621	2.8476	3.10944	2.6519	2.42598	2.22126	1.98835	1.97136	1.61942	1.74216	1.28564	0.999586	1.0461	3.1023	3.17929	2.24673	2.55208	1.95207	2.18008	1.44131	1.56556	1.08172	1.13298
			61	1.10814	0.999919	2.83075	3.12524	2.64617	2.45491	2.21793	1.97735	1.97085	1.63132	1.70477	1.28177	0.99176	1.04689	3.07613	3.17707	2.24878	2.56527	1.94585	2.17484	1.45291	1.56354	1.08156	1.13383
			62	1.09235	1.00029	2.85954	3.15515	2.64493	2.46142	2.22821	1.98834	1.97735	1.63112	1.69885	1.30202	0.993414	1.06738	3.07774	3.21162	2.2547	2.59176	1.9212	2.19969	1.46247	1.58063	1.0775	1.14762
			63	1.10279	1.00573	2.85745	3.17607	2.65188	2.48654	2.22803	1.98639	1.96955	1.65789	1.70368	1.32287	0.982809	1.05332	3.08028	3.19401	2.24892	2.57426	1.93293	2.20743	1.46381	1.56078	1.08141	1.13788
			64	1.0889	1.01296	2.8659	3.18122	2.66584	2.5048	2.22664	2.04138	1.98641	1.6677	1.69919	1.31303	1.01403	1.04868	3.08984	3.2136	2.2544	2.59604	1.92839	2.23609	1.4628	1.58009	1.07331	1.13916
			65	1.1252	1.01331	2.88192	3.20742	2.69129	2.50943	2.25846	2.03791	2.01642	1.69495	1.68679	1.29937	1.026	1.04725	3.12971	3.20804	2.27816	2.59061	1.95387	2.2344	1.48036	1.5826	1.08915	1.14512
			66	1.11774	1.00344	2.87215	3.1865	2.68305	2.48554	2.23644	2.00962	2.01639	1.69545	1.70726	1.27149	0.993111	1.04646	3.06636	3.23689	2.27911	2.60721	1.94681	2.23106	1.4866	1.58871	1.08753	1.15216
			67	1.11528	1.01259	2.89647	3.22511	2.69827	2.52207	2.26207	2.04402	2.03674	1.70206	1.7375	1.31616	0.99803	1.06102	3.13709	3.24881	2.29665	2.60457	1.96155	2.23507	1.48927	1.58934	1.10357	1.15361
			68	1.1097	1.00058	2.87879	3.22196	2.67063	2.53113	2.26286	2.0191	2.00408	1.68941	1.7182	1.34971	0.994333	1.05227	3.10025	3.24006	2.28258	2.61064	1.95963	2.24944	1.49134	1.58737	1.08283	1.14462
			69	1.1373	1.00106	2.90692	3.22911	2.72752	2.53648	2.29986	2.02302	2.03421	1.67908	1.73731	1.38556	1.01189	1.04999	3.13129	3.26553	2.2991	2.61778	1.96705	2.23797	1.49563	1.59173	1.09716	1.16154
			70	1.14547	1.02101	2.93701	3.22229	2.73713	2.5358	2.30827	2.03926	2.05497	1.69403	1.76795	1.41955	1.01078	1.05011	3.14096	3.26802	2.31663	2.61412	1.98193	2.25388	1.51322	1.60112	1.10935	1.15717
			71	1.15915	1.01052	2.92064	3.24531	2.74013	2.58668	2.312	2.0522	2.0504	1.75994	1.81574	1.44608	1.02019	1.0518	3.14825	3.26249	2.32016	2.63475	1.98188	2.26876	1.5194	1.59451	1.1157	1.16555
			72	1.18709	1.033	2.95072	3.25644	2.76247	2.58176	2.31149	2.06697	2.066	1.82504	1.8337	1.42347	1.02581	1.0581	3.14421	3.26573	2.33677	2.647	1.98798	2.25188	1.52951	1.59674	1.11496	1.16217
			73	1.19876	1.01567	2.95748	3.24332	2.77602	2.59639	2.31897	2.06091	2.06514	1.83971	1.83924	1.36289	1.03489	1.05371	3.16172	3.28736	2.33546	2.64652	1.99116	2.25871	1.53588	1.59519	1.11994	1.16702
			74	1.21708	1.03644	2.97032	3.23629	2.77357	2.59847	2.33637	2.0511	2.08958	1.83056	1.83314	1.37212	1.03336	1.05777	3.19006	3.27771	2.34483	2.63786	1.99493	2.25239	1.54007	1.603	1.12751	1.16154
			75	1.22226	1.03155	2.94554	3.23873	2.77164	2.62223	2.32148	2.09501	2.06925	1.83994	1.83221	1.3632	1.03813	1.07426	3.1407	3.32577	2.33722	2.68418	1.97921	2.26262	1.53194	1.61532	1.11219	1.1765
			76	1.21193	1.06078	2.95818	3.28615	2.7595	2.65885	2.31896	2.11649	2.08906	1.87262	1.83711	1.37999	1.03376	1.07007	3.12779	3.2995	2.34156	2.64705	1.98604	2.271	1.53745	1.61736	1.11505	1.16587
			77	1.22876	1.04739	2.98191	3.3122	2.78729	2.66226	2.35526	2.11152	2.09145	1.89237	1.85693	1.38884	1.02487	1.07205	3.18178	3.29801	2.35582	2.6792	2.01219	2.26429	1.55997	1.62742	1.12308	1.17461
			78	1.25777	1.04128	2.98487	3.32221	2.7955	2.6526	2.32927	2.13275	2.09531	1.87243	1.85891	1.49391	1.01954	1.0719	3.17834	3.30928	2.35659	2.68157	2.00282	2.28797	1.56184	1.63159	1.13102	1.17628
			79	1.29558	1.0275	2.99494	3.30427	2.80599	2.67509	2.38649	2.15481	2.10509	1.89473	1.87426	1.57803	1.0243	1.06808	3.15476	3.30889	2.35994	2.66994	2.02271	2.27055	1.55521	1.61393	1.13248	1.18039
			80	1.32276	1.05044	2.99852	3.3102	2.85161	2.67904	2.37409	2.16948	2.12931	1.91899	1.88556	1.60211	1.03033	1.06058	3.19323	3.30513	2.37008	2.69039	2.04419	2.30183	1.58046	1.61806	1.13473	1.17988
			81	1.30079	1.04757	3.00721	3.33731	2.80706	2.70902	2.38579	2.16509	2.12045	1.98658	1.91047	1.63622	1.03473	1.05822	3.18372	3.33328	2.36161	2.67664	2.0509	2.30634	1.55617	1.6377	1.13381	1.18907
			82	1.32457	1.04096	3.00591	3.315	2.82608	2.68876	2.33477	2.16533	2.13006	1.82757	1.93965	1.55671	1.03275	1.06567	3.1527	3.27669	2.38163	2.68278	2.08017	2.28004	1.53487	1.62737	1.14307	1.1883
			83	1.30875	1.07983	3.01274	3.34171	2.80591	2.71034	2.41212	2.17837	2.14028	1.85136	1.94907	1.49725	1.01618	1.06879	3.14748	3.29344	2.38482	2.67201	2.07436	2.28852	1.54116	1.61647	1.13502	1.19108
			84	1.28258	1.07439	3.02237	3.34653	2.84521	2.7214	2.35835	2.19469	2.14921	1.86329	1.97002	1.45023	1.02343	1.06836	3.17956	3.33057	2.38201	2.69387	2.09509	2.29601	1.55531	1.63176	1.14379	1.19876
			85	1.24744	1.08122	3.0298	3.36131	2.83458	2.73357	2.41974	2.17803	2.19243	1.88664	1.99546	1.41979	1.04829	1.06201	3.15642	3.30839	2.38698	2.67653	2.10616	2.27341	1.54549	1.64216	1.14258	1.18139
			86	1.27836	1.0617	3.03908	3.34819	2.8481	2.71945	2.43325	2.2208	2.21094	1.87423	2.0005	1.44378	1.0324	1.06666	3.17503	3.3002	2.42036	2.65176	2.11099	2.27702	1.55188	1.63435	1.15276	1.1784
			87	1.22746	1.08209	3.0512	3.35488	2.87857	2.7183	2.42066	2.2418	2.2098	1.95415	2.0055	1.40515	1.04075	1.06751	3.23745	3.31428	2.44142	2.6799	2.1302	2.30245	1.56025	1.61678	1.16405	1.18693
			88	1.31668	1.08784	3.05753	3.36307	2.89874	2.72889	2.45109	2.27658	2.264	1.92502	2.03191	1.47759	1.03727	1.07032	3.21714	3.32146	2.43267	2.68846	2.12103	2.31523	1.58041	1.63	1.16738	1.19923
			89	1.28572	1.07818	3.05009	3.36631	2.83976	2.76449	2.39097	2.28487	2.27665	1.97861	2.00184	1.49275	1.04523	1.07631	3.15841	3.30784	2.41011	2.68238	2.11674	2.28591	1.57474	1.64122	1.16101	1.19558
			90	1.30996	1.07649	3.0429	3.41725	2.8608	2.79414	2.43397	2.25624	2.26134	1.97804	2.03598	1.57103	1.06145	1.09733	3.18443	3.32099	2.39191	2.69681	2.1145	2.29922	1.57929	1.64736	1.15459	1.20915
				Average values
				Atg2 (nM)						Atg2D922-934 (nM)
			Time (min)	0	200	100	50	25	12.5	0	200	100	50	25	12.5
			0	1	1	1	1	1	1	1	1	1	1	1	1
			1	1.00209	1.09511	1.04742	1.04525	1.01865	1.0095	0.982407	1.25698	1.16914	1.09957	1.0483	1.0253
			2	0.995354	1.18403	1.09703	1.07166	1.04166	1.01992	0.978262	1.39128	1.27102	1.15625	1.07875	1.0437
			3	0.985667	1.25607	1.12613	1.09291	1.05302	1.0254	0.970166	1.47214	1.33017	1.19822	1.09342	1.04228
			4	0.987244	1.3199	1.1568	1.11855	1.06448	1.03143	0.960308	1.53674	1.38755	1.21699	1.10509	1.046
			5	0.983998	1.37601	1.18419	1.14542	1.09418	1.05229	0.955245	1.58226	1.4279	1.24524	1.11146	1.05386
			6	0.986044	1.42007	1.19567	1.16323	1.10687	1.05877	0.956778	1.62899	1.46351	1.24857	1.11209	1.04976
			7	0.981752	1.46233	1.20723	1.16624	1.11353	1.05901	0.947695	1.66449	1.48824	1.27501	1.1103	1.04523
			8	0.979813	1.53518	1.22325	1.17456	1.13677	1.07257	0.954205	1.71066	1.52897	1.30409	1.11533	1.04776
			9	0.984603	1.59135	1.256	1.18555	1.1549	1.09257	0.954922	1.75498	1.56753	1.32109	1.11751	1.04506
			10	0.98402	1.64537	1.28441	1.20255	1.18172	1.10507	0.963125	1.80012	1.61161	1.34669	1.13684	1.04986
			11	0.981955	1.69325	1.31649	1.22763	1.18902	1.11279	0.952364	1.82014	1.638	1.34509	1.14273	1.02845
			12	0.975071	1.73836	1.35741	1.26701	1.20331	1.11947	0.956884	1.86931	1.68547	1.3708	1.17006	1.02037
			13	0.985061	1.79085	1.4074	1.3063	1.2236	1.13576	0.952584	1.92257	1.72718	1.40638	1.19611	1.02798
			14	0.979374	1.84316	1.45686	1.34343	1.24075	1.1366	0.963971	1.98601	1.75475	1.42736	1.20378	1.02331
			15	0.986299	1.90265	1.51197	1.38968	1.27137	1.16188	0.963478	2.01987	1.77823	1.45321	1.21848	1.02808
			16	0.994305	1.94891	1.57268	1.42704	1.30192	1.17061	0.964901	2.07004	1.80743	1.47566	1.22151	1.0219
			17	0.990487	2.00001	1.63457	1.45997	1.32329	1.18462	0.972895	2.1354	1.8406	1.50024	1.23859	1.02388
			18	0.983654	2.0465	1.69287	1.49362	1.33598	1.19556	0.972454	2.18143	1.86707	1.51656	1.24674	1.0245
			19	0.988814	2.08057	1.73856	1.5185	1.34954	1.20348	0.968704	2.22059	1.88792	1.52785	1.24471	1.02456
			20	0.989249	2.13051	1.76908	1.54685	1.35673	1.20298	0.970841	2.26461	1.90882	1.55659	1.25193	1.02509
			21	0.985146	2.1621	1.81082	1.58064	1.38865	1.21093	0.977712	2.31061	1.94006	1.58528	1.26699	1.02
			22	0.995421	2.20369	1.85118	1.59928	1.39809	1.22448	0.980323	2.35751	1.95798	1.60148	1.27695	1.01973
			23	0.991535	2.24338	1.89785	1.63307	1.41249	1.23847	0.979534	2.39208	1.9699	1.63769	1.28299	1.02278
			24	0.99251	2.28999	1.93146	1.64842	1.43882	1.24142	0.986036	2.4338	2.00741	1.6693	1.31341	1.02494
			25	0.991927	2.31583	1.96321	1.66235	1.44454	1.26076	0.989827	2.45909	2.01012	1.68193	1.30692	1.02361
			26	0.992854	2.34575	1.99526	1.68424	1.46354	1.25023	0.983804	2.50812	2.02829	1.70913	1.32132	1.02744
			27	1.00003	2.38644	2.01864	1.70107	1.48081	1.25971	0.991258	2.5428	2.049	1.74467	1.331	1.02891
			28	1.00155	2.4144	2.0474	1.7271	1.48235	1.27219	0.99866	2.57785	2.06978	1.74692	1.3303	1.03374
			29	1	2.42841	2.08314	1.73668	1.50341	1.2641	0.991706	2.60824	2.08194	1.75857	1.33181	1.03155
			30	1.00071	2.47488	2.10961	1.7559	1.52684	1.30002	0.990382	2.63789	2.10115	1.78141	1.34335	1.04458
			31	1.00071	2.50089	2.12	1.76589	1.53507	1.30609	1.00175	2.67344	2.13164	1.79929	1.34891	1.04974
			32	1.00362	2.53326	2.14907	1.78272	1.53527	1.31184	0.996869	2.69566	2.14041	1.81612	1.36744	1.04359
			33	1.0069	2.55754	2.16595	1.79864	1.55782	1.31298	1.00106	2.70828	2.14439	1.82475	1.36345	1.05446
			34	1.00803	2.57626	2.18195	1.81428	1.56243	1.31924	1.00251	2.74559	2.17677	1.83453	1.37108	1.05061
			35	1.00898	2.61274	2.20864	1.82307	1.5766	1.31355	1.00224	2.75737	2.17569	1.85766	1.37109	1.05754
			36	1.01274	2.61738	2.22293	1.83145	1.57339	1.31843	1.00058	2.77769	2.17724	1.86545	1.37952	1.05557
			37	1.01017	2.63835	2.2431	1.84564	1.57473	1.33247	1.00446	2.79339	2.19303	1.87067	1.38668	1.05267
			38	1.00575	2.65211	2.25442	1.86505	1.59464	1.35177	1.00656	2.80384	2.21362	1.88843	1.38987	1.05685
			39	1.01556	2.7031	2.28382	1.88581	1.61971	1.37966	1.00472	2.85044	2.22184	1.89124	1.40136	1.0578
			40	1.01545	2.69315	2.2881	1.89502	1.6072	1.3722	1.01226	2.86235	2.23617	1.90222	1.41461	1.06287
			41	1.02275	2.74071	2.3244	1.91005	1.62945	1.37592	1.00674	2.87091	2.24492	1.91111	1.40618	1.06468
			42	1.01984	2.75857	2.34246	1.92707	1.63951	1.39944	1.01779	2.88855	2.26598	1.93232	1.42123	1.07618
			43	1.01892	2.77553	2.34631	1.91747	1.64507	1.3799	1.00566	2.90529	2.27082	1.93225	1.41577	1.06131
			44	1.02119	2.79317	2.36902	1.94316	1.64962	1.39813	1.00322	2.92371	2.28432	1.94991	1.42156	1.07245
			45	1.01465	2.79166	2.36494	1.94663	1.66352	1.41751	1.01108	2.94888	2.28512	1.96306	1.42538	1.06814
			46	1.01298	2.81251	2.37249	1.95823	1.66215	1.39672	1.00617	2.95304	2.29864	1.95467	1.42964	1.06287
			47	1.02472	2.83581	2.40073	1.97238	1.69235	1.41701	1.00987	2.97561	2.31528	1.98365	1.43976	1.08413
			48	1.02589	2.86002	2.40427	1.97496	1.69467	1.40676	1.01362	2.98649	2.31125	1.99626	1.45129	1.0743
			49	1.03184	2.87141	2.42949	1.99727	1.71201	1.42865	1.01607	3.01966	2.33262	1.99767	1.45122	1.07742
			50	1.02881	2.87026	2.43159	2.00457	1.71221	1.45692	1.02187	3.00342	2.34299	1.98971	1.45374	1.07938
			51	1.02636	2.87662	2.44469	2.01422	1.70848	1.44213	1.02342	3.03047	2.35358	2.00624	1.45925	1.086
			52	1.02582	2.87699	2.44467	2.02428	1.7179	1.46313	1.0197	3.03463	2.34956	2.00341	1.4616	1.08182
			53	1.02538	2.89795	2.45739	2.01296	1.72146	1.45962	1.02179	3.04987	2.35993	2.01255	1.47219	1.08616
			54	1.04084	2.91954	2.48368	2.04132	1.74785	1.50221	1.01154	3.07779	2.37979	2.03214	1.47437	1.09383
			55	1.04061	2.94363	2.5004	2.05697	1.74198	1.50389	1.02185	3.08049	2.35872	2.02615	1.48882	1.09926
			56	1.03763	2.93867	2.49385	2.05917	1.77504	1.49158	1.01588	3.0718	2.37403	2.0265	1.50273	1.09822
			57	1.05097	2.96178	2.53892	2.06922	1.7877	1.50421	1.01779	3.09852	2.38233	2.03486	1.48594	1.10492
			58	1.04136	2.96573	2.51799	2.08197	1.78723	1.51435	1.02915	3.11375	2.39263	2.05837	1.48339	1.10818
			59	1.05198	2.98375	2.54065	2.09501	1.78893	1.54101	1.01904	3.11953	2.3948	2.06487	1.48819	1.1099
			60	1.05294	2.97852	2.53894	2.10481	1.79539	1.5139	1.02284	3.14079	2.3994	2.06607	1.50344	1.10735
			61	1.05403	2.978	2.55054	2.09764	1.80108	1.49327	1.01932	3.1266	2.40702	2.06035	1.50823	1.1077
			62	1.04632	3.00735	2.55317	2.10827	1.80423	1.50043	1.0304	3.14468	2.42323	2.06044	1.52155	1.11256
			63	1.05426	3.01676	2.56921	2.10721	1.81372	1.51327	1.01806	3.13714	2.41159	2.07018	1.51229	1.10964
			64	1.05093	3.02356	2.58532	2.13401	1.82705	1.50611	1.03136	3.15172	2.42522	2.08224	1.52145	1.10623
			65	1.06926	3.04467	2.60036	2.14818	1.85569	1.49308	1.03662	3.16888	2.43439	2.09413	1.53148	1.11714
			66	1.06059	3.02933	2.5843	2.12303	1.85592	1.48938	1.01979	3.15163	2.44316	2.08893	1.53765	1.11985
			67	1.06394	3.06079	2.61017	2.15305	1.8694	1.52683	1.02953	3.19295	2.45061	2.09831	1.53931	1.12859
			68	1.05514	3.05038	2.60088	2.14098	1.84674	1.53395	1.0233	3.17016	2.44661	2.10454	1.53936	1.11373
			69	1.06918	3.06802	2.632	2.16144	1.85665	1.56143	1.03094	3.19841	2.45844	2.10251	1.54368	1.12935
			70	1.08324	3.07965	2.63646	2.17377	1.8745	1.59375	1.03044	3.20449	2.46538	2.1179	1.55717	1.13326
			71	1.08483	3.08297	2.66341	2.1821	1.90517	1.63091	1.03599	3.20537	2.47745	2.12532	1.55696	1.14063
			72	1.11005	3.10358	2.67211	2.18923	1.94552	1.62858	1.04195	3.20497	2.49189	2.11993	1.56313	1.13856
			73	1.10721	3.1004	2.6862	2.18994	1.95242	1.60107	1.0443	3.22454	2.49099	2.12493	1.56554	1.14348
			74	1.12676	3.10331	2.68602	2.19374	1.96007	1.60263	1.04556	3.23389	2.49134	2.12366	1.57154	1.14452
			75	1.12691	3.09214	2.69694	2.20825	1.9546	1.59771	1.05619	3.23324	2.5107	2.12092	1.57363	1.14434
			76	1.13635	3.12216	2.70918	2.21772	1.98084	1.60855	1.05191	3.21365	2.49431	2.12852	1.57741	1.14046
			77	1.13807	3.14705	2.72477	2.23339	1.99191	1.62288	1.04846	3.2399	2.51751	2.13824	1.5937	1.14885
			78	1.14953	3.15354	2.72405	2.23101	1.98387	1.67641	1.04572	3.24381	2.51908	2.14539	1.59671	1.15365
			79	1.16154	3.14961	2.74054	2.27065	1.99991	1.72615	1.04619	3.23182	2.51494	2.14663	1.58457	1.15644
			80	1.1866	3.15436	2.76533	2.27178	2.02415	1.74384	1.04546	3.24918	2.53024	2.17301	1.59926	1.1573
			81	1.17418	3.17226	2.75804	2.27544	2.05351	1.77334	1.04648	3.2585	2.51913	2.17862	1.59693	1.16144
			82	1.18276	3.16045	2.75742	2.25005	1.97881	1.74818	1.04921	3.2147	2.53221	2.1801	1.58112	1.16568
			83	1.19429	3.17723	2.75813	2.29524	1.99582	1.72316	1.04249	3.22046	2.52842	2.18144	1.57881	1.16305
			84	1.17848	3.18445	2.78331	2.27652	2.00625	1.71012	1.0459	3.25507	2.53794	2.19555	1.59354	1.17127
			85	1.16433	3.19555	2.78408	2.29889	2.03954	1.70762	1.05515	3.2324	2.53175	2.18978	1.59383	1.16198
			86	1.17003	3.19364	2.78377	2.32702	2.04258	1.72214	1.04953	3.23762	2.53606	2.194	1.59311	1.16558
			87	1.15477	3.20304	2.79843	2.33123	2.08197	1.70533	1.05413	3.27586	2.56066	2.21632	1.58852	1.17549
			88	1.20226	3.2103	2.81381	2.36383	2.09451	1.75475	1.05379	3.2693	2.56057	2.21813	1.60521	1.18331
			89	1.18195	3.2082	2.80212	2.33792	2.12763	1.7473	1.06077	3.23312	2.54624	2.20133	1.60798	1.17829
			90	1.19322	3.23007	2.82747	2.34511	2.11969	1.8035	1.07939	3.25271	2.54436	2.20686	1.61332	1.18187

## Sheet: Exp 20250416
		NBD FI
				Atg2 (nM)										Atg2D922-934 (nM)
		0		200		100		50		25		12.5		200		100		50		25		12.5
	Time (min)	J2	K2	J3	K3	J4	K4	J5	K5	J6	K6	J7	K7	J9	K9	J10	K10	J11	K11	J12	K12	J13	K13
	0	129.976	116.123	229.06	218.948	239.701	247.617	206.484	197.006	143.434	129.354	132.476	122.825	272.203	197.28	196.24	164.282	160.019	147.792	136.623	127.502	128.942	136.345
	1	132.596	117.347	239.045	243.039	246.7	265.809	209.323	208.859	146.031	131.892	133.044	127.184	284.852	216.532	204.734	176.721	165.138	161.501	141.538	132.935	132.479	140.287
	2	128.415	113.746	249.298	262.683	250.003	279.12	209.971	218.489	145.411	133.757	131.863	127.684	295.508	232.19	210.08	190.633	167.515	171.95	142.369	136.422	132.615	140.303
	3	128.932	115.311	257.895	277.173	258.106	288.222	214.518	222.899	149.567	134.345	130.835	125.258	309.037	244.555	216.934	200.607	169.107	177.74	146.355	139.526	133.975	143.181
	4	126.922	114.178	267.298	290.217	264.653	293.243	218.099	227.02	150.928	136.588	132.423	129.401	321.04	258.482	218.576	204.644	170.889	187.528	146.558	142.78	135.355	143.944
	5	129.348	115.444	273.767	299.463	270.578	301.19	219.159	228.32	152.647	139.508	132.102	130.918	326.737	265.524	225.367	212.532	171.261	192.3	147.203	145.132	135.592	144.892
	6	127.222	117.169	280.919	311.535	277.105	309.384	224.85	232.702	156.216	142.414	133.911	132.778	338.862	270.32	229.128	217.986	173.681	195.234	152.494	147.854	139.45	146.669
	7	127.224	115.225	288.147	317.338	280.535	311.535	225.951	234.087	155.139	143.534	132.798	131.462	346.191	277.849	232.837	221.641	176.897	197.666	150.569	148.856	137.596	148.6
	8	126.231	113.703	295.369	327.601	279.609	315.616	227.807	234.417	154.051	142.654	132.477	133.172	352.302	282.513	231.101	224.654	174.793	199.031	149.429	149.716	137.087	145.994
	9	126.162	114.676	304.28	332.399	287.92	323.566	231.736	236.059	159.449	143.114	133.751	134.153	362.683	287.588	238.367	229.211	178.57	201.572	153.33	151.63	138.313	148.315
	10	127.169	114.845	313.145	342.214	292.59	327.246	235.615	238.151	160.217	143.93	134.587	136.073	371.352	296.68	241.627	228.847	180.41	206.609	152.934	154.068	137.6	147.048
	11	125.238	113.598	321.236	347.931	295.779	334.31	236.888	239.588	159.696	146.743	135.561	136.719	378.267	301.144	245.598	234.416	180.818	206.54	155.275	153.594	138.465	147.209
	12	125.973	115.757	327.289	354.785	303.829	340.915	240.254	242.578	162.276	146.812	134.877	137.72	385.708	308.474	247.331	234.748	183.262	210.503	156.712	154.63	138.724	148.445
	13	126.884	115.347	338.285	364.943	308.777	345.9	243.667	245.488	166.479	150.303	136.294	138.941	396.03	318.626	252.897	241.287	185.357	210.636	157.535	157.946	139.988	148.429
	14	127.173	114.583	344.89	374.476	314.538	350.047	248.663	246.954	168.252	150.469	138.512	138.439	405.284	324.527	255.538	243.942	189.857	216.109	159.773	156.79	140.209	149.612
	15	124.721	113.18	352.291	385.56	315.681	342.894	250.707	247.419	166.872	148.088	135.621	139.969	406.993	331.684	257.018	245.488	186.897	216.784	158.815	156.046	139.864	147.625
	16	126.354	115.708	356.197	394.045	321.933	342.925	254.581	242.823	169.458	150.402	137.97	138.977	412.036	344.539	256.251	246.935	189.769	223.286	160.086	157.919	139.929	147.922
	17	126.215	112.84	369.416	409.895	328.287	348.178	262.654	247.814	170.716	153.147	139.381	140.986	422.367	354.405	264.103	254.507	191.5	230.426	161.747	158.01	141.919	150.099
	18	126.389	114.416	373.85	423.291	332.151	350.049	264.353	251.38	171.072	151.57	138.503	142.295	428.855	366.886	266.87	257.922	195.41	237.594	161.395	159.527	141.955	149.437
	19	125.508	114.962	377.821	436.397	343.614	359.024	268.822	255.852	172.837	154.665	141.422	140.854	433.077	380.772	268.718	266.33	193.95	243.125	164.974	160.719	142.322	149.97
	20	125.622	114.545	386.144	452.438	352.377	365.258	274.232	262.696	175.697	154.327	141.616	143.909	440.328	396.007	270.562	274.54	196.807	248.051	165.209	161.735	143.401	150.389
	21	127.315	116.456	396.958	465.265	361.544	375.557	280.985	269.714	179.173	157.25	144.849	145.825	447.184	407.528	277.12	282.821	198.675	252.465	164.846	163.225	145.751	151.094
	22	127.827	116.415	409.276	483.469	376.314	390.976	292.319	275.149	183.999	159.362	145.889	148.09	460.206	431.419	280.927	293.888	203.075	259.804	170.177	166.691	148.455	154.734
	23	126.971	115.689	421.132	492.337	377.781	401.074	290.236	278.11	182.124	160.231	144.108	147.342	458.524	440.053	282.677	303.487	201.753	259.764	168.55	168.102	147.315	152.658
	24	124.328	114.139	427.828	505.678	381.334	410.947	294.791	283.22	184.831	161.969	143.987	151.371	466.518	449.969	286.069	309.928	202.842	263.264	168.386	167.926	148.384	154.995
	25	127.602	117.158	440.412	517.003	394.549	427.017	303.394	291.67	190.071	162.738	148.078	149.591	476.227	466.679	291.746	321.425	204.976	268.43	170.181	172.933	150.884	156.268
	26	126.999	114.895	453.97	537.883	400.557	434.7	308.308	297.801	191.143	166.287	151.145	154.015	483.613	478.817	296.242	331.156	207.24	272.09	172.626	179.142	152.199	156.087
	27	129.067	116.908	464.887	554.007	417.598	449.321	314.366	303.515	196.273	170.421	152.277	156.548	492.112	495.794	305.003	342.993	212.138	280.876	179.428	182.549	156.405	160.154
	28	127.744	114.444	481.251	566.933	426.498	450.154	320.266	312.999	198.281	175.707	154.223	155.9	501.086	504.778	313.374	349.815	214.52	281.357	182.322	182.319	157.323	161.4
	29	127.101	116.376	490.637	578.652	431.933	459.621	322.25	317.669	201.235	177.613	153.548	156.868	504.844	523.27	315.524	362.839	214.414	283.136	182.344	184.953	158.917	162.761
	30	129.358	118.067	509.644	595.445	444.406	471.456	333.76	328.397	203.899	183.855	161.077	160.643	526.207	537.152	329.06	373.64	221.921	287.846	191.155	188.668	161.931	166.835
	31	127.054	116.856	521.338	602.112	450.576	481.286	335.568	333.039	204.151	188.112	158.681	161.681	532.309	545.358	334.395	383.148	223.574	290.815	190.978	191.922	161.568	166.21
	32	126.491	116.781	529.999	609.439	456.975	485.472	336.145	337.268	205.861	191.266	159.41	160.639	536.065	547.757	341.778	387.624	226.692	291.132	189.782	193.899	163.047	170.836
	33	128.801	119.197	550.014	623.989	472.767	501.223	343.476	347.457	211.45	196.317	163.162	163.057	556.553	561.551	357.195	404.348	233.964	296.924	194.994	199.048	165.273	170.512
	34	127.943	118.489	565.47	637.256	473.339	505.782	347.183	351.098	212.158	198.15	164.879	163.63	562.087	573.78	362.114	404.568	236.686	301.486	199.484	201.73	166.464	172.947
	35	130.318	117.775	571.435	637.449	482.601	507.009	350.319	352.238	213.594	199.598	166.344	163.193	564.574	579.603	369.752	407.134	245.26	303.637	198.989	200.655	167.21	174.608
	36	129.889	117.113	588.087	652.426	487.873	511.71	353.269	355.946	217.498	201.424	167.144	165.202	577.455	586.694	383.558	413.007	251.557	304.054	202.259	204.163	168.638	175.451
	37	131.542	119.737	594.174	658.965	501.314	524.364	358.501	362.612	218.596	206.061	170.755	168.55	591.17	598.544	398.223	425.203	260.452	308.798	208.01	206.595	170.853	177.718
	38	129.524	118.05	609.947	669.5	496.779	524.17	361.971	364.111	218.737	206.781	170.648	169.102	596.576	606.689	401.493	425.403	266.4	312.309	205.126	204.944	170.236	178.532
	39	127.865	120.648	610.495	672.368	504.167	532.304	360.108	368.921	220.623	211.229	170.89	171.567	595.792	606.476	404.606	435.847	271.559	312.189	206.824	208.384	170.664	179.41
	40	131.09	120.007	626.777	683.906	515.341	536.978	367.953	375.49	225.913	212.875	172.462	173.51	610.909	617.159	414.899	440.137	283.23	313.79	208.948	212.737	173.752	180.281
	41	130.861	119.908	636.973	688.842	520.466	545.339	369.093	376.731	225.187	215.107	175.38	175.653	619.449	627.751	423.183	444.905	287.004	319.39	214.958	213.129	175.309	183.121
	42	129.796	119.447	644.153	698.032	524.301	549.863	371.225	381.825	225.712	217.008	174.912	175.465	619.212	632.215	425.795	450.324	292.291	321.076	211.039	214.767	173.43	183.895
	43	131.901	121.082	652.602	701.996	532.334	551.524	378.008	384.499	230.096	219.341	174.455	176.914	628.435	637.712	438.773	451.613	297.072	323.408	215.798	215.736	174.442	185.765
	44	130.221	120.715	664.581	711.342	527.698	550.988	377.339	385.299	228.086	218.35	176.048	175.743	635.332	646.004	439.002	454.198	300.681	324.788	214.842	215.564	175.112	184.549
	45	131.59	121.321	668.246	718.753	537.388	560.633	380.522	391.674	232.131	224.059	177.402	178.496	641.841	653.646	448.037	464.413	305.273	326.413	216.794	219.252	174.189	186.125
	46	129.376	119.32	675.652	720.305	541.533	559.755	382.636	392.249	233.52	222.629	177.819	178.042	646.205	651.105	448.531	459.614	306.544	325.373	220.062	220.768	174.924	186.253
	47	129.037	120.174	674.118	721.211	538.781	562.399	380.507	392.623	231.945	226.018	176.369	178.263	645.63	654.404	449.551	464.166	310.889	327.898	217.52	218.886	174.847	187.296
	48	130.268	120.076	695.217	739.588	543.251	565.599	390.272	399.13	235.258	232.903	181.367	180.168	658.011	663.228	459.347	471.152	318.524	332.443	218.456	222.865	177.469	187.789
	49	130.914	121.654	695.322	743.471	550.515	569.774	390.207	400.277	238.961	234.207	181.702	181.937	661.367	669.654	465.768	479.152	322.386	332.352	221.741	223.754	179.701	188.109
	50	128.843	120.137	701.212	752.41	556.114	573.18	391.314	403.063	239.61	232.986	182.655	180.434	667.024	675.67	467.731	479.454	324.575	332.57	220.241	223.861	179.219	189.307
	51	130.76	121.843	712.851	752.334	564.701	578.925	395.758	407.207	242.767	235.322	182.963	183.664	673.004	678.819	473.49	481.636	328.631	338.685	224.387	226.44	180.538	192.659
	52	132.523	121.392	713.668	760.866	559.683	581.571	394.334	409.058	241.717	241.592	183.371	184.555	675.162	683.686	475.122	485.85	329.101	338.525	223.113	228.979	179.747	190.776
	53	130.531	121.255	718.88	753.581	566.161	584.773	398.23	408.23	242.32	239.926	183.397	184.988	679.244	685.129	478.758	482.895	332.866	340.518	223.44	224.875	181.264	188.174
	54	132.583	122.378	728.637	762.148	570.399	586.582	402.743	413.711	242.438	242.496	187.481	189.374	685.115	690.444	477.965	486.236	335.248	342.818	228.301	228.934	181.236	191.027
	55	132.368	120.994	738.653	772.272	563.694	583.124	403.912	414.891	245.305	244.962	186.303	191.39	688.374	695.624	483.226	492.885	333.912	344.123	226.191	228.456	181.49	192.482
	56	131.177	121.192	736.519	774.905	573.504	589.086	405.732	414.527	245.852	243.995	186.888	189.06	687.32	696.855	488.73	491.733	338.279	341.896	230.163	230.961	182.315	193.155
	57	131.174	122.749	738.685	773.777	583.967	594.927	403.706	415.022	247.305	246.239	187.31	193.35	691.292	699.302	487.677	495.892	340.327	349.128	228.75	232.014	182.45	193.133
	58	132.943	123.845	750.551	784.855	586.862	602.393	411.638	420.629	252.233	249.94	190.626	194.656	701.293	708.714	493.278	499.912	345.317	351.376	230.073	235.934	185.08	196.802
	59	133.184	123.056	753.395	785.649	584.264	599.527	411.623	421.064	253.43	249.168	189.406	194.873	701.996	710.286	500.031	502.377	344.923	347.001	233.981	234.976	186.373	197.153
	60	130.525	122.966	758.685	788.859	585.249	604.767	411.91	423.41	252.679	245.021	192.993	196.342	704.977	711.734	500.379	501.136	350.004	353.451	231.589	235.416	184.921	198.319
	61	132.334	123.842	759.631	791.552	591.769	605.149	413.352	424.008	254.591	253.695	192.813	199.872	706.123	716.208	500.97	506.377	355.507	358.401	232.672	236.917	186.479	195.861
	62	132.055	123.571	764.23	798.073	588.8	604.882	414.72	426.052	254.646	255.479	192.293	199.594	710.896	717.467	499.975	504.466	349.98	352.844	232.292	236.023	185.935	198.315
	63	132.185	123.618	767.168	797.185	591.455	605.208	416.753	425.378	256.69	247.951	191.438	200.92	707.863	720.165	505.182	511.042	351.508	353.694	237.055	238.479	186.646	197.819
	64	133.382	122.524	776.874	800.899	587.444	611.501	419.672	427.13	256.436	254.783	193.865	202.84	715.703	727.76	508.293	512.469	353.734	358.245	235.568	238.352	186.693	199.674
	65	132.529	124.005	785.896	807.902	592.369	608.112	423.513	432.542	258.744	259.054	194.635	200.41	718.292	730.694	512.661	516.661	355.67	353.462	236.845	239.771	186.843	198.98
	66	131.845	123.936	781.626	809.926	598.511	615.398	419.888	429.208	257.04	255.213	193.886	199.608	713.206	724.79	510.094	513.829	356.256	352.941	236.506	238.119	185.757	196.353
	67	135.502	129.332	787.175	816.746	610.492	628.806	426.34	436.649	259.945	263.416	198.044	202.321	727.539	742.236	517.414	523.619	362.803	363.753	240.255	244.757	192.396	201.448
	68	130.975	127.694	784.36	814.458	594.014	614.332	422.092	433.889	259.02	256.327	196.94	202.964	718.622	732.734	514.04	520.638	356.748	361.394	237.373	241.43	189.276	199.959
	69	131.8	129.548	789.471	819.787	604.647	621.39	427.374	435.831	261.057	258.734	198.11	202.943	725.47	736.301	519.631	519.399	363.79	367.443	241.817	244.809	190.35	200.846
	70	132.955	127.546	795.256	823.764	601.283	619.434	427.209	435.671	260.864	258.557	198.682	206.596	729.592	742.799	520.882	526.531	364.221	366.344	241.968	244.805	191.074	203.523
	71	132.897	129.632	796.827	823.131	614.21	624.495	429.581	438.483	263.224	262.668	200.037	205.055	732.973	745.836	520.509	527.472	366.979	366.465	242.378	248.522	191.945	204.476
	72	134.681	127.1	795.894	828.743	613.665	625.076	429.103	435.681	262.784	261.684	200.566	203.41	723.755	744.727	520.662	524.211	366.935	367.552	241.341	247.905	188.74	205.352
	73	133.808	128.426	799.75	828.016	614.3	630.879	428.939	438.01	267.241	265.294	199.291	204.732	730.83	748.645	528.837	530.157	368.486	369.124	243.33	248.744	191.258	204.181
	74	134.43	127.278	808.762	835.967	617.948	632.021	433.629	440.177	265.464	261.047	202.119	206.29	732.77	750.08	529.516	530.064	370.812	370.943	243.418	248.028	192.785	206.367
	75	133.505	129.061	809.457	835.405	617.845	633.671	433.179	437.698	266.248	263.089	203.546	205.576	734.153	748.996	529.999	534.282	371.784	370.21	241.666	250.313	192.648	206.196
	76	133.875	127.9	809.555	836.034	622.607	630.643	434.932	440.915	269.158	266.166	201.644	208.29	733.701	749.721	532.813	532.33	373.917	372.425	245.589	249.219	194.627	206.788
	77	135.228	129.397	815.633	840.267	622.313	640.383	436.934	447.267	271.224	268.996	204.444	209.594	739.483	756.404	535.854	536.091	374.39	374.402	246.867	251.273	195.727	207.48
	78	134.428	126.629	812.2	843.429	617.727	631.156	434.604	444.62	266.631	270.581	203.501	210.675	738.289	748.952	533.591	532.567	373.624	374.056	246.739	252.05	194.276	205.746
	79	133.12	128.462	821.139	846.827	627.283	634.889	438.86	443.557	270.059	273.175	204.329	209.669	738.621	754.145	531.778	538.615	374.924	373.38	247.047	251.561	195.644	207.092
	80	132.559	128.415	825.49	846.825	629.438	635.491	441.101	445.747	269.996	271.76	206.73	212.068	744.531	756.434	535.855	536.227	378.209	376.527	248.707	254.01	195.608	208.62
	81	133.465	131.347	823.224	849.104	626.791	640.091	441.657	450.317	272.217	273.329	207.958	215.058	743.289	758.56	543.587	540.349	380.781	378.139	250.199	252.858	195.543	209.165
	82	131.592	128.583	833.464	854.421	627.338	640.652	446.578	448.945	273.781	277.973	209.487	219.685	750.659	763.901	545.619	540.468	379.464	378.064	250.401	254.689	197.327	208.454
	83	135.752	129.896	829.111	851.512	631.269	647.63	442.818	448.229	275.504	273.056	208.533	217.792	749.596	761.488	545.541	537.588	382.477	378.555	251.564	254.786	196.729	210.891
	84	133.124	130.515	832.961	858.954	629.014	648.905	448.863	451.586	277.634	277.888	209.676	216.111	749.026	765.91	539.405	545.849	383.616	380.509	251.034	258.209	199.207	211.124
	85	133.846	129.052	827.088	856.417	632.87	654.192	443.588	448.406	278.289	278.546	207.524	216.31	744.856	760.275	543.794	545.351	378.81	378.449	248.904	256.323	195.491	209.287
	86	134.233	129.355	827.713	862.86	641.985	662.424	441.583	446.893	275.069	276.3	207.395	215.036	740.576	759.259	546.845	544.926	380.621	377.392	249.124	259.184	195.962	208.724
	87	132.282	136.409	827.883	857.587	653.175	669.53	444.247	450.864	278.873	280.557	212.168	220.685	747.595	770.65	542.452	546.435	387.42	386.097	251.884	259.935	197.98	211.954
	88	132.314	130.344	827.36	859.036	645.816	643.944	444.578	450.803	275.739	279.79	209.715	220.685	745.728	766.546	538.887	545.45	383.42	380.287	249.791	257.278	196.846	209.046
	89	134.175	131.687	840.343	866.986	645.002	643.025	447.773	453.784	276.577	281.2	209.285	220.657	752.606	772.458	546.553	548.894	384.707	384.073	250.964	259.981	195.391	210.736
	90	137.573	136.64	840.951	865.317	663.219	662.999	449.461	455.688	280.68	284.655	213.835	223.674	759.741	777.194	551.243	553.409	390.551	391.033	256.794	264.065	198.493	213.564
	Average FI	123.049		224.004		243.659		201.745		136.394		127.65		234.741		180.261		153.906		132.062		132.644
		NBD FI / FI0
				Atg2 (nM)										Atg2D922-934 (nM)
		0		200		100		50		25		12.5		200		100		50		25		12.5
	Time (min)	J2	K2	J3	K3	J4	K4	J5	K5	J6	K6	J7	K7	J9	K9	J10	K10	J11	K11	J12	K12	J13	K13
	0	1.05629	0.94371	1.02257	0.977429	0.983756	1.01624	1.02349	0.97651	1.05162	0.948385	1.0378	0.962198	1.15959	0.840414	1.08864	0.911356	1.03972	0.960278	1.03453	0.965467	0.972094	1.02791
	1	1.07758	0.953657	1.06715	1.08498	1.01248	1.09091	1.03756	1.03526	1.07066	0.966993	1.04225	0.996345	1.21347	0.922427	1.13576	0.980362	1.07298	1.04935	1.07175	1.00661	0.99876	1.05762
	2	1.0436	0.924392	1.11292	1.17267	1.02604	1.14554	1.04077	1.083	1.06611	0.980666	1.033	1.00026	1.25887	0.989131	1.16542	1.05754	1.08843	1.11724	1.07804	1.03301	0.999785	1.05775
	3	1.04781	0.937111	1.1513	1.23736	1.05929	1.18289	1.06331	1.10486	1.09658	0.984977	1.02495	0.981257	1.3165	1.04181	1.20344	1.11287	1.09877	1.15486	1.10823	1.05651	1.01004	1.07944
	4	1.03147	0.927903	1.19327	1.29559	1.08616	1.2035	1.08106	1.12528	1.10656	1.00142	1.03739	1.01371	1.36763	1.10113	1.21255	1.13526	1.11035	1.21846	1.10976	1.08115	1.02044	1.08519
	5	1.05119	0.938192	1.22215	1.33686	1.11048	1.23611	1.08632	1.13173	1.11916	1.02283	1.03487	1.0256	1.3919	1.13113	1.25023	1.17902	1.11277	1.24947	1.11465	1.09896	1.02223	1.09234
	6	1.03391	0.95221	1.25408	1.39076	1.13727	1.26974	1.11453	1.15345	1.14533	1.04414	1.04904	1.04017	1.44355	1.15156	1.27109	1.20928	1.12849	1.26853	1.15471	1.11958	1.05131	1.10574
	7	1.03393	0.936412	1.28635	1.41666	1.15134	1.27857	1.11998	1.16031	1.13743	1.05235	1.04032	1.02986	1.47478	1.18364	1.29167	1.22956	1.14939	1.28433	1.14013	1.12716	1.03734	1.1203
	8	1.02586	0.924043	1.31859	1.46248	1.14754	1.29532	1.12918	1.16195	1.12946	1.0459	1.03781	1.04325	1.50081	1.20351	1.28204	1.24627	1.13572	1.2932	1.1315	1.13368	1.0335	1.10065
	9	1.02529	0.93195	1.35837	1.4839	1.18165	1.32795	1.14866	1.17009	1.16903	1.04927	1.04779	1.05094	1.54503	1.22513	1.32234	1.27155	1.16026	1.30971	1.16104	1.14817	1.04274	1.11815
	10	1.03348	0.933324	1.39794	1.52771	1.20082	1.34305	1.16789	1.18046	1.17466	1.05525	1.05434	1.06598	1.58196	1.26386	1.34043	1.26953	1.17221	1.34244	1.15804	1.16663	1.03737	1.1086
	11	1.01779	0.923189	1.43406	1.55324	1.21391	1.37204	1.1742	1.18758	1.17084	1.07588	1.06197	1.07104	1.61142	1.28287	1.36246	1.30043	1.17486	1.34199	1.17577	1.16304	1.04389	1.10981
	12	1.02376	0.940735	1.46109	1.58383	1.24694	1.39915	1.19088	1.2024	1.18976	1.07638	1.05661	1.07888	1.64312	1.3141	1.37207	1.30227	1.19074	1.36774	1.18665	1.17088	1.04584	1.11913
	13	1.03116	0.937403	1.51017	1.62918	1.26725	1.41961	1.2078	1.21682	1.22057	1.10198	1.06771	1.08845	1.68709	1.35735	1.40295	1.33854	1.20436	1.36861	1.19288	1.19599	1.05537	1.11901
	14	1.03351	0.931194	1.53966	1.67174	1.29089	1.43663	1.23256	1.22409	1.23357	1.10319	1.08509	1.08452	1.72651	1.38249	1.4176	1.35327	1.23359	1.40417	1.20983	1.18724	1.05704	1.12793
	15	1.01358	0.919792	1.5727	1.72122	1.29559	1.40727	1.24269	1.22639	1.22346	1.08574	1.06244	1.0965	1.73379	1.41298	1.42581	1.36185	1.21436	1.40855	1.20257	1.18161	1.05444	1.11295
	16	1.02686	0.940337	1.59014	1.7591	1.32124	1.4074	1.26189	1.20361	1.24242	1.1027	1.08084	1.08873	1.75528	1.46774	1.42156	1.36987	1.23302	1.4508	1.2122	1.19579	1.05493	1.11518
	17	1.02573	0.917029	1.64915	1.82986	1.34732	1.42896	1.30191	1.22835	1.25164	1.12283	1.0919	1.10447	1.79929	1.50977	1.46511	1.41188	1.24427	1.49719	1.22478	1.19648	1.06993	1.1316
	18	1.02714	0.929837	1.66894	1.88966	1.36318	1.43663	1.31033	1.24603	1.25425	1.11127	1.08502	1.11472	1.82692	1.56294	1.48046	1.43083	1.26968	1.54377	1.22211	1.20797	1.0702	1.12661
	19	1.01998	0.934274	1.68667	1.94817	1.41022	1.47347	1.33248	1.26819	1.26719	1.13396	1.10788	1.10343	1.84491	1.62209	1.49072	1.47747	1.26019	1.5797	1.24921	1.21699	1.07297	1.13062
	20	1.02091	0.930886	1.72383	2.01978	1.44619	1.49905	1.3593	1.30212	1.28816	1.13148	1.1094	1.12737	1.8758	1.68699	1.50095	1.52301	1.27875	1.61171	1.25099	1.22469	1.0811	1.13378
	21	1.03466	0.946416	1.7721	2.07704	1.48381	1.54132	1.39277	1.33691	1.31364	1.15291	1.13473	1.14238	1.90501	1.73607	1.53733	1.56895	1.29089	1.64039	1.24824	1.23597	1.09882	1.1391
	22	1.03883	0.946083	1.82709	2.15831	1.54443	1.6046	1.44895	1.36385	1.34903	1.16839	1.14288	1.16012	1.96048	1.83785	1.55845	1.63035	1.31948	1.68807	1.28861	1.26221	1.1192	1.16654
	23	1.03187	0.940183	1.88002	2.19789	1.55045	1.64605	1.43863	1.37852	1.33528	1.17477	1.12893	1.15426	1.95331	1.87463	1.56815	1.6836	1.31089	1.68781	1.27629	1.2729	1.11061	1.15089
	24	1.01039	0.927586	1.90991	2.25745	1.56503	1.68657	1.46121	1.40385	1.35513	1.18751	1.12798	1.18582	1.98737	1.91687	1.58697	1.71933	1.31796	1.71056	1.27505	1.27156	1.11867	1.16851
	25	1.037	0.952121	1.96609	2.30801	1.61927	1.75252	1.50385	1.44574	1.39354	1.19315	1.16003	1.17188	2.02873	1.98805	1.61846	1.78311	1.33183	1.74412	1.28864	1.30948	1.13752	1.17811
	26	1.0321	0.93373	2.02662	2.40122	1.64392	1.78405	1.52821	1.47613	1.4014	1.21917	1.18405	1.20654	2.06019	2.03976	1.64341	1.83709	1.34654	1.7679	1.30715	1.35649	1.14743	1.17674
	27	1.0489	0.950089	2.07535	2.4732	1.71386	1.84406	1.55823	1.50445	1.43901	1.24948	1.19292	1.22638	2.0964	2.11208	1.69201	1.90276	1.37837	1.82499	1.35866	1.38229	1.17914	1.2074
	28	1.03815	0.930065	2.1484	2.53091	1.75039	1.84748	1.58748	1.55146	1.45374	1.28823	1.20817	1.2213	2.13463	2.15036	1.73845	1.9406	1.39384	1.82812	1.38057	1.38055	1.18606	1.2168
	29	1.03293	0.945766	2.1903	2.58322	1.77269	1.88633	1.59731	1.57461	1.47539	1.30221	1.20288	1.22889	2.15064	2.22913	1.75037	2.01285	1.39315	1.83967	1.38074	1.4005	1.19808	1.22706
	30	1.05127	0.959508	2.27516	2.65819	1.82389	1.9349	1.65437	1.62778	1.49493	1.34797	1.26186	1.25846	2.24164	2.28827	1.82546	2.07277	1.44193	1.87028	1.44746	1.42863	1.2208	1.25777
	31	1.03254	0.949667	2.32736	2.68795	1.84921	1.97524	1.66333	1.65079	1.49677	1.37918	1.24309	1.26659	2.26764	2.32323	1.85506	2.12552	1.45267	1.88957	1.44612	1.45327	1.21806	1.25306
	32	1.02797	0.949057	2.36602	2.72066	1.87547	1.99242	1.66619	1.67175	1.50931	1.40231	1.2488	1.25843	2.28364	2.33345	1.89602	2.15035	1.47293	1.89163	1.43706	1.46824	1.22921	1.28793
	33	1.04674	0.968691	2.45538	2.78562	1.94028	2.05707	1.70253	1.72226	1.55029	1.43934	1.27819	1.27737	2.37092	2.39221	1.98154	2.24313	1.52018	1.92926	1.47653	1.50723	1.24599	1.28549
	34	1.03977	0.962938	2.52437	2.84484	1.94263	2.07578	1.7209	1.74031	1.55548	1.45278	1.29164	1.28186	2.39449	2.44431	2.00883	2.24435	1.53787	1.9589	1.51053	1.52753	1.25497	1.30385
	35	1.05907	0.957135	2.551	2.8457	1.98064	2.08081	1.73644	1.74596	1.56601	1.46339	1.30312	1.27844	2.40509	2.46911	2.0512	2.25858	1.59358	1.97288	1.50678	1.51939	1.2606	1.31637
	36	1.05558	0.951755	2.62534	2.91256	2.00228	2.10011	1.75107	1.76434	1.59463	1.47678	1.30939	1.29417	2.45996	2.49932	2.12779	2.29116	1.63449	1.97559	1.53154	1.54596	1.27136	1.32273
	37	1.06902	0.97308	2.65252	2.94176	2.05744	2.15204	1.777	1.79738	1.60268	1.51078	1.33768	1.3204	2.51839	2.5498	2.20915	2.35882	1.69229	2.00641	1.57509	1.56437	1.28806	1.33982
	38	1.05262	0.95937	2.72293	2.98879	2.03883	2.15124	1.7942	1.80481	1.60371	1.51606	1.33684	1.32473	2.54142	2.5845	2.22729	2.35993	1.73093	2.02923	1.55325	1.55187	1.28341	1.34595
	39	1.03913	0.980483	2.72538	3.00159	2.06915	2.18463	1.78497	1.82865	1.61754	1.54867	1.33873	1.34404	2.53808	2.58359	2.24456	2.41787	1.76445	2.02845	1.56611	1.57792	1.28664	1.35257
	40	1.06534	0.975274	2.79806	3.0531	2.11501	2.20381	1.82385	1.86121	1.65633	1.56074	1.35105	1.35926	2.60248	2.6291	2.30166	2.44167	1.84029	2.03885	1.58219	1.61088	1.30992	1.35914
	41	1.06348	0.97447	2.84358	3.07513	2.13604	2.23812	1.8295	1.86736	1.651	1.5771	1.37391	1.37605	2.63886	2.67422	2.34761	2.46812	1.86481	2.07523	1.6277	1.61385	1.32166	1.38055
	42	1.05483	0.970723	2.87563	3.11616	2.15178	2.25669	1.84007	1.89261	1.65485	1.59104	1.37024	1.37457	2.63785	2.69324	2.3621	2.49818	1.89916	2.08619	1.59802	1.62625	1.30749	1.38639
	43	1.07193	0.98401	2.91335	3.13385	2.18475	2.26351	1.87369	1.90587	1.687	1.60814	1.36666	1.38592	2.67714	2.71666	2.4341	2.50533	1.93022	2.10134	1.63406	1.63359	1.31512	1.40048
	44	1.05828	0.981028	2.96683	3.17558	2.16572	2.26131	1.87038	1.90983	1.67226	1.60088	1.37914	1.37675	2.70652	2.75198	2.43537	2.51967	1.95367	2.11031	1.62682	1.63229	1.32017	1.39132
	45	1.06941	0.985953	2.98319	3.20866	2.20549	2.30089	1.88615	1.94143	1.70192	1.64273	1.38975	1.39832	2.73425	2.78454	2.48549	2.57634	1.98351	2.12087	1.6416	1.66021	1.31321	1.4032
	46	1.05141	0.969691	3.01625	3.21559	2.2225	2.29729	1.89663	1.94428	1.7121	1.63225	1.39301	1.39476	2.75284	2.77371	2.48823	2.54971	1.99177	2.11411	1.66635	1.67169	1.31875	1.40416
	47	1.04866	0.976631	3.0094	3.21963	2.21121	2.30814	1.88608	1.94613	1.70055	1.6571	1.38166	1.39649	2.75039	2.78776	2.49389	2.57497	2.02	2.13052	1.6471	1.65744	1.31817	1.41203
	48	1.05866	0.975835	3.10359	3.30167	2.22955	2.32127	1.93448	1.97839	1.72484	1.70758	1.42081	1.41142	2.80313	2.82535	2.54823	2.61372	2.06961	2.16005	1.65419	1.68757	1.33794	1.41574
	49	1.06391	0.988659	3.10406	3.31901	2.25937	2.33841	1.93416	1.98407	1.75199	1.71714	1.42343	1.42527	2.81743	2.85273	2.58385	2.6581	2.0947	2.15945	1.67906	1.6943	1.35477	1.41815
	50	1.04708	0.976331	3.13035	3.35891	2.28235	2.35239	1.93965	1.99788	1.75675	1.70818	1.4309	1.4135	2.84153	2.87836	2.59474	2.65978	2.10892	2.16087	1.6677	1.69511	1.35113	1.42719
	51	1.06266	0.990195	3.18231	3.35857	2.31759	2.37596	1.96167	2.01842	1.7799	1.72531	1.43331	1.4388	2.867	2.89177	2.62669	2.67188	2.13528	2.2006	1.6991	1.71464	1.36108	1.45246
	52	1.07699	0.98653	3.18596	3.39666	2.29699	2.38682	1.95462	2.0276	1.7722	1.77128	1.43651	1.44578	2.87619	2.91251	2.63574	2.69526	2.13833	2.19956	1.68945	1.73387	1.35511	1.43826
	53	1.0608	0.985416	3.20923	3.36414	2.32358	2.39996	1.97393	2.0235	1.77662	1.75907	1.43671	1.44918	2.89358	2.91865	2.65592	2.67887	2.16279	2.21251	1.69193	1.70279	1.36655	1.41864
	54	1.07748	0.994543	3.25279	3.40239	2.34097	2.40739	1.9963	2.05066	1.77748	1.77791	1.46871	1.48354	2.91859	2.94129	2.65152	2.6974	2.17827	2.22746	1.72873	1.73353	1.36634	1.44015
	55	1.07573	0.983295	3.2975	3.44758	2.31345	2.3932	2.00209	2.05651	1.7985	1.79599	1.45948	1.49933	2.93248	2.96336	2.6807	2.73429	2.16959	2.23594	1.71276	1.72991	1.36825	1.45112
	56	1.06605	0.984904	3.28797	3.45934	2.35372	2.41767	2.01111	2.05471	1.80251	1.7889	1.46406	1.48108	2.92799	2.96861	2.71124	2.72789	2.19797	2.22147	1.74283	1.74888	1.37447	1.4562
	57	1.06603	0.997558	3.29764	3.4543	2.39666	2.44164	2.00107	2.05716	1.81317	1.80535	1.46737	1.51468	2.94491	2.97903	2.70539	2.75097	2.21127	2.26846	1.73213	1.75685	1.37549	1.45603
	58	1.0804	1.00646	3.35061	3.50375	2.40854	2.47228	2.04039	2.08495	1.8493	1.83249	1.49334	1.52491	2.98751	3.01913	2.73647	2.77327	2.24369	2.28306	1.74215	1.78653	1.39532	1.48369
	59	1.08236	1.00005	3.36331	3.5073	2.39788	2.46052	2.04031	2.08711	1.85807	1.82683	1.48379	1.52661	2.99051	3.02582	2.77393	2.78694	2.24113	2.25464	1.77174	1.77928	1.40507	1.48634
	60	1.06075	0.999321	3.38693	3.52163	2.40192	2.48202	2.04174	2.09874	1.85257	1.79642	1.51189	1.53812	3.00321	3.03199	2.77586	2.78006	2.27415	2.29655	1.75363	1.78261	1.39412	1.49513
	61	1.07545	1.00644	3.39115	3.53365	2.42868	2.48359	2.04888	2.1017	1.86659	1.86002	1.51048	1.56578	3.00809	3.05105	2.77914	2.80913	2.3099	2.32871	1.76183	1.79398	1.40587	1.4766
	62	1.07319	1.00424	3.41168	3.56276	2.41649	2.48249	2.05566	2.11183	1.86699	1.8731	1.5064	1.5636	3.02842	3.05641	2.77362	2.79853	2.27399	2.2926	1.75896	1.78721	1.40176	1.4951
	63	1.07424	1.00462	3.4248	3.5588	2.42739	2.48383	2.06574	2.10849	1.88197	1.8179	1.4997	1.57399	3.0155	3.06791	2.8025	2.83501	2.28392	2.29812	1.79502	1.8058	1.40713	1.49136
	64	1.08397	0.995729	3.46813	3.57538	2.41093	2.50966	2.08021	2.11718	1.88011	1.86799	1.51872	1.58903	3.0489	3.10026	2.81976	2.84293	2.29838	2.32769	1.78376	1.80484	1.40748	1.50534
	65	1.07704	1.00777	3.5084	3.60664	2.43114	2.49575	2.09925	2.144	1.89703	1.89931	1.52475	1.56999	3.05993	3.11276	2.84399	2.86618	2.31096	2.29662	1.79343	1.81559	1.40861	1.50011
	66	1.07148	1.0072	3.48934	3.61568	2.45635	2.52565	2.08128	2.12748	1.88454	1.87115	1.51888	1.56371	3.03826	3.08761	2.82975	2.85047	2.31477	2.29323	1.79086	1.80308	1.40042	1.48031
	67	1.1012	1.05106	3.51411	3.64612	2.50552	2.58068	2.11326	2.16436	1.90584	1.93129	1.55145	1.58496	3.09932	3.16193	2.87036	2.90478	2.35731	2.36348	1.81925	1.85334	1.45047	1.51872
	68	1.06441	1.03774	3.50154	3.63591	2.43789	2.52128	2.09221	2.15068	1.89906	1.87931	1.54281	1.59	3.06133	3.12145	2.85164	2.88825	2.31797	2.34816	1.79743	1.82815	1.42695	1.50749
	69	1.07111	1.05281	3.52436	3.6597	2.48153	2.55024	2.11839	2.16031	1.91399	1.89696	1.55197	1.58983	3.09051	3.13665	2.88266	2.88137	2.36372	2.38746	1.83108	1.85374	1.43505	1.51418
	70	1.0805	1.03654	3.55019	3.67745	2.46772	2.54222	2.11757	2.15951	1.91258	1.89566	1.55645	1.61845	3.10807	3.16433	2.8896	2.92094	2.36652	2.38032	1.83222	1.85371	1.44051	1.53436
	71	1.08003	1.05349	3.5572	3.67463	2.52078	2.56299	2.12933	2.17345	1.92988	1.9258	1.56707	1.60638	3.12247	3.17727	2.88753	2.92616	2.38444	2.3811	1.83533	1.88185	1.44707	1.54155
	72	1.09453	1.03292	3.55303	3.69968	2.51854	2.56537	2.12696	2.15956	1.92665	1.91859	1.57121	1.59349	3.0832	3.17254	2.88838	2.90807	2.38416	2.38817	1.82748	1.87718	1.42291	1.54815
	73	1.08743	1.04369	3.57025	3.69643	2.52115	2.58919	2.12614	2.17111	1.95933	1.94506	1.56122	1.60385	3.11334	3.18923	2.93373	2.94105	2.39424	2.39838	1.84254	1.88353	1.4419	1.53932
	74	1.09249	1.03436	3.61048	3.73193	2.53612	2.59388	2.14939	2.18185	1.9463	1.91392	1.58338	1.61605	3.1216	3.19534	2.9375	2.94054	2.40935	2.4102	1.8432	1.87811	1.45341	1.5558
	75	1.08497	1.04885	3.61358	3.72942	2.5357	2.60065	2.14716	2.16956	1.95205	1.92889	1.59456	1.61046	3.1275	3.19073	2.94018	2.96394	2.41566	2.40544	1.82994	1.89541	1.45237	1.55451
	76	1.08798	1.03942	3.61402	3.73223	2.55524	2.58822	2.15585	2.18551	1.97339	1.95145	1.57966	1.63172	3.12557	3.19382	2.95579	2.95311	2.42952	2.41983	1.85964	1.88713	1.46729	1.55898
	77	1.09897	1.05158	3.64115	3.75112	2.55403	2.62819	2.16577	2.21699	1.98853	1.9722	1.60159	1.64194	3.1502	3.22228	2.97266	2.97397	2.4326	2.43267	1.86932	1.90268	1.47559	1.56419
	78	1.09247	1.02909	3.62583	3.76524	2.53521	2.59033	2.15422	2.20387	1.95486	1.98382	1.5942	1.6504	3.14511	3.19054	2.9601	2.95442	2.42762	2.43043	1.86835	1.90857	1.46465	1.55112
	79	1.08184	1.04399	3.66573	3.78041	2.57443	2.60565	2.17532	2.1986	1.97999	2.00284	1.60069	1.64252	3.14653	3.21266	2.95004	2.98797	2.43607	2.42603	1.87068	1.90486	1.47496	1.56127
	80	1.07728	1.0436	3.68516	3.7804	2.58327	2.60812	2.18643	2.20946	1.97953	1.99246	1.6195	1.66132	3.17171	3.22241	2.97266	2.97473	2.45741	2.44648	1.88325	1.92341	1.47469	1.57279
	81	1.08464	1.06743	3.67504	3.79058	2.57241	2.627	2.18918	2.23211	1.99581	2.00397	1.62912	1.68474	3.16641	3.23147	3.01556	2.99759	2.47412	2.45696	1.89455	1.91468	1.4742	1.5769
	82	1.06942	1.04497	3.72075	3.81431	2.57466	2.6293	2.21358	2.22531	2.00728	2.03801	1.6411	1.72099	3.19781	3.25422	3.02683	2.99825	2.46556	2.45647	1.89608	1.92855	1.48765	1.57154
	83	1.10323	1.05564	3.70132	3.80132	2.59079	2.65794	2.19494	2.22176	2.01991	2.00196	1.63362	1.70616	3.19328	3.24394	3.0264	2.98228	2.48514	2.45966	1.90489	1.92928	1.48314	1.58991
	84	1.08187	1.06067	3.71851	3.83455	2.58153	2.66317	2.2249	2.2384	2.03553	2.03739	1.64258	1.69299	3.19085	3.26278	2.99236	3.0281	2.49254	2.47235	1.90087	1.9552	1.50182	1.59166
	85	1.08774	1.04878	3.69229	3.82322	2.59736	2.68487	2.19876	2.22264	2.04033	2.04222	1.62572	1.69455	3.17309	3.23878	3.0167	3.02534	2.46132	2.45897	1.88474	1.94092	1.47381	1.57782
	86	1.09089	1.05124	3.69508	3.85198	2.63477	2.71865	2.18882	2.21514	2.01672	2.02575	1.62471	1.68457	3.15486	3.23445	3.03363	3.02298	2.47308	2.4521	1.88641	1.96259	1.47736	1.57357
	87	1.07503	1.10857	3.69584	3.82845	2.68069	2.74782	2.20202	2.23482	2.04461	2.05696	1.6621	1.72882	3.18476	3.28297	3.00926	3.03135	2.51726	2.50866	1.90731	1.96827	1.49257	1.59792
	88	1.07529	1.05928	3.69351	3.83491	2.65049	2.64281	2.20366	2.23452	2.02164	2.05134	1.64288	1.72882	3.17681	3.26549	2.98948	3.02589	2.49127	2.47091	1.89146	1.94815	1.48402	1.576
	89	1.09041	1.0702	3.75146	3.8704	2.64715	2.63904	2.2195	2.24929	2.02778	2.06167	1.63952	1.7286	3.20611	3.29068	3.03201	3.045	2.49963	2.49551	1.90034	1.96862	1.47305	1.58874
	90	1.11803	1.11045	3.75418	3.86295	2.72191	2.72101	2.22787	2.25873	2.05786	2.08701	1.67516	1.75224	3.2365	3.31085	3.05803	3.07004	2.5376	2.54073	1.94449	1.99955	1.49644	1.61006
			Average values
			Atg2 (nM)						Atg2D922-934 (nM)
		Time (min)	0	200	100	50	25	12.5	200	100	50	25	12.5
		0	1	1	1	1	1	1	1	1	1	1	1
		1	1.01562	1.07606	1.05169	1.03641	1.01882	1.0193	1.06795	1.05806	1.06117	1.03918	1.02819
		2	0.983998	1.14279	1.08579	1.06189	1.02339	1.01663	1.124	1.11148	1.10284	1.05553	1.02877
		3	0.992458	1.19433	1.12109	1.08408	1.04078	1.0031	1.17915	1.15816	1.12682	1.08237	1.04474
		4	0.979687	1.24443	1.14483	1.10317	1.05399	1.02555	1.23438	1.17391	1.16441	1.09546	1.05282
		5	0.994689	1.27951	1.1733	1.10902	1.071	1.03023	1.26152	1.21462	1.18112	1.10681	1.05729
		6	0.99306	1.32242	1.2035	1.13399	1.09473	1.04461	1.29756	1.24019	1.19851	1.13714	1.07853
		7	0.985169	1.3515	1.21496	1.14015	1.09489	1.03509	1.32921	1.26061	1.21686	1.13365	1.07882
		8	0.974949	1.39053	1.22143	1.14556	1.08768	1.04053	1.35216	1.26415	1.21446	1.13259	1.06707
		9	0.978622	1.42113	1.2548	1.15937	1.10915	1.04937	1.38508	1.29695	1.23499	1.1546	1.08044
		10	0.983401	1.46283	1.27193	1.17417	1.11496	1.06016	1.42291	1.30498	1.25733	1.16234	1.07298
		11	0.970487	1.49365	1.29297	1.18089	1.12336	1.06651	1.44715	1.33144	1.25843	1.1694	1.07685
		12	0.982247	1.52246	1.32305	1.19664	1.13307	1.06775	1.47861	1.33717	1.27924	1.17877	1.08248
		13	0.984283	1.56968	1.34343	1.21231	1.16128	1.07808	1.52222	1.37075	1.28648	1.19444	1.08719
		14	0.982353	1.6057	1.36376	1.22833	1.16838	1.0848	1.5545	1.38544	1.31888	1.19853	1.09248
		15	0.966688	1.64696	1.35143	1.23454	1.1546	1.07947	1.57338	1.39383	1.31146	1.19209	1.08369
		16	0.983596	1.67462	1.36432	1.23275	1.17256	1.08479	1.61151	1.39572	1.34191	1.20399	1.08506
		17	0.971377	1.7395	1.38814	1.26513	1.18723	1.09818	1.65453	1.4385	1.37073	1.21063	1.10076
		18	0.978488	1.7793	1.39991	1.27818	1.18276	1.09987	1.69493	1.45564	1.40672	1.21504	1.0984
		19	0.977127	1.81742	1.44185	1.30034	1.20057	1.10566	1.7335	1.48409	1.41995	1.2331	1.1018
		20	0.975896	1.8718	1.47262	1.33071	1.20982	1.11839	1.7814	1.51198	1.44523	1.23784	1.10744
		21	0.99054	1.92457	1.51257	1.36484	1.23328	1.13855	1.82054	1.55314	1.46564	1.24211	1.11896
		22	0.992454	1.9927	1.57452	1.4064	1.25871	1.1515	1.89916	1.5944	1.50378	1.27541	1.14287
		23	0.986026	2.03896	1.59825	1.40858	1.25502	1.14159	1.91397	1.62588	1.49935	1.27459	1.13075
		24	0.968988	2.08368	1.6258	1.43253	1.27132	1.1569	1.95212	1.65315	1.51426	1.27331	1.14359
		25	0.994559	2.13705	1.68589	1.47479	1.29335	1.16595	2.00839	1.70079	1.53798	1.29906	1.15781
		26	0.982913	2.21392	1.71399	1.50217	1.31028	1.19529	2.04998	1.74025	1.55722	1.33182	1.16208
		27	0.999496	2.27428	1.77896	1.53134	1.34425	1.20965	2.10424	1.79738	1.60168	1.37048	1.19327
		28	0.984108	2.33965	1.79893	1.56947	1.37098	1.21473	2.14249	1.83952	1.61098	1.38056	1.20143
		29	0.989346	2.38676	1.82951	1.58596	1.3888	1.21588	2.18989	1.88161	1.61641	1.39062	1.21257
		30	1.00539	2.46667	1.87939	1.64107	1.42145	1.26016	2.26496	1.94912	1.6561	1.43804	1.23928
		31	0.991105	2.50766	1.91223	1.65706	1.43798	1.25484	2.29543	1.99029	1.67112	1.44969	1.23556
		32	0.988513	2.54334	1.93395	1.66897	1.45581	1.25361	2.30854	2.02318	1.68228	1.45265	1.25857
		33	1.00772	2.6205	1.99867	1.71239	1.49481	1.27778	2.38156	2.11233	1.72472	1.49188	1.26574
		34	1.00135	2.68461	2.0092	1.7306	1.50413	1.28675	2.4194	2.12659	1.74838	1.51903	1.27941
		35	1.0081	2.69835	2.03073	1.7412	1.5147	1.29078	2.4371	2.15489	1.78323	1.51309	1.28848
		36	1.00367	2.76895	2.05119	1.7577	1.53571	1.30178	2.47964	2.20948	1.80504	1.53875	1.29704
		37	1.02105	2.79714	2.10474	1.78719	1.55673	1.32904	2.53409	2.28398	1.84935	1.56973	1.31394
		38	1.00599	2.85586	2.09504	1.7995	1.55989	1.33078	2.56296	2.29361	1.88008	1.55256	1.31468
		39	1.00981	2.86348	2.12689	1.80681	1.5831	1.34139	2.56083	2.33121	1.89645	1.57201	1.3196
		40	1.02031	2.92558	2.15941	1.84253	1.60853	1.35515	2.61579	2.37166	1.93957	1.59654	1.33453
		41	1.01898	2.95936	2.18708	1.84843	1.61405	1.37498	2.65654	2.40786	1.97002	1.62077	1.3511
		42	1.01278	2.9959	2.20424	1.86634	1.62295	1.37241	2.66554	2.43014	1.99267	1.61214	1.34694
		43	1.02797	3.0236	2.22413	1.88978	1.64757	1.37629	2.6969	2.46971	2.01578	1.63382	1.3578
		44	1.01965	3.0712	2.21352	1.8901	1.63657	1.37795	2.72925	2.47752	2.03199	1.62955	1.35574
		45	1.02768	3.09592	2.25319	1.91379	1.67232	1.39403	2.75939	2.53091	2.05219	1.65091	1.3582
		46	1.01055	3.11592	2.2599	1.92046	1.67217	1.39389	2.76327	2.51897	2.05294	1.66902	1.36146
		47	1.01265	3.11452	2.25967	1.91611	1.67882	1.38907	2.76908	2.53443	2.07526	1.65227	1.3651
		48	1.01725	3.20263	2.27541	1.95644	1.71621	1.41611	2.81424	2.58098	2.11483	1.67088	1.37684
		49	1.02629	3.21153	2.29889	1.95912	1.73456	1.42435	2.83508	2.62098	2.12708	1.68668	1.38646
		50	1.01171	3.24463	2.31737	1.96877	1.73247	1.4222	2.85994	2.62726	2.1349	1.68141	1.38916
		51	1.02643	3.27044	2.34678	1.99005	1.7526	1.43606	2.87939	2.64929	2.16794	1.70687	1.40677
		52	1.03176	3.29131	2.34191	1.99111	1.77174	1.44115	2.89435	2.6655	2.16895	1.71166	1.39669
		53	1.02311	3.28668	2.36177	1.99871	1.76784	1.44294	2.90612	2.66739	2.18765	1.69736	1.3926
		54	1.03601	3.32759	2.37418	2.02348	1.7777	1.47612	2.92994	2.67446	2.20286	1.73113	1.40325
		55	1.02951	3.37254	2.35333	2.0293	1.79725	1.4794	2.94792	2.70749	2.20276	1.72133	1.40969
		56	1.02548	3.37365	2.38569	2.03291	1.79571	1.47257	2.9483	2.71956	2.20972	1.74586	1.41534
		57	1.03179	3.37597	2.41915	2.02912	1.80926	1.49102	2.96197	2.72818	2.23986	1.74449	1.41576
		58	1.04343	3.42718	2.44041	2.06267	1.84089	1.50913	3.00332	2.75487	2.26338	1.76434	1.43951
		59	1.04121	3.4353	2.4292	2.06371	1.84245	1.5052	3.00816	2.78044	2.24789	1.77551	1.4457
		60	1.03004	3.45428	2.44197	2.07024	1.82449	1.525	3.0176	2.77796	2.28535	1.76812	1.44462
		61	1.04095	3.4624	2.45613	2.07529	1.8633	1.53813	3.02957	2.79413	2.31931	1.7779	1.44123
		62	1.03871	3.48722	2.44949	2.08375	1.87004	1.535	3.04242	2.78607	2.2833	1.77308	1.44843
		63	1.03943	3.4918	2.45561	2.08712	1.84994	1.53684	3.0417	2.81876	2.29102	1.80041	1.44924
		64	1.03985	3.52175	2.46029	2.09869	1.87405	1.55387	3.07458	2.83134	2.31304	1.7943	1.45641
		65	1.0424	3.55752	2.46344	2.12163	1.89817	1.54737	3.08634	2.85509	2.30379	1.80451	1.45436
		66	1.03934	3.55251	2.491	2.10438	1.87784	1.54129	3.06294	2.84011	2.304	1.79697	1.44036
		67	1.07613	3.58012	2.5431	2.13881	1.91856	1.56821	3.13062	2.88757	2.3604	1.8363	1.4846
		68	1.05108	3.56873	2.47958	2.12144	1.88919	1.5664	3.09139	2.86994	2.33306	1.81279	1.46722
		69	1.06196	3.59203	2.51589	2.13935	1.90548	1.5709	3.11358	2.88202	2.37559	1.84241	1.47461
		70	1.05852	3.61382	2.50497	2.13854	1.90412	1.58745	3.1362	2.90527	2.37342	1.84296	1.48743
		71	1.06676	3.61591	2.54188	2.15139	1.92784	1.58672	3.14987	2.90684	2.38277	1.85859	1.49431
		72	1.06372	3.62636	2.54196	2.14326	1.92262	1.58235	3.12787	2.89822	2.38616	1.85233	1.48553
		73	1.06556	3.63334	2.55517	2.14863	1.95219	1.58254	3.15129	2.93739	2.39631	1.86303	1.49061
		74	1.06343	3.6712	2.565	2.16562	1.93011	1.59972	3.15847	2.93902	2.40977	1.86066	1.5046
		75	1.06691	3.6715	2.56817	2.15836	1.94047	1.60251	3.15911	2.95206	2.41055	1.86267	1.50344
		76	1.0637	3.67312	2.57173	2.17068	1.96242	1.60569	3.15969	2.95445	2.42468	1.87339	1.51313
		77	1.07528	3.69614	2.59111	2.19138	1.98037	1.62176	3.18624	2.97331	2.43264	1.886	1.51989
		78	1.06078	3.69553	2.56277	2.17905	1.96934	1.6223	3.16783	2.95726	2.42902	1.88846	1.50788
		79	1.06291	3.72307	2.59004	2.18696	1.99141	1.62161	3.1796	2.96901	2.43105	1.88777	1.51811
		80	1.06044	3.73278	2.5957	2.19794	1.986	1.64041	3.19706	2.97369	2.45195	1.90333	1.52374
		81	1.07604	3.73281	2.5997	2.21065	1.99989	1.65693	3.19894	3.00657	2.46554	1.90462	1.52555
		82	1.0572	3.76753	2.60198	2.21944	2.02265	1.68104	3.22602	3.01254	2.46102	1.91231	1.52959
		83	1.07944	3.75132	2.62436	2.20835	2.01094	1.66989	3.21861	3.00434	2.4724	1.91708	1.53652
		84	1.07127	3.77653	2.62235	2.23165	2.03646	1.66778	3.22682	3.01023	2.48245	1.92804	1.54674
		85	1.06826	3.75776	2.64111	2.2107	2.04127	1.66013	3.20593	3.02102	2.46014	1.91283	1.52581
		86	1.07106	3.77353	2.67671	2.20198	2.02124	1.65464	3.19465	3.02831	2.46259	1.9245	1.52546
		87	1.0918	3.76214	2.71425	2.21842	2.05079	1.69546	3.23387	3.02031	2.51296	1.93779	1.54525
		88	1.06729	3.76421	2.64665	2.21909	2.03649	1.68585	3.22115	3.00769	2.48109	1.91981	1.53001
		89	1.08031	3.81093	2.64309	2.2344	2.04473	1.68406	3.24839	3.0385	2.49757	1.93448	1.5309
		90	1.11424	3.80857	2.72146	2.2433	2.07243	1.7137	3.27368	3.06403	2.53917	1.97202	1.55325

## Sheet: Exp 20250424
		NBD FI
				Atg2 (nM)										Atg2D922-934 (nM)
		0		200		100		50		25		12.5		200		100		50		25		12.5
	Time (min)	O2	P2	O3	P3	O4	P4	O5	P5	O6	P6	O7	P7	O9	P9	O10	P10	O11	P11	O12	P12	O13	P13
	0	130.853	167.319	340.872	295.443	261.862	271.399	207.976	178.461	170.855	162.421	157.361	162.426	292.289	247.755	236.041	195.754	210.375	175.311	161.707	167.508	179.372	160.062
	1	128.99	165.878	353.663	359.383	268.284	302.145	214.004	187.826	171.495	166.717	156.353	161.661	306.396	273.802	241.418	207.601	210.541	177.431	162.736	170.526	179.228	161.805
	2	130.269	164.072	367.213	398.194	278.402	321.097	216.976	193.939	173.829	170.348	154.701	163.069	320.979	300.666	249.112	219.514	214.048	183.471	162.958	172.676	179.662	161.583
	3	130.479	162.524	374.163	419.74	284.889	333.383	218.6	202.023	174.781	174.07	156.388	164.404	337.436	322.268	255.719	231.753	216.758	189.049	166.086	173.89	180.816	165.129
	4	129.717	161.49	381.2	430.966	289.214	339.471	219.027	205.548	175.714	177.111	158.164	167.25	350.815	337.395	260.506	239.787	218.348	189.05	165.296	175.191	178.297	164.537
	5	128.748	160.506	381.589	436.101	291.904	341.102	221.191	208.06	177.696	179.297	158.266	166.503	355.567	341.135	264.082	244.687	219.724	188.018	166.977	175.34	180.007	162.952
	6	127.688	159.882	384.852	441.908	294.021	342.212	222.253	211.724	180.078	182.037	160.318	169.744	365.924	353.514	265.767	249.178	220.715	190.986	167.647	174.939	180.361	165.692
	7	127.497	156.902	389.6	441.958	295.618	339.663	219.36	213.804	179.358	180.37	160.615	168.924	370.214	355.13	269.556	250.899	220.881	192.713	170.606	175.184	179.6	165.087
	8	128.613	157.618	394.201	439.704	304.625	340.458	219.639	213.656	182.761	184.329	161.706	167.986	381.127	360.621	267.594	256.53	222.742	194.065	169.201	176.335	180.308	166.084
	9	128.472	155.553	400.835	438.249	307.245	339.775	215.749	218.75	183.734	185.687	162.016	169.204	384.564	369.812	275.36	257.561	222.959	195.177	171.966	176.336	182.886	168.037
	10	126.836	154.804	408.586	438.312	310.515	341.774	215.384	219.55	183.705	185.493	163.021	169.54	392.398	374.772	275.611	263.427	224.668	198.561	173.08	178.953	182.792	169.725
	11	125.416	154.418	415.493	436.58	316.117	335.732	214.891	224.108	186.843	189.355	164.35	169.593	401.256	377.749	276.188	267.847	223.497	196.783	171.79	179.324	182.933	168.169
	12	124.521	152.119	423.064	433.008	318.501	331.77	216.715	226.475	187.818	189.559	164.71	171.609	406.906	382.321	274.878	273.483	225.203	197.357	171.693	180.824	183.798	168.772
	13	126.207	151.968	430.971	439.324	323.372	334.435	218.43	228.51	188.318	193.642	166.37	173.421	414.527	399.277	278.337	279.329	225.935	202.976	175.665	182.542	185.067	171.989
	14	125.928	151.031	443.248	437.967	325.636	334.169	219.368	233.36	188.83	196.899	166.103	173.526	420.752	408.236	275.764	283.526	226.863	200.566	174.878	183.67	183.858	172.303
	15	127.016	148.949	451.103	442.826	328.285	330.561	221.168	234.113	189.403	197.135	167.594	175.832	422.81	422.425	277.936	286.428	227.516	201.012	175.07	184.377	184.963	173.7
	16	122.587	147.722	458.402	449.281	330.579	329.287	225.973	239.016	190.489	201.538	171.215	178.346	434.568	441.025	276.982	296.568	227.962	201.612	177.652	185.181	187.314	174.37
	17	125.849	147.24	465.263	457.089	333.139	330.621	225.552	243.235	192.078	202.518	171.681	176.878	446.625	451.509	274.748	302.878	230.625	200.825	178.027	187.325	188.152	176.638
	18	123.589	146.606	472.853	467.126	335.132	331.131	230.179	246.096	197.653	205.388	173.818	181.537	458.606	462.119	277.65	305.619	232.557	202.759	180.038	187.182	189.723	179.574
	19	124.404	145.345	488.74	477.098	339.008	339.924	234.498	252.802	199.548	208.422	175.265	184.296	470.611	476.942	280.735	310.468	236.188	204.039	182.339	189.128	189.467	180.603
	20	125.346	146.145	495.449	483.531	345.422	349.141	235.887	254.398	202.828	211.006	177.651	183.94	479.188	482.622	278.162	314.399	238.637	206.768	185.075	190.02	190.497	182.579
	21	123.502	142.391	497.938	489.276	343.31	344.536	237.046	253.543	202.609	210.559	177.631	185.256	486.028	488.699	279.009	316.486	235.513	204.408	183.221	190.41	190.138	179.775
	22	123.707	142.603	503.548	501.591	346.056	343.762	237.645	257.346	204.504	213.298	177.715	183.626	493.986	495.832	280.925	323.107	237.442	203.696	187.521	191.86	193.069	181.967
	23	125.046	142.226	514.828	520.595	348.834	350.956	241.317	260.951	208.383	218.004	180.729	189.924	503.391	508.388	288.144	326.947	238.737	207.26	187.586	192.507	193.537	182.276
	24	125.671	142.274	519.487	533.066	354.561	358.407	242.309	264.149	211.029	217.557	181.98	189.195	509.806	509.041	292.85	327.979	239.736	205.238	189.539	196.657	195.615	180.626
	25	123.531	141.762	532.559	546.611	361.608	360.273	246.363	269.162	215.145	221.91	185.111	193.262	519.322	516.902	300.038	331.004	241.427	212.443	193.263	200.236	195.945	183.23
	26	124.351	140.861	546.643	555.724	364.489	363.102	248.35	270.271	215.036	222.451	184.854	191.614	522.952	517.236	301.965	334.807	241.158	214.187	196.078	200.97	195.976	184.672
	27	125.195	140.157	553.267	566.451	370.352	372.424	251.346	268.286	217.029	226.08	186.636	195.989	529.779	523.407	311.099	337.608	243.508	222.314	198.606	202.986	199.257	185.942
	28	124.088	140.522	563.796	578.687	368.948	372.775	252.363	273.845	223.088	227.838	190.208	198.803	534.57	532.394	318.549	342.029	244.117	233.683	201.375	205.51	201.347	188.491
	29	124.581	140.478	565.096	580.088	375.499	377.359	254.713	278.726	225.263	231.396	191.353	199.467	538.193	532.249	321.135	342.05	244.994	236.193	203.639	207.943	200.196	190.956
	30	125.635	142.499	571.091	587.31	381.49	382.32	258.19	281.336	226.321	232.561	193.084	203.049	542.534	539.801	328.891	347.362	248.664	241.099	205.506	209.17	202.517	190.478
	31	126.109	141.16	577	590.617	381.722	382.808	259.897	283.518	228.997	237.455	196.141	205.076	547.903	536.217	335.817	349.476	253.262	243.226	208.09	214.154	203.939	192.764
	32	126.094	140.837	579.249	600.973	382.544	383.118	263.303	282.565	228.009	236.633	197.76	204.842	551.531	541.795	336.466	350.841	257.044	249.061	210.44	215.122	204.135	194.053
	33	125.277	140.571	584.025	602.886	384.992	384.602	264.706	284.688	233.955	240.145	198.846	206.911	552.288	543.245	343.196	353.899	257.175	249.523	211.445	214.967	203.129	192.456
	34	125.809	141.512	591.967	620.627	387.258	386.831	268.815	288.213	233.046	241.288	201.196	210.012	554.762	548.763	344.534	355.825	259.034	251.858	210.831	215.742	206.85	193.395
	35	127.514	141.356	603.271	615.29	392.776	392.04	269.987	289.98	235.009	244.399	201.303	210.29	551.526	542.561	350.212	358.059	258.639	251.565	211.473	219.863	208.026	195.612
	36	126.862	141.182	602.486	621.124	393.082	387.217	273.645	293.693	237.477	246.456	203.467	210.848	558.602	548.929	353.711	358.369	260.332	257.817	215.45	219.313	209.154	201.441
	37	127.894	142.045	603.052	633.064	396.145	391.63	274.224	294.175	242.24	249.664	205.998	213.286	570.673	544.699	357.248	362.717	263.744	258.371	215.157	223.36	211.291	201.687
	38	126.337	142.483	614.627	636.207	399.237	394.253	276.686	299.129	242.956	250.497	206.083	214.68	573.842	557.509	359.198	362.823	267.835	266.33	217.826	225.014	213.134	204.572
	39	127.047	143.153	598.063	638.802	395.992	392.48	275.155	296.46	244.549	252.785	207.488	215.955	578.728	556.743	363.356	363.656	265.066	264.221	220.303	225.398	214.576	205.661
	40	125.423	142.468	613.138	642.563	399.79	394.806	280.496	304.254	247.234	255.399	209.701	221.138	582.169	555.635	364.401	365.594	266.437	264.952	221.778	228.31	213.125	203.156
	41	128.683	141.712	615.344	644.385	401.486	394.88	279.396	304.143	249.781	257.867	215.095	221.818	581.837	552.995	368.521	367.983	268.076	266.723	221.51	229.259	215.338	209.226
	42	129.177	142.143	602.259	657.538	403.011	396.821	283.033	304.565	254.24	258.378	211.219	223.425	576.324	553.339	367.324	368.283	267.216	266.053	223.734	228.63	215.28	206.08
	43	128.279	142.554	626.202	638.285	401.897	396.276	284.985	306.695	253.051	259.828	214.341	226.877	588.755	552.549	369.046	373.294	270.965	271.788	227.068	232.513	218.006	210.755
	44	129.899	144.222	643.975	660.379	405.823	400.183	286.868	308.643	256.106	264.07	214.858	226.737	605.538	542.018	373.342	375.665	272.863	271.845	226.935	234.806	219.143	210.814
	45	129.127	142.989	605.481	631.081	405.122	396.382	285.275	309.747	256.829	262.399	216.441	230.484	593.91	577.138	371.239	374.324	272.332	276.731	228.227	235.193	221.896	210.648
	46	127.525	143.321	618.799	666.793	409.722	399.478	288.955	312.768	260.209	265.778	220.23	231.824	581.327	541.198	375.059	374.133	276.537	276.156	228.626	237.096	221.669	216.265
	47	127.383	144.602	646.367	644.386	407.259	403.808	292.824	312.883	260.008	267.791	223.485	234.007	593.396	582.739	377.006	377.723	276.516	280.858	231.196	238.293	223.799	217.702
	48	129.402	143.185	676.631	639.562	409.61	402.109	296.592	317.042	263.055	272.764	220.85	239.964	600.007	578.805	377.736	377.325	279.349	280.449	232.986	240.348	225.288	219.034
	49	127.33	142.048	683.149	672.027	414.756	400.921	293.762	317.678	261.767	269.779	222.609	233.728	608.282	604.115	376.082	375.082	279.234	284.159	231.797	238.741	225.08	221.584
	50	128.303	144.99	656.216	647.189	412.055	407.157	295.958	317.839	265.342	273.388	223.025	240.229	614.369	611.699	381.464	381.446	281.645	284.851	237.589	241.075	226.815	221.406
	51	127.27	143.428	635.198	650.073	413.292	403.577	301.056	319.981	267.967	273.704	226.895	244.957	641.88	616.927	384.725	379.456	282.568	284.829	235.344	241.908	227.692	218.555
	52	127.839	145.239	625.463	643.549	415.127	405.277	301.432	320.078	269.696	278.481	225.457	246.322	626.559	596.787	383.048	382.739	284.874	283.106	238.854	243.512	230.93	222.61
	53	129.353	143.666	625.925	655.035	415.613	404.946	302.209	324.537	272.413	280.021	227.076	245.987	614.236	590.739	386.27	384.352	283.743	283.846	241.608	245.309	231.715	221.549
	54	129.891	145.441	620.726	673.456	420.994	406.243	305.124	327.737	276.706	283.793	229.511	243.225	611.25	609.743	386.916	385.028	288.036	291.508	240.642	248.684	232.059	226.6
	55	127.668	145.771	644.489	662.608	420.449	409.3	307.254	334.155	278.477	285.418	233.472	245.74	621.692	618.048	390.185	387.429	290.756	291.902	244.567	250.598	235.947	232.479
	56	128.501	145.1	654.721	653.523	420.941	407.873	308.276	334.332	278.326	286.449	236.304	249.556	621.84	590.472	394.318	385.68	290.567	293.489	245.129	252.54	235.075	230.272
	57	128.469	145.233	658.296	662.68	418.381	406.906	312.352	335.109	277.346	289.078	235.939	250.543	632.025	592.676	391.154	389.292	291.543	292.795	246.231	252.176	237.028	226.963
	58	126.887	144.05	663.605	660.671	423.168	410.066	306.505	336.381	283.023	290.944	235.662	254.17	628.521	634.148	394.511	393.987	291.578	294.646	245.835	253.423	238.416	234.953
	59	130.341	145.995	680.361	666.031	422.997	413.355	310.778	335.364	284.548	293.385	237.588	254.516	633.885	637.494	398.04	397.008	293.385	297.884	248.515	258.22	240.097	231.561
	60	131.749	146.154	689.694	671.504	427.984	412.176	314.044	340.689	285.027	292.53	239.672	254.63	642.334	626.192	394.912	395.277	296.1	303.126	247.786	260.275	240.429	236.443
	61	127.321	146.431	729.937	662.417	424.364	411.495	314.215	340.474	284.853	291.825	238.944	256.87	654.088	634.53	397.187	396.019	294.876	303.657	255.165	260.264	240.57	234.138
	62	129.036	147.002	816.293	669.295	423.994	410.995	315.615	341.609	288.091	293.608	243.988	256.856	658.523	616.468	398.52	397.668	295.284	301.487	256.67	260.801	241.777	236.203
	63	131.392	148.334	865.048	663.077	427.009	412.677	318.819	341.023	290.259	295.364	244.436	261.264	648.756	624.495	399.779	401.942	298.638	302.009	253.91	263.739	245.443	236.761
	64	130.632	148.456	810.35	663.182	427.92	413.459	321.29	343.064	291.212	299.123	245.063	261.95	639.426	643.478	400.821	403.496	300.7	301.286	257.739	268.918	246.598	239.507
	65	130.247	146.153	625.665	653.645	426.435	413.99	321.351	345.383	294.502	300.755	246.274	265.785	644.117	696.452	402.073	403.296	299.866	299.286	258.729	272.21	245.751	242.575
	66	131.023	147.56	575.179	659.834	432.468	414.631	323.824	347.19	295.56	301.887	247.59	264.223	629.224	680.217	400.602	405.174	304.402	304.016	261.19	270.49	249.832	246.51
	67	130.568	148.364	572.171	662.455	432.374	419.243	327.723	349.481	299.477	303.31	251.532	266.243	631.358	702.94	406.196	409.637	306.055	302.892	261.542	270.809	251.874	250.511
	68	130.657	147.373	566.528	669.69	427.907	414.913	326.555	350.476	298.549	306.933	254.07	268.187	635	737.44	402.948	408.161	308.188	303.215	260.252	268.884	252.324	252.792
	69	130.248	147.27	562.032	674.538	430.474	418.596	325.848	352.364	302.125	311.787	254.614	274.788	623.797	706.369	400.396	406.07	307.118	308.204	261.022	270.001	253.156	261.068
	70	128.633	147.985	568.378	665.378	431.784	415.366	327.61	347.475	298.052	312.75	253.203	272.847	627.712	657.201	407.372	405.935	306.851	306.574	263.379	270.041	250.596	262.149
	71	129.385	147.454	570.616	659.884	434.676	414.888	330.404	355.122	304.155	323.7	253.661	276.98	641.4	673.077	408.325	406.269	310.243	307.99	264.06	271.79	250.645	262.282
	72	131.378	148.298	577.825	669.559	438.23	419.577	331.977	358.874	310.302	325.398	259.623	278.654	651.863	693.523	407.405	409.248	313.081	314.299	267.334	274.477	255.216	264.941
	73	128.99	147.354	572.089	661.385	432.551	418.961	328.85	349.507	308.305	325.286	255.072	279.758	621.724	668.981	408.283	409.078	312.056	309.173	266.458	271.948	253.478	265.27
	74	130.396	147.688	577.429	666.919	435.167	424.585	334.247	357.366	311.93	329.219	259.91	282.429	617.017	662.567	410.28	419.693	315.252	311.26	270.303	275.299	257.04	266.065
	75	132.616	149.352	579.345	666.871	441.084	424.834	337.351	362.562	314.274	331.186	262.616	286.914	607.158	669.17	412.056	422.534	316.182	312.281	273.312	279.376	259.389	268.396
	76	134.417	149.676	578.905	669.82	437.776	422.988	336.462	362.991	314.932	331.888	261.062	285.182	586.038	662.178	413.782	426.832	315.172	314.307	273.323	280.8	261.385	273.375
	77	132.674	148.893	581.814	673.628	438.681	420.725	338.595	364.958	314.682	334.488	266.164	285.797	566.392	659.541	413.845	421.088	319.305	316.408	274.071	282.882	261.1	264.882
	78	133.294	149.202	574.097	664.537	439.067	420.865	338.524	365.574	318.948	336.768	264.348	287.568	537.021	657.005	409.216	416.606	316.721	321.015	275.313	281.444	261.838	272.938
	79	136.293	150.288	585.977	680.16	439.853	422.861	340.937	367.268	319.528	339.266	269.452	291.489	543.235	654.429	413.088	415.95	319.609	322.3	279.128	283.949	264.975	274.161
	80	138.425	151	590.493	674.049	447.543	430.516	345.526	369.132	325.754	342.729	273.1	294.791	549.481	652.556	413.692	416.486	322.827	333.231	280.348	287.636	266.009	292.728
	81	134.445	150.136	586.654	677.843	443.071	430.881	343.803	372.661	321.087	343.143	272.052	295.468	558.03	649.258	407.553	432.376	323.258	331.022	281.979	285.221	268.107	289.794
	82	135.983	150.114	589.642	667.372	444.321	433.359	346.183	370.502	327.639	345.522	272.347	302.1	553.53	650.769	417.058	441.573	324.456	330.615	282.963	289.491	268.203	292.248
	83	137.357	152.134	594.221	678.01	443.936	432.999	349.041	378.134	330.029	348.188	276.904	323.509	542.473	653.812	419.468	431.789	326.949	330.74	282.727	291.706	272.903	278.601
	84	137.722	152.24	588.413	680.965	446.964	432.653	349.312	379.075	334.019	347.725	277.817	328.357	527.868	654.015	415.25	435.894	326.901	332.82	282.476	291.055	272.91	299.507
	85	140.152	152.485	592.199	671.798	445.827	432.453	351.037	374.871	331.797	348.428	278.956	325.239	523.507	654.621	424.521	443.331	329.466	332.866	284.586	293.858	275.97	297.75
	86	139.983	151.645	589.111	680.876	444.55	428.877	351.477	380.149	334.575	345.42	280.2	338.353	520.009	656.965	414.541	444.404	328.876	335.736	286.017	294.241	278.422	294.134
	87	138.867	152.664	585.217	670.736	441.821	429.263	352.704	378.291	331.825	348.05	280.388	331.433	514.41	647.751	418.664	445.58	327.691	335.277	284.165	296.324	276.701	303.397
	88	138.574	152.715	593.165	681.796	444.294	424.966	354.876	387.026	333.394	357.996	281.596	333.31	517.711	646.283	420.403	444.654	330.737	339.454	290.32	296.713	281.847	284.594
	89	142.84	153.674	592.09	674.567	451.598	420.284	353.788	382.88	337.134	364.339	284.496	348.335	520.36	644.95	416.447	442.937	330.852	341.309	291.838	299.814	283.362	303.892
	90	143.679	153.373	589.38	677.426	444.657	423.239	358.297	384.011	339.392	366.922	284.954	335.549	522.099	642.926	419.005	444.39	331.602	344.39	297.097	299.541	283.276	312.294
	Average FI	149.086		318.158		266.63		193.219		166.638		159.893		270.022		215.897		192.843		164.608		169.717
		NBD FI / FI0
				Atg2 (nM)										Atg2D922-934 (nM)
		0		200		100		50		25		12.5		200		100		50		25		12.5
	Time (min)	J2	K2	J3	K3	J4	K4	J5	K5	J6	K6	J7	K7	J9	K9	J10	K10	J11	K11	J12	K12	J13	K13
	0	0.877701	1.1223	1.07139	0.928606	0.982116	1.01788	1.07638	0.923623	1.02531	0.974694	0.984161	1.01584	1.08246	0.917536	1.0933	0.906699	1.09091	0.909087	0.982379	1.01762	1.05689	0.943111
	1	0.865205	1.11263	1.1116	1.12958	1.0062	1.1332	1.10758	0.972091	1.02915	1.00047	0.977857	1.01105	1.13471	1.014	1.11821	0.961572	1.09177	0.92008	0.988631	1.03596	1.05604	0.953381
	2	0.873784	1.10052	1.15419	1.25156	1.04415	1.20428	1.12296	1.00373	1.04315	1.02226	0.967525	1.01986	1.18871	1.11349	1.15384	1.01675	1.10996	0.951401	0.989979	1.04902	1.0586	0.952073
	3	0.875193	1.09014	1.17603	1.31928	1.06848	1.25036	1.13136	1.04557	1.04887	1.0446	0.978076	1.02821	1.24966	1.19349	1.18445	1.07344	1.12401	0.980326	1.00898	1.05639	1.0654	0.972967
	4	0.870082	1.0832	1.19815	1.35457	1.0847	1.27319	1.13357	1.06381	1.05447	1.06285	0.989183	1.04601	1.29921	1.24951	1.20662	1.11065	1.13226	0.980331	1.00418	1.0643	1.05055	0.969479
	5	0.863582	1.0766	1.19937	1.37071	1.09479	1.27931	1.14477	1.07681	1.06636	1.07597	0.989821	1.04134	1.31681	1.26336	1.22318	1.13335	1.13939	0.97498	1.01439	1.0652	1.06063	0.96014
	6	0.856472	1.07241	1.20963	1.38896	1.10273	1.28347	1.15027	1.09577	1.08065	1.09241	1.00265	1.06161	1.35516	1.3092	1.23099	1.15415	1.14453	0.99037	1.01847	1.06276	1.06272	0.976284
	7	0.855191	1.05243	1.22455	1.38912	1.10872	1.27391	1.1353	1.10654	1.07633	1.08241	1.00451	1.05648	1.37105	1.31519	1.24854	1.16212	1.14539	0.999326	1.03644	1.06425	1.05823	0.972719
	8	0.862677	1.05723	1.23901	1.38203	1.1425	1.27689	1.13674	1.10577	1.09675	1.10616	1.01134	1.05061	1.41147	1.33552	1.23945	1.1882	1.15504	1.00634	1.02791	1.07125	1.0624	0.978594
	9	0.861731	1.04338	1.25986	1.37746	1.15233	1.27433	1.11661	1.13214	1.10259	1.11431	1.01327	1.05823	1.4242	1.36956	1.27542	1.19298	1.15617	1.0121	1.0447	1.07125	1.07759	0.990101
	10	0.850757	1.03835	1.28423	1.37766	1.16459	1.28183	1.11472	1.13628	1.10242	1.11315	1.01956	1.06033	1.45321	1.38793	1.27658	1.22015	1.16503	1.02965	1.05147	1.08715	1.07704	1.00005
	11	0.841233	1.03576	1.30593	1.37221	1.1856	1.25917	1.11217	1.15987	1.12125	1.13633	1.02787	1.06066	1.48601	1.39896	1.27926	1.24062	1.15896	1.02043	1.04363	1.0894	1.07787	0.990879
	12	0.835229	1.02034	1.32973	1.36099	1.19454	1.24431	1.12161	1.17212	1.1271	1.13755	1.03012	1.07327	1.50694	1.41589	1.27319	1.26673	1.1678	1.02341	1.04304	1.09852	1.08297	0.994432
	13	0.846538	1.01933	1.35458	1.38084	1.21281	1.2543	1.13048	1.18265	1.1301	1.16205	1.04051	1.0846	1.53516	1.47868	1.28921	1.2938	1.1716	1.05255	1.06717	1.10895	1.09044	1.01339
	14	0.844667	1.01305	1.39317	1.37657	1.2213	1.2533	1.13534	1.20775	1.13317	1.1816	1.03884	1.08526	1.55821	1.51186	1.27729	1.31324	1.17641	1.04005	1.06239	1.11581	1.08332	1.01524
	15	0.851965	0.999081	1.41786	1.39185	1.23124	1.23977	1.14465	1.21165	1.13661	1.18301	1.04816	1.09968	1.56584	1.56441	1.28735	1.32669	1.1798	1.04236	1.06356	1.1201	1.08983	1.02347
	16	0.822257	0.990851	1.4408	1.41213	1.23984	1.23499	1.16952	1.23702	1.14313	1.20944	1.07081	1.1154	1.60938	1.63329	1.28293	1.37365	1.18211	1.04547	1.07925	1.12499	1.10368	1.02742
	17	0.844137	0.987618	1.46237	1.43668	1.24944	1.24	1.16734	1.25886	1.15267	1.21532	1.07372	1.10622	1.65403	1.67212	1.27259	1.40288	1.19592	1.04139	1.08152	1.13801	1.10862	1.04078
	18	0.828978	0.983365	1.48622	1.46822	1.25692	1.24191	1.19129	1.27367	1.18612	1.23254	1.08709	1.13536	1.6984	1.71141	1.28603	1.41557	1.20594	1.05142	1.09374	1.13714	1.11788	1.05808
	19	0.834445	0.974907	1.53616	1.49957	1.27145	1.27489	1.21364	1.30837	1.19749	1.25075	1.09614	1.15262	1.74286	1.76631	1.30032	1.43803	1.22477	1.05806	1.10772	1.14896	1.11637	1.06414
	20	0.840763	0.980273	1.55724	1.51979	1.29551	1.30946	1.22083	1.31663	1.21718	1.26625	1.11106	1.15039	1.77463	1.78734	1.2884	1.45624	1.23747	1.07221	1.12434	1.15438	1.12244	1.07578
	21	0.828394	0.955093	1.56507	1.53784	1.28759	1.29219	1.22683	1.31221	1.21586	1.26357	1.11093	1.15862	1.79996	1.80985	1.29232	1.46591	1.22127	1.05997	1.11308	1.15675	1.12032	1.05926
	22	0.829769	0.956515	1.5827	1.57655	1.29789	1.28928	1.22993	1.33189	1.22724	1.28001	1.11146	1.14843	1.82943	1.83627	1.3012	1.49658	1.23127	1.05628	1.1392	1.16556	1.13759	1.07218
	23	0.838751	0.953986	1.61815	1.63628	1.3083	1.31626	1.24893	1.35055	1.25051	1.30825	1.13031	1.18782	1.86426	1.88277	1.33463	1.51436	1.23799	1.07476	1.1396	1.16949	1.14035	1.074
	24	0.842943	0.954308	1.6328	1.67548	1.32978	1.34421	1.25407	1.3671	1.26639	1.30557	1.13813	1.18326	1.88802	1.88518	1.35643	1.51914	1.24317	1.06428	1.15146	1.1947	1.1526	1.06428
	25	0.828589	0.950874	1.67388	1.71805	1.35621	1.35121	1.27505	1.39304	1.29109	1.33169	1.15771	1.20869	1.92326	1.9143	1.38972	1.53315	1.25194	1.10164	1.17408	1.21645	1.15454	1.07962
	26	0.834089	0.944831	1.71815	1.74669	1.36702	1.36182	1.28533	1.39878	1.29044	1.33494	1.15611	1.19839	1.9367	1.91553	1.39865	1.55077	1.25054	1.11068	1.19119	1.2209	1.15472	1.08812
	27	0.83975	0.940108	1.73897	1.78041	1.38901	1.39678	1.30084	1.38851	1.3024	1.35671	1.16725	1.22575	1.96198	1.93839	1.44096	1.56374	1.26273	1.15282	1.20654	1.23315	1.17405	1.0956
	28	0.832325	0.942557	1.77207	1.81887	1.38374	1.3981	1.3061	1.41728	1.33876	1.36726	1.18959	1.24335	1.97973	1.97167	1.47546	1.58422	1.26588	1.21178	1.22336	1.24849	1.18637	1.11062
	29	0.835632	0.942262	1.77615	1.82327	1.40831	1.41529	1.31826	1.44254	1.35181	1.38861	1.19675	1.2475	1.99315	1.97113	1.48744	1.58432	1.27043	1.22479	1.23712	1.26327	1.17959	1.12514
	30	0.842702	0.955817	1.79499	1.84597	1.43078	1.43389	1.33626	1.45605	1.35816	1.39561	1.20758	1.2699	2.00922	1.9991	1.52337	1.60892	1.28946	1.25023	1.24846	1.27072	1.19326	1.12233
	31	0.845881	0.946836	1.81357	1.85637	1.43165	1.43572	1.34509	1.46734	1.37422	1.42498	1.2267	1.28258	2.02911	1.98583	1.55545	1.61871	1.31331	1.26126	1.26416	1.301	1.20164	1.1358
	32	0.84578	0.94467	1.82064	1.88892	1.43473	1.43689	1.36272	1.46241	1.36829	1.42004	1.23682	1.28112	2.04254	2.00648	1.55845	1.62504	1.33292	1.29152	1.27844	1.30688	1.2028	1.14339
	33	0.8403	0.942885	1.83565	1.89493	1.44392	1.44245	1.36998	1.4734	1.40397	1.44112	1.24362	1.29406	2.04534	2.01185	1.58962	1.6392	1.3336	1.29392	1.28454	1.30594	1.19687	1.13398
	34	0.843869	0.949197	1.86061	1.95069	1.45241	1.45081	1.39125	1.49164	1.39852	1.44798	1.25831	1.31345	2.05451	2.03229	1.59582	1.64812	1.34324	1.30603	1.28081	1.31065	1.21879	1.13951
	35	0.855305	0.948151	1.89614	1.93392	1.47311	1.47035	1.39731	1.50079	1.4103	1.46665	1.25898	1.31519	2.04252	2.00932	1.62212	1.65847	1.34119	1.30451	1.28471	1.33568	1.22572	1.15258
	36	0.850932	0.946984	1.89367	1.95225	1.47426	1.45226	1.41625	1.52	1.42511	1.47899	1.27252	1.31868	2.06873	2.0329	1.63833	1.6599	1.34997	1.33693	1.30887	1.33234	1.23237	1.18692
	37	0.857854	0.952772	1.89545	1.98978	1.48575	1.46881	1.41924	1.5225	1.45369	1.49824	1.28835	1.33393	2.11343	2.01724	1.65471	1.68004	1.36766	1.3398	1.30709	1.35692	1.24496	1.18837
	38	0.84741	0.95571	1.93183	1.99966	1.49734	1.47865	1.43199	1.54814	1.45799	1.50324	1.28888	1.34264	2.12517	2.06468	1.66374	1.68053	1.38888	1.38107	1.32331	1.36697	1.25582	1.20537
	39	0.852173	0.960204	1.87977	2.00782	1.48517	1.472	1.42406	1.53433	1.46755	1.51697	1.29766	1.35062	2.14326	2.06184	1.683	1.68439	1.37452	1.37014	1.33835	1.36931	1.26432	1.21179
	40	0.84128	0.95561	1.92715	2.01964	1.49942	1.48072	1.4517	1.57466	1.48366	1.53266	1.3115	1.38303	2.15601	2.05774	1.68784	1.69337	1.38163	1.37393	1.34731	1.387	1.25577	1.19703
	41	0.863146	0.950539	1.93409	2.02536	1.50578	1.481	1.44601	1.57409	1.49894	1.54747	1.34524	1.38729	2.15478	2.04796	1.70693	1.70443	1.39013	1.38311	1.34569	1.39276	1.26881	1.23279
	42	0.86646	0.95343	1.89296	2.06671	1.5115	1.48828	1.46483	1.57627	1.5257	1.55053	1.321	1.39734	2.13436	2.04924	1.70138	1.70582	1.38567	1.37964	1.3592	1.38894	1.26846	1.21426
	43	0.860436	0.956186	1.96821	2.00619	1.50732	1.48624	1.47494	1.5873	1.51857	1.55924	1.34052	1.41893	2.1804	2.04631	1.70936	1.72903	1.40511	1.40937	1.37945	1.41253	1.28453	1.2418
	44	0.871302	0.967375	2.02408	2.07564	1.52204	1.50089	1.48468	1.59738	1.5369	1.58469	1.34376	1.41805	2.24255	2.00731	1.72926	1.74002	1.41495	1.40967	1.37864	1.42646	1.29123	1.24215
	45	0.866124	0.959104	1.90309	1.98355	1.51941	1.48663	1.47644	1.60309	1.54124	1.57466	1.35366	1.44148	2.19949	2.13737	1.71952	1.7338	1.4122	1.43501	1.38649	1.42881	1.30745	1.24117
	46	0.855379	0.961331	1.94495	2.0958	1.53667	1.49825	1.49548	1.61873	1.56152	1.59494	1.37735	1.44987	2.15289	2.00427	1.73721	1.73292	1.434	1.43203	1.38892	1.44037	1.30611	1.27427
	47	0.854426	0.969923	2.03159	2.02537	1.52743	1.51449	1.51551	1.61932	1.56032	1.60702	1.39771	1.46352	2.19758	2.15812	1.74623	1.74955	1.43389	1.45641	1.40453	1.44764	1.31866	1.28274
	48	0.867969	0.960419	2.12672	2.01021	1.53625	1.50811	1.53501	1.64085	1.5786	1.63687	1.38123	1.50077	2.22207	2.14355	1.74961	1.7477	1.44858	1.45429	1.4154	1.46013	1.32743	1.29058
	49	0.854071	0.952792	2.1472	2.11225	1.55555	1.50366	1.52036	1.64414	1.57087	1.61895	1.39223	1.46177	2.25271	2.23728	1.74195	1.73732	1.44799	1.47353	1.40818	1.45037	1.32621	1.30561
	50	0.860597	0.972526	2.06255	2.03418	1.54542	1.52705	1.53173	1.64497	1.59233	1.64061	1.39483	1.50243	2.27526	2.26537	1.76688	1.76679	1.46049	1.47711	1.44337	1.46454	1.33643	1.30456
	51	0.853668	0.962049	1.99649	2.04324	1.55006	1.51362	1.55811	1.65606	1.60808	1.64251	1.41904	1.532	2.37714	2.28473	1.78198	1.75757	1.46527	1.477	1.42973	1.4696	1.3416	1.28776
	52	0.857485	0.974196	1.96589	2.02274	1.55694	1.51999	1.56006	1.65656	1.61845	1.67117	1.41004	1.54054	2.3204	2.21014	1.77421	1.77278	1.47723	1.46806	1.45105	1.47935	1.36068	1.31165
	53	0.86764	0.963645	1.96734	2.05884	1.55876	1.51875	1.56408	1.67964	1.63476	1.68042	1.42017	1.53844	2.27476	2.18774	1.78914	1.78025	1.47137	1.4719	1.46778	1.49027	1.3653	1.3054
	54	0.871249	0.975551	1.951	2.11674	1.57894	1.52362	1.57917	1.6962	1.66052	1.70305	1.4354	1.52117	2.2637	2.25812	1.79213	1.78338	1.49363	1.51163	1.46191	1.51077	1.36733	1.33516
	55	0.856338	0.977765	2.02569	2.08264	1.5769	1.53508	1.59019	1.72942	1.67115	1.7128	1.46017	1.5369	2.30238	2.28888	1.80727	1.7945	1.50773	1.51368	1.48576	1.5224	1.39024	1.3698
	56	0.861925	0.973264	2.05785	2.05409	1.57874	1.52973	1.59548	1.73033	1.67024	1.71899	1.47788	1.56076	2.30292	2.18676	1.82641	1.7864	1.50675	1.52191	1.48917	1.53419	1.3851	1.3568
	57	0.861711	0.974156	2.06909	2.08287	1.56914	1.5261	1.61657	1.73435	1.66436	1.73477	1.4756	1.56694	2.34064	2.19492	1.81176	1.80313	1.51182	1.51831	1.49587	1.53198	1.39661	1.3373
	58	0.851099	0.966221	2.08578	2.07655	1.5871	1.53796	1.58631	1.74094	1.69843	1.74596	1.47387	1.58962	2.32767	2.3485	1.82731	1.82488	1.512	1.52791	1.49346	1.53956	1.40479	1.38438
	59	0.874267	0.979267	2.13844	2.0934	1.58645	1.55029	1.60843	1.73567	1.70758	1.76061	1.48591	1.59178	2.34753	2.3609	1.84365	1.83887	1.52137	1.5447	1.50974	1.5687	1.41469	1.36439
	60	0.883711	0.980333	2.16778	2.1106	1.60516	1.54587	1.62533	1.76323	1.71046	1.75548	1.49895	1.5925	2.37882	2.31904	1.82916	1.83085	1.53545	1.57188	1.50531	1.58119	1.41665	1.39316
	61	0.85401	0.982191	2.29426	2.08204	1.59158	1.54332	1.62622	1.76212	1.70941	1.75125	1.49439	1.60651	2.42235	2.34992	1.8397	1.83429	1.5291	1.57463	1.55014	1.58112	1.41748	1.37958
	62	0.865514	0.986021	2.56569	2.10366	1.59019	1.54144	1.63346	1.76799	1.72884	1.76195	1.52594	1.60642	2.43878	2.28303	1.84588	1.84193	1.53121	1.56338	1.55928	1.58438	1.42459	1.39175
	63	0.881317	0.994956	2.71893	2.08412	1.6015	1.54775	1.65004	1.76496	1.74185	1.77249	1.52874	1.63399	2.4026	2.31276	1.85171	1.86173	1.54861	1.56609	1.54252	1.60223	1.44619	1.39503
	64	0.876219	0.995774	2.54701	2.08445	1.60492	1.55068	1.66283	1.77552	1.74757	1.79505	1.53266	1.63828	2.36805	2.38306	1.85653	1.86892	1.5593	1.56234	1.56578	1.63369	1.453	1.41121
	65	0.873637	0.980327	1.96653	2.05447	1.59935	1.55267	1.66315	1.78753	1.76732	1.80484	1.54024	1.66226	2.38542	2.57924	1.86233	1.868	1.55497	1.55197	1.57179	1.65369	1.448	1.42929
	66	0.878842	0.989764	1.80784	2.07392	1.62197	1.55508	1.67595	1.79688	1.77367	1.81163	1.54847	1.65249	2.33027	2.51912	1.85552	1.8767	1.5785	1.57649	1.58674	1.64324	1.47205	1.45248
	67	0.87579	0.995157	1.79839	2.08216	1.62162	1.57237	1.69613	1.80873	1.79717	1.82017	1.57312	1.66513	2.33817	2.60327	1.88143	1.89737	1.58707	1.57067	1.58888	1.64518	1.48408	1.47605
	68	0.876387	0.98851	1.78065	2.1049	1.60487	1.55613	1.69008	1.81388	1.7916	1.84191	1.589	1.67729	2.35166	2.73104	1.86639	1.89053	1.59813	1.57234	1.58105	1.63349	1.48673	1.48949
	69	0.873643	0.987819	1.76652	2.12014	1.6145	1.56995	1.68642	1.82366	1.81306	1.87104	1.5924	1.71857	2.31017	2.61597	1.85457	1.88085	1.59258	1.59821	1.58572	1.64027	1.49164	1.53825
	70	0.862811	0.992615	1.78647	2.09135	1.61941	1.55783	1.69554	1.79835	1.78862	1.87682	1.58357	1.70643	2.32467	2.43388	1.88688	1.88022	1.5912	1.58976	1.60004	1.64051	1.47655	1.54462
	71	0.867855	0.989053	1.7935	2.07408	1.63026	1.55604	1.71	1.83793	1.82524	1.94253	1.58644	1.73228	2.37536	2.49267	1.89129	1.88177	1.60879	1.5971	1.60418	1.65114	1.47684	1.54541
	72	0.881223	0.994714	1.81616	2.10449	1.64359	1.57363	1.71814	1.85735	1.86213	1.95272	1.62372	1.74275	2.41411	2.56839	1.88703	1.89557	1.6235	1.62982	1.62407	1.66746	1.50377	1.56108
	73	0.865205	0.988383	1.79813	2.0788	1.62229	1.57132	1.70196	1.80887	1.85015	1.95205	1.59526	1.74965	2.30249	2.47751	1.8911	1.89478	1.61819	1.60324	1.61875	1.6521	1.49353	1.56301
	74	0.874636	0.990623	1.81492	2.09619	1.6321	1.59241	1.72989	1.84954	1.8719	1.97565	1.62552	1.76636	2.28506	2.45375	1.90035	1.94395	1.63476	1.61406	1.64211	1.67246	1.51452	1.5677
	75	0.889527	1.00178	1.82094	2.09604	1.65429	1.59334	1.74596	1.87644	1.88597	1.98746	1.64244	1.79441	2.24855	2.47821	1.90857	1.9571	1.63958	1.61935	1.66039	1.69723	1.52836	1.58143
	76	0.901607	1.00396	1.81955	2.10531	1.64188	1.58642	1.74135	1.87866	1.88992	1.99167	1.63272	1.78357	2.17033	2.45231	1.91657	1.97701	1.63435	1.62986	1.66045	1.70588	1.54012	1.61077
	77	0.889916	0.998705	1.8287	2.11728	1.64528	1.57793	1.75239	1.88884	1.88842	2.00727	1.66463	1.78742	2.09758	2.44255	1.91686	1.95041	1.65578	1.64075	1.665	1.71852	1.53844	1.56073
	78	0.894075	1.00078	1.80444	2.0887	1.64672	1.57846	1.75203	1.89202	1.91402	2.02096	1.65328	1.7985	1.9888	2.43315	1.89542	1.92965	1.64238	1.66464	1.67254	1.70979	1.54279	1.60819
	79	0.91419	1.00806	1.84178	2.13781	1.64967	1.58594	1.76452	1.90079	1.9175	2.03595	1.6852	1.82302	2.01182	2.42361	1.91335	1.92661	1.65735	1.67131	1.69572	1.72501	1.56128	1.6154
	80	0.928491	1.01284	1.85598	2.1186	1.67851	1.61465	1.78827	1.91044	1.95486	2.05673	1.70801	1.84367	2.03495	2.41668	1.91615	1.92909	1.67404	1.72799	1.70313	1.74741	1.56737	1.7248
	81	0.901795	1.00704	1.84391	2.13053	1.66174	1.61602	1.77935	1.9287	1.92685	2.05921	1.70146	1.84791	2.06661	2.40446	1.88772	2.00269	1.67628	1.71654	1.71304	1.73273	1.57973	1.70751
	82	0.912111	1.0069	1.8533	2.09762	1.66643	1.62532	1.79167	1.91753	1.96617	2.07349	1.7033	1.88938	2.04994	2.41006	1.93174	2.04529	1.68249	1.71443	1.71902	1.75867	1.5803	1.72197
	83	0.921327	1.02044	1.86769	2.13105	1.66499	1.62397	1.80646	1.95703	1.98051	2.08949	1.7318	2.02328	2.009	2.42133	1.9429	1.99997	1.69542	1.71507	1.71758	1.77213	1.60799	1.64156
	84	0.923776	1.02116	1.84944	2.14034	1.67634	1.62267	1.80786	1.9619	2.00446	2.08671	1.73751	2.0536	1.95491	2.42208	1.92337	2.01899	1.69517	1.72586	1.71606	1.76818	1.60803	1.76474
	85	0.940075	1.0228	1.86134	2.11153	1.67208	1.62192	1.81679	1.94014	1.99112	2.09093	1.74464	2.0341	1.93876	2.42432	1.96631	2.05343	1.70847	1.7261	1.72888	1.7852	1.62606	1.75439
	86	0.938941	1.01716	1.85163	2.14006	1.66729	1.60851	1.81906	1.96746	2.0078	2.07288	1.75242	2.11611	1.9258	2.43301	1.92008	2.0584	1.70541	1.74098	1.73757	1.78753	1.64051	1.73309
	87	0.931456	1.024	1.83939	2.10819	1.65705	1.60995	1.82542	1.95784	1.99129	2.08866	1.75359	2.07284	1.90507	2.39888	1.93918	2.06385	1.69926	1.7386	1.72632	1.80019	1.63037	1.78766
	88	0.92949	1.02434	1.86438	2.14295	1.66633	1.59384	1.83666	2.00305	2.00071	2.14835	1.76115	2.08458	1.91729	2.39345	1.94723	2.05956	1.71506	1.76026	1.76371	1.80255	1.66069	1.67687
	89	0.958105	1.03077	1.861	2.12023	1.69372	1.57628	1.83103	1.98159	2.02315	2.18641	1.77928	2.17854	1.9271	2.38851	1.92891	2.05161	1.71565	1.76988	1.77293	1.82139	1.66961	1.79058
	90	0.963732	1.02876	1.85248	2.12922	1.66769	1.58736	1.85436	1.98744	2.0367	2.20191	1.78215	2.09858	1.93354	2.38101	1.94076	2.05834	1.71954	1.78586	1.80488	1.81973	1.66911	1.84009
			Average values
			Atg2 (nM)						Atg2D922-934 (nM)
		Time (min)	0	200	100	50	25	12.5	200	100	50	25	12.5
		0	1	1	1	1	1	1	1	1	1	1	1
		1	0.988919	1.12059	1.0697	1.03983	1.01481	0.994456	1.07435	1.03989	1.00593	1.01229	1.00471
		2	0.987152	1.20287	1.12421	1.06334	1.03271	0.993693	1.1511	1.0853	1.03068	1.0195	1.00534
		3	0.982664	1.24766	1.15942	1.08846	1.04673	1.00314	1.22157	1.12894	1.05217	1.03269	1.01918
		4	0.976641	1.27636	1.17894	1.09869	1.05866	1.0176	1.27436	1.15864	1.05629	1.03424	1.01002
		5	0.970091	1.28504	1.18705	1.11079	1.07116	1.01558	1.29008	1.17827	1.05719	1.0398	1.01038
		6	0.964443	1.29929	1.1931	1.12302	1.08653	1.03213	1.33218	1.19257	1.06745	1.04061	1.0195
		7	0.953809	1.30683	1.19131	1.12092	1.07937	1.0305	1.34312	1.20533	1.07236	1.05035	1.01548
		8	0.959953	1.31052	1.20969	1.12126	1.10146	1.03097	1.3735	1.21383	1.08069	1.04958	1.0205
		9	0.952554	1.31866	1.21333	1.12437	1.10845	1.03575	1.39688	1.2342	1.08414	1.05798	1.03385
		10	0.944555	1.33094	1.22321	1.1255	1.10778	1.03995	1.42057	1.24837	1.09734	1.06931	1.03854
		11	0.938499	1.33907	1.22238	1.13602	1.12879	1.04427	1.44248	1.25994	1.08969	1.06652	1.03437
		12	0.927787	1.34536	1.21942	1.14686	1.13233	1.0517	1.46141	1.26996	1.09561	1.07078	1.0387
		13	0.932935	1.36771	1.23356	1.15657	1.14608	1.06255	1.50692	1.29151	1.11207	1.08806	1.05192
		14	0.928856	1.38487	1.2373	1.17154	1.15739	1.06205	1.53504	1.29527	1.10823	1.0891	1.04928
		15	0.925523	1.40485	1.2355	1.17815	1.15981	1.07392	1.56512	1.30702	1.11108	1.09183	1.05665
		16	0.906554	1.42647	1.23742	1.20327	1.17628	1.09311	1.62134	1.32829	1.11379	1.10212	1.06555
		17	0.915877	1.44952	1.24472	1.2131	1.18399	1.08997	1.66308	1.33773	1.11866	1.10977	1.0747
		18	0.906172	1.47722	1.24941	1.23248	1.20933	1.11122	1.70491	1.3508	1.12868	1.11544	1.08798
		19	0.904676	1.51786	1.27317	1.26101	1.22412	1.12438	1.75458	1.36918	1.14141	1.12834	1.09026
		20	0.910518	1.53851	1.30248	1.26873	1.24172	1.13072	1.78098	1.37232	1.15484	1.13936	1.09911
		21	0.891744	1.55145	1.28989	1.26952	1.23972	1.13478	1.8049	1.37912	1.14062	1.13491	1.08979
		22	0.893142	1.57962	1.29358	1.28091	1.25362	1.12994	1.83285	1.39889	1.14377	1.15238	1.10489
		23	0.896369	1.62722	1.31228	1.29974	1.27938	1.15906	1.87351	1.4245	1.15637	1.15454	1.10718
		24	0.898626	1.65414	1.337	1.31058	1.28598	1.16069	1.8866	1.43779	1.15372	1.17308	1.10844
		25	0.889731	1.69597	1.35371	1.33405	1.31139	1.1832	1.91878	1.46144	1.17679	1.19526	1.11708
		26	0.88946	1.73242	1.36442	1.34206	1.31269	1.17725	1.92612	1.47471	1.18061	1.20604	1.12142
		27	0.889929	1.75969	1.39289	1.34467	1.32956	1.1965	1.95019	1.50235	1.20778	1.21985	1.13483
		28	0.887441	1.79547	1.39092	1.36169	1.35301	1.21647	1.9757	1.52984	1.23883	1.23592	1.14849
		29	0.888947	1.79971	1.4118	1.3804	1.37021	1.22213	1.98214	1.53588	1.24761	1.25019	1.15237
		30	0.899259	1.82048	1.43234	1.39616	1.37688	1.23874	2.00416	1.56614	1.26985	1.25959	1.1578
		31	0.896358	1.83497	1.43369	1.40622	1.3996	1.25464	2.00747	1.58708	1.28729	1.28258	1.16872
		32	0.895225	1.85478	1.43581	1.41257	1.39417	1.25897	2.02451	1.59174	1.31222	1.29266	1.17309
		33	0.891593	1.86529	1.44318	1.42169	1.42254	1.26884	2.0286	1.61441	1.31376	1.29524	1.16543
		34	0.896533	1.90565	1.45161	1.44145	1.42325	1.28588	2.0434	1.62197	1.32463	1.29573	1.17915
		35	0.901728	1.91503	1.47173	1.44905	1.43847	1.28708	2.02592	1.64029	1.32285	1.3102	1.18915
		36	0.898958	1.92296	1.46326	1.46813	1.45205	1.2956	2.05082	1.64912	1.34345	1.32061	1.20965
		37	0.905313	1.94262	1.47728	1.47087	1.47597	1.31114	2.06534	1.66738	1.35373	1.33201	1.21667
		38	0.90156	1.96575	1.488	1.49006	1.48061	1.31576	2.09492	1.67214	1.38497	1.34514	1.2306
		39	0.906188	1.94379	1.47859	1.47919	1.49226	1.32414	2.10255	1.6837	1.37233	1.35383	1.23805
		40	0.898445	1.9734	1.49007	1.51318	1.50816	1.34727	2.10687	1.69061	1.37778	1.36716	1.2264
		41	0.906842	1.97973	1.49339	1.51005	1.52321	1.36626	2.10137	1.70568	1.38662	1.36922	1.2508
		42	0.909945	1.97983	1.49989	1.52055	1.53812	1.35917	2.0918	1.7036	1.38265	1.37407	1.24136
		43	0.908311	1.9872	1.49678	1.53112	1.5389	1.37972	2.11335	1.7192	1.40724	1.39599	1.26316
		44	0.919339	2.04986	1.51147	1.54103	1.5608	1.3809	2.12493	1.73464	1.41231	1.40255	1.26669
		45	0.912614	1.94332	1.50302	1.53976	1.55795	1.39757	2.16843	1.72666	1.4236	1.40765	1.27431
		46	0.908355	2.02037	1.51746	1.55711	1.57823	1.41361	2.07858	1.73506	1.43301	1.41464	1.29019
		47	0.912175	2.02848	1.52096	1.56741	1.58367	1.43061	2.17785	1.74789	1.44515	1.42609	1.3007
		48	0.914194	2.06846	1.52218	1.58793	1.60773	1.441	2.18281	1.74866	1.45143	1.43777	1.30901
		49	0.903432	2.12973	1.5296	1.58225	1.59491	1.427	2.245	1.73963	1.46076	1.42927	1.31591
		50	0.916562	2.04836	1.53623	1.58835	1.61647	1.44863	2.27031	1.76683	1.4688	1.45396	1.3205
		51	0.907859	2.01987	1.53184	1.60708	1.62529	1.47552	2.33093	1.76978	1.47114	1.44967	1.31468
		52	0.915841	1.99431	1.53847	1.60831	1.64481	1.47529	2.26527	1.7735	1.47265	1.4652	1.33617
		53	0.915643	2.01309	1.53876	1.62186	1.65759	1.47931	2.23125	1.78469	1.47163	1.47902	1.33535
		54	0.9234	2.03387	1.55128	1.63768	1.68179	1.47828	2.26091	1.78776	1.50263	1.48634	1.35125
		55	0.917051	2.05417	1.55599	1.6598	1.69198	1.49853	2.29563	1.80089	1.51071	1.50408	1.38002
		56	0.917595	2.05597	1.55424	1.6629	1.69462	1.51932	2.24484	1.80641	1.51433	1.51168	1.37095
		57	0.917933	2.07598	1.54762	1.67546	1.69956	1.52127	2.26778	1.80745	1.51506	1.51393	1.36695
		58	0.90866	2.08116	1.56253	1.66362	1.7222	1.53174	2.33809	1.82609	1.51995	1.51651	1.39458
		59	0.926767	2.11592	1.56837	1.67205	1.7341	1.53885	2.35421	1.84126	1.53303	1.53922	1.38954
		60	0.932022	2.13919	1.57551	1.69428	1.73297	1.54572	2.34893	1.83001	1.55366	1.54325	1.4049
		61	0.918101	2.18815	1.56745	1.69417	1.73033	1.55045	2.38614	1.837	1.55187	1.56563	1.39853
		62	0.925768	2.33467	1.56582	1.70073	1.7454	1.56618	2.3609	1.8439	1.5473	1.57183	1.40817
		63	0.938136	2.40152	1.57462	1.7075	1.75717	1.58137	2.35768	1.85672	1.55735	1.57237	1.42061
		64	0.935997	2.31573	1.5778	1.71918	1.77131	1.58547	2.37555	1.86273	1.56082	1.59974	1.4321
		65	0.926982	2.0105	1.57601	1.72534	1.78608	1.60125	2.48233	1.86517	1.55347	1.61274	1.43865
		66	0.934303	1.94088	1.58853	1.73641	1.79265	1.60048	2.42469	1.86611	1.5775	1.61499	1.46226
		67	0.935473	1.94027	1.597	1.75243	1.80867	1.61912	2.47072	1.8894	1.57887	1.61703	1.48007
		68	0.932448	1.94278	1.5805	1.75198	1.81676	1.63314	2.54135	1.87846	1.58524	1.60727	1.48811
		69	0.930731	1.94333	1.59222	1.75504	1.84205	1.65548	2.46307	1.86771	1.5954	1.613	1.51495
		70	0.927713	1.93891	1.58862	1.74695	1.83272	1.645	2.37927	1.88355	1.59048	1.62028	1.51059
		71	0.928454	1.93379	1.59315	1.77397	1.88389	1.65936	2.43402	1.88653	1.60294	1.62766	1.51112
		72	0.937969	1.96032	1.60861	1.78775	1.90743	1.68324	2.49125	1.8913	1.62666	1.64577	1.53242
		73	0.926794	1.93846	1.5968	1.75541	1.9011	1.67246	2.39	1.89294	1.61071	1.63542	1.52827
		74	0.932629	1.95555	1.61225	1.78972	1.92378	1.69594	2.36941	1.92215	1.62441	1.65728	1.54111
		75	0.945656	1.95849	1.62382	1.8112	1.93671	1.71843	2.36338	1.93284	1.62947	1.67881	1.5549
		76	0.952782	1.96243	1.61415	1.81001	1.94079	1.70815	2.31132	1.94679	1.6321	1.68316	1.57545
		77	0.944311	1.97299	1.6116	1.82062	1.94785	1.72603	2.27006	1.93363	1.64827	1.69176	1.54959
		78	0.947426	1.94657	1.61259	1.82203	1.96749	1.72589	2.21098	1.91253	1.65351	1.69117	1.57549
		79	0.961126	1.9898	1.61781	1.83265	1.97672	1.75411	2.21772	1.91998	1.66433	1.71036	1.58834
		80	0.970665	1.98729	1.64658	1.84935	2.00579	1.77584	2.22581	1.92262	1.70102	1.72527	1.64608
		81	0.954419	1.98722	1.63888	1.85403	1.99303	1.77468	2.23554	1.9452	1.69641	1.72289	1.64362
		82	0.959503	1.97546	1.64587	1.8546	2.01983	1.79634	2.23	1.98852	1.69846	1.73885	1.65113
		83	0.970886	1.99937	1.64448	1.88174	2.035	1.87754	2.21516	1.97144	1.70524	1.74486	1.62478
		84	0.972466	1.99489	1.64951	1.88488	2.04558	1.89556	2.18849	1.97118	1.71051	1.74212	1.68639
		85	0.981437	1.98643	1.647	1.87846	2.04103	1.88937	2.18154	2.00987	1.71728	1.75704	1.69023
		86	0.978053	1.99585	1.6379	1.89326	2.04034	1.93427	2.1794	1.98924	1.72319	1.76255	1.6868
		87	0.977728	1.97379	1.6335	1.89163	2.03998	1.91321	2.15197	2.00151	1.71893	1.76325	1.70902
		88	0.976916	2.00366	1.63008	1.91985	2.07453	1.92286	2.15537	2.0034	1.73766	1.78313	1.66878
		89	0.994439	1.99061	1.635	1.90631	2.10478	1.97891	2.15781	1.99026	1.74277	1.79716	1.7301
		90	0.996244	1.99085	1.62753	1.9209	2.11931	1.94036	2.15728	1.99955	1.7527	1.81231	1.7546
