# Supplementary material for: Atg18 interaction positions Atg2 for efficient lipid transfer into phagophore elongation
Source: EMBO J. 2026 May 20;45(12):4034–60. doi: 10.1038/s44318-026-00802-3 (PMC13269710; doi:10.1038/s44318-026-00802-3)
Supplement: Supplementary file 11 — Source data Fig. 7 [file 44318_2026_802_MOESM11_ESM.zip › Figure 7/7E/Quantification of pull-down Atg18-exFLAG and Atg2-CBP.xlsx]

## Sheet: Tabelle1
	Experiment I_Pull-down Atg18-3xFLAG and Atg2-CBP.20251008
			Raw signal	ratio Atg18 load	Relativization to Atg18 load	Relativization to Atg2 load	Estimation of total binding
	Atg18-3xFLAG signal	1.Atg18	23418865	0.703017
		2.Atg18 + Atg2	65824035	1.97599
		3. Atg18 + Atg2D922-934	33311957	1
	Atg2-CBP signal	1.Atg18	391849		557382
		2.Atg18 + Atg2	13610288		6.88784e+06	8.14327	32.5731
		3. Atg18 + Atg2D922-934	57950		57950	0.0895465	0.358186
		4. load Atg2	8458317
		5. load Atg2D922-934	6471497
	Experiment II_Pull-down Atg18-3xFLAG and Atg2-CBP. 20250114
			Raw signal	ratio Atg18 load	Relativization to Atg18 load	Relativization to Atg2 load	Estimation of total binding
	Atg18-3xFLAG signal	1.Atg18	11808995	1.68248
		2.Atg18 + Atg2	9721924	1.38513
		3. Atg18 + Atg2D922-934	7018782	1
	Atg2-CBP signal	1.Atg18	-		#VALUE!
		2.Atg18 + Atg2	9458660		6.82872e+06	4.06841	24.4104
		3. Atg18 + Atg2D922-934	146364		146364	0.404001	2.42401
		4. load Atg2	11178640
		5. load Atg2D922-934	5173447
	Experiment III_Pull-down Atg18-3xFLAG and Atg2-CBP. 202501012
			Raw signal	ratio Atg18 load	Relativization to Atg18 load	Relativization to Atg2 load	Estimation of total binding
	Atg18-3xFLAG signal	1.Atg18	48695931	2.94807
		2.Atg18 + Atg2	22326472	1.35165
		3. Atg18 + Atg2D922-934	16517894	1
	Atg2-CBP signal	1.Atg18	88778		30113.9
		2.Atg18 + Atg2	14171024		1.04842e+07	6.58849	26.354
		3. Atg18 + Atg2D922-934	204607		204607	0.231343	0.925374
		4. load Atg2	15912915
		5. load Atg2D922-934	8844296
